# Supplementary material for: Formation of an expanding memory representation in the hippocampus
Source: Nat Neurosci. 2025 Jun 4;28(7):1510–8. doi: 10.1038/s41593-025-01986-3 (PMC12229897; doi:10.1038/s41593-025-01986-3)
Supplement: Supplementary file 2 — Statistical source data. [file 41593_2025_1986_MOESM2_ESM.xlsx]

## Sheet: Fig1c
Animal	1	2	3	4	5	6	7	8	9	10	11	12	13	14	15	16	17	18	19	20	21	22	23	24	25	26	27	28	29	30	31	32	33	34	35	36	37	38	39	40	41	42	43	44	45	46	47	48	49
1	33.3475	33.2595	33.2417	33.178	33.4097	33.3627	32.6275	32.0378	31.1436	30.3356	29.6339	29.3983	28.761	27.716	26.8832	26.2631	25.4333	23.846	23.1265	22.4009	22.5512	22.7131	23.0076	23.1324	23.2559	23.4191	23.1215	21.7817	19.8225	17.9392	17.0007	16.1951	13.9119	13.5199	17.7059	21.9524	25.4495	27.4899	29.6707	31.615	33.3536	34.8462	35.9679	36.8499	37.3868	37.5338	37.4944	36.8089	35.8808
2	27.6557	27.373	27.8753	27.9197	28.4434	29.0186	29.3169	29.5476	29.1778	28.4732	28.2814	28.5576	28.7412	28.5324	28.4321	28.0487	27.5839	26.8051	25.7805	24.8109	24.0373	23.003	21.8599	19.9806	17.8625	14.6921	11.6016	10.3801	10.9282	9.69596	9.52604	9.54155	9.53896	9.21161	9.26505	8.81423	10.6383	13.8803	16.5601	19.6916	21.9087	23.3691	24.1251	24.7984	26.1878	27.6033	28.7086	29.5725	29.841
3	18.4778	19.4535	20.4785	21.4953	22.0804	22.1846	22.3062	21.5835	20.7265	20.0244	20.0299	20.8975	22.3919	23.3105	24.0163	24.535	24.2905	23.5964	21.791	20.5693	19.0374	18.7411	16.2584	14.8562	13.3327	11.8518	11.5715	8.60162	6.56111	9.12619	8.30187	7.24391	7.38633	9.94315	14.3454	18.1622	21.1968	23.5615	24.0761	22.5739	20.6681	19.3264	18.2502	17.9539	17.5832	16.7436	16.3426	15.9524	15.9005
4	19.0866	20.158	20.0225	20.4414	20.7483	21.0997	21.4304	20.5758	19.2145	18.2407	19.097	19.8376	20.1643	20.7469	21.8907	22.3732	21.574	20.2264	19.0095	18.8495	18.6611	19.5599	19.0618	19.3319	18.0067	16.05	13.8429	11.3153	8.99968	10.2865	13.4997	15.4222	14.4468	12.5596	11.1138	11.3996	12.2512	11.4585	11.3741	14.1295	13.8282	13.9557	14.8367	16.0481	16.2044	17.3421	18.905	19.9865	20.2333
5	36.1911	35.0944	34.5347	35.0068	35.1344	35.2788	34.4233	32.7847	32.2563	31.1877	29.9755	28.9967	28.4462	28.6441	28.1708	27.0818	26.3095	25.3168	25.0462	24.2117	23.5072	23.7591	23.8162	23.344	22.7124	22.3148	21.6568	20.2132	18.8988	18.1531	18.0221	17.9121	17.5774	17.2498	17.1297	18.7032	21.2336	23.5266	25.0136	27.0309	28.4035	30.377	32.4418	34.1191	35.5492	36.7394	37.7132	38.2154	38.4864
6	23.5428	24.599	25.0573	24.8492	25.0013	25.6883	26.7399	26.6683	25.9295	25.0366	25.3373	26.1131	26.5992	26.7655	26.7158	26.1124	25.0714	23.6407	23.2023	22.6772	22.9317	21.7558	20.7705	19.1676	18.8598	17.6261	17.7254	16.5955	14.5355	13.5479	12.8663	12.7056	12.465	12.6336	12.0639	11.5748	10.999	11.0417	10.821	10.3791	11.1232	12.2355	14.0285	15.0497	16.7158	19.3608	20.497	21.9466	22.5563
7	34.3535	35.1992	36.1055	36.888	37.3293	37.4226	36.719	35.675	33.7741	32.1218	31.5617	31.7718	31.8706	31.9099	31.4692	31.1235	30.4757	29.7534	29.0755	28.5191	28.1919	27.48	25.2009	21.6341	18.2392	16.0032	14.8169	14.8004	13.774	12.0655	11.17	10.7538	11.6025	13.7184	16.4895	19.3606	23.7989	27.0852	29.536	31.3336	32.1023	32.3394	33.4966	34.4927	35.3614	36.3764	36.9802	36.7305	36.4379
8	22.6149	23.959	23.9329	24.1432	24.7664	25.0968	25.4753	25.7551	26.0294	26.4777	26.7902	26.9835	26.8087	26.4076	25.898	24.9301	24.0113	22.7919	21.1913	20.471	19.8488	18.4909	17.3316	16.5923	15.3334	13.9064	11.9209	10.3183	7.46752	7.99188	8.02077	9.21692	10.6448	12.2123	14.3942	15.8443	16.3025	17.2943	17.5355	17.8477	19.4954	20.1834	20.2427	20.3867	20.1924	20.2145	21.5033	21.3306	19.6579
9	19.1939	20.5788	21.3108	21.9532	22.3668	22.0781	22.2541	21.8254	21.0917	20.5916	20.7298	20.7073	20.308	19.5367	19.3998	18.4976	17.8367	17.319	16.8274	16.2409	15.1993	15.9062	16.5839	16.9341	16.7509	15.5636	14.1301	13.4169	10.8815	10.0283	10.0275	9.78778	9.00414	8.4081	7.43465	7.64545	8.38185	9.08552	9.88209	12.5529	14.1825	15.397	16.7255	19.07	19.7062	20.9441	21.9211	21.2126	20.7314
10	18.3302	20.3857	21.9752	21.792	21.983	22.4525	22.4369	21.8826	20.9063	20.8183	20.3961	20.4457	20.0516	19.6561	19.5662	19.2379	18.4862	18.4545	18.2741	17.9517	18.0245	18.2019	18.4259	18.3891	17.3727	15.9805	14.8717	14.0033	13.2416	12.3215	12.6025	12.2214	11.5363	10.5189	9.30194	11.8627	14.6717	17.0197	18.4347	18.1936	18.9056	19.6381	20.4082	21.0437	21.4873	21.7979	22.2405	22.2388	20.9479
Mean	25.2794	26.006	26.4534	26.7667	27.1263	27.3683	27.373	26.8336	26.025	25.3308	25.1833	25.3709	25.4143	25.3226	25.2442	24.8203	24.1072	23.175	22.3324	21.6702	21.199	20.9611	20.2317	19.3362	18.1726	16.7408	15.5259	14.1426	12.511	12.1156	12.1037	12.1	11.8114	11.9975	12.9244	14.5319	16.4923	18.1443	19.2904	20.5348	21.3971	22.1668	23.0523	23.9812	24.6374	25.4656	26.2306	26.3995	26.0673
SEM	2.24152	2.01644	1.93916	1.94092	1.92867	1.91085	1.77639	1.7177	1.69975	1.62615	1.4982	1.41532	1.36636	1.35107	1.25569	1.23036	1.23629	1.18931	1.18097	1.14838	1.1838	1.07679	1.00179	0.884838	0.949836	1.13319	1.29041	1.37308	1.40956	1.11535	1.07878	1.09325	0.937714	0.82114	1.14555	1.5509	1.91425	2.16788	2.36306	2.37354	2.43164	2.50195	2.56496	2.5911	2.65968	2.66074	2.62798	2.59224	2.62005
								Day 7 Running Velocity across track RL2
Animal	1	2	3	4	5	6	7	8	9	10	11	12	13	14	15	16	17	18	19	20	21	22	23	24	25	26	27	28	29	30	31	32	33	34	35	36	37	38	39	40	41	42	43	44	45	46	47	48	49
1	14.1013	17.41	21.8557	24.3884	26.9386	28.7152	29.7802	30.4994	30.1999	29.3038	28.7878	28.8673	29.1144	29.3373	29.8782	30.2307	30.1966	30.3642	29.6712	29.4322	28.7079	28.3689	28.4263	28.9726	29.2698	28.8692	28.8557	28.4977	28.2115	28.2978	28.0454	28.1048	27.9229	27.8273	27.0842	26.1464	25.9838	26.1572	26.0997	25.4535	24.9409	24.9346	25.062	25.2172	24.3953	22.6711	20.4649	18.9045	16.7132
2	10.3311	9.96159	10.8957	12.2212	14.6324	17.5346	20.24	22.9919	24.9255	26.5262	28.0541	28.9035	29.7271	30.3774	31.0321	31.4693	31.5821	31.314	30.5658	29.9998	29.841	29.6929	29.7687	29.3734	28.9974	28.1982	26.3491	24.4836	23.3948	23.0131	23.6689	24.632	25.2345	25.5867	25.7877	25.6737	25.0334	23.872	22.2091	19.8622	17.4563	15.2561	12.9711	10.7923	9.71611	10.5808	10.049	10.3562	10.3808
3	15.0692	17.1246	17.4575	17.14	17.3731	18.1287	19.0971	19.3047	18.2689	18.4882	19.93	21.6773	23.2149	24.6006	26.5474	27.9381	28.6429	28.3384	27.8	27.1335	27.0643	27.6597	28.1108	28.6002	28.3758	28.4417	28.3261	28.6157	28.6729	28.2749	27.4021	27.5559	26.611	26.3065	25.5972	24.5788	24.7481	24.1062	23.1082	19.1107	14.0109	12.1308	11.6144	10.3453	5.65407	6.60499	7.23986	7.47542	7.64113
4	13.036	13.9242	14.5494	14.9952	14.8368	16.6151	16.8436	16.7433	17.4835	17.7897	19.1544	19.892	21.4697	22.558	23.527	24.1949	24.1263	22.7213	22.3839	22.0837	22.3206	22.4634	22.84	22.9279	22.2665	20.7452	19.9034	19.548	20.2507	21.0449	21.2623	20.9052	20.8023	20.5248	21.045	21.3292	20.8863	20.403	19.3065	18.7182	17.5027	16.6507	15.3723	14.8875	12.6409	10.6553	11.9077	14.391	14.5487
5	17.1497	16.9446	17.8815	19.8647	23.1576	25.2973	28.7418	30.0381	31.3222	32.0532	32.6771	32.8923	33.3561	33.7113	34.4803	35.0191	35.2209	35.4474	35.0149	34.743	34.3048	34.0749	34.196	34.3662	34.2122	33.9136	33.4853	32.6542	31.8521	31.4347	30.6355	30.3453	29.6353	29.1837	28.2458	27.8284	27.5893	27.2259	26.3599	24.9468	23.4795	22.5054	22.3081	22.0806	21.038	19.8171	19.0329	19.2261	18.9743
6	12.2279	13.9709	14.546	14.7137	14.5873	14.7963	15.5317	16.0649	15.9878	16.5824	18.8337	22.1422	24.3323	25.2724	25.8957	26.1823	25.5208	25.1603	24.6765	24.4596	24.2608	25.1084	25.7211	25.6348	25.5185	24.6937	23.5823	22.2934	21.3286	20.159	19.5527	18.8986	18.6756	17.2385	16.831	15.9817	15.5035	16.7576	17.6638	17.6245	17.2459	16.9301	17.8435	17.4048	16.7117	14.9333	14.3656	13.5626	12.84
7	13.921	19.0833	22.8667	25.5644	27.7107	28.9169	30.1915	31.0237	30.9272	30.7435	30.3735	30.6618	31.0587	31.7533	32.4025	33.0138	33.6239	33.4996	32.8352	32.3214	32.212	32.3362	32.9549	33.4708	33.6436	33.1651	32.4475	31.9493	31.5334	31.3386	30.9819	30.7562	30.5935	30.3733	30.0843	29.9391	29.7591	29.1526	28.1604	25.8786	22.2275	19.2555	17.1058	16.2089	16.2362	15.0421	13.577	12.4288	11.3979
8	15.0258	16.8904	18.6508	18.7964	20.2006	21.0325	21.7024	22.1729	22.3017	22.802	23.2591	24.6181	25.2843	26.5114	26.9718	27.0913	27.55	27.1219	26.8433	25.5149	24.9498	24.6511	24.4919	24.8399	24.0334	23.3362	22.6819	22.3521	21.0876	20.8969	21.314	21.4434	20.4593	19.9678	19.3765	19.842	20.5254	19.5616	17.9756	16.4617	15.6604	14.5054	12.4773	11.14	8.00892	6.19667	6.57591	7.80228	9.18075
9	10.6318	10.7036	10.1988	11.2016	11.9295	12.2596	12.9382	14.4145	16.622	18.3094	19.6009	20.8552	21.6637	23.027	24.1012	24.2184	23.8114	23.409	22.5895	22.3875	21.9053	22.508	23.4843	23.88	24.4508	24.0535	23.6303	23.1254	22.2899	21.2466	20.3029	19.772	19.319	18.4418	17.7572	16.3742	16.0654	15.5014	15.3089	14.9394	14.2757	13.896	14.0568	14.1104	13.8649	13.1404	12.2156	11.0759	10.7206
10	9.1757	10.7953	13.1646	15.9082	17.6611	19.307	20.4937	21.0201	20.75	20.9934	21.4528	22.3387	22.9589	22.4236	22.2345	21.4214	20.4126	20.4759	20.2549	20.1472	20.2358	21.1147	21.15	21.4304	21.3524	21.1149	19.7967	19.0922	19.2691	19.9115	19.7018	19.8001	19.3938	18.8039	17.4855	17.2748	17.8695	18.6716	18.1753	18.3034	17.4537	16.7317	15.6417	14.6409	13.8269	13.7215	13.7306	13.3617	11.8916
Mean	13.0669	14.6809	16.2067	17.4794	18.9028	20.2603	21.556	22.4274	22.8789	23.3592	24.2124	25.2848	26.218	26.9572	27.7071	28.0779	28.0687	27.7852	27.2635	26.8223	26.5802	26.7978	27.1144	27.3496	27.212	26.6531	25.9058	25.2612	24.7891	24.5618	24.2867	24.2213	23.8647	23.4254	22.9294	22.4968	22.3964	22.1409	21.4367	20.1299	18.4254	17.2796	16.4453	15.6828	14.2093	13.3363	12.9159	12.8585	12.4289
SEM	0.785816	1.03855	1.35675	1.50551	1.72512	1.80255	1.93086	1.96098	1.93136	1.8486	1.65981	1.46603	1.34348	1.29068	1.28791	1.36442	1.48421	1.55036	1.52667	1.50538	1.47222	1.38312	1.37381	1.37785	1.40844	1.46361	1.52504	1.54291	1.51695	1.49482	1.44004	1.46426	1.46445	1.55856	1.5697	1.58876	1.56488	1.46356	1.38852	1.23695	1.20614	1.24891	1.37301	1.53591	1.8114	1.65278	1.41322	1.26651	1.09442
[truncated: 1 more columns]

## Sheet: Fig1d
Animal	1	2	3	4	5	6	7	8	9	10	11	12	13	14	15	16	17	18	19	20	21	22	23	24	25
1	0.184713	0.273885	0.261146	0.33121	0.401274	0.414013	0.56051	0.579618	0.681529	0.732484	0.732484	0.904459	0.936306	0.949045	0.89172	0.551282	0.179487	0.0576923	0.025641	0.0320513	0.0192308	0.0192308	0.0128205	0	0.0320513
2	0	0.00478469	0.00478469	0.00478469	0.00478469	0	0	0	0	0	0.215311	0.976077	0.985646	0.980861	0.980861	0.966507	0.904306	0.665072	0.421053	0.191388	0.0717703	0.0334928	0.00478469	0	0
3	0.034188	0.034188	0.034188	0.00854701	0	0	0	0.00854701	0.0854701	0.521368	0.846154	0.974359	0.982906	0.948718	0.623932	0.17094	0.025641	0.00854701	0	0	0.00854701	0	0	0	0
4	0	0	0	0	0	0	0	0	0	0	0.118644	0.762712	0.779661	0.762712	0.745763	0.661017	0.59322	0.457627	0.389831	0.220339	0.135593	0.0847458	0.0169492	0.0338983	0.0169492
5	0.0462428	0.0693642	0.104046	0.104046	0.150289	0.208092	0.271676	0.439306	0.693642	0.843931	0.867052	0.959538	0.988439	0.99422	0.988439	0.942197	0.710983	0.433526	0.190751	0.0693642	0.017341	0.00578035	0.00578035	0.00578035	0
6	0.0300752	0.0300752	0.0225564	0.0225564	0.037594	0.0150376	0.0075188	0.0075188	0.0075188	0.0676692	0.270677	0.842105	0.932331	0.962406	0.954887	0.879699	0.857143	0.834586	0.804511	0.759398	0.654135	0.473684	0.345865	0.233083	0.157895
7	0.04	0.0266667	0.0333333	0.0266667	0.0133333	0.02	0.0133333	0.0533333	0.253333	0.526667	0.773333	0.893333	0.926667	0.96	0.906667	0.630872	0.369128	0.147651	0.0536913	0.0201342	0.00671141	0	0.00671141	0.00671141	0.00671141
8	0	0	0	0	0	0	0	0.0133333	0.0133333	0.0533333	0.413333	0.88	0.84	0.72	0.333333	0.22973	0.148649	0.0540541	0.0405405	0.0135135	0	0	0.027027	0	0
9	0.0123457	0.037037	0.0493827	0.0246914	0.037037	0.0864198	0.0246914	0.135802	0.197531	0.271605	0.37037	0.851852	0.91358	0.938272	0.864198	0.95	0.8875	0.7375	0.55	0.4	0.225	0.1	0.0375	0.025	0.025
10	0.0756303	0.0840336	0.092437	0.0756303	0.0756303	0.0756303	0.0504202	0.134454	0.285714	0.495798	0.680672	0.840336	0.941176	0.94958	0.932773	0.789916	0.369748	0.134454	0.0504202	0.0252101	0.0252101	0.0252101	0.0336134	0.0336134	0.0252101
Mean	0.0423195	0.0560035	0.0601875	0.0598133	0.0719942	0.0819193	0.092815	0.137191	0.221807	0.351285	0.528803	0.888477	0.922671	0.916581	0.822257	0.677216	0.50458	0.353071	0.252644	0.17314	0.116354	0.0742144	0.0491051	0.0338086	0.0263817
SEM	0.0176048	0.0257556	0.025076	0.0320408	0.0395083	0.0423498	0.0582351	0.0650132	0.0847221	0.0994958	0.0888845	0.021622	0.0210624	0.0298349	0.0650227	0.0917027	0.104321	0.098868	0.0872299	0.0766777	0.0639528	0.0457823	0.0332213	0.0225782	0.0151258

## Sheet: Fig1e
		Licking Selectivity
Animal/Day	1	2	3	4	5	6	7
1	0.0240964	0.340271	0.381028	0.520779	0.471663	0.641253	0.594065
2	0.978313	1	1	0.936842	1	1	0.946667
3	0.486486	0.7525	0.900437	0.915686	0.942308	0.821818	0.954118
4	1	0.866667	1	1	0.973913	0.95	1
5	-0.639286	0.520415	0.49863	0.291667	0.505537	0.726975	0.881731
6	0.574194	0.426549	0.184615	0.967857	0.804082	0.85	0.752174
7	-0.326316	0.669072	0.838037	0.876667	0.889474	0.9125	0.945923
8	0.37541	0.716854	0.833735	0.963265	0.982353	0.96087	1
9	0.0958904	0.151429	0.537143	0.669231	0.706977	0.838462	0.885294
10	0.517919	0.862617	0.78	0.834783	0.940698	0.923404	0.834483
Mean	0.308671	0.630637	0.695362	0.797678	0.8217	0.862528	0.879445
SEM	0.166827	0.0841605	0.088049	0.0735936	0.0623632	0.035301	0.0399001

## Sheet: Fig1g
		% Cells Discriminating above threshold
Animal/Day	1	2	3	4	5	6	7
1	4	0	6.38298	20	54.5455	73.913	83.5443
2	38.1356	40	44.9438	43.3735	68.6047	68.3544	74.2574
3	38.2979	44.3299	77.7778	91.7431	83.3333	69.6078	83.0357
4	36.3636	77.2727	92.4528	86.7347	81.4433	78.8889	87.5
5	12.3288	15.7303	44.1558	5.45455	35.5263	58.6957	78.4946
6	35.1145	15.3226	24.812	63.7931	72.4138	80.8	69.3431
7	8.75912	17.1053	55.9055	55.9006	73.913	71.7791	76.2963
8	3.25203	16.25	25.4098	13.9241	33.6634	33.3333	28.5714
9	10.2941	18.5185	48.1013	59.3023	63.75	73.6264	70.7071
10	41.1765	65.6566	80.7692	68.8073	89.899	85.5769	84.0708
Mean	22.7722	31.0186	50.0711	50.9033	65.7092	69.4576	73.5821
SEM	5.1071	7.89323	8.66686	9.41557	6.0831	4.64528	5.35048

## Sheet: Fig1h
		PDI Data
Animal/Day	1	2	3	4	5	6	7
1	0.0145713	0.0217778	0.0393565	0.05503	0.159014	0.212408	0.223282
2	0.0923727	0.0772906	0.116275	0.113135	0.20228	0.195859	0.227034
3	0.0616461	0.0857339	0.171539	0.266971	0.234597	0.172924	0.250176
4	0.108669	0.203075	0.279145	0.285268	0.268407	0.212172	0.222059
5	0.0473724	0.0421116	0.096015	0.0179379	0.0884209	0.139092	0.187845
6	0.10798	0.0615512	0.0673309	0.198689	0.215943	0.253376	0.198623
7	0.0349067	0.0661422	0.18434	0.196865	0.249395	0.24686	0.253337
8	0.0259515	0.0488553	0.0735378	0.0292692	0.0617765	0.0644737	0.0528004
9	0.0468933	0.0522744	0.143047	0.159769	0.161479	0.233465	0.245097
10	0.0995137	0.166815	0.20692	0.200556	0.314703	0.261071	0.278269
Mean	0.0639877	0.0825627	0.137751	0.152349	0.195602	0.19917	0.213852
SEM	0.011209	0.0181828	0.0233533	0.0300994	0.0250019	0.0191535	0.019771
		PDI Data Shuffled
Animal/Day	1	2	3	4	5	6	7
1	-4.20086e-07	-7.07533e-05	-2.77076e-05	-0.000201259	-0.000117692	0.000388755	-0.000380738
2	-3.55821e-05	3.49863e-05	-7.45671e-06	-0.00021448	0.000381823	-4.31429e-05	0.000150672
3	0.000382104	-0.000255949	-6.50363e-05	0.000249587	0.00027602	8.13422e-05	-8.59833e-06
4	-0.000367049	-8.09466e-05	-0.000180715	2.11662e-06	0.000627647	-0.00105743	-0.000222343
5	0.000146901	6.71509e-05	0.000252634	-8.49686e-05	0.000127885	-0.000623241	-8.07981e-06
6	0.000450292	0.000336231	-0.000411012	-5.99227e-05	0.000739518	-1.32116e-05	0.000182765
7	0.000248253	-0.000127669	-0.000517345	-0.000221764	0.000163456	-0.000460155	-3.74735e-05
8	0.000123695	-7.62223e-05	0.000248336	-0.000619605	-0.000292253	-0.00072302	0.000368958
9	9.00542e-05	0.000200429	-0.000392236	0.000602206	-0.000433924	-0.000302952	6.62823e-05
10	-8.54505e-05	-0.000300581	-3.01689e-05	-0.00042619	-4.70832e-05	0.00058746	0.000334353
Mean	9.52798e-05	-2.73324e-05	-0.000113071	-9.7428e-05	0.00014254	-0.00021656	4.45797e-05
SEM	7.51219e-05	6.15551e-05	8.3446e-05	0.000107604	0.000119836	0.000162234	7.33703e-05

## Sheet: Cell 46
0	0	0	0	0	0	0	0	0	0	0	0	0	0	0	0	0	0	0	0	0	0	0	0	0	0	0	0	0	0	0.0145045	0.197076	0.837962	1.50472	1.19931	0.441756	0.0860958	0.181488	0.601764	1.02215	1.32459	1.42964	1.40587	1.08726	0.528498	0.126239	0.00956294	0	0	0
0	0	0	0	0	0	0	0	0	0	0	0	0	0	0	0	0	0	0	0	0	0	0	0	0	0.00866666	0.132668	0.673748	1.42019	1.24901	0.408147	0.0351036	0	0	0	0	0	0	0	0	0	0	0	0	0	0	0	0.00389845	0.0465482	0.150472
0.175483	0.0656421	0.00592536	0	0	0	0	0	0	0	0	0	0	0	0	0	0	0	0	0	0	0	0	0	0	0	0.0143296	0.191327	0.783616	1.32888	1.11499	0.998215	1.46136	2.18421	2.41224	2.175	2.19485	2.86216	3.40677	2.98904	2.29729	1.81568	1.76663	1.29488	0.476881	0.0746229	0.00404401	0	0	0
0	0	0	0	0	0	0	0	0	0	0	0	0	0	0	0	0	0	0	0	0	0	0	0	0	0	0	0.0207264	0.238229	0.709425	0.782791	0.402749	0.297826	0.682446	0.907414	0.827541	0.771931	0.815095	0.933044	1.07144	0.992956	0.886907	1.20376	1.37178	0.832021	0.282635	0.0533989	0.00573225	0.021599	0.0471766
0.021599	0.00207279	0.0049934	0.0520324	0.113649	0.0520324	0.0049934	0	0	0	0	0	0	0	0	0	0	0	0	0	0	0	0	0	0	0	0	0	0	0.0208805	0.228346	0.587421	0.462608	0.133063	0.0107658	0.00698642	0.0978512	0.469208	1.22317	2.1795	2.99096	2.95918	1.60427	0.491989	0.0882962	0.00597329	0	0	0	0
0	0	0	0	0	0	0	0	0	0	0	0	0	0	0	0	0	0	0	0	0	0	0	0	0	0	0	0	0	0	0	0	0	0	0	0	0.121137	1.55429	6.08455	11.0837	11.9358	9.2547	5.6348	2.88628	1.24606	0.313662	0.0248853	0	0	0
0	0	0	0	0	0	0	0	0	0	0	0	0	0	0	0	0	0	0	0	0	0	0	0	0	0.0120821	0.154344	0.600362	1.12312	1.51152	1.92536	2.06549	2.19556	2.62392	3.40568	4.15502	4.7785	5.59697	7.29351	9.66378	10.2473	7.69619	4.96437	3.12374	1.34393	0.282191	0.0197419	0	0	0
0	0	0	0	0	0	0	0	0	0	0	0	0	0	0	0	0	0	0	0	0	0	0	0	0	0	0	0	0	0.00558076	0.0820422	0.431154	1.26313	2.48791	3.50528	4.04178	4.80975	5.48828	5.57384	4.5405	2.85391	1.49043	0.610243	0.258587	0.0788851	0.00693534	0	0	0	0
0	0	0	0	0	0	0	0	0	0	0	0	0	0	0	0	0	0	0	0	0	0	0	0.0053788	0.0733881	0.322327	0.684063	0.999741	1.33704	1.51075	1.69421	1.98339	2.32367	2.61901	3.25867	4.40403	5.26017	5.88697	6.54259	6.54202	4.90399	2.44603	0.87959	0.346831	0.101009	0.00871614	0	0	0	0
0	0	0	0	0	0	0	0	0	0	0	0	0	0	0	0	0	0	0	0	0	0	0	0	0.0181115	0.200779	0.542983	0.540791	0.545234	1.03525	1.70945	2.37278	2.70265	2.77366	2.9023	3.13717	3.97872	5.33439	6.22555	5.94713	3.72721	1.83805	0.739329	0.165173	0.0122049	0	0	0	0	0
0	0	0	0	0	0	0	0	0	0	0	0	0	0	0	0	0	0	0	0	0	0	0	0	0.0140306	0.168766	0.580066	0.967072	1.30482	1.81479	2.42803	3.10121	3.64232	4.15716	4.70566	5.16514	5.95651	7.18261	9.03416	10.3678	9.51878	6.83873	3.89032	1.91589	0.59117	0.0731689	0.00281855	0	0	0
0	0	0	0	0	0	0	0	0	0	0	0	0	0	0	0	0	0	0	0	0	0	0	0	0.0192293	0.231796	0.801541	1.34537	1.76216	2.30873	2.95655	3.64655	4.53793	5.50795	6.3622	7.0439	7.46047	8.66354	10.3102	10.4618	7.57627	3.96542	1.72781	0.535139	0.0831307	0.00467116	0	0	0	0
0	0	0	0	0	0	0	0	0	0	0	0	0	0	0	0	0	0	0	0	0	0	0	0	0.00520292	0.0713945	0.323559	0.768232	1.35518	1.99624	2.2854	2.68776	3.64833	4.87965	5.43455	5.49408	6.32552	7.02705	6.21723	4.27468	2.13786	1.01778	0.635643	0.21529	0.0191327	0	0	0	0	0
0	0	0	0	0	0	0	0	0	0	0	0	0	0	0	0	0	0	0	0	0	0	0	0	0	0	0.030924	0.370674	1.25463	1.93732	1.95543	1.65069	1.73743	2.5715	3.87221	5.08763	5.79391	6.33336	7.0217	6.69244	4.83683	2.6511	1.30998	0.59762	0.156773	0.0126264	0	0	0	0
0	0	0	0	0	0	0	0	0	0	0	0	0	0	0	0	0	0	0	0	0	0	0	0	0	0	0	0	0	0	0.0234197	0.273744	0.883604	1.41809	2.12213	3.49267	5.42768	7.28942	8.84886	9.14195	6.77258	3.4515	1.41377	0.401649	0.0519035	0.00228716	0	0	0	0
0	0	0	0	0	0	0	0	0	0	0	0	0	0	0	0	0	0	0	0	0	0	0	0	0	0	0	0	0	0	0	0.00430146	0.0663911	0.354576	0.906125	1.39439	1.77273	2.48601	3.94709	5.65639	7.65211	10.1228	10.5294	7.35991	3.55855	1.18329	0.223772	0.0152211	0	0
0	0	0	0	0	0	0	0	0	0	0	0	0	0	0	0	0	0	0	0	0	0	0	0	0	0	0	0	0	0	0	0	0	0	0	0	0	0	0	0	0	0	0	0	0	0	0.0172027	0.189106	0.494167	0.403431
0.119837	0.00984955	0	0	0	0	0	0	0	0	0	0	0	0	0	0	0	0	0	0	0	0	0	0	0	0	0	0	0	0	0	0	0	0	0	0	0	0	0	0	0	0	0	0	0	0	0	0	0	0
0	0	0	0	0	0	0	0	0	0	0	0	0	0	0	0	0	0	0	0	0	0	0	0	0	0.000775203	0.00973192	0.0348798	0.0457253	0.0180115	0.00165411	0	0	0	0	0	0	0	0	0	0	0	0	0	0	0	0	0	0	0
0	0	0	0	0	0	0	0	0	0	0	0	0	0	0	0	0	0	0	0	0	0	0	0	0	0	0	0	0	0	0	0	0	0	0	0	0	0	0	0	0	0	0	0	0	0	0	0	0	0
0	0	0	0	0	0	0	0	0	0	0	0	0	0	0	0	0	0	0	0	0	0	0	0	0	0	0	0	0	0.00127958	0.0133336	0.0291232	0.0133336	0.00127958	0	0	0	0	0	0	0	0	0	0	0	0	0	0	0	0
0	0	0	0	0	0	0	0	0	0	0	0	0	0	0	0	0	0	0	0	0	0	0	0	0	0	0	0	0	0	0	0	0	0	0	0	0.00719029	0.0767507	0.182679	0.116487	0.0262191	0.00182614	0	0	0	0	0	0	0	0
0	0	0	0	0	0	0	0	0	0	0	0	0	0	0	0	0	0	0	0	0	0	0	0	0	0	0	0	0	0	0	0	0	0	0	0	0	0	0	0	0	0	0	0	0	0	0	0	0	0
0	0	0	0	0	0	0	0	0	0	0	0	0	0	0	0	0	0	0	0	0	0	0	0	0	0	0	0	0	0	0	0	0	0	0	0	0	0	0	0	0	0	0	0	0	0	0	0	0	0
0	0	0	0	0	0	0	0	0	0	0	0	0	0	0	0	0	0	0	0	0	0	0	0	0	0	0	0	0	0	0	0	0	0	0	0	0	0	0	0	0	0	0	0	0	0	0	0	0	0
0	0	0	0	0	0	0	0	0	0	0	0	0	0	0.00800941	0.0876938	0.22641	0.17982	0.0521263	0.00423377	0	0	0	0	0	0	0	0	0	0	0	0	0	0	0	0	0	0	0	0	0	0	0.00319998	0.0372382	0.113404	0.121964	0.0437728	0.00389365	0	0
0	0	0	0	0	0	0	0	0	0	0	0	0	0	0	0	0	0	0	0	0	0	0	0	0	0	0	0	0.00462862	0.0482314	0.105347	0.0482314	0.00462862	0	0	0	0	0	0	0	0	0	0	0	0	0	0	0	0	0
0	0	0	0	0	NaN	NaN	NaN	NaN	NaN	0	0	0	0	0	0	0	0	0	0	0	0	0	0	0	0	0	0	0	0	0	0	0	0	0	0	0	0	0	0	0	0	0	0	0	0	0	0	0	0
0	0	0	0	0	0	0	0	0	0	0	0	0	0	0	0	0	0	0	0	0	0	0	0	0	0	0	0	0	0	0	0	0	0	0	0	0	0	0	0	0	0	0	0	0	0	0	0	0.0085783	0.089388
0.195241	0.089388	0.0085783	0	0	0	0	0	0	0	0	0	0	0	0	0	0	0	0	0	0	0	0	0	0	0	0	0	0	0	0	0	0	0	0	0	0	0	0	0	0	0	0	0	0	0	0	0	0	0
0	0	0	0	0	0	0	0	0	0	0	0	0	0	0	0	0	0	0	0	0	0	0	0	0	0	0	0	0	0	0	0	0	0	0	0	0	0	0	0	0	0	0	0	0	0	0	0	0	0
0	0	0	0	0	0	0	0	0	0	0	0	0	0	0	0	0	0	0	0	0	0	0	0	0	0	0	0	0	0	0	0	0	0	0	0	0	0	0	0	0	0	0	0	0	0	0	0	0	0
0	0	0	0	0	0	0	0	0	0	0	0	0	0	0	0	0	0	0	0	0	0	0	0	0	0	0	0	0	0	0	0	0	0	0	0.00768781	NaN	NaN	NaN	NaN	NaN	0.262085	0.0790797	0.0069187	0	0	0	0	0	0
0	0	0	0	0	0	0	0	0	0	0	0	0	0	0	0	0	0	0	0	0	0	0	0	0	0	0	0	0	0	0	0.0153095	0.199963	0.823302	1.7154	2.53569	3.18762	3.63929	5.49468	9.23161	11.1411	8.85719	5.15458	2.2794	0.622049	0.0775746	0.00338284	0	0	0
0	0	0	0	0	0	0	0	0	0	0	0	0	0	0	0	0	0	0	0	0	0	0	0	0	0	0	0	0.0172974	0.199141	0.622261	0.988936	1.5135	2.30794	3.46961	5.1729	6.88108	7.57553	7.37488	6.26164	3.79704	1.72183	1.05734	0.785085	0.323928	0.0568969	0.00340121	0	0	0
0	0	0	0	0	0	0	0	0	0	0	0	0	0	0	0	0	0	0	0	0	0	0	0	0	0	0	0	0	0	0.00647067	0.101267	0.566736	1.61831	2.85092	3.74092	4.5	5.39256	6.26227	7.05103	5.55819	3.12955	1.73887	0.977968	0.292671	0.0247773	0.00211769	0.0337531	0.169972	0.288044
0.123891	0.0116862	0	0	0	0	0	0	0	0	0	0	0	0	0	0	0	0	0	0	0	0	0	0	0	0	0	0	0	0	0	0.0354262	0.439982	1.63267	2.99668	3.89821	4.57944	5.65405	6.89431	7.19139	5.88013	3.72179	1.95197	0.860103	0.251994	0.0923774	0.0343613	0.00329755	0	0
0	0	0	0	0	0	0	0	0	0	NaN	NaN	NaN	NaN	NaN	0	0	0	0	0	0	0	0	0	0	0	0	0	0	0	0.0145726	0.212464	1.02701	2.26023	2.84358	3.06174	3.68863	4.97947	5.94186	6.72777	8.86535	9.45409	6.95655	3.42639	1.18528	0.250057	0.0184263	0	0	0
0	0	0	0	0	0	0	0	0	0	0	0	0	0	0	0	0	0	0	0	0	0	0	0	0	0	0	0	0	0.02575	0.327976	1.28751	2.5631	3.68774	4.75828	5.81837	6.89812	7.77943	8.30947	8.28812	6.50474	3.63497	1.56357	0.447674	0.0605391	0.00290609	0	0	0	0
0	0	0	0	0	0	0	0	0	0	0	0	0	0	0	0	0	0	0	0	0	0	0	0	0	0	0	0	0	0.0187969	0.226984	0.802001	1.52132	2.6061	4.10634	5.17052	5.82636	6.38794	6.02708	4.51217	2.44823	1.51837	0.909151	0.260958	0.0214639	0	0	0	0	0
0	0	0	0	0	0	0	0	0	0	0	0	0	0	0	0	0	0	0	0	0	0	0	0	0	0	0.0137386	0.14316	0.325732	0.318682	0.779564	1.68071	2.3965	2.9598	3.77273	4.40037	4.90951	5.59256	6.75285	7.68883	7.4728	5.66059	2.94743	0.920906	0.147084	0.0086846	0	0	0	0
0	0	0	0	0	0	0	0	0	0	0	0	0	0	0	0	0	0	0	0	0	0	0	0	0	0	0	0	0.014262	0.185239	0.766408	1.70409	2.84592	3.89393	4.55644	5.68805	7.18605	8.21441	8.0029	6.95932	4.89239	2.66632	1.1791	0.304372	0.0244712	0	0	0	0	0
0	0	0	0	0	0	0	0	0	0	0	0	0	0	0	0	0	0	0	0	0	0	0	0	0	0	0	0	0	0	0.0270158	0.327008	1.13643	1.87947	2.3846	3.21602	4.40728	5.37578	5.93681	6.66401	5.81965	3.66325	1.71977	0.55126	0.0970377	0.00624088	0	0	0	0
0	0	0	0	0	0	0	0	0	0	0	0	0	0	0	0	0	0	0	0	0	0	0	0	0	0	0	0	0	0	0	0	0	0.0293128	0.370407	1.45065	3.01311	4.43959	4.6549	3.27117	1.49316	0.414453	0.171547	0.0919655	0.0206301	0.00143326	0	0	0	0
0	0	0	0	0	0	0	0	0	0	0	0	0	0	0	0	0	0	0	0	0	0	0	0	0	0	0	0	0	0	0	0	0	0.00982734	0.1308	0.576451	1.44046	2.87182	5.65768	9.75011	11.4659	9.3408	5.87914	3.1632	1.42544	0.422796	0.0620792	0.00333764	0	0
0	0	0	0	0	0	0	0	0	0	0	0	0	0	0	0	0	0	0	0	0	0	0	0	0	0	0	0.0103973	0.129334	0.478966	0.860447	1.09797	1.32374	1.6734	2.37031	3.47556	4.23566	4.17806	4.46979	5.21152	4.23845	2.16209	0.736735	0.149028	0.0106901	0	0	0	0	0
0	0	0	0	0	0	0	0	0	0	0	0	0	0	0	0	0	0	0	0	0	0	0	0	0	0	0	0	0	0	0.00536291	0.102127	0.68639	2.05143	3.31245	3.67409	3.62956	4.41886	6.75766	8.87742	8.61816	6.12032	3.26751	1.3981	0.439194	0.0774322	0.00499117	0	0	0
0	0	0	0	0	0	0	0	0	0	0	0	0	0	0	0	0	0	0	0	0	0	0	0	0	0	0	0	0	0	0	0	0	0	0	0	0	0	0	0	0	0	0	0	0	0	0	0	0	0
0	0	0	0	0	0	0	0	0	0.0285507	0.377989	1.5466	2.77387	2.60943	1.72423	0.820507	0.247956	0.0408187	0.00251931	0	0	0	0	0	0	0	0	0	0	0	0	0	0	0	0	0	0	0	0	0	0	0	0	0	0	0	0	0	0	0
0	0	0	0	0	0	0	0	0	0	0	0	0	0	0	0	0	0	0	0	0	0	0	0	0	0	0	0	0	0	0	0	0	0.0104244	0.108625	0.237259	0.108625	0.0104244	0	0	0	0	0	0	0	0	0	0	0	0
0	0	0	0	0	0	0	0	0	0	0	0	0	0	0	0	0	0	0	0	0	0	0	0	0	0	0	0	0	0	0	0	0	0	0	0	0	0	0	0	0	0	0	0	0	0	0	0	0	0
0	0	0	0	0	0	0	0	0	0	0	0	0	0	0	0	0	0	0	0	0	0	0	0	0	0	0	0	0	0	0	0	0	0	0	0	0	0	0	0	0	0	0	0	0	0	0	0	0	0
0	0	0	0	0	0	0	0	0	0	0	0	0	0	0	0	0	0	0	0	0	0	0	0	0	0	0	0	0	0	0	0	0	0	0	0	0	0	0	0	0	0	0	0	0	0	0	0	0	0
0	0	0	0	0	0	0	0	0	0	0	0	0	0	0	0	0	0	0	0	0	0	0	0	0	0	0	0	0	0	0	0	0	0	0	0	0	0	0	0	0	0	0	0	0	0	0	0	0	0
0	0	0	0	0	0	0	0	0	0	0	0	0	0	0	0	0	0	0	0	0	0	0	0	0	0	0	0	0	0	0	0	0	0	0	0	0	0	0	0	0	0	0	0	0	0	0	0	0	0
0	0	0	0	0	0	0	0	0	0	0	0	0	0	0	0	0	0	0	0	0	0	0	0	0	0	0.00301355	0.0337165	0.0927061	0.0840804	0.0271315	0.00231453	0	0	0	0	0	0	0	0	0	0	0	0	0	0	0	0	0	0
0	0	0	0	0	0	0	0	0	0	0	0	0	0	0	0	0	0	0.00602833	0.0663584	0.174111	0.143428	0.0429349	0.00354181	0	0	0	0	0	0	0	0	0	0	0	0	0	0	0	0	0	0	0	0	0	0	0	0	0	0
0	0	0	0	0	0	0	0	0	0	0	0	0	0	0	0	0	0	0	0	0	0	0	0	0	0	0	0	0	0	0	0.00419621	0.0437255	0.0955053	0.0437255	0.00419621	0	0	0	0	0	0	0	0	0	0	0	0	0	0
0	0	0	0	0	0	0	0	0	0	0	0	0	0	0	0	0	0	0	0	0	0	0	0	0	0	0	0	0	0	0	0	0	0	0	0	0	0	0	0	0	0	0	0	0	0	0	0	0	0
0	0	0	0	0	0	0	0	0	0	0	0	0	0	0	0	0	0	0	0	0	0	0	0	0	0	0	0	0	0	0	0	0	0	0	0	0	0	0	0	0	0	0	0	0	0	0	0	0	0
0	0	0	0	0	0	0	0	0	0	0	0	0	0	0	0	0	0	0	0	0	0	0	0	0	0	0	0	0	0	0	0.00153792	0.0160255	0.0350029	0.0160255	0.00153792	0	0	0	0	0	0	0	0	0	0	0	0.00738964	0.0881652	0.284513
0.33108	0.123715	0.0111634	0	0	0	0	0	0	0	0	0	0	0	0	0	0	0	0	0	0	0	0	0	0	0	0	0	0	0	0	0	0	0	0	0	0	0	0	0	0	0	0	0	0	0	0	0	0	0
0	0	0	0	0	0	0	0	0	0	0	0	0	0	0	0	0	0	0	0	0	0	0	0	0	0	0	0	0	0	0.00674052	0.116877	0.689879	1.71544	2.28721	2.4197	2.6146	4.23182	7.47238	10.28	9.8711	6.42803	3.16926	1.46611	0.698729	0.278725	0.238369	0.371774	0.164027	0.0156196
0	0	0	0	0	0	0	0	0	0	0	0	0	0	0	0	0	0	0	0	0	0	0	0	0	0	0.0114321	0.152733	0.610398	0.884043	0.361637	0.0336082	0	0	0	0	0	0	0	0	0	0	0	0	0	0	0	0	0	0
0	0	0	0	0	0	0	0	0	0	0	0	0	0	0	0	0	0	0	0	0	0	0	0	0	0	0	0	0	0	0.00508137	0.0855677	0.503415	1.34004	1.98245	2.42051	3.4578	4.89805	5.89695	6.14168	4.65068	2.56212	1.05458	0.265676	0.0600978	0.0188619	0.00181012	0	0	0
0	0	0	0	0	0	0	0	0	0	0	0	0	0	0	0	0	0	0	0	0	0	0	0	0	0	0	0	0	0	0.00692985	0.0912073	0.392765	0.948357	1.70647	2.41345	2.85678	3.32265	3.71553	3.64954	2.96866	1.69386	0.617028	0.123205	0.00862159	0	0	0	0	0
0	0	0	0	0	0	0	0	0	0	0	0	0	0	0	0	0	0	0	0	0	0	0	0	0	0	0	0	0	0	0.014468	0.170749	0.567176	0.959672	1.43312	2.0868	2.78585	3.29792	3.61292	3.94105	3.42528	2.0738	0.869079	0.202916	0.0154838	0	0	0	0	0
0	0	0	0	0	0	0	0	0	0	0	0	0	0	0	0	0	0	0	0	0	0	0	0	0	0	0	0	0	0	0	0.00512467	0.096678	0.617185	1.62314	2.40175	3.36626	4.73868	5.80252	6.13627	5.72714	4.39438	2.14515	0.507645	0.0381529	0	0	0	0	0
0	0	0	0	0	0	0	0	0	0	0	0	0	0	0	0	0	0	0	0	0	0	0	0	0	0	0	0	0	0	0.022717	0.282613	1.06209	2.03751	2.711	2.83815	2.91628	3.2171	3.75227	3.84174	2.96234	1.58997	0.448507	0.0448112	0.00100049	0	0	0	0	0
0	0	0	0	0	0	0	0	0	0	0	0	0	0	0	0	0	0	0	0	0	0	0	0	0	0	0	0	0	0.00381099	0.0637376	0.386457	1.15622	2.02983	2.68489	3.47272	4.19665	4.56838	5.08261	5.49796	5.05363	3.41821	1.70728	0.618766	0.128736	0.00926192	0	0	0	0
0	0	0	0	0	0	0	0	0	0	0	0	0	0	0	0	0	0	0	0	0	0	0	0	0	0	0	0	0	0	0	0	0.0109354	0.131905	0.46379	0.860809	1.37736	1.90561	2.25564	3.10861	3.65993	2.46605	0.912887	0.172881	0.0115724	0	0	0.00351555	0.0366329	0.0800136
0.0366329	0.00351555	0	0	0	0	0	0	0	0	0	0	0	0	0	0	0	0	0	0	0	0	0	0	0	0	0	0	0	0	0	0	0	0	0.0328424	0.383682	1.22724	1.85237	2.28542	2.27112	1.12447	0.233245	0.0157743	0	0	0	0	0	0	0
0	0	0	0	0	0	0	0	0	0	0	0	0	0	0	0	0	0	0	0	0	0	0	0	0	0	0	0	0	0	0.00601738	0.0807271	0.34963	0.75891	1.08687	1.45346	2.31236	3.64182	4.90754	5.04742	3.16296	1.22565	0.264813	0.0194862	0	0	0.000628462	0.0101822	0.0521649	0.0892451
0.0384896	0.00363343	0	0	0	0	0	0	0	0	0	0	0	0	0	0	0	0	0	0	0	0	0	0	0	0	0	0	0	0	0.0048076	0.0847784	0.528595	1.50656	2.42152	2.85737	3.20527	4.18882	5.52274	5.84891	3.98483	1.4587	0.32198	0.0580356	0.00439303	0	0.00380197	0.0396174	0.0865323	0.0396174
0.00380197	0	0	0	0	0.00280557	0.0332465	0.105659	0.120544	0.04461	0.00401185	0	0	0	0	0	0	0	0	0	0	0	0	0	0	0	0	0	0	0	0	0	0	0	0	0	0	0	0	0	0	0	0	0	0	0	0	0	0	0
0	0	0	0	0	0	0	0	0	0	0	0	0	0	0	0	0	0	0	0	0	0	0	0	0	0	0.00261931	0.0272938	0.0596152	0.0272938	0.00261931	0	0	0	0	0	0	0	0	0	0	0	0	0	0	0	0	0	0	0
0	0	0	0	0	0	0	0	0	0	0	0	0	0	0	0	0.00680278	0.0766099	0.214468	0.201147	0.0664404	0.00572325	0	0	0	0	0	0	0	0	0	0	0	0	0	0	0	0	0	0	0	0	0	0	0	0	0	0	0	0
0	0	0	0	0	0	0	0	0	0	0	0	0	0	0	0	0	0	0	0	0	0	0	0	0	0	0	0	0	0	0	0	0	0	0	0	0	0	0	0	0	0	0	0	0	0	0	0	0	0
0	0	0	0	0	0	0	0	0	0	0	0	0	0	0	0	0	0	0	0	0	0	0	0	0	0	0	0	0	0	0	0	0	0	0	0	0	0	0	0	0	0	0	0	0	0	0	0	0	0
0	0	0	0	0	0	0	0	0	0	0	0	0	0	0	0	0	0	0	0	0	0	0	0	0	0	0	0	0	0	0	0	0	0	0	0	0	0	0	0	0	0	0	0	0	0	0	0	0	0
0	0	0	0	0	0	0	0	0	0	0	0	0	0	0	0	0	0	0	0	0	0	0	0	0	0	0	0	0.00229092	0.0238719	0.0521411	0.0238719	0.00229092	0	0	0	0	0	0	0	0	0	0	0	0	0	0.0174642	0.201817	0.618316	0.780769
0.545952	0.167164	0.0141387	0	0	0	0	0	0	0	0	0	0	0	0	0	0	0	0	0	0	0	0	0	0	0	0	0	0.00962884	0.100335	0.219151	0.100335	0.00962884	0	0	0	0	0	0	0	0	0	0	0	0	0	0	0	0	0
0	0	0	0	0	0	0	0	0	0	0	0	0	0	0	0	0	0	0.00823415	0.0899129	0.230246	0.179368	0.051072	0.00411103	0.00681249	0.0709878	0.155052	0.0709878	0.00681249	0	0	0	0	0	0	0	0	0	0	0	0	0	0	0	0	0	0	0	0	0
0	0	0	0	0	0	0	0	0	0	0	0	0	0	0	0	0	0	0	0	0	0	0	0	0	0	0	0	0	0	0	0	0	0	0	0	0	0	0	0	0	0	0	0	0	0	0	0	0	0
0	0	0	0	0	0	0	0	0	0	0	0	0	0	0	0	0	0	0	0	0	0	0	0	0	0	0	0	0	0	0	0	0	0	0	0	0	0	0	0	0	0	0	0	0	0	0	0	0	0
0	0	0	0	0	0	0	0	0	0	0	0	0	0	0	0	0	0	0	0	0	0	0	0	0.00469314	0.0512287	0.131043	0.101821	0.0289205	0.00232503	0	0	0	0	0	0	0	0	0	0	0	0	0	0	0	0	0	0	0	0
0	0	0	0	0	0	0	0	0	0	0	0	0	0	0	0	0	0	0	0	0	0	0	0	0	0	0	0	0	0.00851902	0.090859	0.215657	0.136309	0.030284	0.00208872	0	0	0	0	0	0	0	0	0	0	0	0	0	0	0
0	0.0112328	0.117049	0.255658	0.117049	0.0112328	0	0	0	0	0	0	0	0	0	0	0	0	0	0	0	0	0	0	0	0	0	0	0	0	0	0	0	0	0	0	0	0	0	0	0	0	0	0	0	0	0	0	0	0
0	0	0	0	0	0	0	0	0	0	0	0	0	0	0	0	0	0	0	0	0	0	0	0	0	0	0	0	0	0	0	0	0	0	0	0	0	0	0	0	0	0	0	0	0	0	0	0	0	0
0	0	0	0	0	0	0	0	0	0	0	0	0	0	0	0	0	0	0	0	0	0	0	0	0	0	0	0	0	0	0	0	0	0	0	0	0	0	0	0	0	0	0	0	0	0	0	0	0	0
0	0	0	0	0	0	0	0	0	0	0	0	0	0	0	0	0	0	0	0	0	0	0	0	0	0	0	0.0104755	0.11166	0.264495	0.166106	0.0365485	0.0195248	0.232332	1.05592	2.62948	5.13633	8.52666	10.2116	8.59219	5.38698	2.69574	1.13899	0.364696	0.0666919	0.00442091	0	0	0	0
0	0	0	0	0	0	0	0	0	0	0	0	0	0	0	0	0	0	0	0	0	0	0	0	0	0	0	0	0	0.0258048	0.323365	1.33477	3.58832	7.03629	8.98801	9.59271	10.1283	10.5636	10.3153	9.06989	7.54858	5.62131	3.29604	1.44147	0.389845	0.0482355	0.00208129	0	0	0
0	0	0	0	0	0	0	0	0	0	0	0	0	0	0	0	0	0	0	0	0	0	0	0	0	0	0.0146394	0.152546	0.358372	0.433309	0.824143	1.15904	1.38778	1.20422	1.68626	2.22974	2.2824	1.79616	1.20688	0.727032	0.22553	0.0193702	0	0	0	0	0	0	0	0
0	NaN	NaN	NaN	NaN	NaN	0	0	0	0	0	0	0	0	0	0	0	0	0	0	0	0	0	0	0	0	0	0	0.0124183	0.154644	0.581048	1.12412	1.67176	2.16464	2.20688	1.89604	1.91913	2.06667	2.24372	2.77262	3.27833	3.11518	1.88378	0.592095	0.0810867	0.00389229	0.00835847	0.0880711	0.200386	0.109262
0.0185061	0.000973841	0	0	0	0	0	0	0	0	0	0	0	0	0	0	0	0	0	0	0	0	0	0	0	0	0	0	0.00412448	0.0738904	0.460156	1.27771	2.15421	3.05585	3.59121	3.69741	3.73493	3.78548	4.26499	4.82741	4.83023	3.93427	2.86688	1.56627	0.496227	0.0760915	0.00426204	0	0	0
0	0	0	0	0	0	0	0	0	0	0	0	0	0	0	0	0	0	0	0	0	0	0	0	0	0	0	0.010316	0.136187	0.57145	1.21039	1.82774	2.47797	3.05005	3.59682	3.77099	3.69814	3.8146	3.89558	4.59829	4.76649	3.49194	1.73116	0.661356	0.160289	0.0126992	0.000530859	0.00553168	0.0120823	0.00553168
0.000530859	0	0	0	0	0	0	0	0	0	0	0	0	0	0	0	0	0	0	0	0	0	0	0	0	0	0	0.00935741	0.12015	0.478372	0.957249	1.34925	1.68862	2.07771	2.63177	3.07596	3.19856	3.18199	3.13252	3.35284	3.0007	1.79263	0.786898	0.318296	0.0832355	0.00679678	0	0	0	0
0	0	0	0	0	0	0	0	0	0	0	0	0	0	0	0	0	0	0	0	0	0	0	0	0	0	0.0137662	0.148257	0.363441	0.263414	0.176639	0.286335	0.290997	0.584897	1.29746	2.12585	3.39334	4.20828	4.42698	4.89981	5.0272	3.70918	1.92146	0.861426	0.289939	0.0492497	0.00296965	0	0	0
0	0	0	0	0	0	0	0	0	0	0	0	0	0	0	0	0	0	0	0	0	0	0	0	0	0	0.0042475	0.0787332	0.484251	1.14866	1.28115	1.09903	0.93249	1.06574	1.69256	2.45645	3.0685	3.3466	3.87604	3.80594	2.60484	1.08901	0.229879	0.0163189	0	0	0	0	0	0
0	0	0	0	0	0	0	0	0	0	0	0	0	0	0	0	0	0	0	0	0	0	0	0	0	0	0	0	0	0	0	0	0.00845426	0.113322	0.509226	1.29383	2.30111	3.06718	3.52715	3.76856	3.49742	2.4816	1.37622	0.532203	0.109248	0.00767021	0	0	0	0
0	0	0	0	0	0	0	0	0	0	0	0	0	0	0	0	0	0	0	0	0	0	0	0	0	0	0	0	0.00591688	0.0703874	0.225657	0.264612	0.171538	0.457162	1.09128	1.18798	0.923181	1.27832	1.67645	1.34582	0.444358	0.0386186	0	0	0	0	0	0	0	0
0	0	0	0	0	0	0	0	0	0	0	0	0	0	0	0	0	0	0	0	0	0	0	0	0	0	0	0	0	0	0	0	0	0.0119472	0.145791	0.520669	0.918334	1.206	1.53793	1.68016	0.901411	0.201042	0.0142526	0	0	0	0	0	0	0
0	0	0	0	0	0	0	0	0	0	0	0	0	0	0	0	0	0	0	0	0	0	0	0	0	0	0	0	0	0	0.00386956	0.0403218	0.0913516	0.084963	0.187482	0.272139	0.112224	0.0104549	0	0	0.0032666	0.0416082	0.153223	0.206318	0.082142	0.00756944	0	0	0	0
0	0	0	0	0	0	0	0	0	0	0	0	0	0	0	0	0	0	0	0	0	0	0	0	0	0	0.00305217	0.0318043	0.069467	0.0318043	0.00305217	0	0	0	0	0	0	0	0	0	0	0	0	0	0	0	0	0	0	0
0	0	0	0	0	0	0	0	0	0	0	0	0	0	0	0	0	0	0	0	0	0	0	0	0	0	0	0	0	0	0	0	0	0	0	0	0	0	0	0	0	0	0	0	0	0	0	0	0	0
0	0	0	0	0	0	0	0	0	0	0	0	0	0	0	0	0	0	0	0	0	0	0	0	0	0	0	0	0	0	0	0	0	0	0	0	0	0	0	0	0	0	0	0	0	0	0	0	0	0
0	0	0	0	0	0	0	0	0	0	0	0	0	0	0	0	0	0	0	0	0	0	0	0	0	0	0	0.00384731	0.0400899	0.0875643	0.0400899	0.00384731	0	0.00769864	0.0834072	0.208414	0.152723	0.0408921	0.00318548	0	0	0	0	0	0	0	0	0	0	0
0	0	0	0	0	0	0	0	0	0	0	0	0	0	0	0	0	0	0	0	0	0	0	0	0	0	0	0	0	0.00524378	0.0546415	0.122704	0.0896088	0.0816194	0.0349673	0.00335571	0	0	0	0	0	0	0	0	0	0	0	0	0	0
0	0	0	0	0	0	0	0	0	0	0	0	0	0	0	0	0	0	0	0	0	0	0	0	0	0	0	0	0	0	0	0.00067131	0.00699522	0.015279	0.00699522	0.00067131	0	0	0	0	0	0	0	0	0	0	0	0	0	0
0	0	0	0	0	0	0	0	0	0	0	0	0	0	0	0	0	0	0	0	0	0	0.00717503	0.0747655	0.163303	0.0747655	0.00717503	0	0	0	0	0	0	0	0	0	0	0	0	0	0	0	0	0	0	0	0	0	0.00499585	0.052058
0.113705	0.052058	0.00499585	0	0	0	0	0	0	0	0	0	0	0	0	0	0	0	0	0	0	0	0	0	0	0	0	0	0	0	0	0	0	0	0	0	0	0	0	0	0	0	0	0	0	0	0	0	0	0
0	0	0	0	0	0	0	0	0	0	0	0	0	0	0	0	0	0	0	0	0	0	0	0	0	0.00392092	0.0408569	0.0892396	0.0408569	0.00392092	0	0	0	0	0	0	0	0	0	0	0	0	0	0	0	0	0	0	0	0
0	0	0	0	0	0	0	0	0	0	0	0	0	0	0	0	0	0	0	0	0	0	0	0	0	0	0	0	0	0.00674963	0.0703327	0.153621	0.0703327	0.00674963	0	0	0	0	0	0	0	0	0	0	0	0	0	0	0	0
0	0	0	0	0	0	0	0	0	0	0	0	0	0	0	0	0	0	0	0	0	0	0	0	0	0	0	0.00415328	0.0432781	0.0945282	0.0432781	0.00415328	0	0	0	0	0	0	0	0	0	0	0	0	0	0	0	0	0	0
0	0	0	0	0	0	0	0	0	0	0	0	0	0	0	0	0	0	0	0	0	0	0	0	0	0	0	0	0	0	0	0	0	0	0	0	0	0	0	0	0	0	0	0	0	0	0	0	0	0
0	0	0	0	0	0	0	0	0	0	0	0	0	0	0	0	0	0	0	0	0	0	0	0	0	0.00392894	0.0409405	0.0894222	0.0409405	0.00392894	0	0	0	0	0	0	0	0	0	0	0	0	0	0	0	0	0	0	0	0
0	0	0	0	0	0	0	0	0	0	0	0	0	0	0	0	0	0	0	0	0	0	0	0	0	0	0	0	0	0	0	0	0	0	0	0	0	0	0	0	0	0	0	0	0	0	0	0	0	0

## Sheet: Cell 128
0	0	0	0	0	0	0	0	0	0	0	0	0	0	0	0	0	0	0	0	0	0	0	0	0	0	0	0	0	0	0	0	0	0	0	0	0	0	0	0	0	0	0	0.00538362	0.0560987	0.122531	0.0560987	0.0179832	0.13129	0.286764
0.13129	0.0125995	0	0	0	0	0	0	0	0	0	0	0	0	0	0	0	0	0	0	0	0	0	0	0	0	0	0	0	0	0	0	0	0	0	0	0	0	0	0	0	0	0	0	0	0	0	0.0219788	0.251056	0.729808
0.730456	0.251551	0.0220313	0	0	0	0	0	0	0	0	0	0	0	0	0	0	0	0	0	0	0	0	0	0	0	0	0	0	0	0	0	0	0	0	0	0	0	0	0	0	0	0	0	0	0	0	0	0	0
0	0	0	0	0	0	0	0	0	0	0	0	0	0	0	0	0	0	0	0	0	0	0	0	0	0	0	0	0	0	0	0	0	0	0	0	0	0	0	0	0	0	0	0	0	0	0	0	0.0195778	0.277273
1.24497	2.25643	1.71106	0.689069	0.146507	0.0106132	0	0	0	0	0	0	0	0	0	0	0	0	0	0	0	0	0	0	0	0	0	0	0	0	0	0	0	0	0	0	0	0	0	0	0	0	0	0	0	0	0	0.0167309	0.17434	0.380793
0.17434	0.0167309	0	0	0	0	0	0	0	0	0	0	0	0	0	0	0	0	0	0	0	0	0	0	0	0	0	0	0	0	0	0	0	0	0	0	0	0	0	0	0	0	0	0	0	0	0	0	0.00581606	0.0606047
0.132373	0.0606047	0.00581606	0	0	0	0	0	0	0	0	0	0	0	0	0	0	0	0	0	0	0	0	0	0	0	0	0	0	0	0	0	0	0	0	0	0	0	0	0	0	0	0	0	0	0	0	0.00889916	0.116097	0.454309
0.710945	0.441138	0.109789	0.00829388	0	0	0	0	0	0	0	0	0	0	0	0	0	0	0	0	0	0	0	0	0	0	0	0	0	0	0	0	0	0	0	0	0	0	0	0	0	0	0	0	0	0	0	0	0.0475237	0.5382
1.53451	1.52462	0.606734	0.0939147	0.00488692	0	0	0	0	0	0	0	0	0	0	0	0	0	0	0	0	0	0	0	0	0	0	0	0	0	0	0	0	0	0	0	0	0	0	0	0	0	0	0	0	0	0	0.0102148	0.13459	0.525807
0.747109	0.303534	0.028149	0	0	0	0	0	0	0	0	0	0	0	0	0	0	0	0	0	0	0	0	0	0	0	0	0	0	0	0	0	0	0	0	0	0	0	0	0	0	0	0	0	0	0	0.015894	0.165619	0.361746	0.165619
0.015894	0	0	0	0	0	0	0	0	0	0	0	0	0	0	0	0	0	0	0	0	0	0	0	0	0	0	0	0	0	0	0	0	0	0	0	0	0	0	0	0	0	0	0	0	0	0	0	0	0
0	0	0	0	0	0	0	0	0	0	0	0	0	0	0	0	0	0	0	0	0	0	0	0	0	0	0	0	0	0	0	0	0	0	0	0	0	0	0	0	0	0	0	0	0	0	0	0.0063394	0.0700116	0.185481
0.15604	0.0475361	0.00395353	0	0	0	0	0	0	0	0	0	0	0	0	0	0	0	0	0	0	0	0	0	0	0	0	0	0	0	0	0	0	0	0	0	0	0	0	0	0	0	0	0	0	0	0.00974238	0.103667	0.244126	0.150424
0.0321331	0.00214877	0	0	0	0	0	0	0	0	0	0	0	0	0	0	0	0	0	0	0	0	0	0	0	0	0	0	0	0	0	0	0	0	0	0	0	0	0	0	0	0	0	0	0	0	0	0	0.00790971	0.0824211
0.180024	0.0824211	0.00790971	0	0	0	0	0	0	0	0	0	0	0	0	0	0	0	0	0	0	0	0	0	0	0	0	0	0	0	0	0	0	0	0	0	0	0	0	0	0	0	0	0	0	0	0	0	0.00712903	0.0742862
0.162256	0.0742862	0.00712903	0	0	0	0	0	0	0	0	0	0	0	0	0	0	0	0	0	0	0	0	0	0	0	0	0	0	0	0	0	0	0	0	0	0	0	0	0	0	0	0	0	0	0	0	0	0	0
0	0	0	0	0	0	0	0	0	0	0	0	0	0	0	0	0	0	0	0	0	0	0	0	0	0	0	0	0	0	0.00225451	0.0259181	0.0765876	0.0786985	0.0275296	0.00242558	0	0	0	0	0	0	0	0	0	0	0	0	0	0
0	0	0	0	0	0	0	0	0	0	0	0	0	0.0149647	0.177781	0.588374	0.866379	0.735819	0.307633	0.0548849	0.00333397	0	0	0	0	0	0	0	0	0	0.00382718	0.0469812	0.161101	0.201499	0.0778218	0.00710105	0	0	0	0	0	0	0	0	0	0	0	0	0	0
0	0	0	0	0	0	0	0	0	0	0	0	0	0	0	0	0	0	0	0	0	0	0	0	0	0	0	0	0	0	0	0	0	0	0	0	0	0	0	0	0	0	0	0	0	0	0	0	0	0
0	0	0	0	0	0	0	0	0	0	0	0	0	0	0	0	0	0	0	0	0.00582779	0.0607269	0.13264	0.0607269	0.00582779	0	0	0	0	0	0	0	0	0	0	0	0	0	0	0	0	0	0	0	0	0	0	0	0	0
0	0	0	0	0	0	0	0	0	0	0	0	0	0	0	0	0	0	0	0	0	0	0	0	0	0	0	0	0	0	0.00946843	0.0986633	0.215501	0.0986633	0.00946843	0	0	0	0	0	0	0	0	0	0	0	0	0	0	0
0	0	0	0	0	0	0	0	0	0	0	0	0	0	0	0	0	0	0	0	0	0	0	0	0	0	0	0	0	0	0	0	0	0	0	0	0	0	0	0	0	0	0	0	0	0	0	0	0	0
0	0	0	0	0	0	0	0	0	0	0	0	0	0	0	0	0	0	0	0	0	0	0	0	0	0	0	0	0	0	0	0	0	0	0	0	0	0	0	0	0	0	0	0	0	0	0	0	0	0
0	0	0	0	0	0	0	0	0	0	0	0	0	0	0	0	0	0	0	0	0	0	0	0	0	0	0	0	0	0	0	0	0	0	0	0	0	0	0	0	0	0	0	0	0	0	0	0	0	0
0	0	0	0	0	0	0	0	0	0	0	0	0	0	0	0	0	0	0	0	0	0	0	0	0	0	0	0	0	0	0	0	0	0	0	0	0	0	0	0	0	0	0	0	0	0	0	0	0	0
0	0	0	0	0	0	0	0	0	0	0	0	0	0	0	0	0	0	0	0	0	0	0	0	0	0	0	0	0	0	0	0.00172073	0.0179305	0.0391637	0.0179305	0.00172073	0	0	0	0	0	0	0	0	0	0	0	0	0	0
0	0	0	0	0	0	0	0	0	0	0	0	0	0	0	0	0	0	0	0	0	0	0	0	0	0	0	0	0	0	0	0.00485685	0.0506096	0.110541	0.0506096	0.00485685	0	0	0	0	0	0	0	0	0	0	0	0	0	0
0	0	0	0	0	NaN	NaN	NaN	NaN	NaN	0	0	0	0	0	0	0	0	0	0	0	0	0	0	0	0	0	0	0	0	0.00176459	0.0234702	0.0931253	0.13407	0.054728	0.00508275	0	0	0	0	0	0	0	0	0	0	0	0	0	0
0	0	0	0	0	0	0	0	0	0	0	0	0	0	0	0	0	0	0	0	0	0	0	0	0	0	0	0	0	0	0	0	0	0	0	0	0	0	0	0	0	0	0	0	0	0	0	0	0	0
0	0	0	0	0	0	0	0	0	0	0	0	0	0	0	0	0	0	0	0	0	0	0	0	0	0	0	0	0	0	0	0	0.00418727	0.0436324	0.0953018	0.0436324	0.00418727	0	0	0	0	0	0	0	0	0	0	0	0	0
0	0	0	0	0	0	0	0	0	0	0	0	0	0	0	0.0484189	0.717689	3.61456	8.71457	12.5443	13.8151	12.8171	10.6798	8.41672	5.93128	3.41197	1.65481	0.69431	0.173844	0.013792	0	0	0	0	0	0	0	0	0	0	0	0	0	0	0	0	0	0	0	0
0	0	0	0	0	0.0334785	0.398736	1.36761	2.4857	3.73606	4.7074	5.25459	5.46034	5.34734	5.76342	7.10702	8.35765	9.28435	10.0197	10.3993	10.0346	8.71769	6.43221	3.74631	1.81585	0.91266	0.411635	0.101332	0.00785809	0	0	0	0	0	0	0	0	0	0	0	0	0	0	0	0	0	0	0	0	0
0	0	0	0	0	0	0.00649683	0.0845932	0.348899	0.740848	1.08053	1.37659	2.2155	3.9398	5.39863	6.54141	7.94014	9.5022	10.5057	10.8424	10.0699	8.20378	5.39153	2.67	1.154	0.525237	0.148062	0.0123879	0	0	0	0	0	0	0	0	NaN	NaN	NaN	NaN	NaN	0	0	0	0	0	0	0.0045488	0.0473996	0.10353
0.0473996	0.0045488	0	0	0	0	0	0	0	0	0	0	0	0	0	0	0	0	0	0	0	0	0	0	0	0	0	0	0	0	0	0	0	0	0	0	0	0	0	0	0	0	0	0	0	0	0	0.00201892	0.0210376	0.0459504
0.0210376	0.00201892	0	0	0	0	0	0	0	0	0	0	0	0	0	0	0	0	0	0	0	0	0	0	0	0	0	0	0	0	0	0	0	0	0	0	0	0	0	0	0	0.00573119	0.0597204	0.130441	0.0597204	0.00573119	0	0	0	0
0	0	0	0	0	0	0	0	0	0	0	0	0	0	0	0	0	0	0	0	0	0	0	0	0	0	0	0	0	0	0	0	0	0	0	0	0	0	0	0	0	0	0	0	0	0	0	0	0.017181	0.17903
0.391038	0.17903	0.017181	0	0	0	0	0	0	0	0	0	0	0	0	0	0	0	0	0	0	0	0	0	0	0	0	0	0	0	0	0	0	0	0	0	0	0	0	0	0	0	0	0	0	0	0.000999135	0.0185816	0.111709	0.236298
0.173354	0.0481015	0.00383208	0	0	0	0	0	0	0	NaN	NaN	NaN	NaN	NaN	0	0	0	0	0	0	0	0	0	0	0	0	0	0	0	0	0	0	0	0	0	0	0	0	0	0	0	0	0	0	0	0	0	0	0
0	0	0	0	0	0	0	0	0	0	0	0	0	0	0	0	0	0	0	0	0	0	0	0	0	0	0	0	0	0	0	0	0	0	0	0	0	0	0	0	0	0	0	0	0	0	0.0050631	0.0527588	0.115236	0.0527588
0.0050631	0	0	0	0	0	0	0	0	0	0	0	0	0	0	0	0	0	0	0	0	0	0	0	0	0	0	0	0	0	0	0	0	0	0	0	0	0	0	0	0	0	0	0	0	0	0	0	0	0
0	0	0	0	0	0	0	0	0	0	0	0	0	0	0	0	0	0	0	0	0	0	0	0	0	0	0	0	0	0	0	0	0	0	0	0	0	0	0	0	0	0	0	0	0	0	0	0	0	0
0	0	0	0	0	0	0	0	0	0	0	0	0	0	0	0	0	0	0	0	0	0	0	0	0	0	0	0	0	0	0	0	0	0	0	0	0	0	0	0	0	0	0	0	0	0	0	0	0	0
0	0	0	0	0	0	0	0	0	0	0	0	0	0	0	0	0	0	0	0	0	0	0	0	0	0	0	0	0	0	0	0	0	0	0	0	0	0	0	0	0	0	0	0	0	0	0	0	0	0
0	0	0	0	0	0	0	0	0	0	0	0	0	0	0	0	0	0	0	0	0	0	0	0	0	0	0	0	0	0	0	0	0	0	0	0	0	0	0	0	0	0	0	0	0	0	0	0	0	0
0	0	0	0	0	0	0	0	0	0	0	0	0	0	0	0	0	0	0	0	0	0	0	0	0	0	0	0	0	0	0	0	0	0	0	0	0	0	0	0	0	0	0	0	0	0	0	0	0	0
0	0	0	0	0	0	0	0	0	0	0	0	0	0	0	0	0	0	0	0	0	0	0	0	0	0	0	0	0	0	0	0	0	0	0	0	0	0	0	0	0	0	0	0	0	0	0	0	0	0
0	0	0	0	0	0	0	0	0	0	0	0	0	0	0	0	0	0	0	0	0	0	0	0	0	0	0	0	0	0	0	0	0	0	0	0	0	0	0	0	0	0	0	0	0	0.00513879	0.0535474	0.116958	0.0535474	0.00513879
0	0	0	0	0	0	0	0	0	0	0	0	0	0.0177966	0.185445	0.405048	0.185445	0.0177966	0	0	0.0237843	0.33376	1.54242	3.41101	4.53007	4.75853	4.4687	3.50175	2.16426	1.0834	0.311493	0.0325768	0.0149412	0.0566589	0.326981	1.10969	1.70992	1.39658	0.630063	0.139019	0.0100916	0	0	0	0	0	0	0	0	0
0	0	0	0	0	0	0	0	0	0	0	0	0	0	0	0	0	0	0	0	0	0	0	0	0	0	0	0	0	0	0	0	0.0177539	0.195161	0.509961	0.416272	0.123638	0.0101614	0	0	0	0	0	0	0	0	0	0	0	0
0	0	0	0	0	0	0	0	0	0.0114653	0.149132	0.572478	0.820122	0.376385	0.0552281	0.00245359	0	0	0	0	0	0	0	0	0.00249317	0.0309511	0.10855	0.139134	0.0542991	0.00497167	0	0	0	0	0	0	0	0	0	0	0	0	0	0	0	0	0	0	0	0
0	0	0	0	0	0	0	0	0	0.00843799	0.110891	0.450945	0.879581	1.46408	2.79975	4.0926	5.01021	6.30403	8.09052	9.49474	10.0808	10.0449	9.63209	8.71257	6.80085	4.28129	2.2729	1.01544	0.260434	0.0208028	0	0	0	0	0	0	0	0	0	0	0	0	0	0	0	0	0	0	0	0
0	0	0	0	0	0	0	0	0	0.00791051	0.100086	0.396145	0.87147	1.5671	2.67886	4.20783	5.58815	6.9058	8.29917	9.39412	9.97037	9.75627	8.66633	6.93496	4.79155	2.90227	1.52989	0.706168	0.191385	0.0157235	0	0	0	0	0	0	0	0	0	0	0	0	0	0	0	0	0	0	0	0
0	0	0	0	0	0	0	0	0	0	0	0.0129251	0.186514	0.893749	2.01251	2.84233	3.87067	5.60683	7.47808	8.7006	9.79441	10.2183	10.1546	10.2123	9.00916	6.11138	3.17333	1.50716	0.577215	0.11929	0.00838298	0	0	0	0	0	0	0	0	0	0	0	0	0	0	0	0	0	0	0
0	0	0	0	0	0	0	0.0309307	0.356082	1.11519	1.79678	2.78316	4.1908	5.8485	7.20144	8.06986	8.95885	9.67139	9.99708	9.58958	8.37659	5.87883	2.86948	0.933527	0.203764	0.0273402	0.00152995	0	0	0	0	0	0	0	0	0	0	0	0	0	0	0	0	0	0	0	0	0	0	0
0	0	0	0	0	0	0	0.00272643	0.0447868	0.277621	0.964105	2.30126	4.00642	5.4032	6.79418	8.3588	9.80718	10.8578	11.3744	11.2901	10.4639	8.72494	5.64698	2.5808	1.04853	0.373636	0.0736243	0.00501608	0	0	0	0	0	0	0	0	0	0	0	0	0	0	0	0	0	0	0	0	0	0
0	0	0	0	0	0	0	0.00380291	0.0691055	0.452153	1.41784	2.80198	4.47198	6.27007	7.97839	8.98283	9.37265	9.42861	8.43972	6.37055	4.19205	2.34299	0.828516	0.139531	0.00830804	0	0	0	0	0	0	0	0	0	0	0	0	0	0	0	0	0	0	0	0	0	0	0	0	0
0	0	0	0	0	0	0	0	0.0038096	0.0566475	0.285014	0.692934	1.199	2.2822	4.09905	5.91911	7.39864	8.46375	8.81769	8.47033	7.72609	6.343	4.46229	2.65185	1.28163	0.493563	0.115118	0.00887129	0	0	0.00322703	0.0336264	0.0734469	0.0336264	0.00322703	0	0	0	0	0	0	0	0	0	0	0	0	0	0	0
0	0	0	0	0	0	0	0	0	0.0316949	0.367734	1.15221	1.67858	2.2462	3.66978	5.67551	7.15771	7.65569	7.58318	7.12781	6.15677	4.85348	3.35095	1.93402	1.05674	0.467268	0.109884	0.00830413	0	0	0	0	0	0	0	0	0	0	0	0	0	0	0	0	0	0	0	0	0	0
0	0	0	0	0	0	0	0	0.0170932	0.226264	0.949572	1.96775	2.82809	4.00452	5.84595	7.77939	9.00603	9.45687	9.62815	9.342	7.63488	5.46998	4.0447	2.88242	1.60231	0.696533	0.178696	0.0143697	0	0	0	0	0	0	0	0	0	0	0	0	0	0	0	0	0	0	0	0	0	0
0	0	0	0	0	0	0	0	0.0171806	0.223389	0.928723	2.07177	3.33341	4.48787	5.62822	6.84788	8.24642	9.06233	8.53771	7.0347	5.4609	3.64028	1.87735	0.760801	0.184684	0.0144928	0	0	0	0	0	0	0	0	0	0	0	0	0	0	0	0	0	0	0	0	0	0	0	0
0	0	0	0	0	0	0	0	0	0.0167339	0.231226	1.05922	2.48913	4.03388	5.66493	7.05058	8.00792	9.12914	10.0081	9.93273	8.85433	6.89785	4.79374	2.90674	1.35148	0.41184	0.068369	0.00423077	0	0	0	0	0	0	0	0	0	0	0	0	0	0	0	0	0	0	0	0	0	0
0	0	0	0	0	0	0	0	0.0107958	0.131269	0.461673	0.760803	0.819785	1.09678	2.34798	3.64417	4.73993	6.25815	7.50581	7.81422	6.43667	4.20375	2.36335	1.37211	0.662841	0.195387	0.0298587	0.00171959	0	0	0	0	0	0	0	0	0	0	0	0	0	0	0	0	0	0	0	0	0	0
0	0	0	0	0	0	0	0	0	0	0	0	0	0	0	0	0	0	0	0	0	0	0	0	0	0	0	0	0	0	0	0	0	0	0	0	0	0	0	0	0	0	0	0	0	0	0	0.00539639	0.0562317	0.122821
0.0562317	0.00539639	0	0	0	0	0	0	0	0	0	0	0	0	0	0	0	0	0	0	0	0	0	0	0	0	0	0	0	0	0	0	0	0	0	0	0	0	0	0	0	0	0	0	0	0	0.00847145	0.0882745	0.192809	0.0882745
0.00847145	0	0	0	0	0	0	0	0	0	0	0	0	0	0	0	0	0	0	0	0	0	0	0	0	0	0	0	0	0	0	0	0	0	0	0	0	0	0	0	0	0	0	0	0	0	0	0	0	0
0	0	0	0	0	0	0	0	0	0	0	0	0	0	0	0	0	0	0	0	0	0	0	0	0	0	0	0	0	0	0	0	0	0	0	0	0	0	0	0	0	0	0	0	0	0	0	0	0	0
0	0	0	0	0	0	0	0	0	0	0	0	0	0	0	0	0	0	0	0	0	0	0	0	0	0	0	0	0	0	0	0	0	0	0	0	0	0	0	0	0	0	0	0	0	0	0	0	0	0
0	0	0	0	0	0	0	0	0	0	0	0	0	0	0	0	0	0	0	0	0	0	0	0	0	0	0	0	0	0	0	0	0	0	0	0	0	0	0	0	0	0	0	0	0	0	0	0.00205756	0.0214402	0.0468298
0.0214402	0.00205756	0	0	0	0	0	0	0	0	0	0	0	0	0	0	0	0	0	0	0	0	0	0	0	0	0	0	0	0	0	0	0	0	0	0	0	0	0	0	0	0	0	0	0	0	0.00107464	0.0141619	0.055344	0.0786578
0.03196	0.00296398	0	0	0	0	0	0	0	0	0	0	0	0	0	0	0	0	0	0	0	0	0	0	0	0	0	0	0	0	0	0	0	0	0	0	0	0	0	0	0	0	0	0	0	0	0	0	0	0
0	0	0	0	0	0	0	0	0	0	0	0	0	0	0	0	0	0	0	0	0	0	0	0	0	0	0	0	0	0	0	0	0	0	0	0	0	0	0	0	0	0	0	0	0	0	0	0.000777833	0.00810521	0.0177034
0.00810521	0.000777833	0	0	0	0	0	0	0	0	0	0	0	0	0	0	0	0	0	0	0	0	0	0	0	0	0	0	0	0	0	0	0	0	0	0	0	0	0	0	0	0	0	0	0	0	0	0	0	0
0	0	0	0	0	0	0	0	0	0	0	0	0	0	0	0	0	0	0	0	0	0	0	0	0	0	0	0	0	0	0	0	0	0	0	0	0	0	0	0	0	0	0	0	0	0	0	0	0	0
0	0	0	0	0	0	0	0	0	0	0	0	0	0	0	0	0	0	0	0	0	0	0	0	0	0	0	0	0	0	0	0	0	0	0	0	0	0	0	0	0	0	0	0	0	0	0	0	0	0
0	0	0	0	0	0	0	0	0	0	0	0	0	0	0	0	0	0	0	0	0	0	0	0	0	0	0	0	0	0	0	0.0193554	0.234685	0.811021	1.23699	1.03777	0.458967	0.0945034	0.00651093	0	0	0	0	0	0	0	0	0	0	0
0	0	0	0	0	0	0	0	0	0	0	0	0.0271615	0.329551	1.1511	1.91437	2.44647	3.37738	4.99496	7.00561	8.2876	8.96366	9.26788	8.89779	6.76592	3.58718	1.42833	0.519729	0.127294	0.010152	0	0	0	0	0	0	0	0	0	0	0	0	0	0	0	0	0	0	0	0
0	0	0	0	0	0	0	0	0.0253691	0.298356	0.990348	1.72244	2.58346	3.56913	5.03375	6.90245	8.61602	10.0368	10.8511	10.8868	10.2411	8.83554	5.56099	2.0298	0.360689	0.0226863	0	0	0	0	0	0	0	0	0	0	0	0	0	0	0	0	0	0	0	0	0	0	0	0
0	0	0	0	0	0	0	0	0	0.00443661	0.0714142	0.400898	1.04685	1.53466	1.654	1.96283	3.09447	4.70046	6.77427	8.70904	9.21219	8.15259	6.4042	4.14153	1.75398	0.516339	0.107779	0.0082089	0	0	0	0	0	0	0	0	0	0	0	0	0	0	0	0	0	0	0	0	0	0
0	0	0	0	0	0	0	0	0	0	0	0.0135415	0.182491	0.790903	1.674	2.3251	3.47418	6.23232	9.29127	11.1949	11.6111	11.0395	9.24432	6.54779	3.67333	1.49672	0.379716	0.0478622	0.00224901	0	0	0	0	0	0	0	0	0	0	0	0	0	0	0	0	0	0	0	0	0
0	0	0	0	0	0	0	0	0	0	0.00422548	0.110196	0.886354	2.73877	4.61742	6.40185	8.41141	10.5182	11.7321	11.59	10.6897	9.45365	7.35608	4.36788	1.71489	0.358348	0.0255231	0	0	0	0	0	0	0	0	0	0	0	0	0	0	0	0	0	0	0	0	0	0	0
0	0	0	0	0	0	0	0	0	0	0.0327697	0.405264	1.49754	2.8008	3.848	4.62239	5.52429	7.06555	8.96097	10.3752	11.0993	11.3372	10.1084	7.3819	4.20916	1.81768	0.540651	0.0899303	0.00559601	0	0	0.0271207	0.282604	0.617264	0.282604	0.0271207	0	0	0	0	0	0	0	0	0	0	0	0	0	0
0	0	0	0	0	0	0	0	0	0.00657192	0.0807618	0.298937	0.625766	1.26862	2.37583	3.56105	5.0441	6.98171	8.82123	10.0208	10.2803	9.87802	8.83367	7.07059	4.85843	2.3213	0.561445	0.0429228	0	0	0	0	0	0.00906836	0.0982156	0.24517	0.179187	0.0478437	0.00372115	0	0	0	0	0	0	0	0	0	0	0
0	0	0	0	0	0	0	0	0	0	0	0	0	0	0.0089985	0.143914	0.809929	2.2313	3.98342	5.80873	6.89722	6.74033	5.18828	3.0627	1.2427	0.364566	0.0745495	0.00558207	0	0	0	0	0	0	0	0	0	0	0	0	0	0	0	0	0	0	0	0	0	0
0	0	0	0	0	0	0	0	0	0.00750285	0.114904	0.608144	1.55337	2.45633	3.37156	4.78834	6.57272	7.93767	8.74741	8.83656	7.35782	4.71143	2.33325	0.93923	0.335808	0.0796027	0.00625102	0	0	0.00731729	0.076248	0.166541	0.076248	0.00731729	0	0	0	0	0	0	0	0	0	0	0	0	0	0	0	0
0	0	0	0	0	0	0	0	0	0	0	0	0.00304636	0.0786705	0.614392	1.77919	2.90329	4.4726	6.35283	7.64096	7.86448	7.29074	5.67882	3.37882	1.55146	0.511998	0.0951361	0.0063644	0	0	0	0	0	0	0	0	0	0	0	0	0	0	0	0	0	0	0	0	0	0
0	0	0	0	0	0	0	0	0	0	0.0208408	0.251066	0.872392	1.53009	2.29198	3.66131	5.774	7.85268	7.71612	4.43474	1.16981	0.0925452	0	0	0	0	0	0	0	0	0	0	0	0	0	0	0	0	0	0	0	0	0	0	0	0	0	0	0	0
0	0	0	0	0	0	0	0	0	0	0	0	0	0	0.00346771	0.0757725	0.588987	2.07843	4.10686	5.52626	5.83615	5.27391	4.37408	3.02143	1.62341	0.544717	0.0876407	0.00504153	0	0	0	0.00414161	0.0431566	0.0942627	0.0431566	0.00414161	0	0	0	0	0	0	0	0	0	0	0	0	0	0
0	0	0	0	0	0	0	0	0	0	0	0	0.00363582	0.0605011	0.342344	0.851538	1.40442	2.64002	4.64466	6.26356	6.68358	6.40968	5.48106	3.93385	2.18591	0.766839	0.135037	0.00847736	0	0	0	0	0	0	0	0	0	0	0	0	0	0	0	0	0	0	0	0	0	0
0	0	0	0	0	0	0	0	0	0	0	0	0.00663074	0.104193	0.549425	1.23656	1.44115	1.49658	2.24606	3.98638	6.02217	7.3395	7.5554	6.58993	4.87636	2.93761	1.37074	0.386177	0.0467921	0.00187614	0	0.00296136	0.0308581	0.0674002	0.0308581	0.00296136	0	0	0	0	0	0	0	0	0	0	0	0	0	0
0	0	0	0	0	0	0	0	0	0	0	0	0	0	0	0	0	0	0	0	0	0	0	0	0	0	0	0	0	0	0	0	0	0	0	0	0	0	0	0	0	0	0	0	0	0	0	0	0	0
0	0	0	0	0	0	0	0	0	0	0	0	0	0	0	0	0	0	0	0	0	0	0	0	0	0	0	0	0	0	0	0	0	0	0	0	0	0	0	0	0	0	0	0	0	0	0.0019356	0.0201694	0.044054	0.0201694
0.0019356	0	0	0	0	0	0	0	0	0	0	0	0	0	0	0	0	0	0	0	0	0	0	0	0	0	0	0	0	0	0	0	0	0	0	0	0	0	0	0	0	0	0	0	0	0.00247997	0.0258419	0.0564439	0.0258419	0.00247997
0	0	0	0	0	0	0	0	0	0	0	0	0	0	0	0	0	0	0	0	0	0	0	0	0	0	0	0	0	0	0	0	0	0	0	0	0	0	0	0	0	0	0	0	0	0	0	0	0	0
0	NaN	NaN	NaN	NaN	NaN	0	0	0	0	0	0	0	0	0	0	0	0	0	0	0	0	0	0	0	0	0	0	0	0	0	0	0	0	0	0	0	0	0	0	0	0	0	0	0	0	0	0.0105371	0.109799	0.239823
0.109799	0.0105371	0	0	0	0	0	0	0	0	0	0	0	0	0	0	0	0	0	0	0	0	0	0	0	0	0	0	0	0	0	0	0	0	0	0	0	0	0	0	0	0	0	0	0	0	0	0	0	0
0	0	0	0	0	0	0	0	0	0	0	0	0	0	0	0	0	0	0	0	0	0	0	0	0	0	0	0	0	0	0	0	0	0	0	0	0	0	0	0	0	0	0	0	0	0	0	0	0	0
0	0	0	0	0	0	0	0	0	0	0	0	0	0	0	0	0	0	0	0	0	0	0	0	0	0	0	0	0	0	0	0	0	0	0	0	0	0	0	0	0	0	0	0	0	0	0	0	0	0
0	0	0	0	0	0	0	0	0	0	0	0	0	0	0	0	0	0	0	0	0	0	0	0	0	0	0	0	0	0	0	0	0	0	0	0	0	0	0	0	0	0	0	0	0	0	0.00575338	0.0599516	0.130946	0.0599516
0.00575338	0	0	0	0	0	0	0	0	0	0	0	0	0	0	0	0	0	0	0	0	0	0	0	0	0	0	0	0	0	0	0	0	0	0	0	0	0	0	0	0	0	0	0	0	0	0	0	0	0
0	0	0	0	0	0	0	0	0	0	0	0	0	0	0	0	0	0	0	0	0	0	0	0	0	0	0	0	0	0	0	0	0	0	0	0	0	0	0	0	0	0	0	0	0	0	0	0	0	0
0	0	0	0	0	0	0	0	0	0	0	0	0	0	0	0	0	0	0	0	0	0	0	0	0	0	0	0	0	0	0	0	0	0	0	0	0	0	0	0	0	0	0	0	0	0	0	0	0	0
0	0	0	0	0	0	0	0	0	0	0	0	0	0	0	0	0	0	0	0	0	0	0	0	0	0	0	0	0	0	0	0	0	0	0	0	0	0	0	0.00130678	0.0163419	0.0581364	0.0756354	0.0297009	0.0027249	0.00267683	0.0278932	0.0609244	0.0278932	0.00267683
0	0	0	0	0	0	0	0	0	0	0	0	0	0	0	0	0	0	0	0	0.0222153	0.31084	1.44892	3.34349	4.52451	4.05407	2.70973	1.27397	0.312878	0.0441977	0.20814	0.454619	0.216053	0.114413	0.304936	0.355111	0.132743	0.0119795	0	0	0	0	0	0	0	0	0	0	0	0
0	0	0	0.0139954	0.155747	0.421816	0.371427	0.117279	0.00991183	0	0	0	0	0	0	0	0	0	0	0	0	0	0	0	0	0	0	0	0	0	0	0	0	0	0	0	0	0	0	0.0108186	0.119877	0.320675	0.275334	0.0852631	0.00714422	0	0	0	0	0
0	0	0	0	0	0	0	0	0	0	0	0	0	0.017369	0.212997	0.776342	1.48476	2.37862	3.61123	4.65949	4.6942	3.54062	2.14281	0.894646	0.192412	0.0138076	0	0	0	0	0	0	0	0	0	0	0	0	0	0	0	0	0	0	0	0	0	0	0	0
0	0	0	0	0	0	0	0	0	0	0	0	0	0	0.00634595	0.100263	0.582266	1.81204	3.54149	4.9268	5.3891	4.8536	4.02773	2.82548	1.61232	0.799016	0.273798	0.130825	0.0514423	0.00575967	0.019409	0.131624	0.255159	0.113717	0.0108342	0	0	0	0	0	0	0	0	0	0	0	0	0	0	0
0	0	0	0	0	0	0	0	0	0	0	0	0.00306359	0.0551474	0.351686	1.04417	1.95041	3.08057	4.3325	5.65378	6.80008	7.02981	6.12663	4.44897	2.7454	1.51362	0.654426	0.154971	0.0118299	0.0036829	0.0410891	0.112086	0.100111	0.031947	0.00271243	0	0	0	0	0	0	0	0	0	0	0	0	0	0	0
0	0	0	0	0	0	0	0	0	0	0.0197934	0.23555	0.781115	1.16193	1.19123	1.23902	1.72998	2.83065	3.91291	4.58795	4.84808	4.63226	3.79017	2.50991	1.34635	0.452444	0.0704632	0.00388108	0	0	0	0.00511538	0.0533035	0.116425	0.0533035	0.00511538	0	0	0	0	0	0	0	0	0	0	0	0	0	0
0	0	0	0	0	0	0	0	0	0	0	0	0	0	0.00393679	0.079933	0.545164	1.49766	2.11816	2.3394	2.50725	2.34825	1.72126	0.873378	0.225411	0.0178374	0	0	0	0	0	0	0	0	0	0	0	0	0	0	0	0	0	0	0	0	0	0	0	0
0	0	0	0	0	0	0	0	0	0	0	0	0.00340715	0.0632483	0.406926	1.18423	2.35677	4.19347	5.93422	7.28945	7.70255	6.68147	4.81775	2.65174	1.02693	0.225194	0.0166708	0	0	0	0	0	0	0	0	0	0	0	0	0	0	0	0	0	0	0	0	0	0	0
0	0	0	0	0	0	0	0	0.00740996	0.114475	0.595484	1.36721	1.73686	1.90495	2.42124	3.51714	4.88001	6.39326	7.07736	6.89141	5.70974	3.75039	1.9211	0.611898	0.0909046	0.00481298	0	0	0	0	0	0	0	0	0	0	0	0	0	0	0	0	0	0	0	0	0	0	0	0
0	0	0	0	0	0	0	0	0	0	0.0260155	0.275913	0.665992	0.676341	1.2134	2.36934	3.78233	5.07894	6.02326	6.34717	5.6468	4.38144	2.97222	1.42497	0.347325	0.0266719	0	0	0	0	0	0	0	0	0	0	0	0	0	0	0	0	0	0	0	0	0	0	0	0
0	0	0	0	0	0	0	0	0	0.00761641	0.104253	0.477888	1.20112	2.29383	3.80501	5.33593	6.53908	6.96421	6.35947	5.70845	5.06742	3.76257	2.218	0.940879	0.353528	0.0959103	0.00809966	0	0	0	0	0	0	0	0	0	0	0	0	0	0	0	0	0	0	0	0	0	0	0
0	0	0	0	0	0	0	0	0	0	0	0.00771302	0.114441	0.587539	1.53471	2.6727	4.0154	5.42228	6.26627	6.42486	5.84559	4.53393	3.32084	2.38351	1.52007	0.69528	0.165692	0.0126191	0	0	0	0	0	0	0	0	0	0	0	0	0	0	0	0	0	0	0	0	0	0
0	0	0	0	0	0	0	0	0	0	0	0	0	0.0142107	0.194686	0.886571	2.10204	3.28207	4.2288	5.21151	5.3442	4.59836	3.73331	2.64225	1.56652	0.658617	0.145083	0.0133858	0.0291624	0.0636965	0.0291624	0.00279863	0	0	0	0	0	0	0	0	0	0	0	0	0	0	0	0	0	0
0	0	0	0	0	0	0	0	0	0	0	0	0.0102536	0.143178	0.686174	1.83414	3.5313	5.16587	5.67498	5.25195	4.26363	3.04361	1.89381	0.849603	0.198925	0.0150065	0	0	0	0	0	0	0	0	0	0	0	0	0	0	0	0	0	0	0	0	0	0	0	0
0	0	0	0	0	0	0	0	0	0	0	0.0249135	0.306727	1.14739	2.37628	3.86737	5.14253	6.11348	6.56002	6.21936	5.02362	3.08813	1.27767	0.282966	0.0208494	0	0	0	0	0	0	0	0	0	0	0	0	0	0	0	0	0	0	0	0	0	0	0	0	0

## Sheet: Cell 12
0.39369	1.10783	2.5684	3.45197	3.04499	2.46002	2.09631	1.98885	1.85012	1.45375	0.969398	0.699367	0.498882	0.267579	0.0772038	0.0838701	0.492619	1.2377	1.41325	0.957488	0.512566	0.190119	0.035155	0.00226394	0	0	0	0	0	0	0	0	0	0	0	0	0	0	0	0	0	0	0	0	0	0	0	0	0	0
0	0	0	0	0	0	0	0	0	0	0	0	0	0	0	0	0	0	0	0	0	0	0.00595855	0.0789582	0.319616	0.531715	0.368909	0.102563	0.00822383	0	0	0	0	0	0	0	0	0	0	0	0	0	0	0	0	0	0	0	0.00447531	0.0466338
0.101858	0.0466338	0.00447531	0	0	0	0	0	0	0	0	0	0	0	0	0	0	0	0	0	0	0	0	0	0	0	0	0	0	0	0	0	0	0	0	0	0	0	0	0	0	0	0	0	0	0	0	0	0	0
0	0	0	0	0	0	0	0	0	0	0	0	0	0	0	0	0	0	0	0	0	0	0	0	0	0	0	0	0	0	0	0	0	0	0	0	0	0	0	0	0	0	0	0	0	0	0	0	0	0
0.00426693	0.0444624	0.0971148	0.0444624	0.00426693	0	0	0	0	0	0	0	0	0	0	0	0	0	0	0	0	0	0	0.00710967	0.0870129	0.303173	0.437521	0.292944	0.0821146	0.00663959	0	0	0	0	0	0	0	0	0	0	0	0	0	0	0	0	0	0	0	0
0	0	0	0	0	0	0	0	0	0	0	0	0	0	0	0	0	0	0	0	0	0	0	0	0	0	0	0	0	0	0	0	0	0	0	0	0	0	0	0	0	0	0	0	0	0	0	0	0	0
0	0	0	0	0	0	0	0	0	0	0	0	0	0	0	0	0	0	0	0	0	0	0	0	0	0	0	0	0	0	0	0	0	0	0	0	0	0	0	0	0	0.00605686	0.0631139	0.137853	0.0631139	0.00605686	0	0	0	0
0	0	0	0	0	0	0	0	0	0	0	0	0	0	0	0	0	0	0	0	0	0	0	0	0	0	0	0	0	0	0	0	0	0	0	0	0	0	0	0	0	0	0	0	0	0	0	0	0	0
0	0	0	0	0	0	0	0	0	0	0	0	0	0	0	0	0	0	0	0.00997954	0.103989	0.227133	0.103989	0.00997954	0	0	0	0	0	0	0	0	0	0	0	0	0	0	0	0	0	0	0	0	0	0	0	0	0	0
0	0	0	0	0	0	0	0	0	0	0	0	0	0.00373501	0.11086	1.02834	3.95856	8.20055	11.3866	12.7611	12.8691	12.2515	11.3133	10.3543	9.32343	8.12473	6.96103	5.9592	5.12785	4.43758	3.71087	2.99509	2.42848	2.02454	1.65739	1.26704	0.982377	0.789501	0.500258	0.162987	0.0199506	0.000739661	0	0	0	0	0	0	0	0
0	0	0	0	0.00913527	0.110941	0.374821	0.539908	0.935601	2.54966	4.42167	5.64741	6.28063	6.63529	6.95961	7.15648	7.15115	6.87726	6.27049	5.50447	4.95657	4.74195	4.30267	3.46227	2.6775	2.05846	1.54361	1.11516	0.760709	0.553767	0.505243	0.480707	0.399661	0.207979	0.0507708	0.0038622	0	0	0	0	0	0	0	0	0	0	0	0	0	0
0	0	0	0	0	0.00792443	0.0883574	0.281877	0.713376	1.81946	3.0505	3.9099	4.23774	4.17642	3.95189	3.75338	3.73595	3.90421	3.86969	3.58194	3.18507	2.74063	2.17843	1.6173	1.0891	0.682619	0.498927	0.440735	0.293446	0.0885048	0.00743865	0	0	0	0	0	0	0	0	0	0	0	0	0	0	0	0	0	0	0
0	0	0	0	0	0	0	0.0383002	0.478452	1.78813	3.23752	4.05656	4.61285	5.09439	5.26475	5.41817	5.43693	5.17733	4.77302	4.27509	3.6672	3.2711	2.94495	2.31339	1.54922	1.04961	0.844056	0.727229	0.610758	0.429666	0.193388	0.0430506	0.0031361	0	0	0	0	0	0	0	0	0	0	0	0	0	0	0	0	0
0	0	0	0	0	0	0.015417	0.219701	1.05441	2.53696	3.94117	4.959	5.4707	5.46398	4.9653	4.40348	4.06419	3.60879	2.77942	2.16878	2.04248	2.02106	1.8206	1.53352	1.22487	0.917832	0.579251	0.231616	0.0455141	0.00306385	0	0	0	0	0	0	0	0	0	0	0	0	0	0	0	0	0	0	0	0
0	0	0	0	0	0	0	0	0	0	0.0167106	0.221772	0.923615	1.80043	2.22373	2.71109	3.52865	4.1248	4.48212	4.57694	4.07442	3.12611	2.20122	1.80211	1.62643	1.24489	0.758949	0.398691	0.116282	0.0098055	0	0	0	0	0	0	0	0	0	0	0	0	0	0	0	0	0	0	0	0
0	0	0	0	0	0	0	0	0	0.00702131	0.114657	0.640164	1.55129	1.90924	1.616	1.36644	1.40889	1.49107	1.52985	1.47536	1.46876	1.54955	1.48735	1.36255	1.25856	1.05291	0.701569	0.274988	0.0498737	0.00312692	0	0	0	0	0	0	0	0	0	0	0	0	0	0	0	0	0	0	0	0
0	0	0	0	0	0	0	0.024184	0.310593	1.22385	2.32151	3.00848	3.74737	4.71837	5.67331	6.32093	6.76455	7.0747	6.92265	6.18298	5.08352	4.10658	3.74545	3.55649	2.74565	1.68889	0.856763	0.316806	0.0649816	0.00460155	0	0	0	0	0	0	0	0	0	0	0	0	0	0	0	0	0	0	0	0
0	0	0	0	0	0	0	0	0	0	0	0	0	0	0	0.00860775	0.100234	0.305734	0.329568	0.11843	0.0105393	0	0	0	0	0	0	0	0	0	0	0	0	0	0	0	0	0	0	0	0	0	0	0	0	0	0	0	0	0
0	0	0	0	0	0	0	0	0	0	0	0	0	0	0	0.00186773	0.0236369	0.0860104	0.114477	0.0453688	0.00417467	0	0	0	0	0	0	0	0	0	0	0	0	0	0	0	0	0	0	0	0	0	0	0	0	0	0	0	0	0
0	0	0	0	0	0	0	0	0	0	0	0	0	0	0	0	0	0	0	0	0	0	0	0	0	0	0	0	0	0	0	0	0	0	0	0	0	0	0	0	0	0	0	0	0	0.0142364	0.191172	0.804924	1.49956	1.41025
0.755936	0.195842	0.0154694	0	0	0	0	0	0	0	0	0	0	0	0	0	0	0	0	0	0	0.0062343	0.0706445	0.201095	0.194275	0.0654377	0.00568158	0	0	0	0	0	0	0.00404598	0.046407	0.13634	0.13882	0.0483	0.00424693	0	0.0017834	0.132086	1.36208	4.12759	5.21993	3.87732	2.28994	1.30246	0.721742	0.29959
0.0654292	0.004748	0	0	0	0	0	0	0	0	0	0	0	0	0.00202351	0.0627799	0.515763	1.34341	1.30251	0.54852	0.0991523	0.00613325	0	0	0	0	0	0	0	0	0	0	0	0	0	0	0	0	0	0.0288683	0.343413	1.14852	1.81797	2.15126	2.35331	2.42499	2.32747	2.25147	1.93609	1.5362
1.0646	0.459572	0.0948996	0.0065593	0	0	0	0	0	0	0	0	0	0	0	0	0	0	0	0	0	0	0	0	0	0	0	0	0	0	0	0	0	0	0	0	0	0	0	0.00335612	0.0563599	0.342609	1.01768	1.71022	1.90317	1.77123	1.55423	1.11287	0.750916	0.502147
0.195823	0.0321368	0.00179384	0	0	0	0	0	0	0	0	0	0	0	0	0	0	0	0	0	0	0	0	0.00693341	0.0722478	0.157804	0.0722478	0.00693341	0	0	0	0	0	0	0	0	0	0	0	0.00228393	0.0344625	0.178539	0.442769	0.641689	0.711234	0.737476	0.779751	1.05449	1.51449	1.57355
1.31395	0.961555	0.48239	0.119134	0.0091723	0	0	0	0	0	0	0	0	0	0	0	0	0	0	0	0	0	0	0	0	0	0	0	0	0	0	0	0	0	0	0	0	0	0	0	0	0	0	0	0.00884958	0.118885	0.507028	1.0058	1.11585	0.861386
0.635653	0.602811	0.616102	0.42907	0.131303	0.0110878	0	0	0	0	0	0	0	0	0	0	0	0	0.00850739	0.088649	0.193627	0.088649	0.00850739	0	0	0	0	0	0	0	0	0	0	0	0	0	0	0	0	0	0	0	0	0	0	0	0	0	0	0
0	0	0	0	0	0	0	0	0	0	0	0	0	0	0	0	0.0472306	0.549107	1.68904	2.01867	1.29494	0.913366	1.15989	1.49199	1.31831	0.700006	0.276356	0.112231	0.0298624	0.00244994	0	0	0	0	0	0	0	0	0	0	0	0	0.01035	0.111803	0.298223	0.466842	1.03941	1.55075	1.2618	0.778224
0.441211	0.133764	0.0114078	0	0	NaN	NaN	NaN	NaN	NaN	0	0	0	0	0	0.0101794	0.11622	0.337433	0.339246	0.163138	0.339433	0.861076	1.02034	0.689643	0.208224	0.0175301	0	0	0	0	0	0	0	0	0	0	0	0	0	0	0	0	0.00179934	0.0286855	0.144488	0.244892	0.105335	0.00993602	0	0
0	0	0	0	0	0	0	0	0	0	0	0	0	0	0	0.00722194	0.0794159	0.207735	0.169972	0.0505868	0.0041616	0	0	0	0	0	0	0	0	0	0	0	0.00403082	0.0453643	0.126777	0.118527	0.0390665	0.00336227	0	0	0	0	0	0	0	0	0	0	0	0
0	0	0	0	0	0	0	0	0	0	0	0	0	0	0	0.00975272	0.111632	0.330714	0.375972	0.217431	0.0863097	0.187783	0.466719	0.617084	0.573734	0.326346	0.0859772	0.00679984	0	0	0	0	0	0	0	0	0	0	0	0	0	0	0	0	0	0.00412052	0.0712602	0.401704	0.820789	0.590223
0.161537	0.0127841	0	0	0	0	0	0	0	0	0	0	0	0	0	0	0	0.00263101	0.153905	1.61616	5.68506	10.1319	12.7587	13.1323	11.4895	8.44404	5.38908	3.05239	1.36412	0.39421	0.0599518	0.00343099	0	0	0	0	0	0	0	0	0	0	0	0	0	0	0	0	0	0
0.0146431	0.170432	0.524427	0.612711	0.318376	0.0773178	0.0795876	0.321081	0.688562	0.911143	0.929209	0.962562	1.1341	1.53022	1.92714	2.94225	4.09638	4.70549	5.45092	6.38618	7.0128	7.31334	6.785	5.01892	2.84788	1.42508	0.598574	0.141341	0.0107906	0	0	0	0	0	0	0	0	0	0	0	0	0	0	0	0	0	0	0	0	0
0	0	0	0	0	0	0	0	0	0	0	0.0125166	0.151948	0.542515	1.02209	1.64743	2.6382	3.98146	5.02011	5.32405	5.59337	5.40953	4.44378	2.78473	1.41902	0.683165	0.194825	0.016349	0	0	0	0	0	0	0	0	NaN	NaN	NaN	NaN	NaN	0	0	0	0	0	0	0	0	0
0	0	0	0	0.0121214	0.149843	0.54903	0.998075	1.42936	2.08657	2.74087	3.08362	3.40332	3.85775	4.25741	4.49744	4.96384	5.80651	6.22967	5.88461	5.36082	4.8747	4.29116	3.65723	2.81635	1.98606	1.39248	1.00227	0.712784	0.540927	0.450793	0.247108	0.0619723	0.00476299	0	0	0	0	0	0	0	0	0	0	0	0	0	0	0	0
0	0	0	0	0	0	0.00690162	0.102806	0.523998	1.29309	1.9003	2.05401	1.99027	2.3248	2.91634	3.3526	3.69261	4.09925	4.49458	4.59505	4.60065	4.5281	3.94567	2.9562	1.89698	1.11888	0.815018	0.734123	0.493047	0.161951	0.155267	0.41394	0.462987	0.280362	0.0787222	0.00643801	0	0	0	0	0	0	0	0	0	0	0	0	0	0
0	0	0	0	0	0	0	0	0.00902601	0.122993	0.539185	1.14114	1.65526	2.27546	2.85937	3.4867	4.10618	4.70875	5.03487	5.0994	4.82153	4.28432	3.60589	2.915	2.22206	1.54546	1.01664	0.704134	0.526274	0.315654	0.0918665	0.00764097	0	0	0	0	0	0	0	0	0	0	0	0	0	0	0	0	0	0
0	0	0	0	0	0	0.00584164	0.0921705	0.512105	1.37826	2.15298	2.55161	3.09239	3.80849	4.35977	4.82075	5.03688	4.77301	4.096	3.84375	4.32772	4.21665	3.43575	2.5812	1.86817	1.32098	0.881142	0.511036	0.210396	0.0458829	0.00333754	0	0	0	0	0	0	0	0.00713227	0.07432	0.16233	0.07432	0.00713227	0	0	0	0	0	0	0
0	0	0	0	0	0	0.00172195	0.0353527	0.254428	0.813076	NaN	NaN	NaN	NaN	NaN	3.53708	3.36813	3.18698	2.93109	2.69015	2.63804	2.23214	1.49355	0.940644	0.50159	0.138434	0.0213562	0.116571	0.361189	0.488045	0.508454	0.496984	0.286334	0.072709	0.00560502	0	0	0	0	0	0	0	0	0	0	0	0	0.00388415	0.0404738	0.0884029
0.0404738	0.00388415	0	0	0	0	0.00130267	0.0274101	0.195299	0.589372	1.07324	1.67201	2.10763	2.10321	2.1397	2.43112	2.50876	2.15277	1.54424	0.974034	0.504218	0.325045	0.46745	0.472779	0.252174	0.0622316	0.00476852	0	0	0	0	0	0	0	0	0	0	0	0	0	0	0	0	0	0	0.000513863	0.00602244	0.0186548	0.0205551	0.00747316
0.000667863	0	0	0	0	0	0.00212548	0.0329314	0.170872	0.391173	0.554377	0.784407	1.08722	1.54378	1.96368	2.02885	1.68504	1.25917	1.05948	0.917684	0.692124	0.51662	0.355266	0.116071	0.0101183	0.0119494	0.148948	0.535485	0.773631	0.46976	0.117474	0.00892894	0	0	0	0	0	0	0	0	0	0	0	0	0	0	0	0	0	0
0	0	0	0	0	0	0	0.00563358	0.0831414	0.418996	1.02789	1.50272	1.67635	1.70269	1.72269	1.88806	1.68875	1.18774	0.794405	0.542583	0.274171	0.0690397	0.00537272	0	0	0	0	0	0	0	0	0	0	0	0	0	0	0	0	0	0	0	0	0	0	0	0	0	0	0
0	0	0	0	0	0	0	0.00614478	0.0674772	0.186768	0.257047	0.306135	0.28174	0.572148	1.16003	2.62277	4.88508	5.96085	5.39546	4.13969	3.05677	2.36045	1.82736	1.34589	0.996803	1.00287	1.04578	0.922667	0.811712	0.739879	0.538821	0.208815	0.0344034	0.00194492	0	0	0	0	0	0	0	0	0	0	0	0	0	0	0	0
0	0	0	0	0	0	0.00384515	0.0644708	0.381324	1.06996	1.88925	2.79442	3.76879	4.68194	4.79586	4.36986	4.02515	3.78412	3.34382	3.90465	5.45459	5.7136	4.76417	3.45095	2.46469	1.81871	1.25839	0.874311	0.555556	0.26457	0.139412	0.202483	0.158578	0.0464058	0.00378671	0	0	0	0	0	0	0	0	0	0	0	0	0	0	0
0	0	0	0	0	0.00369948	0.055325	0.280401	0.68589	1.15062	1.69331	2.00555	2.27908	2.6407	3.20514	3.35028	3.12123	2.87504	2.90573	3.14766	2.79121	2.06627	1.54742	1.18371	0.754965	0.281856	0.0480634	0.00286093	0	0	0	0	0	0	0	0	0	0	0	0	0	0	0	0	0	0	0	0	0	0
0	0	0	0	0	0	0	0.00313195	0.0582147	0.371097	1.00241	1.49263	1.76194	1.89294	2.19895	2.7248	2.92924	2.76636	2.71572	2.5324	2.37817	3.11011	4.53039	5.57778	4.88351	3.45944	2.48497	1.98246	1.558	1.14053	0.827982	0.564659	0.301693	0.0831968	0.00679731	0	0	0	0	0	0	0	0	0	0	0	0	0	0	0
0	0	0	0	0	0	0	0.0119633	0.158336	0.655266	1.25818	1.47518	1.57552	1.75944	1.82903	1.84221	2.47147	4.15486	5.91516	7.56425	9.08897	9.69661	9.08625	7.7247	6.40038	5.33978	4.29231	3.17978	2.32493	1.70998	1.34035	1.00054	0.695892	0.589596	0.45848	0.155398	0.0136717	0	0	0	0	0	0	0	0	0	0	0	0	0
0	0	0	0	0	0	0	0	0.0325894	0.400921	1.4364	2.3687	2.55849	2.56393	2.93272	3.69888	4.16883	4.05016	3.4412	2.75667	2.45789	2.51187	2.38754	1.8019	1.42052	1.4638	1.25784	0.685774	0.180863	0.0143945	0	0	0	0	0	0	0	0	0	0	0	0	0	0	0	0	0	0	0	0
0	0	0	0	0	0	0	0	0.00632073	0.108147	0.648111	1.76053	2.70443	3.29053	3.77327	3.78834	3.42373	2.94778	2.49265	2.21287	2.06646	2.13277	2.81374	4.96102	8.43745	11.0293	12.2798	12.5943	12.1032	10.4633	6.99372	3.20565	1.08896	0.27028	0.0365857	0.0209741	0.103565	0.181836	0.0789927	0.00747232	0	0	0	0	0	0	0	0	0	0
0	0	0	0	0	0	0	0	0.00543909	0.0566766	0.123793	0.0566766	0.00543909	0	0	0	0	0.00655053	0.0907314	0.409647	0.90144	1.36699	1.77782	1.57453	0.965595	0.60391	0.436705	0.170744	0.0245764	0.00112265	0	0	0	0	0	0	0	0	0	0	0	0	0	0	0	0	0	0	0	0
0	0	0.00615121	0.0763239	0.267408	0.342379	0.133558	0.0122269	0	0	0	0	0	0	0	0	0	0	0.0168524	0.198246	0.626038	0.78685	0.744619	1.35843	2.28632	2.62513	2.03507	1.05543	0.303759	0.0369231	0.00148647	0	0.00130181	0.0182983	0.0809508	0.142144	0.0961702	0.0255865	0.00200123	0	0	0	0	0	0	0	0	0	0	0
0	0	0	0	0	0	0	0	0	0	0	0	0	0	0	0	0.0186298	0.248129	1.05218	2.19876	3.13305	3.87143	4.13656	4.56867	5.32205	5.26076	3.91322	2.06563	0.693436	0.123208	0.00791956	0	0	0	0	0	0	0	0	0	0	0	0	0	0	0	0	0	0	0
0	0	0	0	0	0	0	0	0	0	0	0	0.00530403	0.0710093	0.307598	0.707041	1.39016	2.96238	5.26386	7.47843	9.61022	10.5029	10.5566	10.2383	9.09204	6.87561	4.2567	2.16205	0.9148	0.437995	0.279459	0.0937385	0.0082829	0	0	0	0	0	0	0	0	0	0	0	0	0	0	0	0	0
0	0	0	0	0	0	0	0	0	0	0	0.0146433	0.180793	0.652777	1.08792	1.20689	1.34484	1.82633	2.88678	4.89679	7.34112	8.5864	8.94111	9.17926	8.30769	5.74597	2.99728	1.36181	0.52683	0.118843	0.00890614	0	0	0	0	0	0	0	0	0	0	0	0	0	0	0	0	0	0	0
0	0	0	0.0300749	0.375931	1.36896	2.09636	1.62933	0.949903	0.576247	0.364722	0.343195	0.680365	1.04495	1.48026	2.13516	2.53708	2.52148	2.50708	2.83079	3.55326	4.10352	3.26165	1.55985	0.429866	0.0629781	0.00356456	0	0	0	0	0	0	0	0	0	0	0	0	0	0	0	0	0	0	0	0	0	0	0
0.0111983	0.130712	0.414184	0.586363	0.594074	0.449925	0.149855	0.0182616	0.0743134	0.346573	0.681409	0.697782	0.797442	1.24832	1.69653	2.13429	2.87221	3.9071	4.64906	4.83849	4.76939	4.15336	2.91773	1.76401	0.969451	0.424154	0.102763	0.00795137	0	0	0	0	0.00251439	0.027694	0.0727897	0.0601923	0.018077	0.00149349	0	0	0	0	0	0	0	0	0	0	0	0
0	0	0	0	0	0	0	0	0.13761	1.63611	5.43046	8.22056	8.7484	8.5804	8.29496	7.72717	7.24272	7.19865	7.86887	8.75583	8.48062	7.31516	5.60687	3.55044	1.89195	0.906191	0.353376	0.0794321	0.00594409	0	0	0	0.0128238	0.133627	0.296888	0.185936	0.127078	0.0523094	0.00501998	0	0	0	0	0	0	0	0	0	0	0
0.00616114	0.0827625	0.359154	0.76626	0.937919	0.771486	0.803572	1.11337	1.27916	1.29172	1.34973	1.722	2.16522	2.79734	3.55522	4.18128	4.51353	5.08331	5.43919	5.4123	4.64776	3.76693	3.09378	2.32217	1.23767	0.340992	0.0342648	0.000834363	0	0	0	0	0	0	0	0	0	0	0	0	0	0	0	0	0	0	0	0	0	0
0	0	0	0	0	0	0.00880808	0.118515	0.514767	1.12071	1.65357	2.09559	2.48863	3.04928	3.66649	4.31602	4.92451	5.26113	4.85739	4.41653	4.49494	4.80845	4.72343	4.17309	3.22831	1.95621	0.849391	0.202626	0.015582	0	0	0	0.00216601	0.0346646	0.186657	0.424541	0.475836	0.326102	0.101027	0.00860765	0	0	0	0	0	0	0	0	0.00122707	0.0266884
0.175817	0.360731	0.21497	0.0454377	0.00302639	0	0	0.0140193	0.171932	0.60907	0.964621	0.936656	0.885995	1.08152	1.22566	1.29827	1.14128	0.774124	0.588974	0.779956	1.39668	1.93728	2.03647	1.62119	0.824955	0.204864	0.0158202	0	0	0.00187596	0.019548	0.0426967	0.019548	0.00187596	0	0	0	0	0	0	0	0	0	0	0	0	0	0	0	0
0	0	0	0	0	0	0	0.00805926	0.0994455	0.371213	0.75065	1.21233	1.7022	2.08296	2.0808	1.69505	1.22692	1.22157	2.54431	4.46883	4.72733	4.0003	3.14316	1.78486	0.709521	0.226308	0.0473283	0.00349552	0	0	0	0	0	0	0	0	0	0	0	0	0	0	0	0	0	0	0	0	0	0
0	0	0	0	0	0	0	0	0.0165464	0.195917	0.645204	0.979424	1.08975	1.18306	1.41884	1.74366	1.92839	2.28525	3.16596	3.80143	3.86941	3.61896	2.97223	2.13764	1.34425	0.576804	0.125016	0.00898291	0	0	0	0	0	0	0	0	0	0	0	0	0	0	0	0	0	0	0	0	0	0
0	0	0	0	0	0	0	0	0	0	0.0297404	0.348683	1.11493	1.57407	1.52665	1.38622	1.58766	2.17562	2.40514	1.87738	1.31971	1.21495	1.16034	0.696497	0.221581	0.0337446	0.0018846	0	0	0	0	0	0	0	0	0	0	0	0	0	0	0	0	0	0	0	0.00274303	0.0292467	0.0693474	0.0436899
0.00965948	0.000663752	0	0	0	0	0	0	0.00395284	0.0411896	0.105292	0.206489	0.411115	0.297547	0.196495	0.411142	0.645053	0.725509	0.630064	0.709193	1.02603	1.16961	0.988489	0.813469	0.695129	0.527963	0.227668	0.0582232	0.165928	0.409656	0.303906	0.0824349	0.0064679	0	0	0	0	0	0	0	0	0	0	0	0	0	0	0	0	0
0	0	0	0	0	0	0	0.00779941	0.0863859	0.274967	0.696344	1.49337	1.63162	1.24616	0.892046	0.629201	0.516544	0.875043	1.20101	1.06277	0.834228	0.982243	1.43671	1.33987	0.764507	0.234992	0.0309889	0.00140121	0	0	0	0	0	0	0	0	0	0	0	0	0	0	0	0	0	0	0	0	0	0
0	0	0	0	0	0	0	0	0	0.0204144	0.247105	0.874193	1.58997	2.26668	3.04554	4.38725	6.12311	7.66151	8.77054	9.7391	10.3135	10.5159	10.5053	10.3052	10.163	9.73562	9.02124	8.22424	7.26498	6.38917	5.38675	4.07098	2.96249	2.34181	1.8021	1.21586	0.78381	0.39764	0.221755	0.215575	0.0872887	0.00816092	0	0	0	0.00122561	0.0127712	0.0278948	0.0127712	0.00122561
0	0	0	0	0	0	0	0.00936294	0.0975641	0.23983	0.422173	1.14122	1.87698	2.63286	4.10789	5.27865	5.84309	6.51085	7.65547	8.38766	8.29296	8.06026	8.00569	8.03734	7.91989	7.55696	6.77195	5.78001	5.24187	4.94033	4.20855	3.46631	2.93629	2.13811	1.41413	0.995391	0.714431	0.435368	0.132219	0.0112306	0	0	0	0	0	0	0	0	0	0
0	0	0	0	0	0	0.00899517	0.10888	0.374941	0.578861	0.607618	0.878516	1.72484	2.40912	2.59249	3.23525	4.18025	4.68674	4.96422	5.27561	5.68372	6.47745	6.98381	7.09651	7.18634	7.0471	6.18007	4.81104	3.58014	3.01898	2.71517	2.24352	1.69635	1.09623	0.705051	0.472215	0.231312	0.0568863	0.00437899	0	0	0	0	0	0	0	0	0	0	0
0	0	0	0	0	0	0	0	0.00734863	0.0876545	0.293921	0.450426	0.457324	0.584787	1.2693	2.16599	3.18564	4.27039	5.06215	5.82696	6.68281	6.95325	6.96139	6.98133	6.70437	6.24398	5.53672	4.78193	4.04375	3.31927	2.61209	1.99342	1.46862	1.05955	0.765749	0.61923	0.426742	0.135372	0.0116355	0	0	0	0	0	0	0	0	0	0	0
0	0	0	0	0	0	0	0	0	0	0	0	0	0	0	0	0	0.00264061	0.0627346	0.472443	1.33781	1.80867	1.67549	1.43085	1.2361	1.07608	1.18893	1.42454	1.34311	1.02028	0.589664	0.20376	0.0336867	0.00198822	0	0	0	0	0	0	0	0	0	0	0	0	0	0	0	0
0	0	0	0	0	0	0	0	0	0	0.00306542	0.0368713	0.121128	0.176242	0.493643	1.94556	4.09681	5.34833	6.0206	7.02417	8.33679	9.04104	8.92273	8.68195	8.57262	8.44037	8.27021	7.71589	6.77511	5.91267	5.05487	3.89525	2.75192	1.92494	1.37747	1.05204	0.724138	0.388844	0.252355	0.0918012	0.00841038	0	0	0	0	0	0	0	0	0
0	0	0	0	0	0	0	0	0	0	0	0.0122439	0.163396	0.697629	1.46945	2.00798	2.36872	2.7731	3.22343	4.14416	5.28839	5.82416	5.78545	5.71085	5.57062	5.21527	4.52012	3.93844	3.76815	3.57728	3.06632	2.42904	1.787	1.21444	0.782434	0.468744	0.198314	0.0428725	0.00308012	0	0	0	0	0	0	0	0	0	0	0
0	0	0	0	0	0	0	0	0	0	0.00668017	0.08752	0.370939	0.842747	1.26621	1.40833	1.58055	2.02131	2.92389	4.51577	6.38246	7.64144	9.10116	9.83985	9.06987	7.37098	5.5445	4.26523	3.52793	3.11578	2.87472	2.77595	2.59894	2.09111	1.50214	1.02464	0.757212	0.584621	0.40288	0.15799	0.0264682	0.00151518	0	0	0	0.00252777	0.02634	0.0575319	0.02634	0.00252777
0	0	0	0	0	0	0	0	0	0	0	0.00998915	0.146026	0.725429	1.78913	2.92768	4.08517	4.87751	5.34016	5.86751	6.45484	7.47987	9.33301	11.267	12.0339	11.9043	11.2182	10.128	9.02085	7.92143	6.68421	5.39137	4.1649	3.04963	2.30006	1.83425	1.38965	0.971249	0.540352	0.152574	0.0125736	0	0	0	0	0	0	0	0	0
0	0	0	0	0	0	0	0	0	0	0	0	0.0159968	0.196019	0.730598	1.55027	2.6606	3.71754	4.60426	5.30995	5.89506	6.10437	6.34219	6.54963	6.52735	6.37972	6.06024	5.81588	5.41735	4.55082	3.64901	2.7527	1.98244	1.30021	0.859104	0.730529	0.63207	0.492014	0.26763	0.0704212	0.00558691	0	0	0	0	0	0	0	0	0
0	0	0	0	0	0	0	0	0	0	0	0	0	0.00532572	0.0815587	0.439476	1.20411	2.14518	3.08811	3.92571	4.67199	5.23202	5.5313	6.02935	6.77422	7.5243	8.43976	9.50616	9.03052	6.0661	2.62642	0.846093	0.241871	0.0452942	0.00310975	0.00222382	0.0304271	0.126206	0.188282	0.0778162	0.00725438	0	0	0	0	0	0	0	0	0
0	0	0	0	0	0	0	0	0	0	0	0	0	0	0	0	0.00641618	0.0877325	0.386086	0.797055	0.998084	1.30948	2.18208	3.08262	3.65296	3.26537	1.60538	0.419853	0.0621867	0.00372036	0	0	0	0	0	0	0	0	0	0	0	0	0	0	0	0	0	0	0	0
0	0	0	0	0	0	0	0	0	0	0	0.00639263	0.0666128	0.156018	0.195475	0.472976	0.864099	1.24608	1.58423	1.87792	2.44211	2.82952	2.18317	1.17209	0.406517	0.0726619	0.00463749	0	0	0	0	0	0	0	0	0	0	0	0	0	0	0	0	0	0	0	0	0	0	0
0	0	0	0	0	0	0	0	0	0	0	0	0	0	0	0.00785207	0.0927796	0.312508	0.589038	1.21584	2.49335	4.02125	4.93467	4.46971	3.33463	1.92854	0.834487	0.247853	0.0780539	0.024409	0.00223515	0	0	0	0	0	0	0	0	0	0	0	0	0	0	0	0	0	0	0
0	0	0	0	0	0	0	0	0	0	0	0	0	0	0	0.00487325	0.0713335	0.34273	0.730702	0.958321	1.37202	2.17396	3.42345	4.61404	4.38682	2.39137	0.789963	0.155128	0.0110296	0	0	0	0	0	0	0	0	0	0	0	0	0	0	0	0	0	0	0	0	0
0	0	0	0	0	0	0	0	0	0	0	0	0	0	0.0123696	0.144803	0.467204	0.717419	0.839795	0.761404	0.456286	0.251872	0.476401	0.711352	0.502186	0.145852	0.0119779	0	0	0	0	0	0	0	0	0	0	0	0	0	0	0	0	0	0	0	0	0	0	0
0	0	0	0	0	0	0	0	0	0	0	0	0.0114763	0.136358	0.443939	0.584358	0.37948	0.246866	0.554621	1.03195	1.40596	1.49602	1.18199	0.67585	0.259721	0.0925538	0.0261049	0.00226025	0	0	0	0	0	0	0.00441382	0.0490621	0.132438	0.115843	0.0363933	0.00306898	0	0	0	0	0	0	0	0	0	0
0	0	0	0	0	0	0	0	0	0	0	0	0	0	0	0	0	0.00953736	0.121051	0.518961	1.53429	3.70489	6.34213	7.9907	7.6502	5.43239	3.27861	1.34639	0.286098	0.0272676	0.000898619	0.00274996	0.0286552	0.0625887	0.032288	0.0430488	0.108152	0.0993273	0.0899587	0.135365	0.0608554	0.00584012	0	0	0	0	0	0	0	0
0	0	0	0	0	0	0	0	0	0	0	0	0	0	0	0.00947388	0.115684	0.421795	0.840357	1.43779	2.28033	3.37228	4.48681	4.46887	2.96821	1.42452	0.476438	0.107616	0.0174595	0.00118872	0	0	0	0.00820023	0.0941077	0.276869	0.282534	0.0984327	0.00865935	0	0	0	0	0	0	0	0	0	0	0
0	0	0	0	0	0	0	0	0	0	0	0	0	0	0.00303202	0.0527482	0.309174	0.752407	1.05856	1.38109	1.46614	1.49137	1.70199	1.2617	0.597017	0.152282	0.0121125	0	0	0	0	0	0	0	0	0	0	0	0	0	0	0	0	0	0	0	0	0	0	0
0	0	0	0	0	0	0	0	0	0	0	0	0	0	0	0.00258811	0.0402649	0.227837	0.694881	1.38278	1.9188	1.92074	1.75836	1.65255	1.19146	0.53027	0.146965	0.0250048	0.00165324	0	0.00695408	0.0724632	0.158274	0.0724632	0.00695408	0	0	0.00254639	0.0324248	0.119339	0.160608	0.0639299	0.0058908	0	0	0	0	0	0	0
0	0	0	0	0	0	0	0	0	0	0	0	0	0	0	0	0.0109856	0.126507	0.394378	0.593821	0.653941	0.418419	0.158765	0.0336237	0.00245327	0	0	0	0	0	0	0	0	0.00128196	0.0196722	0.0949698	0.157063	0.0670745	0.00631392	0	0	0	0	0	0	0	0	0	0	0
0	0	0	0	0	0	0.0214569	0.271158	1.01742	1.73696	2.29371	3.98381	5.60577	4.90375	3.25989	2.47615	1.82824	1.34391	1.3943	1.62605	1.83529	1.70427	1.60545	2.03126	2.02612	1.09278	0.283702	0.0303982	0.0010432	0	0	0	0	0	0	0.0106881	0.114826	0.279244	0.189966	0.0466709	0.00345316	0	0.00502394	0.0523507	0.114344	0.0523507	0.00502394	0	0	0
0	0	0	0	0	0	0.00673503	0.0723224	0.175607	0.118928	0.029053	0.00214179	0	0.0107406	0.122074	0.355508	0.397655	0.242699	0.154718	0.36595	0.620232	0.650061	0.933211	1.32987	1.15076	0.637222	0.192527	0.0236825	0.000937825	0	0	0	0.00479125	0.0526363	0.13729	0.111612	0.0330332	0.0027103	0	0	0	0.007587	0.0790583	0.172679	0.0790583	0.007587	0	0	0	0
0	0	0	0	0	0	0	0.0165478	0.198496	0.661508	0.916642	0.720961	0.449221	0.143621	0.0125074	0	0	0.0145563	0.181976	0.679362	1.21033	1.41586	1.30949	1.16158	1.41976	1.61227	1.44666	0.864799	0.264326	0.0321362	0.00124583	0	0	0	0	0	0	0	0	0	0	0	0	0	0	0	0	0	0	0
0	0	0	0	0	0	0	0	0	0	0.0042324	0.0560772	0.227965	0.3881	0.285086	0.0944541	0.127949	0.315794	0.268392	0.217394	0.514539	1.05816	1.86009	2.57076	2.70411	1.88291	0.819637	0.186544	0.0157434	0.0189839	0.0414647	0.0189839	0.00182183	0	0	0	0	0	0	0	0	0	0	0	0.000915395	0.00953864	0.0208343	0.00953864	0.000915395	0
0	0	0	0	0	0	0	0	0.0314321	0.346495	0.944763	1.20733	2.28709	4.30147	5.01459	4.77633	4.34931	3.75806	3.20336	3.20979	3.59151	3.76196	3.96118	4.0209	3.53688	3.25764	3.31993	2.96672	1.92829	0.799599	0.17217	0.0124263	0	0	0	0	0	0	0	0	0	0	0	0	0	0	0	0.00307463	0.0346858	0.0975644
0.0922918	0.0306607	0.00264735	0	0	0	0	0	0	0	0.00488321	0.0508842	0.115107	0.100635	0.182911	0.236642	0.147047	0.286602	0.593494	0.68567	0.720578	0.737403	0.83936	1.11895	1.40632	1.595	1.77076	1.78958	1.42113	0.670936	0.14957	0.0108246	0	0	0	0	0	0	0	0	0	0	0	0.00187778	0.0195669	0.0434615	0.0271068	0.0183465	0.00753994	0.000723586
0	0	0	0	0.00502545	0.0537833	0.129143	0.0846154	0.0334848	0.14855	0.357859	0.24515	0.0984011	0.297498	0.838709	1.13185	1.11195	1.32876	1.78026	2.29362	2.78569	3.2604	3.26354	3.05989	2.9515	2.52329	2.12749	1.84789	1.3131	0.667632	0.176863	0.0142174	0	0	0	0	0	0	0	0	0	0	0	0	0	0	0	0	0	0
0	NaN	NaN	NaN	NaN	NaN	0	0	0	0	0	0	0	0	0	0	0	0.0158185	0.184346	0.58928	0.928529	1.37854	2.02342	2.31504	2.11859	1.59498	1.17524	0.973929	0.861235	0.634507	0.376424	0.114639	0.00978351	0	0	0	0	0	0	0	0	0	0	0	0	0	0.000908338	0.0106426	0.0329436	0.0362651
0.0131783	0.00117751	0	0	0	0	0	0	0	0.0270428	0.326544	1.12245	1.76496	1.86428	1.60916	1.16376	1.21835	1.56848	1.8101	1.81645	1.64408	1.50921	1.50561	1.31652	0.880361	0.631403	0.710395	0.914083	0.920002	0.715718	0.544132	0.278538	0.0661077	0.00493153	0	0	0	0	0	0	0	0	0	0	0	0	0	0	0	0
0	0	0	0	0	0	0	0	0	0.0395327	0.538591	2.29546	4.1483	3.80107	3.06939	2.89433	2.66868	2.17542	2.09886	2.78772	3.69973	4.59691	5.26948	5.61806	5.61499	5.2848	4.99497	4.5988	3.77168	3.037	2.62218	2.18347	1.55327	1.06106	0.711233	0.392192	0.111751	0.00926411	0	0	0	0	0	0	0	0	0	0	0	0
0	0	0	0	0	0.0141803	0.178638	0.664763	1.08102	1.01957	0.94162	1.06379	1.21336	1.21331	1.35278	1.68396	1.76409	1.74873	1.86186	2.55316	3.84169	4.74651	4.90646	4.53891	3.89648	3.15616	2.43775	1.93085	1.50746	1.02922	0.556952	0.297612	0.458079	0.492345	0.220409	0.0396549	0.00239518	0	0	0	0	0	0.00065938	0.0119001	0.0674125	0.121334	0.0530644	0.00502916	0	0
0	0	0	0	0	0	0	0	0.0281291	0.319085	0.932482	1.13844	1.11099	1.11854	0.873717	0.571859	0.442892	0.358866	0.397439	0.632549	0.89972	1.44241	2.32678	3.26855	3.61068	2.99876	2.14657	1.62369	1.32559	1.21072	1.15363	0.812441	0.344945	0.0737269	0.0052741	0	0	0	0	0	0	0	0	0	0	0	0	0	0	0
0	0	0	0	0	0	0	0.0162807	0.182408	0.570409	1.31509	3.45414	5.85409	6.18943	5.48118	4.64964	3.81293	3.68672	4.39405	5.12494	5.353	5.58963	5.45029	5.4168	6.05928	6.12886	4.97897	3.48924	2.37276	1.62132	1.13052	0.829949	0.682076	0.566207	0.286613	0.065915	0.00482264	0	0	0	0	0	0	0	0	0	0	0	0	0
0	0	0	0	0	0	0	0.00319635	0.054026	0.318172	0.834472	1.14805	1.16081	1.32785	1.49786	1.39334	1.40588	1.61626	2.11626	2.56258	2.9256	3.383	3.34955	2.79829	2.18954	1.61064	1.21906	0.921103	0.682428	0.462792	0.151359	0.0132172	0	0	0	0	0	0	0	0	0	0	0	0	0	0	0	0	0	0
0	0	0	0	0	0	0.0779191	0.995278	3.83076	6.63004	6.61048	5.25695	4.0255	3.34938	3.11139	3.00675	2.60538	2.38158	2.87862	3.53998	4.36853	5.92825	6.72626	6.25075	5.39351	4.12353	2.95264	2.15336	1.66973	1.39299	1.1522	0.899599	0.689922	0.534337	0.329145	0.0976642	0.00818958	0	0	0	0	0	0	0	0	0	0	0	0	0
0	0	0	0	0	0.00800943	0.0987369	0.375654	0.828969	1.41743	1.74467	1.66972	1.40634	1.19614	1.16177	1.19793	1.07603	0.766337	0.817385	1.3492	2.4053	3.5651	3.88251	3.23907	2.53122	2.00314	1.51122	1.19531	0.828568	0.500948	0.709435	0.95178	0.899245	0.634343	0.242771	0.0393521	0.00218432	0	0	0	0	0	0	0	0	0	0	0	0	0
0	0	0	0	0	0.0228923	0.293873	1.13941	1.96981	1.94011	1.45078	0.794489	0.511429	0.57491	0.477377	0.487324	0.868847	1.33137	2.49162	4.43356	6.13442	6.19106	5.26964	4.33112	3.43815	2.7221	1.92675	0.924059	0.250695	0.033627	0.00170373	0	0.00479972	0.0500143	0.109241	0.0500143	0.00479972	0	0	0	0	0	0	0	0.0238697	0.285961	0.938752	1.17431	0.582554	0.115387
0.0075002	0	0	0	0	0	0.00477917	0.0511883	0.123239	0.0813964	0.019245	0.00138825	0	0	0	0	0	0	0	0	0	0	0	0	0	0	0	0	0	0	0	0	0	0	0	0	0	0	0	0	0	0	0	0	0	0	0	0	0	0
0	0	0	0	0	0	0.00405777	0.0422829	0.100315	0.142991	0.381685	0.605796	0.452112	0.136376	0.0113832	0.0156126	0.182335	0.585096	0.896094	1.07841	1.10882	0.91185	0.516128	0.216834	0.054682	0.00438038	0	0	0	0	0	0	0	0	0	0	0	0	0	0	0	0	0	0	0	0	0	0	0	0
0	0	0	0	0	0	0	0	0.0126634	0.147804	0.466007	0.638851	0.629532	0.619435	0.506801	0.339886	0.44208	0.59178	0.753282	0.872392	0.814442	0.834192	0.908145	0.951484	0.752473	0.295081	0.0463644	0.00245273	0	0	0	0	0	0	0	0	0	0	0	0	0	0	0	0	0	0	0	0	0	0.00682288
0.0852219	0.310443	0.475539	0.335174	0.0970651	0.0199752	0.13404	0.365523	0.326253	0.104061	0.00883332	0	0	0	0	0	0	0	0	0	0	0.00637045	0.0874744	0.404894	0.985495	1.35876	0.918884	0.259793	0.0210823	0	0	0	0	0	0	0	0	0	0	0	0	0	0	0	0	0	0	0	0	0
0	0	0	0	0	0	0	0	0	0	0	0	0	0	0	0	0	0	0	0	0	0	0	0.00426969	0.0522584	0.178113	0.22127	0.0852051	0.00776714	0	0	0	0	0	0	0.00733651	0.0764482	0.166978	0.0764482	0.00733651	0	0	0	0	0	0	0	0	0	0
0.00188868	0.0220964	0.0681603	0.0746659	0.0270628	0.00241589	0	0	0	0	0	0	0	0	0	0	0	0	0	0	0	0	0	0	0	0	0	0	0	0	0	0.000384807	0.0094253	0.0651892	0.127266	0.0568158	0.00541552	0	0	0	0	0	0	0	0	0	0	0	0	0
0	0	0	0	0	0	0	0	0	0	0	0	0	0	0	0	0	0	0	0.00300349	0.0455653	0.226447	0.45409	0.36584	0.112317	0.00940944	0	0	0	0	0.00268489	0.0279772	0.0611078	0.0279772	0.00268489	0	0	0	0	0	0	0	0	0	0	0	0	0	0	0
0	0	0	0	0	0	0	0	0	0	0	0	0	0	0	0	0	0	0	0	0	0	0	0	0	0	0	0	0	0	0	0	0	0	0	0	0	0	0	0	0	0	0	0	0	0	0	0	0	0
0	0	0	0	0	0	0	0	0	0	0	0	0	0	0	0	0.00261442	0.074256	0.710509	3.06234	7.47786	12.0844	14.6693	14.9997	13.4091	10.3469	6.78346	3.87291	1.75223	0.657607	0.343644	0.129829	0.0175809	0.000704386	0	0	0	0	0	0	0	0	0	0	0	0	0	0	0	0
0	0	0	0	0	0	0	0	0	0.00421585	0.0587648	0.268821	0.604562	0.950562	1.36667	1.57862	1.60105	1.99839	2.92172	3.85355	4.85608	5.9866	6.45627	5.75777	4.18974	2.59635	1.27109	0.484242	0.169973	0.0413598	0.00330424	0	0	0	0	0	0	0	0	0	0	0	0	0	0	0	0	0	0	0
0	0	0	0	0	0	0	0	0	0	0	0	0.0096219	0.114983	0.39019	0.65024	0.918666	1.39242	2.08881	3.11775	4.59345	6.06466	6.90703	6.88212	6.19665	4.8445	3.15294	1.53192	0.618399	0.161273	0.0132162	0	0	0	0	0	0	0	0	0	0	0	0	0	0	0	0	0	0	0
0	0	0	0	0	0	0	0	0	0	0	0	0	0.00776485	0.102751	0.43139	0.889407	1.21061	1.62077	2.50299	3.47435	4.15457	4.64197	5.21503	5.67404	5.55329	4.89273	3.63409	2.01577	0.739252	0.179113	0.0288366	0.0018938	0	0	0	0	0	0	0	0	0	0	0	0	0	0	0	0	0
0	0	0	0	0	0	0	0	0	0	0	0.0049132	0.0700616	0.336071	0.803688	1.22015	1.40674	1.39674	1.7523	2.66031	3.74673	4.63447	5.17973	4.85229	3.64052	1.7932	0.694063	0.310028	0.0887361	0.00747042	0	0	0	0	0	0	0	0	0	0	0	0	0	0	0	0	0	0	0	0
0	0	0	0	0	0	0	0	0	0	0	0.00635402	0.0875033	0.384588	0.765552	0.949972	1.2325	1.60119	1.92809	2.35589	2.78992	3.15737	3.00255	2.22447	0.961295	0.24713	0.0446945	0.00322786	0	0	0	0	0	0	0	0	0	0	0	0	0	0	0	0	0	0	0	0	0.00906816	0.106495

## Sheet: RL1_RL1
1	0.968287	0.880511	0.739419	0.587647	0.452977	0.323848	0.223882	0.139125	0.0807107	0.0538202	0.0386976	0.0248546	0.0146154	0.00814031	0.00419422	0.0012143	0.000102094	0	0	0	0	6.3716e-05	0.000663936	0.00145017	0.000714419	0.000667385	0.00206253	0.00403713	0.0107789	0.0239947	0.0277407	0.0191502	0.00918524	0.00404522	0.00513466	0.0134216	0.0400801	0.0886702	0.163579	0.264665	0.372017	0.460961	0.522913	0.584504	0.683458	0.776723	0.85628	0.931274	0.987855
1	0.947115	0.883439	0.759213	0.606904	0.47041	0.351034	0.270169	0.194687	0.129127	0.0809718	0.0516297	0.0350498	0.025604	0.0150835	0.00507869	0.000790817	4.39687e-05	0.000121175	0.0013485	0.00365229	0.00321612	0.00101553	0.000339521	0.003071	0.0107225	0.0184116	0.026583	0.0428133	0.0751788	0.140668	0.235383	0.295438	0.24367	0.14194	0.0664332	0.0313762	0.0104973	0.00250987	0.00801106	0.025497	0.0472802	0.0768606	0.12697	0.207069	0.330808	0.47453	0.642137	0.824018	0.970429
1	0.982092	0.900365	0.797126	0.694219	0.607554	0.547425	0.490562	0.427996	0.323931	0.216937	0.142044	0.0966365	0.0656368	0.0422819	0.0275581	0.0232751	0.0216646	0.0162354	0.0104115	0.00441907	0.000901777	6.17327e-05	0.000110766	0.00115421	0.00252103	0.00115421	0.000110766	7.43244e-05	0.000976479	0.00390339	0.00664351	0.00628917	0.00524808	0.00249352	0.000497448	3.25894e-05	0	0.00014267	0.00161743	0.00511906	0.0109215	0.0274853	0.0608006	0.120272	0.22415	0.367354	0.518239	0.728041	0.925015
1	0.948422	0.780136	0.583329	0.383766	0.233256	0.13989	0.0746658	0.0265838	0.00479436	0.000306232	0	0	0	0	0	0	0	0	0	0	0	0	0	0	0	0.00190564	0.0200433	0.0455805	0.0270365	0.011389	0.00712965	0.0161691	0.0630145	0.120902	0.124777	0.097953	0.066523	0.0354074	0.00980705	0.000803598	0	0.000878937	0.014985	0.0898464	0.253339	0.460592	0.703989	0.87425	0.955492
1	0.995671	0.973064	0.919552	0.850149	0.782309	0.715456	0.651981	0.59822	0.549407	0.469022	0.375829	0.289687	0.220361	0.18367	0.182049	0.190371	0.19847	0.193642	0.169589	0.143508	0.120697	0.0940144	0.0711401	0.0537217	0.0357793	0.0311512	0.0482598	0.0436702	0.0199576	0.0115838	0.00885993	0.00805527	0.00692584	0.00384638	0.00212412	0.000958531	0.00299977	0.0108115	0.0236062	0.0471482	0.0915485	0.169249	0.270453	0.387295	0.512954	0.639643	0.757586	0.869923	0.970427
1	0.949088	0.911721	0.863	0.825942	0.817591	0.768388	0.665068	0.491451	0.289039	0.139348	0.0553958	0.0165943	0.00301368	0.000202851	0	0	0	0	0	0	0	0	0	0	0	0	0	0	0.00032612	0.00339825	0.00742245	0.00339825	0.00032612	0	0	0	0	0	0.000312935	0.00430647	0.0205151	0.0584056	0.132414	0.252229	0.395085	0.538457	0.697822	0.859342	0.98178
1	0.99773	0.936204	0.819541	0.687765	0.589477	0.542528	0.490964	0.374743	0.246007	0.149974	0.0895546	0.0607327	0.0398565	0.0213629	0.0250422	0.0280712	0.0255952	0.0220111	0.0186056	0.012471	0.00627789	0.00717993	0.00667925	0.00358307	0.000955265	0.000474812	0.00414648	0.00905674	0.00414648	0.000397925	3.69098e-05	0.000384609	0.000887914	0.00162749	0.0091985	0.0207574	0.01543	0.00715427	0.00828521	0.0117432	0.0304027	0.0908668	0.196672	0.313371	0.432705	0.591287	0.75116	0.862497	0.946627
1	0.996818	0.977153	0.941385	0.904742	0.868965	0.812799	0.7367	0.661135	0.572053	0.485374	0.390491	0.296225	0.217429	0.162815	0.122028	0.0864054	0.0607928	0.0445249	0.0254294	0.00916568	0.00177068	0.000120868	0	0	0	0	0	5.86688e-05	0.00102325	0.00610276	0.0157045	0.0238201	0.0307242	0.0345961	0.0447524	0.0671729	0.104136	0.14932	0.17273	0.153252	0.14294	0.197776	0.298516	0.387417	0.479423	0.577963	0.683189	0.811099	0.94691
1	0.928431	0.774345	0.605591	0.414055	0.249617	0.127507	0.0354153	0.00291617	0	0	0	0	0	0	0	0	0	0.000778702	0.0109337	0.0478548	0.0801239	0.0472805	0.0106587	0.000752307	0	0	0.0012928	0.0145445	0.0477395	0.116627	0.224327	0.21557	0.160147	0.097401	0.0325888	0.02346	0.0910707	0.222465	0.298041	0.320133	0.326873	0.314984	0.291527	0.249737	0.161818	0.144226	0.259913	0.51312	0.823162
1	0.991729	0.859769	0.661428	0.477256	0.340356	0.239781	0.161275	0.106369	0.0645518	0.0318421	0.0129323	0.00322342	0.000256824	0	0	0	0.000427824	0.00492863	0.01472	0.0159909	0.00712676	0.00129246	0.000380237	0.00343463	0.00992593	0.00983893	0.00336822	0.000294317	0	0	0	0.000241083	0.00253392	0.00593353	0.0055289	0.00795615	0.00827588	0.00474781	0.00639314	0.0200983	0.04602	0.100154	0.18881	0.263883	0.3758	0.503578	0.597896	0.714325	0.869629
1	0.996984	0.913887	0.794559	0.66248	0.506041	0.37188	0.275008	0.184933	0.114808	0.0626748	0.0362663	0.0315544	0.0196462	0.00535567	0.000427399	0	0	0	0	0	0	0	0	0	0	0	0	0	0	0	0.000104799	0.00147329	0.00661447	0.0124415	0.00991373	0.00305322	0.000298116	0.000569321	0.00235407	0.00392799	0.00781368	0.0351424	0.111263	0.249395	0.429608	0.592661	0.696936	0.794008	0.915947
1	0.990326	0.936148	0.832545	0.716621	0.590246	0.455068	0.330568	0.219625	0.140972	0.0987388	0.0634108	0.0294432	0.0122581	0.00346645	0.000295114	0	0	0	0	0	0	0	0	0	0	0	0	0	0	0	0	0	0	4.2087e-05	0.000438556	0.0009938	0.000843713	0.00120151	0.00143238	0.00309758	0.0142046	0.0565464	0.153538	0.296959	0.475098	0.640561	0.750682	0.849812	0.95416
1	0.97742	0.924151	0.882044	0.847832	0.818647	0.841457	0.948054	0.943008	0.839202	0.675233	0.520037	0.393755	0.280579	0.193806	0.129562	0.0838961	0.0676776	0.0558929	0.0405585	0.0372631	0.0400841	0.0509899	0.0472956	0.028759	0.0107216	0.00204684	0.000441125	0.00339262	0.00923653	0.00886853	0.0100886	0.0259367	0.0641496	0.129677	0.15863	0.176658	0.186926	0.164741	0.138547	0.148334	0.240873	0.377799	0.501095	0.59442	0.664012	0.743181	0.811654	0.86631	0.944944
1	0.981237	0.935162	0.868428	0.789044	0.712714	0.661036	0.632902	0.615425	0.615093	0.619332	0.639389	0.691865	0.773299	0.843997	0.865675	0.816497	0.703111	0.564221	0.431646	0.322946	0.242557	0.177575	0.129686	0.0931868	0.0548422	0.0248581	0.0101628	0.00401403	0.00142361	0.000898866	0.000354711	3.34363e-05	0	0	0.000168401	0.00227041	0.0106333	0.0309683	0.0695763	0.127001	0.203751	0.297519	0.414307	0.546328	0.67901	0.796061	0.882529	0.947302	0.991773
1	0.999419	0.951663	0.883133	0.814886	0.757071	0.717215	0.686388	0.631356	0.552221	0.458323	0.36365	0.296285	0.241686	0.183627	0.131984	0.0950956	0.0664159	0.0506167	0.0409566	0.0316913	0.0215608	0.0147446	0.0117352	0.00966046	0.00552037	0.00148992	0.000119402	0.000566387	0.00669902	0.021551	0.0277307	0.0169239	0.0044832	0.000353741	0	0	0	0.000572003	0.00701005	0.0248159	0.0405317	0.0523134	0.0891684	0.16298	0.273415	0.407089	0.560148	0.749641	0.925405
0.981288	1	0.996945	0.954332	0.879862	0.809948	0.74722	0.676571	0.579857	0.461093	0.344008	0.245636	0.175349	0.12237	0.0780188	0.0455006	0.0325631	0.022648	0.0154086	0.0128648	0.0106758	0.00757958	0.00508385	0.00245277	0.00143603	0.00264701	0.00435614	0.00616473	0.00739298	0.00645048	0.00413776	0.00419108	0.00506858	0.00234263	0.0006859	0.000907642	0.000743286	0.00116252	0.00580436	0.0212405	0.0579074	0.124969	0.22029	0.331869	0.45522	0.586128	0.711308	0.818947	0.902867	0.952821
0.997917	1	0.883768	0.714875	0.543475	0.398147	0.295215	0.218466	0.136628	0.0766621	0.0522327	0.0450965	0.0327226	0.0203246	0.0116048	0.00456466	0.000909923	0.000188125	0.00261456	0.0189918	0.0597769	0.0962888	0.0984404	0.0857373	0.0726125	0.0662726	0.0616937	0.0557752	0.0428443	0.0220435	0.0183065	0.0467698	0.0744734	0.0726509	0.0690694	0.140935	0.244408	0.291162	0.258768	0.197764	0.216268	0.310437	0.393806	0.466716	0.514678	0.536059	0.555243	0.638153	0.769869	0.898947
0.832497	1	0.923313	0.761812	0.572543	0.377934	0.247893	0.179332	0.132309	0.0901842	0.0451345	0.0115047	0.000903829	0	0	0	0	0	0	0	0	0	0	0	0	0	0	0	0	0	0	0	0	0.000222277	0.00268035	0.00885374	0.0106047	0.00401703	0.000364171	0	0	0	0.000537426	0.00762587	0.0370829	0.0984482	0.197616	0.330139	0.416336	0.530756
0.983964	1	0.948672	0.836555	0.736139	0.698816	0.718818	0.707525	0.648187	0.638952	0.617988	0.508106	0.358969	0.227192	0.136041	0.0857222	0.0354618	0.00657214	0.000412632	0	0	0	0	0	0	0	0	0	0	0	0	0	0	0	0	0	0	0	0	0	0.00200058	0.0252302	0.100897	0.232725	0.394849	0.477657	0.497583	0.58429	0.751309	0.891948
0.979551	1	0.87783	0.719944	0.564807	0.350289	0.183805	0.110737	0.0690722	0.0274768	0.00520008	0.000338358	0	0	0	0	0	0	0.000250485	0.00415186	0.0217665	0.0377003	0.0163159	0.00154175	0	0	0	0	0.000322081	0.00457411	0.0227694	0.0640646	0.12096	0.129039	0.0481607	0.00435817	0	0	0	0	0	0	0	0	0.000642045	0.0114795	0.0752156	0.250607	0.558071	0.880292
0.900097	1	0.990276	0.905974	0.804688	0.757545	0.760522	0.7308	0.643384	0.539142	0.438992	0.326888	0.22021	0.147687	0.0924233	0.050835	0.0269036	0.0163524	0.00783908	0.00185916	0.00013966	2.93154e-05	0.000460602	0.00262953	0.00868484	0.0237692	0.0465863	0.0553029	0.0510225	0.0515767	0.0655812	0.0647591	0.058834	0.0499886	0.0367172	0.0233315	0.0159006	0.0156228	0.0213771	0.0223629	0.0219907	0.0326638	0.0702157	0.122696	0.17642	0.244893	0.343401	0.46647	0.600963	0.743154
0.866144	1	0.888605	0.682174	0.505606	0.383833	0.279516	0.227716	0.19264	0.153781	0.132786	0.112965	0.0811793	0.0463568	0.0284661	0.0275979	0.0264591	0.0140936	0.00755447	0.00997695	0.00446583	0.000428572	0	0	0	0	0	0	0	0	0	0	0	0	0	0	4.69144e-05	0.000549395	0.00184635	0.00427231	0.0132023	0.0227624	0.0141694	0.0243509	0.0777853	0.135609	0.179253	0.230344	0.326413	0.533075
0.856028	1	0.873441	0.669097	0.495543	0.345553	0.222348	0.130917	0.0609177	0.0265261	0.0237817	0.0182723	0.0163513	0.0124737	0.00400868	0.000343967	3.47194e-05	0.000550724	0.0029628	0.00709709	0.0101295	0.0122	0.0121199	0.0124307	0.0132867	0.0143018	0.014728	0.0128911	0.0107121	0.00916591	0.00498707	0.00123194	9.38352e-05	0	9.95288e-06	0.00014243	0.000629979	0.000984932	0.000413405	3.87182e-05	0	0	4.24361e-05	0.000687275	0.00476503	0.0226284	0.0736398	0.155301	0.262487	0.501276
0.99837	1	0.915634	0.76658	0.627504	0.517428	0.434263	0.363111	0.285947	0.208697	0.141354	0.105345	0.090526	0.0729764	0.0508373	0.0295252	0.0105429	0.00174129	0.000101068	0	0	0	0	0	0	0	0	0	0.000247782	0.00258195	0.00563949	0.00258195	0.000310071	0.000702936	0.00199317	0.00202261	0.000945808	0.00031927	0.00238443	0.0182076	0.0723148	0.181685	0.333638	0.495887	0.647213	0.765448	0.843119	0.913305	0.977582	0.996765
0.821569	1	0.990602	0.799068	0.561421	0.363301	0.21486	0.121023	0.0976848	0.073276	0.0238783	0.00206556	0	0	0.0010533	0.0109756	0.023973	0.0119945	0.0116703	0.0231898	0.010617	0.00101889	0	0	0	0	0	0	0	0	0	0	0	0	0	0	0	0	0	0.0016523	0.0204065	0.0772239	0.163797	0.267704	0.347485	0.371767	0.310123	0.320134	0.417646	0.572919
0.715506	0.924574	1	0.961366	0.883887	0.832986	0.776478	0.661468	0.518999	0.372377	0.249919	0.16141	0.0966217	0.0632458	0.0467102	0.0358722	0.0276912	0.0160155	0.00448018	0.000365979	0	0	0	0	0	0	0	0	0	0	0	0	2.46472e-05	0.000332537	0.00143958	0.00291488	0.00285569	0.00101068	8.97263e-05	0	0	0	0	8.09527e-05	0.00226956	0.0205857	0.0791161	0.167549	0.268778	0.447122
0.839611	0.977337	1	0.938824	0.889222	0.859648	0.813227	0.723426	0.595503	0.465262	0.334428	0.227849	0.172438	0.135856	0.0905232	0.0554421	0.0359464	0.0197333	0.00978081	0.00291373	0.000249918	0	0	0	0	6.26923e-05	0.00136017	0.00964947	0.0256673	0.026967	0.0100928	0.00186311	0.000460857	4.42271e-05	0.00069048	0.0108065	0.0598499	0.165061	0.278487	0.3675	0.486278	0.676347	0.815722	0.804166	0.773041	0.796853	0.830875	0.799675	0.728165	0.724886
0.967678	0.997363	1	0.968027	0.931814	0.903986	0.851394	0.77743	0.689992	0.586997	0.485232	0.384019	0.289863	0.213058	0.153771	0.10318	0.0673774	0.0443763	0.0264325	0.0173587	0.0119973	0.00483075	0.000970058	0.00142893	0.00329954	0.00324471	0.00805589	0.0152568	0.0094122	0.00213268	0.000150078	0	0	0	0	0	0.000213546	0.00355853	0.0230991	0.0868651	0.217408	0.373445	0.485215	0.603223	0.748347	0.840885	0.862689	0.842619	0.846806	0.900528
0.832363	0.998458	1	0.893923	0.761247	0.611422	0.474319	0.370364	0.291744	0.231036	0.174668	0.134554	0.107204	0.0780417	0.051665	0.0346417	0.0219964	0.0135842	0.0078163	0.011386	0.0143503	0.0116825	0.00659311	0.00704581	0.0181434	0.0238801	0.0144932	0.00376311	0.000293336	0.000358843	0.00395622	0.0106213	0.0112716	0.0133108	0.0182144	0.0164031	0.0268979	0.0658047	0.123813	0.178287	0.224271	0.243174	0.206651	0.149977	0.144797	0.206372	0.30278	0.401379	0.504227	0.638979
0.830536	0.964125	1	0.983583	0.980784	0.998539	0.997491	0.971689	0.933439	0.876363	0.773121	0.64548	0.507687	0.39558	0.327866	0.271476	0.222064	0.179373	0.145704	0.120716	0.0987549	0.0732677	0.054135	0.0443766	0.0375455	0.0317944	0.029873	0.0222716	0.00869014	0.00145961	8.44585e-05	0	0	0	0	0	0	0	0.000285619	0.00377046	0.0161503	0.0369698	0.0584196	0.0746733	0.102773	0.165994	0.252694	0.341879	0.442519	0.613756
0.769966	0.969924	1	0.940213	0.854525	0.761824	0.670473	0.568025	0.431819	0.29506	0.197069	0.131438	0.089068	0.0657386	0.0552737	0.0493799	0.0309729	0.0125126	0.0183257	0.0345031	0.028636	0.0090534	0.00130521	0.00673276	0.0243106	0.0340995	0.0216095	0.0160731	0.0124281	0.00408605	0.000353687	0	0	0	0	0	0	0	0	0.000793468	0.00826812	0.0180592	0.00826812	0.0023916	0.0206037	0.0830911	0.171799	0.256439	0.354598	0.519323
0.95386	0.973114	1	0.989968	0.962152	0.885834	0.730731	0.560133	0.4219	0.310755	0.230126	0.174396	0.13305	0.097888	0.0676961	0.0354969	0.00942264	0.00110063	0.00437966	0.0160193	0.0222253	0.0107103	0.00183728	0.000102316	0	0.000103696	0.00108054	0.0024403	0.00201916	0.00309709	0.00509042	0.0142943	0.0364767	0.0457662	0.0384939	0.0500283	0.0835655	0.158097	0.254459	0.364366	0.526487	0.703362	0.818287	0.857129	0.800683	0.744049	0.747856	0.764471	0.85434	0.926455
0.742246	0.949418	1	0.877826	0.716225	0.553013	0.402885	0.291833	0.203206	0.137332	0.0960187	0.0692218	0.0474636	0.0266162	0.00929397	0.00157983	9.56658e-05	7.37247e-05	0.00142117	0.00966925	0.0301724	0.0601658	0.10412	0.148321	0.164042	0.163449	0.151042	0.122017	0.0848379	0.0501841	0.0236999	0.00620618	0.000755925	0.000568092	0.000260091	2.49602e-05	0.000305108	0.00425209	0.0191163	0.0389564	0.0508418	0.109148	0.26886	0.439095	0.565345	0.623924	0.627058	0.628387	0.602687	0.587573
0.878454	0.966563	1	0.961674	0.904776	0.839408	0.779152	0.712363	0.621257	0.507309	0.408951	0.327399	0.260114	0.195415	0.148072	0.111918	0.0657438	0.0348089	0.0247831	0.0208077	0.0222825	0.0278355	0.021511	0.00777835	0.00114713	5.77163e-05	0.000949197	0.0112587	0.0372051	0.056007	0.0560395	0.0414319	0.0242085	0.0161743	0.0134331	0.00617831	0.00326432	0.00129154	0.000264179	0.00194275	0.0109505	0.0468295	0.136383	0.254064	0.353318	0.452284	0.589633	0.712207	0.798447	0.828949
0.944789	0.986213	1	0.989942	0.966304	0.919703	0.855834	0.776339	0.663623	0.513404	0.366309	0.251972	0.16914	0.111843	0.073765	0.0458008	0.027035	0.0194295	0.0145133	0.00889722	0.00368265	0.000789705	5.67034e-05	0	0	0	0	0	0	0	0	0	0	3.93787e-05	0.00061688	0.00315944	0.00636925	0.00577921	0.00369806	0.00155138	0.00367523	0.0165526	0.0479316	0.103558	0.186876	0.295346	0.424362	0.580317	0.739544	0.868274
0.800303	0.860985	0.912837	1	0.987707	0.944707	0.919719	0.838011	0.687716	0.528162	0.368696	0.217205	0.104865	0.0445177	0.0146312	0.00266057	0.000173665	0	0	0	0	0	0	0	0	0	0	0	0	0	0	0	0	0	8.06779e-05	0.000840683	0.00183622	0.000840683	8.06779e-05	0	0.00032677	0.0051291	0.0288601	0.0844224	0.163295	0.240648	0.273902	0.305186	0.447521	0.65395
0.857084	0.940023	0.994603	1	0.964342	0.892629	0.802789	0.695476	0.565283	0.442899	0.321771	0.217338	0.131514	0.0745584	0.0513356	0.0413051	0.0330336	0.0294475	0.0248323	0.0195249	0.00957531	0.00283415	0.00174954	0.000732322	7.02788e-05	0	0	0	2.33595e-05	0.000243412	0.000658135	0.00160153	0.00346216	0.00370453	0.00375929	0.00151159	0.000180661	0.000932381	0.00694187	0.0199414	0.0348366	0.0602143	0.0934743	0.130951	0.185106	0.276056	0.411324	0.593388	0.738372	0.795866
0.836121	0.9055	0.960375	1	0.990432	0.905103	0.816961	0.763331	0.683393	0.579389	0.456485	0.351229	0.251689	0.170809	0.122459	0.0917564	0.0655539	0.0395096	0.0168662	0.00563685	0.00442108	0.00189752	0.000182099	0	0	0	0	0	0	0	0	6.66171e-05	0.000694166	0.0016078	0.0016487	0.00215151	0.000954533	9.16038e-05	0	0	0	0.000565662	0.00918059	0.0512527	0.130391	0.207356	0.309963	0.453158	0.622035	0.753011
0.904452	0.908976	0.972563	1	0.870692	0.698244	0.631101	0.59155	0.475893	0.350717	0.232425	0.137486	0.0921541	0.0477113	0.0299434	0.0275432	0.0104129	0.000949803	0	0	0	0	0	0	0	0	0.000186355	0.00194186	0.00424141	0.00194186	0.000186355	0.00030022	0.0036801	0.0125822	0.0161604	0.0109947	0.0113531	0.00494525	0.000474581	0	0	0.000263608	0.00536078	0.0371493	0.109333	0.194624	0.329666	0.530894	0.723047	0.865585
0.927659	0.961769	0.98672	1	0.998247	0.979518	0.941336	0.888279	0.830384	0.751622	0.646855	0.537757	0.435931	0.34613	0.272602	0.212566	0.159902	0.119208	0.0878355	0.0585199	0.0381736	0.0263101	0.0154844	0.00682896	0.00487193	0.00473423	0.00310019	0.00208901	0.00103676	0.000233439	1.67562e-05	0	0	0	2.89251e-05	0.000320831	0.000860744	0.000912774	0.003125	0.0186937	0.064276	0.141234	0.235081	0.341915	0.456888	0.567223	0.65781	0.733772	0.807573	0.877808
0.715868	0.78578	0.903388	1	0.996955	0.915266	0.740733	0.489325	0.286796	0.318658	0.555686	0.669658	0.657748	0.570822	0.454227	0.366033	0.305728	0.246676	0.193045	0.14378	0.0882826	0.0529629	0.0294001	0.0108541	0.0172176	0.0476807	0.0681599	0.0512571	0.0159668	0.00135455	0	0	0.000510194	0.00605422	0.0193857	0.0257294	0.0394844	0.0727934	0.049657	0.0291451	0.0510739	0.0794948	0.144113	0.232721	0.356273	0.54011	0.740977	0.807429	0.809263	0.751478
0.865383	0.922879	0.976016	1	0.997423	0.986148	0.980578	0.964788	0.912811	0.803317	0.662289	0.537299	0.43634	0.339816	0.249679	0.17394	0.116602	0.0806086	0.0582306	0.0438994	0.0315888	0.0199145	0.010784	0.00533002	0.00422681	0.00643047	0.0108207	0.0152669	0.0159888	0.0114225	0.00482367	0.00316778	0.00595147	0.006092	0.00319144	0.00173835	0.00662804	0.0200839	0.0390893	0.0656849	0.0985054	0.141584	0.207591	0.295092	0.385579	0.45846	0.526318	0.607176	0.702998	0.797828
0.384183	0.623068	0.829976	0.954947	1	0.975308	0.914974	0.786214	0.615393	0.413288	0.220744	0.101263	0.0392853	0.00897609	0.000678771	0	0	0	0	0	0	0	0	0	0	0	0	0	0	8.4731e-05	0.00101538	0.00337514	0.00458972	0.00297656	0.000859278	0.000428694	0.000791292	0.00036228	3.47669e-05	0	0	0	0	0	0	0.00041603	0.00583435	0.0287556	0.0845459	0.195773
0.521379	0.669847	0.822796	0.94812	1	0.971525	0.918077	0.836656	0.70397	0.552736	0.425573	0.321057	0.233793	0.158531	0.105038	0.0828335	0.0913253	0.0990424	0.0924704	0.0969256	0.114486	0.180707	0.299681	0.416655	0.548643	0.597825	0.493517	0.32453	0.19123	0.0985693	0.056831	0.0641719	0.127114	0.206262	0.29308	0.485696	0.795981	0.955916	0.774649	0.452122	0.217746	0.128672	0.117639	0.109472	0.0931343	0.104284	0.13381	0.166623	0.232966	0.358426
0.904631	0.925531	0.965741	0.997792	1	0.962531	0.880897	0.759026	0.633833	0.516604	0.431795	0.362901	0.28522	0.214222	0.155587	0.105811	0.0640194	0.035492	0.0203595	0.0132981	0.00623727	0.00144915	0.000653129	0.00174017	0.00453449	0.00925797	0.00869266	0.00686078	0.00523349	0.00280874	0.00391213	0.00491174	0.00214143	0.000658085	0.000220606	2.1171e-05	0	0.000285727	0.00354956	0.0132001	0.0257257	0.0487287	0.105438	0.194431	0.294476	0.39591	0.527118	0.701017	0.865951	0.9196
0.900051	0.931255	0.966571	0.98942	1	0.99483	0.967583	0.923378	0.860598	0.775376	0.679039	0.58354	0.490567	0.408355	0.336142	0.273793	0.219222	0.169247	0.1338	0.114015	0.0986245	0.079543	0.0571969	0.0398965	0.0322326	0.0318316	0.0339962	0.0341885	0.0276182	0.0163495	0.0075973	0.00325468	0.00179835	0.00119377	0.000393995	8.1206e-05	0.000496489	0.00130358	0.0031711	0.0161707	0.0514716	0.106171	0.180558	0.275222	0.385526	0.50852	0.622807	0.723345	0.81291	0.87495
0.266209	0.491676	0.719606	0.910315	1	0.997229	0.879347	0.700447	0.502853	0.307575	0.18782	0.1197	0.0593515	0.0238838	0.0149137	0.0055462	0.000511859	0	0	0	0	0	0.000780818	0.00837045	0.0208503	0.0208193	0.0255006	0.0278918	0.0192193	0.0058883	0.000916062	0.00567673	0.0243925	0.0462528	0.0440689	0.0258204	0.0135272	0.0102473	0.00487645	0.0009371	5.89756e-05	0	0	0	0	0	0.000455948	0.00594738	0.0282672	0.0994548
0.790961	0.832796	0.907756	0.978418	1	0.96419	0.898643	0.833228	0.739921	0.608835	0.468831	0.346481	0.257982	0.205197	0.1694	0.144052	0.124862	0.110383	0.103737	0.109016	0.117488	0.111299	0.0882624	0.062909	0.0449846	0.0312267	0.0205725	0.011402	0.00588269	0.00268138	0.000673304	5.28097e-05	0	0	6.14108e-05	0.000639915	0.0013977	0.000667144	0.000381408	0.00128529	0.00509258	0.0200696	0.0598806	0.132677	0.22867	0.34527	0.473533	0.606401	0.715714	0.775698
0.460006	0.69041	0.859364	0.953063	1	0.99666	0.954998	0.894716	0.786002	0.628538	0.464115	0.343647	0.267537	0.211115	0.160072	0.113057	0.068091	0.0376756	0.0220089	0.0128232	0.0102093	0.0119538	0.00931934	0.00507362	0.00227256	0.000587817	4.71717e-05	0	0	7.50303e-06	0.000201647	0.00145728	0.00288819	0.00129402	0.000123463	0	7.4336e-05	0.000774599	0.00172708	0.00124488	0.00195399	0.00272251	0.00111373	0.000277281	0.00230168	0.0106153	0.0330191	0.0872655	0.175739	0.286056
0.850709	0.898641	0.942479	0.988056	1	0.950356	0.872433	0.819899	0.760782	0.670705	0.555482	0.455772	0.409442	0.393078	0.44775	0.531665	0.459251	0.344453	0.313214	0.300377	0.203016	0.104077	0.0449252	0.027473	0.0289165	0.0745481	0.160245	0.189004	0.174255	0.12192	0.0885902	0.0648559	0.0255657	0.00445322	0.00432598	0.0107965	0.0168103	0.0403514	0.0731756	0.0835138	0.0636246	0.0554006	0.0667974	0.0539062	0.0517748	0.095577	0.200117	0.337753	0.532508	0.755516
0.916939	0.930279	0.923977	0.996725	1	0.786782	0.582352	0.521988	0.457529	0.305877	0.185801	0.192029	0.231473	0.23606	0.182208	0.119152	0.0531448	0.01166	0.000838911	0	0.000602763	0.00696734	0.0208713	0.0219034	0.00775523	0.000686401	0	0	0	0	0	0.00126716	0.015578	0.0541135	0.0728263	0.0382202	0.00806205	0.00173267	0.0043141	0.00569268	0.00224832	0.000206654	0	0.00516839	0.0618974	0.213802	0.384027	0.579578	0.772658	0.872293
0.81068	0.891219	0.953286	0.980912	1	0.986959	0.939692	0.901722	0.872269	0.828068	0.754899	0.67822	0.600612	0.503761	0.405944	0.339308	0.308188	0.312113	0.359244	0.443075	0.514377	0.537579	0.51445	0.458998	0.38966	0.315373	0.235149	0.162541	0.112991	0.0767548	0.0497841	0.0252301	0.00832282	0.00293941	0.00299546	0.00420574	0.00511616	0.00330439	0.00337005	0.012027	0.0349688	0.0638234	0.105148	0.181581	0.266315	0.356317	0.464038	0.575967	0.67945	0.76135
0.158142	0.291585	0.493061	0.719331	0.908074	1	0.961478	0.817503	0.660607	0.538402	0.365023	0.241892	0.157318	0.0931009	0.0563684	0.0385796	0.0314665	0.0274358	0.02908	0.0589763	0.126702	0.165049	0.132116	0.0873685	0.0590875	0.0405057	0.0308987	0.0255209	0.0139769	0.00445899	0.004171	0.0108163	0.0181552	0.0249852	0.0326611	0.043735	0.0404538	0.0292889	0.0415405	0.0601975	0.0512544	0.0348806	0.0229687	0.0170291	0.0305553	0.0513108	0.0580455	0.0525356	0.0521303	0.0799096
0.701522	0.825901	0.912984	0.967098	0.999876	1	0.99809	0.981003	0.884995	0.757745	0.629204	0.514435	0.421032	0.366499	0.343249	0.328583	0.308377	0.258667	0.199768	0.141289	0.0918412	0.0621181	0.0412923	0.0255008	0.0167565	0.0118469	0.00651735	0.00178064	0.000336076	0.00218561	0.00641033	0.00731066	0.00449036	0.0015208	0.00165597	0.00294693	0.00263504	0.00773944	0.0220389	0.0384775	0.0516823	0.0796785	0.126098	0.162573	0.179358	0.190499	0.219151	0.297321	0.421875	0.563266
0.440975	0.607265	0.786816	0.915072	0.984026	1	0.928796	0.795669	0.670602	0.520611	0.370692	0.235234	0.140717	0.085725	0.077977	0.0966153	0.0699939	0.032524	0.0153496	0.00786239	0.00225951	0.000188631	0	0	0.000129902	0.00612058	0.0691287	0.29811	0.607685	0.680928	0.526472	0.301419	0.134987	0.0475699	0.0110819	0.00130086	5.67803e-05	0	0	0	0	0	0.00100587	0.0154076	0.0798722	0.187329	0.248935	0.274143	0.297939	0.33717
0.625849	0.605272	0.657754	0.792686	0.948621	1	0.943884	0.838623	0.688215	0.460156	0.262614	0.179143	0.123753	0.0777674	0.0563026	0.0315039	0.0083648	0.000664013	0	0	0	0	0	0	0.000323577	0.00440269	0.0185031	0.0309615	0.0205944	0.0107157	0.0145816	0.0165718	0.024518	0.0253233	0.0146792	0.0112462	0.00645455	0.00153737	0.000112608	0.000149309	0.00271859	0.0169308	0.0447427	0.0692906	0.115301	0.234351	0.426918	0.594226	0.66401	0.666469
0.55496	0.679374	0.787446	0.884005	0.964338	1	0.98997	0.956708	0.883572	0.755311	0.599305	0.462633	0.352504	0.256069	0.181748	0.133961	0.0945008	0.0605124	0.0346735	0.0178478	0.00934288	0.00636236	0.00587149	0.00541781	0.00675555	0.0145014	0.022766	0.0241467	0.022935	0.0259622	0.0295602	0.0304428	0.0371541	0.0605308	0.0667148	0.0488667	0.0289825	0.0216376	0.0258829	0.0355449	0.0589667	0.0951521	0.110342	0.113609	0.133843	0.166073	0.194944	0.242046	0.326181	0.440242
0.781446	0.821976	0.880593	0.940121	0.986665	1	0.976763	0.927285	0.844155	0.734444	0.620492	0.515555	0.447351	0.417376	0.404478	0.41323	0.401692	0.352583	0.274738	0.209125	0.169018	0.148229	0.135524	0.122613	0.111959	0.102219	0.0864126	0.0705862	0.0630241	0.0536218	0.0327083	0.0120217	0.00252406	0.000301847	1.54255e-05	0	0.000364839	0.00429896	0.0145777	0.0291272	0.06141	0.116596	0.194963	0.33269	0.516308	0.680534	0.77875	0.823912	0.816578	0.777445
0.485082	0.590078	0.686454	0.784422	0.886234	0.970117	1	0.985797	0.946177	0.842287	0.676178	0.504541	0.368831	0.254643	0.158567	0.0867325	0.0454253	0.025008	0.0171995	0.0157521	0.0164559	0.016831	0.0192462	0.0235905	0.0271516	0.0281763	0.0292243	0.0290953	0.0273258	0.0243468	0.0323668	0.0494702	0.0660256	0.0954556	0.158343	0.246645	0.315671	0.347192	0.364552	0.373634	0.365226	0.327729	0.262717	0.209923	0.180251	0.158961	0.169904	0.236941	0.3176	0.391057
0.156189	0.270643	0.358775	0.493262	0.765094	0.984917	1	0.906601	0.693271	0.371565	0.132258	0.0442209	0.015844	0.00330894	0.000233707	0	0	0	0	0	0.000511332	0.0053282	0.0116379	0.0053282	0.000691292	0.00395348	0.0293783	0.0917126	0.157966	0.195124	0.194462	0.179562	0.144722	0.0975479	0.0432073	0.0122709	0.00418714	0.00125121	0.000110298	0.000376794	0.00707714	0.0432512	0.0959999	0.0876777	0.0548676	0.0394804	0.0434951	0.0331427	0.0337629	0.0671245
0.388881	0.499591	0.594485	0.694606	0.805718	0.916751	1	0.983919	0.849399	0.668442	0.521863	0.425823	0.385447	0.387426	0.392647	0.360918	0.306881	0.266322	0.208256	0.15368	0.113767	0.0859072	0.0724049	0.0594293	0.046058	0.0316734	0.0368357	0.0533266	0.0537896	0.0422835	0.0276687	0.025123	0.024473	0.0141595	0.00528128	0.00537456	0.0100587	0.0214195	0.0318834	0.0329198	0.0262313	0.0188118	0.0211872	0.0361425	0.047435	0.0677963	0.094813	0.129745	0.190726	0.289811
0.562567	0.7098	0.788346	0.820726	0.858537	0.920318	1	0.994906	0.815313	0.556453	0.325221	0.173354	0.0988145	0.0641276	0.0422839	0.0247306	0.0109719	0.00265735	0.000205397	8.24293e-05	0.00110541	0.00451315	0.00732905	0.005773	0.00480551	0.00278612	0.000699327	5.32468e-05	0	0	0	0	0	0	0	0	0	0	0	0	0.000198386	0.0021125	0.00512838	0.0054814	0.0160227	0.05431	0.123286	0.210755	0.312339	0.423913
0.422213	0.516084	0.633184	0.791801	0.93539	0.99495	1	0.972898	0.903727	0.775314	0.624337	0.552766	0.544965	0.52982	0.516267	0.482832	0.413501	0.335915	0.261975	0.211731	0.174115	0.135718	0.0928669	0.0644267	0.0408715	0.0186707	0.00453367	0.000350023	0	0	0	0	0	0	0	0	0	0	0.00185335	0.0253319	0.110994	0.22527	0.274317	0.34932	0.51281	0.544327	0.467114	0.397719	0.376039	0.378099
0.623139	0.710101	0.786184	0.858895	0.929408	0.979379	1	0.960714	0.830369	0.661251	0.510902	0.388917	0.305005	0.250813	0.216081	0.175672	0.142074	0.124264	0.109231	0.0910088	0.0729918	0.06061	0.0558801	0.051887	0.0508255	0.0665624	0.0944132	0.15475	0.255716	0.367354	0.416314	0.391852	0.325127	0.253879	0.204666	0.141217	0.0804732	0.0496283	0.0347409	0.0192267	0.00918322	0.0164978	0.0572205	0.131686	0.213556	0.291266	0.354528	0.403799	0.463066	0.541448
0.483751	0.608778	0.723015	0.819808	0.913364	0.988749	1	0.957675	0.884751	0.800153	0.706114	0.608783	0.505332	0.386201	0.269005	0.17521	0.109293	0.0696785	0.0460832	0.030859	0.0204099	0.0145855	0.018851	0.0330907	0.0471415	0.0468835	0.0445453	0.0418273	0.0383594	0.0292484	0.0387909	0.0574922	0.0687687	0.0824544	0.0925179	0.0745958	0.037008	0.0107296	0.0051767	0.0112469	0.0221536	0.0242269	0.0181835	0.0149622	0.0360273	0.0960582	0.167078	0.215472	0.27239	0.364126
0.545607	0.627029	0.740137	0.85283	0.93421	0.979641	1	0.991573	0.93856	0.833091	0.694867	0.565926	0.459974	0.368729	0.293083	0.244046	0.210798	0.179388	0.144302	0.111323	0.0862994	0.0688008	0.0554305	0.0420852	0.0317149	0.0237414	0.0170281	0.0113602	0.00685857	0.00331315	0.000863914	6.90724e-05	0	0	0	0	0	0	5.12814e-05	0.00077654	0.0049424	0.0213803	0.0582081	0.104782	0.161312	0.237369	0.316519	0.385797	0.445603	0.499729
0.481517	0.564954	0.679381	0.802843	0.905666	0.973926	1	0.978	0.89609	0.760263	0.599922	0.449392	0.326893	0.231556	0.159392	0.102263	0.0616878	0.038166	0.024395	0.0154957	0.00770307	0.002405	0.000450052	0.000690113	0.00289772	0.00520992	0.00474211	0.00400103	0.00307863	0.00697533	0.0205257	0.0301036	0.0300261	0.0266934	0.0239029	0.0217519	0.0218364	0.0210604	0.0235365	0.0296135	0.0358811	0.0398692	0.0423559	0.0486791	0.0647756	0.0987336	0.151026	0.228556	0.325905	0.41406
0.672073	0.771552	0.83267	0.875608	0.918365	0.964841	1	0.993308	0.928197	0.818021	0.701033	0.601483	0.50624	0.42037	0.348752	0.284501	0.224639	0.175974	0.135905	0.105452	0.0823046	0.0629374	0.0484683	0.0363267	0.026888	0.0183305	0.0123383	0.00793389	0.00452672	0.00192106	0.000448702	0.000186361	0.000516403	0.00071268	0.000469314	0.000164417	0.000354836	0.000751809	0.000344203	0.000189631	0.00237338	0.0131089	0.0405212	0.0858185	0.143042	0.209557	0.287431	0.377107	0.466153	0.557771
0.533947	0.648004	0.751502	0.842984	0.918615	0.973971	1	0.992466	0.939303	0.841544	0.702738	0.578574	0.503528	0.445673	0.393328	0.349487	0.304321	0.251362	0.204523	0.159922	0.108031	0.0699807	0.0528555	0.0568534	0.0727269	0.0745802	0.0624662	0.0473274	0.0364244	0.0299999	0.0195385	0.00654921	0.000854676	0.000600825	0.00761514	0.0332937	0.0725485	0.0997206	0.129791	0.199087	0.229812	0.195383	0.153452	0.131914	0.130291	0.169144	0.230345	0.312381	0.36864	0.432941
0.238481	0.394268	0.523417	0.617954	0.721152	0.769049	0.918594	1	0.825409	0.649475	0.654811	0.776339	0.834027	0.701684	0.475634	0.258464	0.131158	0.116655	0.120257	0.0703616	0.0320352	0.0466081	0.0537052	0.0284811	0.00655328	0.000478381	0	0	0	0	0.00580707	0.0613391	0.140797	0.0793572	0.0144355	0.000828041	0	0	0	0	0	0	0	0	0	0	0	0.00253627	0.0311448	0.115734
0.236067	0.462273	0.617574	0.695949	0.735656	0.806411	0.953341	1	0.819352	0.589536	0.378028	0.246155	0.194516	0.141506	0.094606	0.0828637	0.0564714	0.016933	0.0014149	0	0	0	0	0	0.00155595	0.0162134	0.0354134	0.0165869	0.00612002	0.0166329	0.0309238	0.0329933	0.0123986	0.00112532	0	0	0.000353474	0.00368328	0.00804502	0.00368328	0.000353474	0	0	0	0	0	0	0	0.00469485	0.0599752
0.468073	0.647655	0.769835	0.814578	0.777268	0.74738	0.848421	1	0.977987	0.790151	0.5289	0.28084	0.109022	0.0395869	0.0108156	0.000918857	0	0	0	0	0	0	0	0	0	0	0	0	0	0	0	0	0	0	0	0	0.000591331	0.00616181	0.0134586	0.00616181	0.000591331	0	0	0	0	0.0013629	0.0148918	0.0443064	0.103651	0.268597
0.817593	0.93554	0.992805	0.989999	0.955668	0.947749	0.972588	1	0.97566	0.939736	0.880239	0.811057	0.743287	0.631117	0.488463	0.347666	0.223736	0.138267	0.0905922	0.0616768	0.0400708	0.0262974	0.0151067	0.012739	0.0212768	0.0453652	0.0691361	0.0437659	0.0244659	0.0458282	0.0810466	0.0977016	0.0914837	0.136383	0.153884	0.101562	0.0519495	0.0514312	0.0751426	0.0925155	0.0882232	0.0603447	0.0548689	0.122719	0.242802	0.321791	0.394017	0.480018	0.533012	0.636811
0.547169	0.656019	0.692508	0.743082	0.842431	0.901427	0.973048	1	0.947513	0.82003	0.624298	0.425343	0.267526	0.14548	0.0837122	0.089591	0.088487	0.0759172	0.067012	0.0379036	0.00968468	0.000750793	0	0	0	0.000220955	0.00421492	0.030476	0.109006	0.207688	0.218713	0.13706	0.056672	0.0273634	0.023399	0.00903685	0.000833321	0.00195141	0.0227764	0.0731637	0.11384	0.141492	0.143305	0.124837	0.14116	0.190369	0.221541	0.235964	0.310401	0.418709
0.706769	0.712578	0.705299	0.713301	0.762905	0.82767	0.915295	1	0.927358	0.668693	0.40855	0.269688	0.214034	0.191137	0.176598	0.168843	0.140149	0.0859032	0.0341658	0.0106903	0.00522702	0.00677653	0.00835399	0.0232208	0.0410576	0.035355	0.0185216	0.0117146	0.0173741	0.0258441	0.0336821	0.049407	0.0557417	0.0323601	0.00980958	0.00158938	9.80705e-05	0	0	0.00125331	0.014576	0.0470844	0.0796598	0.117644	0.142271	0.157605	0.201363	0.274894	0.399519	0.586509
0.251451	0.315576	0.357472	0.332453	0.319991	0.531285	0.861279	1	0.820496	0.475496	0.213869	0.10138	0.0619866	0.0557637	0.0550776	0.0514663	0.040439	0.0162011	0.00255954	0.000134903	0	0	0	0	0.00148091	0.0178822	0.0604968	0.0842772	0.0555589	0.0155175	0.00125398	0	0	0	0	0	0	0	0	0	0	0	0	0.000979612	0.0117233	0.0431763	0.102234	0.183157	0.200047	0.19945
0.808124	0.807842	0.812847	0.837269	0.892353	0.942939	0.967916	1	0.947653	0.777113	0.578213	0.430581	0.334739	0.263932	0.219168	0.182535	0.1492	0.109169	0.0665052	0.0332307	0.0103539	0.00324406	0.0100935	0.0215974	0.0252483	0.0314481	0.0367742	0.0392703	0.0349504	0.0195992	0.0105135	0.0211285	0.0339234	0.0282023	0.0128946	0.00543749	0.0153775	0.0608704	0.132763	0.161768	0.139103	0.124332	0.153131	0.224757	0.319538	0.425876	0.535776	0.629376	0.71398	0.781659
0.482277	0.582675	0.680943	0.762998	0.833388	0.906966	0.987384	1	0.840632	0.574348	0.344841	0.218443	0.142175	0.0841134	0.0503824	0.0357028	0.0217727	0.0133419	0.00720417	0.00195038	0.000156906	0	0	0	0	0	0	0	0	0	0	0	0	0	0	0	0	0	0	0	0	0.000172452	0.00220942	0.0100631	0.0342412	0.0918362	0.167901	0.242767	0.327395	0.405119
0.312974	0.462397	0.579575	0.678233	0.77338	0.869571	0.96674	1	0.87703	0.657675	0.444173	0.275646	0.168022	0.10103	0.0565858	0.0291713	0.0177642	0.0154884	0.0144324	0.0103239	0.00466507	0.00106441	7.89894e-05	0	0	0	0	0	0	0	0	0	0	0	0	0	0	0	0	0	0	6.51687e-05	0.00108978	0.00654775	0.0194469	0.0367859	0.0569546	0.0868913	0.138653	0.206623
0.531226	0.640831	0.770205	0.875545	0.936821	0.966518	0.989224	1	0.955655	0.866896	0.783138	0.741841	0.721794	0.690826	0.65484	0.606134	0.549882	0.480067	0.413468	0.360302	0.310184	0.250983	0.19236	0.160072	0.148898	0.133816	0.119391	0.107994	0.0881951	0.0653683	0.0478332	0.0380077	0.0322766	0.0281635	0.0275065	0.0282962	0.0307857	0.0271313	0.01836	0.0128957	0.018065	0.0410029	0.0765638	0.128158	0.199602	0.263484	0.319831	0.381994	0.430434	0.470302
0.266611	0.391244	0.54289	0.69077	0.809228	0.900267	0.97039	1	0.986649	0.951521	0.910833	0.870846	0.806151	0.717488	0.623959	0.535098	0.436533	0.335212	0.244867	0.174426	0.125278	0.092121	0.0674992	0.0464856	0.0295287	0.0175339	0.00947592	0.00415532	0.00237073	0.00379959	0.00565694	0.00583052	0.00481282	0.00342124	0.00218102	0.00140221	0.000898588	0.00039849	0.000150879	0.000729699	0.00229032	0.00433891	0.00829597	0.0141116	0.0238651	0.039152	0.06527	0.103664	0.148083	0.195415
0.798289	0.821398	0.883838	0.913181	0.904531	0.92565	0.98433	1	0.918876	0.781944	0.618263	0.471365	0.365944	0.294107	0.229978	0.175449	0.136686	0.108432	0.0852597	0.0641129	0.0474473	0.0352673	0.0257606	0.0209928	0.0181308	0.0150708	0.0184013	0.0227954	0.0331527	0.0490617	0.0504798	0.0347086	0.0164778	0.00702126	0.010034	0.0194141	0.02544	0.0507086	0.0972725	0.168504	0.255861	0.321471	0.366722	0.419033	0.48054	0.560284	0.633608	0.673638	0.723067	0.779751
0.081563	0.155166	0.260839	0.420456	0.612484	0.822814	0.983718	1	0.912934	0.783417	0.615625	0.448315	0.302814	0.183898	0.111029	0.0721225	0.04703	0.0268865	0.0126688	0.00968538	0.00880775	0.00319783	0.000287277	0.000171842	0.00186403	0.00467586	0.00346101	0.000936594	7.3391e-05	0	0	0	0.000227922	0.002375	0.00518747	0.002375	0.000227922	0	0	0	0	0	0	0	0.000143983	0.00174458	0.00608178	0.0106182	0.0188757	0.0402643
0.226396	0.315862	0.445958	0.640256	0.820671	0.881774	0.94294	1	0.927632	0.735653	0.558512	0.441535	0.329139	0.223654	0.130616	0.0605605	0.0192732	0.00333101	0.000210746	0	0	0	0	0	0	0	0	0	0.000150159	0.00187819	0.00668432	0.00869988	0.00358623	0.00207808	0.00410925	0.00442218	0.00608713	0.00383566	0.00282817	0.00117806	0.000113055	0	0	0	0	0	0.00137903	0.0185647	0.0794951	0.162591
0.328747	0.466373	0.569962	0.651145	0.759144	0.870389	0.955409	1	0.971322	0.862797	0.715813	0.563656	0.438138	0.350662	0.283183	0.210677	0.146497	0.106708	0.0845061	0.0706513	0.0604339	0.0543465	0.054404	0.0473167	0.0321098	0.0167726	0.00944745	0.00474174	0.00119658	9.28668e-05	0	0	9.06234e-05	0.000944317	0.00206258	0.000944317	9.06234e-05	0	0	0	0.000630246	0.00833325	0.034611	0.0684496	0.0880734	0.108325	0.137833	0.17333	0.214951	0.248324
0.420047	0.494706	0.588776	0.733554	0.849594	0.912337	0.967287	1	0.945578	0.764934	0.536343	0.339975	0.209794	0.130635	0.0787521	0.0433403	0.0194675	0.00490543	0.000387649	0	0	0	0.000103425	0.00134563	0.00521733	0.00792192	0.00463898	0.00235873	0.00473235	0.00907134	0.0124272	0.00824003	0.00224742	0.000178758	0	0	0.000153314	0.00159757	0.00378855	0.00530304	0.0136917	0.0246697	0.0427511	0.081945	0.123207	0.166506	0.218169	0.263111	0.290319	0.338912
0.290219	0.420324	0.560176	0.685994	0.785767	0.862536	0.928919	0.983223	1	0.938811	0.796356	0.620624	0.446558	0.295757	0.179066	0.0960783	0.0470699	0.0212326	0.00829426	0.00261524	0.000518849	3.69684e-05	0	0	0	5.75121e-05	0.00074799	0.00309886	0.00667171	0.00935783	0.010758	0.0112494	0.005632	0.00216012	0.00206072	0.000897271	0.000521142	0.00158136	0.00209349	0.00152697	0.00728334	0.0250133	0.0467983	0.0703096	0.0914485	0.102377	0.109839	0.121086	0.147323	0.200821
0.206183	0.245813	0.329176	0.437834	0.562155	0.670873	0.787762	0.939963	1	0.90441	0.790363	0.711464	0.61802	0.511526	0.448454	0.380235	0.290306	0.184956	0.108931	0.0618121	0.0338946	0.0213251	0.0127448	0.00574354	0.00516691	0.00671052	0.0117339	0.00812798	0.00210243	0.000767602	0.00470716	0.0101677	0.00695673	0.00687191	0.0132099	0.0135277	0.00777782	0.0188795	0.0577426	0.119253	0.204628	0.300131	0.343522	0.309429	0.251326	0.226107	0.252119	0.241022	0.205187	0.201249
0.467809	0.424312	0.502059	0.649863	0.828302	0.941203	0.968778	0.986089	1	0.902138	0.682151	0.47296	0.315258	0.19974	0.108683	0.0408795	0.00819272	0.000568172	0	0	0	0	0	0	0	0	0	0	0	0	0.000125086	0.00331036	0.0242195	0.0521288	0.0384813	0.0539015	0.13252	0.174101	0.138957	0.145236	0.234823	0.349177	0.426932	0.467171	0.495514	0.555642	0.609455	0.643183	0.646333	0.582907
0.458531	0.536794	0.614142	0.693612	0.776327	0.855297	0.923359	0.974234	1	0.998648	0.965728	0.904617	0.815719	0.708587	0.599737	0.489094	0.381028	0.286355	0.207441	0.153417	0.117758	0.0872472	0.0591846	0.037203	0.021998	0.0116173	0.00735053	0.00569085	0.00216783	0.00026422	8.36597e-06	0	0	7.20652e-05	0.000750936	0.00165877	0.00107294	0.00206692	0.00568339	0.0080895	0.00637037	0.00575625	0.0131855	0.032387	0.0665482	0.119373	0.182182	0.244668	0.312348	0.38762
0.182408	0.269905	0.396998	0.518297	0.619767	0.717425	0.829971	0.94961	1	0.974381	0.913743	0.85361	0.801688	0.733593	0.649106	0.575413	0.49638	0.403168	0.319731	0.253836	0.208836	0.181879	0.152672	0.115658	0.0875842	0.0706603	0.0666235	0.0784934	0.0906886	0.0900064	0.088157	0.0696137	0.0380025	0.0107819	0.00503236	0.0119637	0.0137494	0.0116825	0.0134661	0.022665	0.0277685	0.0260814	0.0270529	0.032962	0.0459592	0.060865	0.0802984	0.106241	0.136517	0.155358
0.675482	0.76776	0.863279	0.92714	0.937545	0.936964	0.936786	0.970366	1	0.960498	0.841703	0.706554	0.600724	0.537732	0.494081	0.434035	0.359649	0.28019	0.23719	0.223395	0.1929	0.125359	0.0714117	0.0411802	0.0200207	0.00526499	0.000422467	0.000639218	0.00701823	0.0183389	0.0154828	0.00588848	0.0015761	0.00352115	0.00659224	0.00292653	0.000769889	0.00517706	0.0120322	0.00949773	0.0114202	0.0140415	0.00906873	0.00844407	0.0326222	0.10298	0.223315	0.355186	0.49093	0.606438
0.270767	0.337774	0.446313	0.59366	0.775039	0.928926	0.990885	0.993932	1	0.976255	0.826961	0.613166	0.415568	0.268555	0.165604	0.0942301	0.0486911	0.0211224	0.00526741	0.000415285	0.00017447	0.0020295	0.00617455	0.00679275	0.00453404	0.00996025	0.0261668	0.0527755	0.0894592	0.139078	0.182458	0.210844	0.245663	0.292313	0.318318	0.274915	0.198714	0.122361	0.0646366	0.0248564	0.00842549	0.0147656	0.0304143	0.0441097	0.0623747	0.094472	0.125471	0.163514	0.20653	0.231446
0.0509403	0.137462	0.267673	0.423636	0.54938	0.655809	0.760383	0.871235	0.97214	1	0.91642	0.769203	0.61106	0.451412	0.331785	0.298054	0.347092	0.444441	0.512016	0.509105	0.515358	0.533054	0.527911	0.483776	0.416346	0.358736	0.328169	0.274406	0.189334	0.109456	0.0593555	0.0300084	0.0090916	0.0076623	0.0191487	0.0176563	0.00634948	0.00082987	3.40263e-05	0	0	0	0	0	0	0.000353867	0.00382523	0.00949043	0.00753214	0.0119731
0.190066	0.239859	0.331764	0.441567	0.563326	0.704762	0.836056	0.93858	0.988114	1	0.980951	0.909638	0.790613	0.651373	0.513903	0.376215	0.25389	0.170446	0.112607	0.0621288	0.037373	0.0308214	0.0183594	0.00676759	0.00142955	0.000104697	0	0	0	0	0	0	0.00051971	0.005602	0.0137719	0.00966016	0.00270666	0.00272493	0.00554444	0.00253843	0.000243606	0	0	0	0.000884433	0.0104545	0.0360744	0.0736704	0.134359	0.178943
0.668435	0.696336	0.712795	0.680203	0.637034	0.649658	0.73432	0.845511	0.946456	1	0.928432	0.736854	0.513038	0.349451	0.238802	0.164144	0.117678	0.0808302	0.0486383	0.0260821	0.0152099	0.0130192	0.00950537	0.00362391	0.000603489	3.49044e-05	0	0.000581192	0.00784058	0.0355237	0.0895747	0.151787	0.17431	0.142183	0.0913118	0.0490795	0.0153173	0.00281036	0.0101039	0.0255555	0.0218953	0.0113431	0.0150962	0.0585292	0.151058	0.277367	0.404038	0.503261	0.577962	0.629216
0	0	0.00125736	0.0159147	0.0640445	0.15041	0.289898	0.522779	0.844105	1	0.947092	0.85086	0.771428	0.649074	0.502101	0.365367	0.292324	0.310963	0.288437	0.21752	0.170326	0.151088	0.133425	0.0905673	0.0659364	0.06174	0.0379041	0.0102876	0.000820959	0	0	0	0	0	0	0	0	0	0	0	0	0	0	0	0	0	0	0	0	0
0.103685	0.188884	0.27712	0.360896	0.472141	0.621747	0.767137	0.898223	0.997216	1	0.947038	0.910478	0.894376	0.873402	0.830249	0.752049	0.610785	0.433255	0.265992	0.142223	0.0607425	0.0176426	0.00287214	0.000694669	0.00616738	0.0202796	0.0282185	0.0256611	0.0351944	0.0630583	0.094793	0.150987	0.212604	0.235545	0.165869	0.0908988	0.0332081	0.00597829	0.000501483	0.000131972	0.0017632	0.00910885	0.0214134	0.0284307	0.0323015	0.0363032	0.0325011	0.0298868	0.0330101	0.0512486
0.013672	0.0319394	0.0191596	0.00719536	0.04572	0.209485	0.493041	0.774518	0.97441	1	0.87195	0.689229	0.512793	0.367319	0.2525	0.177969	0.128843	0.0885946	0.068428	0.0525392	0.0200717	0.00603214	0.00202884	0.000194702	0	0	0	0	0	0	0	0	0	0	0	0	0	0	0	0	0	0	0	0	0	0	0	0	0	0.00128786
0.679681	0.686166	0.714868	0.75745	0.79025	0.804554	0.840641	0.921191	0.993826	1	0.963489	0.917633	0.849299	0.782914	0.74574	0.734479	0.713714	0.655938	0.565422	0.475194	0.394522	0.314864	0.234495	0.169572	0.126514	0.0839919	0.0429786	0.018547	0.00788211	0.00215143	0.000727625	0.00257648	0.00482948	0.00360544	0.00104672	8.55253e-05	0	6.1802e-05	0.000884599	0.00444917	0.013208	0.0330883	0.0721645	0.13208	0.212868	0.297922	0.390205	0.478415	0.568167	0.653891
0.327037	0.355587	0.392831	0.443594	0.484918	0.532016	0.638333	0.802647	0.961903	1	0.870556	0.635411	0.406744	0.248859	0.149932	0.0869178	0.0470786	0.0264302	0.0166172	0.01067	0.00641395	0.00250395	0.0015095	0.00101407	0.000280755	2.22726e-05	0	0	0.000217963	0.00264676	0.00923075	0.0148085	0.0153542	0.0132063	0.0108646	0.00691899	0.00296493	0.00361207	0.0111035	0.019319	0.0284409	0.0455441	0.0623404	0.0810736	0.103524	0.126106	0.151288	0.194839	0.254772	0.298231
0.0740946	0.0784646	0.106909	0.193213	0.339318	0.499799	0.659323	0.806124	0.925977	1	0.99956	0.930215	0.805187	0.678794	0.581163	0.481075	0.380278	0.293721	0.235737	0.193281	0.155057	0.119748	0.0944325	0.0797855	0.0602877	0.0398499	0.0253111	0.0153387	0.00871993	0.0026716	0.000229124	0	0	0	0	0	0	0.000264432	0.00275545	0.00601845	0.00275545	0.000264432	0	0	0.000200455	0.00263934	0.0110703	0.0242117	0.0414283	0.0634306
0.0826185	0.171659	0.28794	0.415973	0.538191	0.662351	0.788657	0.900843	0.977042	1	0.972842	0.949594	0.942798	0.929176	0.891796	0.850706	0.832207	0.823613	0.800352	0.758815	0.707766	0.639563	0.556526	0.448554	0.343785	0.263976	0.206471	0.16648	0.13667	0.102918	0.0732139	0.049273	0.0310813	0.0167585	0.00862517	0.00451531	0.00132089	0.000111221	0	0	0	2.67637e-05	0.000461906	0.0030642	0.0104683	0.0179073	0.0156819	0.0125035	0.0177848	0.0373606
0.668318	0.67499	0.712918	0.775162	0.816363	0.837398	0.866052	0.906385	0.957478	1	0.965143	0.863254	0.744198	0.641469	0.562694	0.519957	0.548409	0.64984	0.739092	0.743761	0.664627	0.542374	0.412873	0.288784	0.185919	0.11183	0.0693301	0.0529368	0.0448924	0.035176	0.0248618	0.0156823	0.0084869	0.00517954	0.00380511	0.00807645	0.0262379	0.0716421	0.156195	0.272104	0.387904	0.478281	0.551756	0.624837	0.683699	0.707808	0.70988	0.711085	0.702772	0.682548
0.272178	0.323122	0.353271	0.378843	0.424674	0.514512	0.652195	0.790275	0.910073	1	0.969028	0.852321	0.700129	0.549114	0.418938	0.319455	0.243449	0.194815	0.161482	0.132236	0.102189	0.0748353	0.0553765	0.0387421	0.0228064	0.0101609	0.00249381	0.000194344	7.25053e-06	7.55522e-05	0.000165021	7.55522e-05	7.25053e-06	0	0	0	0	0	0	0	0.000411264	0.00540435	0.0227563	0.0495712	0.0715963	0.0818508	0.0896309	0.0965031	0.122925	0.1903
0.0446858	0.0712288	0.133414	0.252218	0.410437	0.573164	0.70284	0.798398	0.914364	1	0.925805	0.737409	0.521198	0.342522	0.212505	0.131121	0.0871405	0.0575822	0.0388215	0.0308325	0.0272757	0.0239576	0.0183736	0.0123661	0.00620398	0.00173557	0.000208036	8.36944e-06	0	0	3.44773e-06	0.000149031	0.00142483	0.0043585	0.00500068	0.0019123	0.00078593	0.00231898	0.00514255	0.0072199	0.0046419	0.0031424	0.00345309	0.00231154	0.000920846	0.00159142	0.00410394	0.00758412	0.0218696	0.0397289
0.119312	0.171482	0.281515	0.451738	0.635746	0.792736	0.892784	0.938568	0.979012	1	0.951947	0.879569	0.816949	0.773675	0.763016	0.758212	0.729206	0.675759	0.599495	0.482433	0.353733	0.230711	0.138549	0.0823122	0.0471382	0.0280312	0.0186223	0.013011	0.0104144	0.00930299	0.0056693	0.00246496	0.00330046	0.00727332	0.0163857	0.0334146	0.0638276	0.0875025	0.0828274	0.0652816	0.0541747	0.0428357	0.0349565	0.038487	0.0469951	0.0537717	0.0796004	0.118859	0.110146	0.0971423
0.124285	0.106437	0.121767	0.196658	0.340815	0.513764	0.662326	0.723969	0.827464	1	0.969764	0.746033	0.510247	0.337941	0.230282	0.145554	0.066012	0.0171089	0.00205986	0.000488695	0.00479156	0.0158119	0.0202214	0.0111033	0.00608706	0.0106868	0.0150324	0.0297438	0.0669983	0.119488	0.150329	0.145184	0.154508	0.168576	0.209918	0.293373	0.419664	0.588834	0.697308	0.663167	0.546732	0.404747	0.306143	0.249168	0.221712	0.22827	0.221747	0.174384	0.148189	0.151875
0.280346	0.330202	0.416602	0.523153	0.647511	0.782354	0.876784	0.92161	0.962138	1	0.953043	0.807165	0.616372	0.450126	0.326239	0.229886	0.159088	0.116712	0.0907969	0.0744679	0.0645912	0.0526141	0.0400775	0.0307106	0.0232441	0.0168897	0.0131359	0.0101985	0.00894438	0.00781194	0.0112407	0.0166107	0.0167404	0.0146499	0.00731815	0.00200429	0.00309516	0.0130836	0.0331261	0.0538456	0.0734964	0.0872625	0.0985827	0.122026	0.155752	0.170497	0.173623	0.19513	0.228649	0.250541
0.086601	0.115468	0.213487	0.411925	0.607834	0.726261	0.845833	0.9313	0.93388	0.95281	1	0.946796	0.786472	0.633342	0.515975	0.340371	0.165028	0.118445	0.0852889	0.0288244	0.00353895	0.000130496	0	0	0	0	0	0	0	0	0.00165573	0.0176209	0.0418106	0.028688	0.0121815	0.00343229	0.000294093	0	0	0	0	0	0	0	0	0	0.000768847	0.00943283	0.0343357	0.0635243
0.230826	0.281599	0.342001	0.406796	0.512281	0.625621	0.735073	0.84311	0.938586	0.994788	1	0.994409	0.941423	0.831021	0.679067	0.514549	0.367598	0.25015	0.163016	0.104582	0.0677065	0.0522715	0.0534724	0.0659158	0.0833319	0.0994287	0.118838	0.134722	0.139123	0.134578	0.126323	0.116191	0.102453	0.0800241	0.05323	0.0341434	0.0190626	0.0114689	0.0141654	0.0378206	0.0851657	0.118928	0.126396	0.130845	0.141906	0.15717	0.172858	0.18105	0.18367	0.195916
0.101641	0.0883174	0.0747415	0.0382834	0.00933374	0.011202	0.0489109	0.218093	0.60071	0.896504	1	0.925356	0.757067	0.602066	0.454009	0.302412	0.191761	0.156023	0.132684	0.0860563	0.0354053	0.00744922	0.000528632	0	0	0	0	0	0	0	0	0	0	0	0	0	0	0	0	0	0	0	0	0.000466709	0.00655179	0.029711	0.0602519	0.0680821	0.0675466	0.0825
0.073843	0.118087	0.175764	0.242787	0.331649	0.436858	0.53533	0.647823	0.794385	0.942022	1	0.934348	0.793596	0.613153	0.427737	0.263746	0.141688	0.0755485	0.0448054	0.026301	0.0140957	0.00849744	0.00548199	0.00274977	0.00122189	0.000667298	0.000941497	0.000816678	0.000368401	0.000284592	0.000155995	8.18967e-05	0.000288293	0.000516274	0.000314129	0.00029675	0.000845821	0.00172252	0.00163344	0.00342933	0.0059564	0.00574221	0.00429158	0.00691413	0.010347	0.0153609	0.0248877	0.0370054	0.0449793	0.0523767
0.151104	0.174614	0.206702	0.248781	0.301755	0.383792	0.478946	0.603011	0.766585	0.923714	1	0.962301	0.8598	0.733235	0.609496	0.497854	0.404218	0.320851	0.244369	0.177017	0.123918	0.0865778	0.0575441	0.0375743	0.0239503	0.0148699	0.010015	0.0062807	0.005924	0.0169146	0.0537155	0.106648	0.132052	0.142252	0.103756	0.0560402	0.017623	0.00210459	7.34039e-05	0	0	0	0	0	3.55387e-05	0.00104656	0.0101053	0.0419487	0.090244	0.12547
0.00115328	0.0132417	0.040752	0.0596307	0.0708888	0.0673583	0.0591431	0.0879276	0.270761	0.681117	1	0.983831	0.751905	0.472877	0.282764	0.185055	0.116792	0.0693935	0.0305776	0.00689692	0.000507112	0	0	0	0	0	0	0	0	0	0	0	0	0	0.00045349	0.0072309	0.0399501	0.102329	0.15028	0.161219	0.131877	0.102814	0.138638	0.174761	0.122331	0.0627207	0.0268052	0.00646018	0.000498217	0
0	0	0	0	0	0.000518899	0.00794275	0.056712	0.279756	0.721608	1	0.965012	0.709125	0.430422	0.22227	0.0831247	0.0169544	0.00119227	0	0	0	0	0	0	0	0	0	0	0	0	0	0	0	0	0	0	0	0	0	0	0.000376385	0.00392202	0.00856647	0.00392202	0.000376385	0	0	0	0	0
0.00191875	0.00148288	0.00689282	0.0256557	0.0546475	0.0853724	0.11563	0.183536	0.41505	0.768826	1	0.997131	0.843679	0.654945	0.498074	0.360384	0.238582	0.158592	0.102676	0.0583772	0.0196061	0.00272206	0.000126173	0	0	0	0	1.38854e-05	0.000246949	0.00149978	0.00379038	0.00467405	0.00331018	0.00102308	8.68413e-05	1.14248e-05	0.00011905	0.000309707	0.000636711	0.00128324	0.00225211	0.00601075	0.00776019	0.00627142	0.0113049	0.0153906	0.0115404	0.00397964	0.00107701	0.00180801
0.0817195	0.0751586	0.0882462	0.117237	0.143864	0.162714	0.203834	0.358573	0.679202	0.969116	1	0.85339	0.679152	0.540546	0.42375	0.320676	0.231762	0.165004	0.127731	0.101913	0.0712973	0.0459865	0.029843	0.0176213	0.0068961	0.00134656	9.04646e-05	0	0	0	0	0	0	0	0	0	0	0	0	0	0	0	0	5.92416e-05	0.000946228	0.00564617	0.0188009	0.0423763	0.0703591	0.0864068
0.000558916	0.00742304	0.0314799	0.0672521	0.104008	0.166763	0.283651	0.461938	0.696613	0.905825	1	0.998773	0.922676	0.756155	0.540597	0.335303	0.187365	0.0944849	0.0397582	0.011221	0.00160589	8.52347e-05	0	0	0	0	0	0	0	0	0	0	0.000171582	0.00178793	0.00390519	0.00178793	0.000171582	0	0	0	0	0	0	0	0	0	0	0	0	0
0.00879326	0.0242077	0.0548818	0.0967261	0.152961	0.217607	0.295331	0.46111	0.744496	0.977282	1	0.846604	0.618904	0.409557	0.265116	0.182936	0.139728	0.106332	0.0701926	0.0363021	0.0169476	0.00643955	0.00132425	9.27539e-05	2.67449e-05	0.000356812	0.00142278	0.00238283	0.00518823	0.0178869	0.0304668	0.0251544	0.0162471	0.0134033	0.0242664	0.0487546	0.0641482	0.0577882	0.0569282	0.0711935	0.0721177	0.0584538	0.0429834	0.0295894	0.0199052	0.0123593	0.00459727	0.000749492	0.000215189	0.00215433
0.177628	0.142653	0.141971	0.157528	0.126752	0.161278	0.285765	0.460665	0.703077	0.938086	1	0.963824	0.912126	0.904386	0.94561	0.883904	0.634905	0.317685	0.121331	0.0438231	0.010765	0.000859609	0	0	0	0	0	0	0	0	0	0	0.00291027	0.0377535	0.156308	0.347249	0.549317	0.674116	0.660049	0.501568	0.268526	0.0880961	0.0148868	0.000917647	0.00051134	0.00878738	0.0525199	0.138285	0.191004	0.190633
0.0934672	0.135303	0.198539	0.285766	0.388874	0.501046	0.616222	0.737273	0.865008	0.971714	1	0.94859	0.847313	0.732231	0.622777	0.514423	0.395552	0.289975	0.21242	0.157018	0.114194	0.0787638	0.0538023	0.0378692	0.028496	0.0219103	0.0183217	0.0161063	0.0112037	0.00537537	0.0022979	0.000855815	0.000917065	0.00125994	0.000516934	4.80839e-05	2.85788e-05	0.000319085	0.000896789	0.00115811	0.00226694	0.00551834	0.00991028	0.0120863	0.00745486	0.00471196	0.0146967	0.0366432	0.058647	0.0752937
0	0	0.000686908	0.00866685	0.0352202	0.0917209	0.222499	0.437983	0.676906	0.91727	1	0.84949	0.654879	0.4479	0.247917	0.144333	0.0680032	0.0158299	0.00117444	0	0	0.000811208	0.011378	0.0518382	0.108426	0.133656	0.138071	0.123385	0.096305	0.0642589	0.0207011	0.00179778	0	0	0	0	0	0.000248743	0.00259196	0.0066384	0.0130234	0.0250963	0.0158827	0.00358749	0.000250518	0	0	0	0	0
0.040542	0.0636787	0.10556	0.157965	0.22352	0.29806	0.390634	0.519879	0.704521	0.90889	1	0.945314	0.793095	0.604201	0.434668	0.300234	0.18728	0.107293	0.0646907	0.039474	0.0229627	0.0123816	0.00570136	0.0023181	0.00082619	0.0001817	1.35626e-05	8.34205e-06	0.000165402	0.00124865	0.00484173	0.0117308	0.0215399	0.0419126	0.0971841	0.199874	0.316774	0.388423	0.402163	0.388326	0.353355	0.298131	0.23516	0.190842	0.159203	0.128097	0.0962605	0.0682847	0.0481795	0.0373297
0.106546	0.114653	0.135521	0.171941	0.244933	0.350658	0.469124	0.60203	0.771451	0.936858	1	0.959884	0.863274	0.748244	0.637286	0.531246	0.428777	0.343293	0.273152	0.211655	0.169855	0.152154	0.15097	0.160495	0.168237	0.169526	0.158444	0.136626	0.100836	0.0600575	0.0392041	0.0406243	0.0393028	0.0336264	0.0241356	0.0130724	0.00664273	0.00271652	0.000573819	4.04752e-05	0.000238021	0.0035348	0.0182344	0.0478371	0.0796477	0.104588	0.122097	0.12637	0.119381	0.110955
0.0637765	0.0858494	0.120828	0.169244	0.199897	0.215335	0.265138	0.38197	0.585522	0.841894	1	0.991828	0.857225	0.669805	0.480113	0.323706	0.21288	0.138464	0.095947	0.0738027	0.0568975	0.0445378	0.0385629	0.0315315	0.0217095	0.0110184	0.00363751	0.0014643	0.0042794	0.00902239	0.0107455	0.012282	0.00991908	0.00562905	0.0180054	0.0458035	0.054125	0.0544189	0.0611246	0.061773	0.0561887	0.044401	0.0309786	0.0196675	0.0132933	0.0116685	0.0204348	0.039196	0.0524423	0.0551815
0	0	0	0	0.00179088	0.0236313	0.103515	0.267258	0.546653	0.859604	1	0.945293	0.690592	0.402191	0.212802	0.114616	0.0451112	0.00883115	0.000591	0	0	0	0	0	0	0	0	0	0	0.00118794	0.0150417	0.0582938	0.111141	0.125959	0.0803501	0.030127	0.00611779	0.000432627	0	0	0	0	0	0	0	0	0	0	0	0
0.0210057	0.020122	0.0221261	0.0593427	0.142781	0.265124	0.373387	0.468313	0.63077	0.859831	1	0.969956	0.803396	0.585333	0.407529	0.304805	0.251458	0.202066	0.141869	0.115506	0.0964001	0.0799179	0.0691455	0.0520777	0.0245572	0.00847358	0.00742681	0.0174201	0.0327175	0.0630447	0.0985884	0.140954	0.155171	0.143837	0.138777	0.104179	0.0718922	0.051978	0.0228323	0.00444081	0.000289295	0	0	0	0	0	0	0.000367527	0.00432812	0.0141093
0.302732	0.378081	0.459705	0.52443	0.57464	0.621428	0.67012	0.731165	0.827586	0.947627	1	0.931995	0.787837	0.62386	0.471412	0.352254	0.264459	0.204796	0.159722	0.122827	0.0927913	0.0699252	0.0561837	0.0485932	0.0421072	0.034282	0.0249902	0.0165903	0.0104391	0.00634994	0.00265495	0.000779554	0.00142888	0.00290852	0.00308827	0.00718391	0.0181689	0.0270128	0.0281825	0.0225538	0.0185862	0.013678	0.0161446	0.0374343	0.0773831	0.121024	0.163012	0.199836	0.230106	0.259621
0.00949806	0.0316663	0.100578	0.158205	0.163592	0.169449	0.224029	0.349006	0.544482	0.802065	1	0.992702	0.811895	0.545602	0.301299	0.155223	0.0680674	0.0230896	0.00505706	0.000383573	0	0	0	0	0	0	0.000556525	0.00588764	0.0139396	0.0122227	0.0178848	0.0268116	0.0212754	0.00738525	0.00392826	0.00992058	0.0144054	0.0167591	0.0294368	0.058835	0.0655979	0.0566385	0.0502916	0.0408667	0.029436	0.0109264	0.00209167	0.00698899	0.0154297	0.00989903
0.00238559	0	0	0	0	0.00238595	0.0281779	0.0979467	0.214632	0.471668	0.814003	1	0.974791	0.86902	0.69458	0.427699	0.218134	0.142284	0.116457	0.05383	0.0104378	0.000670746	0	0	0	0	0	0	0	0.00274258	0.0320689	0.0996702	0.117865	0.0670771	0.0384451	0.054838	0.10466	0.123069	0.119562	0.166779	0.194565	0.241219	0.235826	0.189125	0.127786	0.0677882	0.0768358	0.140362	0.104914	0.0296703
0.00925556	0.0181268	0.0492521	0.0629757	0.0916095	0.157183	0.265088	0.417729	0.598685	0.827608	0.96835	1	0.922185	0.767258	0.602389	0.391835	0.179728	0.0802637	0.0324226	0.00671684	0.000464097	0	0	0	0	0	0	0	0	0	0	0	0	0	0	0	0	0	0	0	0	0	0	0	0	0	0.0016773	0.0180538	0.0441765	0.0305859
0.0143346	0.0249096	0.0214401	0.00693575	0.00059402	0	0.00259061	0.043445	0.254097	0.671453	0.971493	1	0.87247	0.685407	0.461269	0.286467	0.181784	0.12943	0.0871952	0.0550407	0.0353931	0.022995	0.00940956	0.00172111	0.000107103	0	0	0.000113076	0.0012197	0.00321081	0.00443306	0.00767935	0.0142385	0.0285595	0.0332058	0.0193316	0.0108596	0.00483061	0.00119224	0.00302364	0.0100785	0.0170027	0.0232996	0.0264342	0.0175558	0.00505278	0.000893447	0.00519405	0.013175	0.0119237
0.0189881	0.0182784	0.0183427	0.0304544	0.0430349	0.0547451	0.0679306	0.12993	0.352683	0.698882	0.940102	1	0.935294	0.810711	0.669815	0.522636	0.387354	0.276331	0.177962	0.10143	0.0578289	0.0349008	0.02078	0.011859	0.00806168	0.00519116	0.00410445	0.00536728	0.00421268	0.00130805	0.0001103	0	0	0	0	0	0.000192137	0.0026321	0.0112573	0.0197667	0.0150404	0.00707707	0.0101878	0.0243537	0.0313002	0.0421684	0.0549902	0.0495095	0.0327282	0.0196609
0.0139954	0.0272164	0.0375532	0.0362347	0.0244399	0.0239465	0.0363664	0.0894206	0.273704	0.604249	0.879673	1	0.982934	0.844712	0.654856	0.435861	0.26227	0.157935	0.111045	0.0695657	0.0356802	0.0227824	0.022232	0.0235095	0.0190968	0.0124266	0.00840986	0.00290748	0.000260256	0.000556273	0.00589282	0.0136644	0.00804517	0.00260527	0.00660423	0.0165673	0.0250996	0.0379836	0.05378	0.0687094	0.0716467	0.0574153	0.0387945	0.0408687	0.0560037	0.0643976	0.0598774	0.0380448	0.0175504	0.0106731
0.0382186	0.0385302	0.0512532	0.0796143	0.105175	0.137795	0.190591	0.287411	0.468207	0.722273	0.924264	1	0.957744	0.833007	0.696857	0.600117	0.524944	0.421379	0.312758	0.232264	0.1779	0.139223	0.100045	0.0698118	0.0579268	0.0548792	0.0506174	0.0515948	0.0641311	0.0724627	0.0609674	0.0397824	0.0209339	0.00680001	0.0010043	0.000200401	0.00193198	0.00792525	0.0160074	0.0192179	0.0132313	0.00396315	0.000331547	0	0	0.000178129	0.0023006	0.00946058	0.0209749	0.0328448
0.161204	0.150117	0.148051	0.13304	0.107112	0.0894125	0.107706	0.184356	0.321237	0.56234	0.871358	1	0.941796	0.83195	0.765082	0.736222	0.690685	0.624876	0.540089	0.488889	0.469085	0.432063	0.327876	0.197715	0.10914	0.0539038	0.0175936	0.00288014	0.000170776	0	0	0	0	0	0	0	0	0	0	0	0	0	0	0	0.000665711	0.00992935	0.0505814	0.123386	0.174487	0.179143
0.376868	0.412037	0.473588	0.575341	0.685573	0.757481	0.78264	0.812629	0.854137	0.899071	0.962114	1	0.960607	0.85329	0.719487	0.597911	0.473644	0.33979	0.226177	0.145792	0.0995336	0.0764536	0.0593759	0.0389029	0.0229158	0.0154547	0.0141255	0.0188244	0.0326944	0.0667857	0.129	0.197259	0.278037	0.382944	0.462136	0.442104	0.353966	0.247958	0.151461	0.0860663	0.0454522	0.0209289	0.0126343	0.0259161	0.0643863	0.126359	0.182288	0.227025	0.273908	0.331537
0.456383	0.481742	0.496174	0.501742	0.511327	0.525361	0.56487	0.647057	0.756364	0.866274	0.955272	1	0.991504	0.95129	0.902703	0.851334	0.792597	0.742196	0.702895	0.666826	0.611987	0.539099	0.442166	0.334216	0.229319	0.137377	0.0784744	0.0439732	0.0181077	0.00481366	0.000812222	5.40976e-05	8.87634e-06	0.000133446	0.000646298	0.00125003	0.00133926	0.00182814	0.00196731	0.00119644	0.00097834	0.0015341	0.00736438	0.0309	0.0811212	0.152002	0.226834	0.307098	0.378605	0.429807
0.00405287	0.0105388	0.0137169	0.0419348	0.129818	0.274692	0.458834	0.633949	0.786514	0.90786	0.970689	1	0.986354	0.915692	0.818725	0.678357	0.530618	0.419009	0.343502	0.230613	0.127268	0.0896331	0.063124	0.0241372	0.00959558	0.00772939	0.00278053	0.000248652	0	0	0	0	0	0	0	0	0	0	0	0	0	0	0	0	0	0	0	0	0	0.000373282
0	0	0	0.00115856	0.0147993	0.0628564	0.166037	0.30983	0.448169	0.706309	0.96853	1	0.768942	0.536457	0.391485	0.228136	0.0826713	0.0155459	0.00103409	0	0	0	0	0	0	0	0	0	0	0	0	0	0	0	0	0	0	0	0	0	0	0	0	0	0	0	0	0	0	0
0.185212	0.262738	0.336056	0.403489	0.464711	0.51628	0.567234	0.631769	0.730004	0.856166	0.954508	1	0.999169	0.960771	0.890526	0.804026	0.715942	0.633305	0.558184	0.474013	0.387502	0.310954	0.236582	0.169482	0.114977	0.0716947	0.0437283	0.0287546	0.0184489	0.0127792	0.0104806	0.00745659	0.00429388	0.00457544	0.00835226	0.0125227	0.0148279	0.0188142	0.0285914	0.037693	0.0369994	0.0332319	0.035876	0.0433527	0.0486491	0.0510965	0.0564596	0.0686369	0.0920151	0.127457
0.00702761	0.000674419	0	0.000860391	0.0102025	0.0354373	0.0752193	0.174832	0.409454	0.733969	0.925168	1	0.911253	0.647363	0.391	0.266609	0.182317	0.0957479	0.0340205	0.00729584	0.00682122	0.0149455	0.00916045	0.00288607	0.0109504	0.0320063	0.0361132	0.0203185	0.00522458	0.000408623	0	0	0	0	0	0	0	0	0	0	0.000396	0.00604029	0.0306516	0.0659863	0.0655101	0.0339518	0.00827421	0.00130575	0.00702761	0.0153497
0.251578	0.33904	0.135027	0.0124441	0.000798875	0.0165876	0.109606	0.257781	0.287458	0.408234	0.7674	1	0.781373	0.437328	0.261951	0.191008	0.0672929	0.0060365	0	0	0	0	0.000326048	0.00460486	0.0200018	0.0308768	0.012907	0.00120736	0.000725858	0.00756361	0.0173837	0.0165589	0.0203733	0.00899527	0.00086325	0	0	0	0	0	0	0	0	0	0	0	0	0	0.00535625	0.0682575
0.353108	0.411937	0.471778	0.54512	0.617293	0.672494	0.728122	0.798389	0.870695	0.937469	0.983094	1	0.998789	0.993119	0.960717	0.886455	0.769465	0.621279	0.473873	0.354782	0.261276	0.189422	0.138591	0.10489	0.0799408	0.0539832	0.0331855	0.0165622	0.00621531	0.00141825	0.000278817	0.00189268	0.00518949	0.00582121	0.00955634	0.0245315	0.0419453	0.047678	0.0474775	0.062914	0.0954258	0.114543	0.137991	0.19385	0.25116	0.278395	0.278712	0.277313	0.280832	0.300894
0	0	0	0	0.000724131	0.0124214	0.0749405	0.213159	0.398619	0.63152	0.836408	1	0.99845	0.866925	0.742681	0.608644	0.376705	0.210006	0.161397	0.281138	0.581935	0.937173	0.929347	0.59017	0.316761	0.294016	0.427518	0.575178	0.623279	0.619986	0.626385	0.695829	0.868773	0.930322	0.924497	0.741143	0.527035	0.369379	0.295367	0.257164	0.164522	0.0770122	0.0204766	0.00166806	0	0	0	0	0	0
0.0137376	0.0402031	0.0681051	0.112286	0.244429	0.388291	0.382256	0.364301	0.554335	0.833024	0.964747	1	0.951101	0.751876	0.499457	0.299806	0.16599	0.0800674	0.0305774	0.00688435	0.000518584	0	0	0	0	0.000307514	0.00364634	0.0119132	0.0164817	0.0122868	0.00832526	0.0195494	0.0308315	0.0222387	0.0158839	0.0059557	0.000550541	0	0	0	0	0.000599145	0.0064151	0.0154273	0.0101547	0.00238996	0.000171859	0	0.000137373	0.00228512
0.501109	0.527534	0.553297	0.610771	0.650163	0.643266	0.656998	0.72356	0.813198	0.908055	0.993389	1	0.93274	0.825598	0.718351	0.641486	0.614825	0.614654	0.592769	0.564683	0.628302	0.755179	0.773041	0.700141	0.592801	0.440461	0.30199	0.225019	0.179481	0.114466	0.0412441	0.00672025	0.00038466	0	0	0	0.000457759	0.00792376	0.046674	0.114234	0.136816	0.113633	0.0916336	0.0793163	0.071155	0.0706885	0.0617933	0.06115	0.191291	0.40431
0.000344924	0.00521155	0.0253601	0.0492063	0.0571664	0.109794	0.22846	0.371785	0.475369	0.609479	0.838583	1	0.966454	0.760419	0.486581	0.283998	0.173881	0.0862097	0.0291904	0.00987606	0.0103929	0.00625244	0.00136765	9.32027e-05	0	0	0	0	0	0.000266054	0.00299359	0.00887853	0.0141028	0.0238136	0.0269914	0.0122754	0.00293212	0.000626592	9.90231e-05	0.000552462	0.00175556	0.00200262	0.000741063	6.66434e-05	0	0	0	0	0	0
0	0	0	0	0.000260606	0.00506804	0.0440843	0.220738	0.589235	0.895622	0.982348	1	0.967597	0.856393	0.718307	0.591113	0.483519	0.40323	0.332719	0.217986	0.0941433	0.0212498	0.0015762	0	0	0	0	0	0	0	0	0	0.000474135	0.00520194	0.0135145	0.0108887	0.00319735	0.00026134	0	0	0	0	0	0	0	0	0	0	0	0
0.0871142	0.173572	0.257212	0.428198	0.669096	0.796851	0.845792	0.906044	0.904306	0.856073	0.897391	1	0.928362	0.613833	0.265365	0.0708384	0.0284748	0.0109986	0.00105551	0	0	0	0	0	0	0.00138556	0.0144379	0.0315353	0.0144379	0.00138556	0	0	0	0	0	0	0	0	0	0	0	0	0	0	0	0	0	0.000369786	0.00528144	0.0277109
0	0.000150375	0.00216209	0.00962403	0.0151123	0.00657654	0.00743651	0.0672868	0.284519	0.631599	0.890122	1	0.984624	0.819716	0.506258	0.199301	0.040831	0.00286294	0	0	0	0	0	0	0	0	0	0	0	0	0	0	0	0	0	0	0	0	0	0	0	0	0	0	0	0	0	0	0	0
0.661296	0.666611	0.68571	0.709205	0.718267	0.715839	0.722472	0.737141	0.78758	0.901318	0.998282	1	0.907636	0.755195	0.590688	0.440008	0.308066	0.205372	0.13732	0.0876181	0.0539741	0.0370446	0.0284912	0.022007	0.0172576	0.0158193	0.021058	0.0322529	0.0441765	0.0562718	0.0591864	0.0493456	0.0362657	0.0216694	0.00883851	0.00205909	0.000794262	0.00177069	0.00413023	0.0140217	0.0439395	0.0935325	0.151581	0.218592	0.301959	0.394407	0.486186	0.565132	0.628009	0.661167
0.0285438	0.0627544	0.0896978	0.11041	0.189063	0.26981	0.305198	0.351302	0.50837	0.762863	0.980678	1	0.899891	0.854317	0.777906	0.59817	0.408004	0.296235	0.237977	0.191431	0.152282	0.118069	0.0900294	0.072689	0.0558334	0.0334516	0.00987908	0.000828829	0.000466985	0.00504163	0.0124576	0.00886117	0.00265812	0.00394822	0.00848089	0.00627958	0.0058376	0.00250689	0.000240579	0	0	0	0	0	0	0.000167726	0.00174775	0.00386712	0.00278479	0.00802652
0.176772	0.19103	0.183454	0.198971	0.228335	0.261649	0.309454	0.380417	0.492996	0.629291	0.776893	0.909423	1	0.986065	0.824493	0.590678	0.383192	0.235838	0.129475	0.0556771	0.0162602	0.00478505	0.00139535	0.000125147	0	0	0	0	0	0	0.000838748	0.00886786	0.0205283	0.0127524	0.00457733	0.00122937	0.000105705	6.6785e-05	0.00134887	0.00953229	0.0301427	0.0570685	0.0800788	0.0839182	0.0861848	0.11147	0.137192	0.145193	0.138271	0.144863
0.0290437	0.0518064	0.0957385	0.16583	0.257785	0.350326	0.460153	0.585793	0.654541	0.705484	0.809658	0.926056	1	0.989651	0.88927	0.671231	0.36332	0.14226	0.0397925	0.00635839	0.000385251	0	0	0	0	0	0	0	0	0.000178196	0.00185685	0.00405572	0.00185685	0.000178196	0	0	0	0	0	0	0	0	0	0	0	0	0	0.000603267	0.00673685	0.0194415
0	0.000397123	0.00637178	0.0362653	0.102554	0.188968	0.292926	0.425284	0.584089	0.70497	0.823305	0.938572	1	0.97916	0.856263	0.694904	0.541231	0.379572	0.234022	0.117344	0.0414898	0.020939	0.0107383	0.00369417	0.0151703	0.0440165	0.0512021	0.0334864	0.00996221	0.000834767	0.000229564	0.00243212	0.00564168	0.00330253	0.000646382	4.00008e-05	0	0	0	0	0	0	0	0	0	0	0	0	0	0
0.00643706	0.0375694	0.0991517	0.138489	0.209706	0.291847	0.309071	0.368904	0.490646	0.635233	0.794023	0.971324	1	0.987541	0.994432	0.930411	0.891771	0.758564	0.510646	0.268661	0.118203	0.0691692	0.0563124	0.0431162	0.0470475	0.0273609	0.0061895	0.000436776	0	0	0	0.00111021	0.0115687	0.0255462	0.0144649	0.00743624	0.00289627	0.000277946	0	0	0.000470877	0.00490665	0.0107171	0.00490665	0.000470877	0	0.00144859	0.0150947	0.0329698	0.015292
0.0319316	0.0151588	0.0063059	0.00636599	0.00286133	0.00237935	0.0238394	0.129762	0.388191	0.702228	0.896093	0.989069	1	0.972915	0.962855	0.927471	0.895668	0.925349	0.963207	0.896331	0.723645	0.555055	0.389051	0.231876	0.124571	0.062996	0.027343	0.010881	0.00286693	0.000236088	0	0	0	0	0	0	0	0.000370114	0.00465044	0.0185587	0.0432954	0.0746024	0.099458	0.111461	0.0811849	0.0592612	0.0618559	0.0620297	0.0600265	0.0480244
0	0	0	0.00031392	0.00666525	0.0468529	0.131627	0.207402	0.324722	0.567992	0.849908	0.98403	1	0.974968	0.866337	0.670218	0.504214	0.359649	0.220446	0.125457	0.0697063	0.0260309	0.0046348	0.00112015	0.00883959	0.0213568	0.020673	0.0279514	0.0277495	0.00994818	0.000886437	0	0	0	0	0	0	0.00112137	0.0127417	0.0366518	0.037197	0.0175412	0.010516	0.00882274	0.00309464	0.000274308	0	0	0	0
0.22046	0.268135	0.318712	0.367954	0.411646	0.468875	0.515937	0.546499	0.638855	0.787936	0.914161	0.971292	1	0.996969	0.981232	0.971817	0.941933	0.920921	0.89587	0.850135	0.799678	0.73963	0.664082	0.589132	0.522115	0.42257	0.280016	0.149643	0.0719451	0.0407121	0.0306075	0.0258534	0.0189766	0.0108982	0.00345928	0.000419447	1.53278e-05	0	0	4.97222e-05	0.000692183	0.00294548	0.00467174	0.00472328	0.0149759	0.0395457	0.0735516	0.116468	0.15809	0.192095
0.00784241	0.0188976	0.0420924	0.0754587	0.123551	0.183186	0.268535	0.382423	0.532298	0.727417	0.901531	0.992231	1	0.943524	0.875119	0.80934	0.734277	0.668482	0.610625	0.556352	0.481815	0.377424	0.281434	0.211654	0.155678	0.107547	0.0756448	0.0489929	0.0294906	0.0260784	0.0323362	0.0330258	0.0221241	0.00899574	0.0113523	0.0353499	0.0571544	0.0540528	0.0377639	0.0177494	0.0172095	0.0226583	0.0243403	0.0264077	0.0210468	0.011554	0.00603947	0.00614714	0.00505329	0.00493451
0.186607	0.240938	0.308522	0.376116	0.444448	0.504173	0.553146	0.610663	0.693044	0.793924	0.90772	0.986548	1	0.973816	0.928994	0.857562	0.750358	0.61467	0.489173	0.39321	0.31254	0.240786	0.182608	0.133805	0.091519	0.0625923	0.0464136	0.0322381	0.0214877	0.0136295	0.00721858	0.00302538	0.00115955	0.00030052	2.46296e-05	0	0	0	1.78667e-05	0.000288753	0.00160948	0.00417829	0.00743479	0.0139859	0.0230564	0.0339837	0.0558052	0.0857705	0.125412	0.158084
0.0458755	0.0242463	0.00381158	0.000180272	0	0	0	0.00260838	0.0384588	0.197399	0.520935	0.851941	1	0.974012	0.878312	0.728442	0.533535	0.307655	0.135414	0.0585391	0.0168416	0.00234135	0.0142583	0.0743972	0.160614	0.185058	0.203831	0.201695	0.164978	0.164391	0.195504	0.294822	0.427778	0.465891	0.345605	0.180518	0.0756919	0.0192989	0.00155225	0	0	0	0	0	0	0	0	0	0.00193309	0.0203236
0	0	0	0	0	0.00123004	0.0184076	0.0997698	0.300201	0.590379	0.842922	0.988076	1	0.888188	0.733889	0.568879	0.374802	0.212107	0.102241	0.0410619	0.010058	0.00079381	0	0	0	0	0	0	0	0	0	0	0	0	0	0	0	0	0	0	0	0	0.000605803	0.00659237	0.0167032	0.0126799	0.00352094	0.000279757	0	0
0.266582	0.319094	0.359278	0.390614	0.428132	0.487957	0.573239	0.656677	0.738909	0.837198	0.923185	0.981967	1	0.9723	0.927348	0.884141	0.815815	0.706869	0.579451	0.454972	0.342778	0.247794	0.173173	0.116582	0.0751106	0.0469757	0.0279931	0.0146831	0.00555173	0.00125173	0.00034466	0.000146742	0.000281612	0.000714413	0.00124733	0.00280585	0.00426241	0.0062898	0.0138901	0.0325587	0.0557746	0.0727244	0.0919845	0.134227	0.178573	0.199888	0.207122	0.210705	0.217732	0.231875
0	0	0	0	0.000349809	0.00546236	0.0284678	0.0678957	0.141502	0.382409	0.756636	0.984044	1	0.930441	0.785607	0.592943	0.390786	0.238294	0.154402	0.105335	0.0769822	0.0483269	0.0146943	0.00124514	0	0	0.000786981	0.00820053	0.0179116	0.00820053	0.000786981	0	0	0	0	0	0	0	0	0	0	0	0	0	0	0	0	0	0	0
0.0177659	0.00813384	0.000780581	0	0	0.00123106	0.0148182	0.0565083	0.152968	0.36642	0.64872	0.902595	1	0.923778	0.738754	0.538239	0.353432	0.181099	0.0976424	0.0884299	0.0659076	0.0209757	0.00179597	0	0	0	0.000186991	0.00235308	0.00847176	0.0111568	0.00440284	0.000404583	0	0	0	0	0	0	0	0	0	0	0	0	0	0	0	0	0.000780581	0.00813384
0.0437664	0.0346711	0.0612666	0.0970644	0.107013	0.141514	0.228372	0.319881	0.448855	0.650619	0.859417	0.985622	1	0.915008	0.789295	0.719486	0.746704	0.824572	0.861073	0.905956	0.916296	0.879035	0.863058	0.813746	0.717344	0.582022	0.431979	0.286903	0.161563	0.0817116	0.0460655	0.0272639	0.0124211	0.0044521	0.00264443	0.00100077	0.000285548	0.00217229	0.00620159	0.00706621	0.00938393	0.0237789	0.0470204	0.0672261	0.0783733	0.0845634	0.0920177	0.090653	0.083295	0.0698184
0.0791139	0.0713617	0.0708505	0.0891259	0.117363	0.18818	0.289933	0.406147	0.564662	0.755458	0.912015	0.990742	1	0.923249	0.745201	0.510208	0.31008	0.172569	0.0718521	0.018602	0.0072148	0.00277203	0.000266024	0	0	0	0	0	0	0	0	1.71719e-05	0.000487606	0.00360726	0.00720426	0.0032336	0.00056581	0.00284091	0.00753494	0.00635435	0.00193963	0.000302454	0.00258079	0.0147925	0.02677	0.0140705	0.0258923	0.0568898	0.0350069	0.0373427
0.0175228	0.0535183	0.077643	0.0826963	0.0905074	0.103969	0.121933	0.156149	0.238652	0.441413	0.738185	0.967018	1	0.848394	0.628637	0.427808	0.265767	0.149673	0.0720337	0.0640221	0.132611	0.164419	0.141659	0.114271	0.0877063	0.0621432	0.0440921	0.0378123	0.031008	0.014921	0.00343132	0.00174501	0.00369008	0.00338595	0.00433487	0.00562955	0.00411356	0.00221813	0.000899553	0.00300997	0.0103893	0.0133589	0.00522044	0.000615278	0.00152532	0.00412942	0.00369065	0.00174529	0.0014579	0.00252881
0.0789245	0.0896742	0.102038	0.132201	0.192781	0.265381	0.335324	0.422849	0.54311	0.694655	0.859976	0.985845	1	0.890325	0.695694	0.484437	0.314672	0.198333	0.114292	0.0541069	0.0186738	0.00370888	0.0002601	0	0	0	0	0	0	0	8.96735e-05	0.00109693	0.00393238	0.00793864	0.0201086	0.0432748	0.0760772	0.14841	0.187574	0.157424	0.127621	0.120245	0.126938	0.132757	0.134368	0.135576	0.120813	0.0973085	0.0808973	0.0732113
0.0756091	0.0718881	0.0752519	0.0971181	0.129918	0.165325	0.201339	0.255643	0.350184	0.493122	0.682041	0.881828	1	0.986094	0.85058	0.668589	0.493295	0.331603	0.193604	0.102252	0.0537339	0.0315052	0.0168745	0.00832325	0.003705	0.000927289	7.27632e-05	0.000292323	0.00309946	0.0072095	0.00430755	0.00160857	0.00418291	0.00907461	0.0101343	0.0107676	0.0119632	0.00992248	0.00577432	0.0100575	0.0212883	0.0277536	0.0304551	0.0402618	0.0593315	0.0637249	0.0612686	0.0683059	0.054749	0.0620346
0.0287329	0.0179105	0.0201031	0.0269121	0.0280525	0.0383731	0.0588239	0.101343	0.209736	0.439652	0.722905	0.923303	1	0.979275	0.874587	0.705242	0.503079	0.348565	0.257673	0.188082	0.132041	0.0868983	0.0587466	0.0489078	0.0443052	0.0395852	0.0255326	0.0083806	0.00207564	0.0022884	0.00102836	0.000240481	0.00147751	0.00322718	0.00245248	0.0120618	0.0427564	0.074734	0.0857722	0.0745061	0.0674058	0.0592379	0.0566321	0.0503178	0.0366409	0.0271808	0.0257774	0.0356495	0.0491665	0.0438589
0.00613981	0.0136016	0.0257712	0.0379656	0.0509711	0.0745854	0.119063	0.198217	0.34067	0.568827	0.803367	0.944719	1	0.983014	0.885486	0.728815	0.546715	0.383376	0.267563	0.188897	0.129588	0.0844219	0.0547009	0.0367921	0.023881	0.0155934	0.010443	0.00657001	0.00323487	0.00106914	0.000198407	0.000103843	0.0017401	0.0111544	0.0281522	0.0357198	0.0347413	0.0285911	0.0244767	0.0222888	0.0152993	0.00559892	0.00154131	0.00119422	0.000483455	4.52512e-05	1.32279e-05	0.000177778	0.000833185	0.00249388
0.0183711	0.0215187	0.0351461	0.0628413	0.113384	0.179202	0.256348	0.350501	0.501661	0.722061	0.906562	0.998086	1	0.909263	0.740272	0.537959	0.347443	0.202914	0.11645	0.0690231	0.0453184	0.0425488	0.0587695	0.0812503	0.101211	0.115859	0.110512	0.0882566	0.0682045	0.0634723	0.0704322	0.078583	0.0649849	0.0370635	0.0127721	0.00222437	0.000691049	0.00133151	0.00110967	0.00110763	0.00106504	0.000704436	0.000266524	0.000540429	0.00130032	0.00129591	0.00155727	0.00349352	0.00899696	0.0144477
0.234325	0.292584	0.346609	0.395706	0.442889	0.499122	0.566316	0.63754	0.709783	0.777164	0.849895	0.92614	0.98871	1	0.945548	0.844923	0.718497	0.577611	0.430842	0.304544	0.220881	0.162697	0.121164	0.0923658	0.0705388	0.0539469	0.0423229	0.0355212	0.0311725	0.0254835	0.0190258	0.0144789	0.0111202	0.00801414	0.00499964	0.00375173	0.00469682	0.00571551	0.00546701	0.00406926	0.00316843	0.0052842	0.0136199	0.0322843	0.0582252	0.0854242	0.112979	0.140805	0.164838	0.190408
0.0945721	0.0870425	0.0800773	0.0747044	0.0865219	0.113522	0.166247	0.241647	0.351896	0.50765	0.669521	0.824158	0.949309	1	0.939154	0.781677	0.578745	0.392863	0.259672	0.168349	0.103492	0.0668848	0.0422473	0.0264087	0.0178107	0.0119871	0.00922865	0.00782156	0.00576775	0.00193545	0.000689259	0.0067665	0.0299029	0.0831126	0.171583	0.259663	0.331427	0.372475	0.380523	0.363745	0.315837	0.245565	0.179936	0.140622	0.116957	0.097569	0.0885332	0.0937357	0.103745	0.103576
0.0320694	0.0632463	0.117424	0.180824	0.237103	0.282342	0.318798	0.384256	0.468955	0.552601	0.620727	0.738676	0.904053	1	0.984915	0.876437	0.704746	0.497457	0.318942	0.205219	0.136814	0.0902363	0.0741444	0.0930524	0.142305	0.170832	0.130719	0.0842169	0.0783408	0.102279	0.17113	0.319504	0.43227	0.409935	0.326678	0.22945	0.143586	0.0902176	0.069013	0.0535943	0.0348342	0.0284128	0.0484345	0.0544963	0.0376628	0.0256067	0.0145712	0.0120151	0.0184577	0.023427
0	0.000811214	0.00932956	0.0294391	0.0507449	0.0879422	0.129795	0.158556	0.239568	0.421431	0.591623	0.76437	0.943367	1	0.975442	0.844018	0.580805	0.308531	0.118454	0.0255501	0.00186804	0	0	0	0	0	0.000172691	0.00179948	0.00393042	0.00179948	0.000172691	0.000113024	0.00117773	0.00257241	0.00117773	0.000113024	0	0	0	0	0	0	0	0	0	0	0	0	0	0
0.449707	0.476601	0.487607	0.493043	0.484965	0.459468	0.424128	0.389997	0.386268	0.458473	0.603512	0.771575	0.926415	1	0.962122	0.8234	0.627429	0.439193	0.293332	0.189953	0.110935	0.0607044	0.0369297	0.0261741	0.0175868	0.0137089	0.0274087	0.0469215	0.0414577	0.0164079	0.00522846	0.00359882	0.00736892	0.0114866	0.0105205	0.00585062	0.00199364	0.000372554	2.50888e-05	0	0.000155746	0.00221011	0.0105733	0.0263579	0.0498279	0.0912329	0.154301	0.234502	0.31676	0.398258
0	0	0	0	0.000478298	0.00567201	0.02002	0.0470711	0.124247	0.277753	0.504054	0.778376	0.942468	1	0.98151	0.871673	0.728038	0.608391	0.484491	0.35628	0.21816	0.103628	0.0413797	0.0126399	0.00213324	0.000132069	0	0	0	0	0	0	0	0	0	0	0	0	0	0	0	0	0	0	0	0	0	0	0	0
0.000145084	0.00215768	0.0109119	0.0262289	0.0368885	0.0428024	0.0581012	0.0958329	0.187607	0.363529	0.564626	0.751945	0.913807	1	0.959095	0.88351	0.789684	0.681184	0.571645	0.465197	0.356442	0.271887	0.208694	0.144527	0.0499697	0.00988644	0.0101986	0.00461809	0.000443184	0	0	0	0	0	0	0	0	0	0	0	0	0	0	0	0	0	0	0	0	0
0	0	0	0	0.000177432	0.00457723	0.0400049	0.163351	0.437848	0.788731	0.932487	0.963613	0.977654	1	0.893832	0.689352	0.551737	0.425773	0.311989	0.228718	0.127412	0.0348578	0.00282145	0	0	0	0	0	0	0	0	0	0	0	0	0.00221772	0.0306485	0.134505	0.254446	0.234709	0.134835	0.0506593	0.0102883	0.000722608	0	0	0	0	0	0
0.0614516	0.064199	0.0657273	0.075683	0.081022	0.085363	0.0957674	0.100078	0.109342	0.177841	0.286524	0.458838	0.756681	1	0.999774	0.893094	0.75953	0.634506	0.556434	0.480062	0.382168	0.324316	0.253605	0.15824	0.104236	0.0888857	0.0464894	0.0104967	0.000752427	0	0	0	0	0	0	0	0.00192952	0.0215189	0.0589244	0.0561816	0.0338755	0.0359686	0.0326653	0.0113145	0.000996505	0	0.000446353	0.00565348	0.0221187	0.0446706
0.0962649	0.0854762	0.0720977	0.0702195	0.0860295	0.11059	0.137932	0.181098	0.272205	0.448787	0.666225	0.847299	0.961439	1	0.981372	0.94006	0.874903	0.76248	0.61991	0.478956	0.359583	0.270188	0.203449	0.155362	0.121166	0.0928362	0.0674958	0.0499006	0.0375023	0.024822	0.0132787	0.00574541	0.00278094	0.00103916	0.000167981	6.69744e-05	0.000602635	0.00131628	0.000602635	0.000165733	0.00127858	0.00407663	0.00482916	0.00281484	0.00461919	0.0132514	0.0272373	0.0429659	0.0610369	0.0833959
0.0187353	0.0256911	0.0343062	0.0540615	0.0859729	0.146848	0.256821	0.407263	0.571585	0.738108	0.874576	0.959711	0.99925	1	0.974526	0.950119	0.927896	0.90036	0.844715	0.761507	0.659924	0.548818	0.452443	0.366047	0.282519	0.210785	0.145839	0.0960265	0.0588228	0.0310657	0.0141778	0.00460745	0.000777903	4.7469e-05	0	0	0	0	0	0	0	0	0	0	0	0	0	0.000262613	0.00313377	0.0107272
0	0	0	0	0	0	0	0.00319035	0.04375	0.201898	0.499558	0.803474	0.956166	1	0.880067	0.656843	0.466591	0.290296	0.160209	0.0927572	0.0605373	0.0252736	0.0046222	0.00028576	0	0	0	0	0	0	0	0	0	0	0	0	0	0	0	0	0	0	0	0.00127162	0.0147872	0.0449541	0.0482243	0.0172837	0.00153664	0
0.0151189	0.0258266	0.0316859	0.0404121	0.061313	0.090526	0.129516	0.180219	0.266109	0.445955	0.66866	0.857461	0.974324	1	0.939545	0.838505	0.731397	0.625547	0.52544	0.414101	0.296948	0.205927	0.145153	0.101171	0.0747014	0.0546709	0.039167	0.0298916	0.0184927	0.00942714	0.0126637	0.0209482	0.0154861	0.0122822	0.0120902	0.00738772	0.00874338	0.016231	0.0253312	0.0328415	0.0401277	0.0459327	0.0422484	0.030809	0.0193032	0.0136769	0.0122213	0.0115209	0.00948386	0.00835618
0.157998	0.20927	0.227309	0.224133	0.224842	0.30411	0.430818	0.542709	0.629074	0.74829	0.889145	0.982526	0.996036	1	0.990088	0.931546	0.836557	0.782099	0.704845	0.531027	0.32519	0.173298	0.111639	0.0839284	0.052668	0.0175558	0.020349	0.0799323	0.160721	0.193874	0.172482	0.124661	0.0745133	0.0337207	0.00831803	0.000648716	0	0.000697453	0.00735452	0.0167794	0.00924532	0.00160291	8.68937e-05	0.000365505	0.0043445	0.0157905	0.0358232	0.0533491	0.0568818	0.106095
0	0	0.000146816	0.00302382	0.0200414	0.0481513	0.0524167	0.0569333	0.065686	0.0528218	0.183615	0.523559	0.841974	1	0.932457	0.717012	0.4609	0.278355	0.174354	0.114489	0.0780899	0.0504364	0.0192934	0.00318076	0.000339475	0.00315762	0.0194235	0.0380382	0.0209409	0.00388427	0.000229475	0	0	0	0	0	0	0	0	0	0	0	0	0	0	0	0	0	0	0
0.0447834	0.0580911	0.067748	0.0734047	0.0880434	0.125766	0.177014	0.231552	0.306617	0.441767	0.637624	0.822461	0.951751	1	0.965207	0.867181	0.74278	0.637652	0.567809	0.56047	0.605951	0.659728	0.67151	0.605484	0.479083	0.332524	0.20308	0.114727	0.0655871	0.036495	0.0188937	0.00719396	0.00144467	0.000194552	0.000209783	9.60457e-05	6.07237e-05	0.0006435	0.00228506	0.00296724	0.00116428	0.00010679	0	0	0	0	1.63076e-05	0.000547192	0.00547626	0.0221912
0.0517897	0.039656	0.0357005	0.0618108	0.117196	0.177489	0.234242	0.304002	0.409566	0.512745	0.605135	0.700383	0.81834	0.946665	1	0.918448	0.733998	0.510694	0.315619	0.190546	0.109468	0.0542151	0.0308606	0.0173636	0.00494605	0.00040758	0	0	0	0	0	0	0	0	0	0	0	0	0	0.000282198	0.00363457	0.0146771	0.0309318	0.0485531	0.0662196	0.0778669	0.087416	0.0942142	0.0835688	0.0663304
0.00641856	0.0241851	0.0332766	0.0157111	0.0320109	0.125648	0.245739	0.313623	0.38333	0.533913	0.725477	0.845848	0.931093	0.970384	1	0.987942	0.995991	0.954516	0.825127	0.801936	0.790143	0.721753	0.673122	0.738694	0.817348	0.89974	0.814069	0.449954	0.14472	0.0256703	0.00168436	0.000751122	0.00782687	0.0170955	0.00782687	0.00178529	0.0108725	0.0245409	0.012968	0.00203762	9.62983e-05	0	0	0	0	0	0	0	0	0.000497519
0.66136	0.648601	0.628721	0.593777	0.547466	0.478665	0.396321	0.329226	0.276078	0.290499	0.401265	0.598074	0.846816	0.999079	1	0.883996	0.715734	0.554169	0.440011	0.345789	0.273349	0.215409	0.175384	0.159542	0.153075	0.139353	0.133821	0.105931	0.0530411	0.0178223	0.0174226	0.0347801	0.0410427	0.0287022	0.0124931	0.00347414	0.00162747	0.000765449	0.00135496	0.00408303	0.0107439	0.0290173	0.0554739	0.105337	0.20896	0.355422	0.487846	0.576607	0.641847	0.672427
0.449704	0.545987	0.624999	0.697977	0.762402	0.824759	0.891599	0.951724	0.970969	0.937337	0.907282	0.915869	0.949764	0.980671	1	0.984042	0.935233	0.85682	0.733334	0.59507	0.465929	0.365528	0.291109	0.227001	0.171992	0.128011	0.0934874	0.0622195	0.0330928	0.0161687	0.0145711	0.0198571	0.0187369	0.00866774	0.00173486	0.000115421	0	0.000140823	0.00147505	0.00328474	0.00170877	0.001059	0.00374298	0.0135725	0.0382484	0.0712552	0.104784	0.144883	0.212953	0.32682
0.00728706	0.00850699	0.00845598	0.00700744	0.0061113	0.0124312	0.0201541	0.0481333	0.140115	0.298532	0.48888	0.680313	0.858873	0.979136	1	0.952877	0.878712	0.784854	0.645842	0.474663	0.317607	0.215858	0.145663	0.0894674	0.0523875	0.0345752	0.0230695	0.00807436	0.000972474	3.206e-05	0	0	0	0	0	0	0.00012138	0.00150925	0.00540236	0.00779335	0.00477638	0.00120948	9.2612e-05	0	0	0	0	5.41808e-05	0.000767385	0.00353069
0.0307987	0.0381227	0.0365402	0.0401253	0.0539884	0.0637761	0.0964893	0.223562	0.454991	0.691504	0.812291	0.858586	0.916641	0.977816	1	0.965289	0.843077	0.623484	0.382158	0.199627	0.0856473	0.0352806	0.0148022	0.00821668	0.0088688	0.0146643	0.021332	0.0302576	0.0368655	0.0451365	0.0503725	0.0467209	0.0357702	0.0153175	0.00814815	0.00324177	0.000311103	0	0	0	0	0	0	0	0	0.000142593	0.00195884	0.00839857	0.0153595	0.0191265
0.0933527	0.0740963	0.0922281	0.128025	0.146409	0.152066	0.186637	0.254349	0.324285	0.426429	0.579241	0.735583	0.866589	0.962897	1	0.95787	0.863456	0.77963	0.723923	0.684341	0.637463	0.578437	0.512838	0.445634	0.381895	0.318608	0.256007	0.184809	0.119064	0.0589149	0.0188333	0.00703012	0.0101979	0.00764069	0.00213395	0.000170069	0.000279155	0.00294201	0.00752678	0.0138686	0.038873	0.080846	0.146808	0.218667	0.268452	0.344007	0.385698	0.336489	0.242334	0.15027
0.613833	0.590624	0.568026	0.541411	0.522594	0.499733	0.463289	0.426439	0.409896	0.465499	0.602478	0.759334	0.885955	0.968879	1	0.987129	0.941823	0.844383	0.680272	0.491308	0.337123	0.236057	0.163017	0.104507	0.0614546	0.0370594	0.0339039	0.056731	0.0821734	0.0950937	0.0912104	0.0743989	0.0840405	0.122635	0.131431	0.123027	0.151541	0.224058	0.30928	0.382445	0.441408	0.492244	0.538779	0.592029	0.649578	0.692117	0.706517	0.699308	0.681797	0.648701
0.0242501	0.0380753	0.0597939	0.0921244	0.136412	0.180589	0.216462	0.255038	0.331606	0.466751	0.639978	0.825106	0.955295	0.999506	1	0.972586	0.889552	0.797781	0.754874	0.758194	0.776796	0.769282	0.745454	0.715675	0.648991	0.505434	0.336354	0.204523	0.112167	0.0560264	0.0239839	0.00742688	0.00145223	0.000157181	7.0105e-06	0	0	0	0	0	0	0	0	0	0	3.00074e-05	0.00049193	0.00286634	0.00818743	0.0151259
0.157219	0.214913	0.284119	0.307895	0.301934	0.303639	0.304945	0.296105	0.367676	0.58364	0.804656	0.896649	0.913327	0.945773	1	0.9826	0.872051	0.708276	0.547111	0.415502	0.320586	0.260225	0.216486	0.162199	0.107966	0.0819254	0.085582	0.0775497	0.0440537	0.0158632	0.00337159	0.00114554	0.0019832	0.000907975	8.71357e-05	0	0.000451514	0.00732158	0.0402905	0.0945999	0.109202	0.0825086	0.0521043	0.0261807	0.00694174	0.00055772	0.000937902	0.0125068	0.0531574	0.110981
0.230869	0.211179	0.183738	0.13917	0.116044	0.132515	0.185587	0.267121	0.326483	0.370718	0.520564	0.735595	0.906388	0.98995	1	0.962907	0.874583	0.765683	0.678137	0.606894	0.529665	0.431358	0.373743	0.346334	0.327736	0.317354	0.278583	0.211417	0.144583	0.0870999	0.0463658	0.0196539	0.00507409	0.000600594	2.4863e-05	0	0.000427772	0.00556438	0.0226265	0.0449796	0.0570233	0.0625527	0.0772456	0.0965428	0.117155	0.131556	0.143765	0.166884	0.206769	0.237877
4.72418e-05	0.000419694	0.00146797	0.00704445	0.0234574	0.047198	0.0932605	0.174176	0.273643	0.391396	0.55685	0.749469	0.898314	0.982286	1	0.976434	0.904149	0.774562	0.61789	0.449324	0.278488	0.16034	0.0907149	0.0478983	0.0204099	0.00719106	0.00305975	0.00133096	0.000831568	0.000875681	0.000351318	3.26396e-05	0	0	0	0	0	1.39813e-05	0.000145688	0.000318212	0.000145688	1.39813e-05	0	0	0	0	6.96495e-06	7.25764e-05	0.000158521	7.25764e-05
0.00371095	0.00292693	0.0013908	0.00715619	0.0293541	0.0672364	0.120091	0.191823	0.28171	0.394859	0.562651	0.760475	0.918472	0.999798	1	0.91714	0.752004	0.55289	0.361949	0.214512	0.119055	0.0581577	0.0257467	0.0192302	0.0351647	0.0529842	0.0526571	0.0388923	0.0237815	0.0119663	0.00422998	0.000910062	0.000779153	0.00275683	0.00718709	0.0153662	0.0254108	0.0338914	0.0487719	0.0699758	0.0764885	0.0709722	0.07035	0.05519	0.0278329	0.0117517	0.0054876	0.00155529	0.000261663	0.00144161
0.00124799	0.00034645	2.75234e-05	0	0.000211184	0.00280302	0.0118262	0.025923	0.0533299	0.134619	0.282831	0.476564	0.718632	0.923726	1	0.90429	0.681271	0.447317	0.272143	0.144567	0.0772126	0.0466012	0.0260886	0.0172588	0.0164495	0.0160251	0.0158841	0.0182039	0.0284446	0.0459279	0.0545486	0.0747995	0.101631	0.119806	0.130399	0.133282	0.101061	0.0503451	0.0212855	0.00816908	0.0018007	0.000132234	0	0	0	0	0	5.96494e-05	0.000649085	0.00164442
0	0	0	0	0	0.000993032	0.0134299	0.0564186	0.100523	0.103708	0.170376	0.390494	0.717493	0.987263	1	0.794992	0.454125	0.157419	0.0276841	0.00174785	0	0	0	0	0	0	0	0	0	0.00104264	0.0108646	0.0252472	0.0289163	0.0619501	0.104239	0.158955	0.183843	0.0844973	0.0135807	0.000699036	0	0	0	0	0	0	0	0	0	0
0.0316703	0.0356778	0.0419026	0.0386216	0.0333156	0.0328553	0.0374531	0.0643049	0.129338	0.252255	0.424786	0.614599	0.799184	0.948581	1	0.911146	0.70953	0.488812	0.332653	0.259461	0.239413	0.246153	0.266628	0.286345	0.276765	0.217534	0.141944	0.0820846	0.0417237	0.014939	0.00285173	0.00090724	0.00460975	0.00911172	0.00489385	0.000856175	4.73305e-05	0	0	0.000177664	0.00197868	0.00540441	0.00522206	0.00378279	0.0059215	0.00900178	0.0118755	0.0208752	0.0318959	0.0343897
0.00487091	0.00613947	0.00599879	0.00812952	0.0179901	0.0354949	0.0589364	0.0946132	0.164282	0.295801	0.469587	0.644119	0.810786	0.94992	1	0.930998	0.761279	0.554817	0.373587	0.230164	0.134972	0.0794702	0.0391286	0.0120476	0.00184212	0.00015167	0.00072214	0.00379313	0.0102821	0.0180053	0.0253585	0.0303127	0.0301439	0.0290096	0.0194993	0.00708061	0.0016032	0.000301221	2.31592e-05	0	0	0	0	0	0	0	0	0	0.00014471	0.00164667
0	0	9.08673e-05	0.00213291	0.0166412	0.0530345	0.0865238	0.102222	0.139733	0.230894	0.379937	0.578315	0.77207	0.908014	0.980581	1	0.983173	0.90339	0.752492	0.583557	0.419848	0.270788	0.156837	0.0873894	0.0512155	0.0272447	0.0111203	0.00502591	0.00245363	0.000637231	5.03218e-05	2.44727e-05	0.000302145	0.00106297	0.00148232	0.000853193	0.000201688	1.48321e-05	0	0	0	7.36575e-05	0.000852772	0.00256469	0.00274631	0.00139694	0.00130013	0.00113434	0.000373542	3.21371e-05
0	0	0	0	0	0	0.00021284	0.00235554	0.00769038	0.0225963	0.0676021	0.162932	0.35562	0.619946	0.879312	1	0.90982	0.685853	0.459752	0.298834	0.180975	0.089284	0.0389567	0.0192423	0.00586159	0.000505737	0	0	0	0	0	0	0	0	0	0	0	0.00034214	0.00356518	0.00778707	0.00356518	0.00034214	0	0	0	0	0	0	0	0
0	0	0.000367179	0.00477264	0.0202244	0.049897	0.0986178	0.161953	0.234548	0.350277	0.52689	0.715526	0.865234	0.960306	0.997539	1	0.971197	0.915346	0.845406	0.757625	0.623111	0.440762	0.290606	0.192866	0.116235	0.0515117	0.0183286	0.00871368	0.00684971	0.00422677	0.00164797	0.00180592	0.0029779	0.0040267	0.00586732	0.00725618	0.00420594	0.000999119	7.35397e-05	0	0	0	0	0	0	0	0	0	0	0
0.401765	0.45817	0.51619	0.575655	0.641413	0.716981	0.758269	0.805691	0.807124	0.786137	0.777904	0.794743	0.846469	0.913815	0.974796	1	0.946565	0.811546	0.613397	0.422222	0.283671	0.173056	0.0907226	0.0406837	0.0161485	0.00493692	0.00249913	0.00240956	0.00426055	0.00645218	0.0216104	0.0429848	0.0250423	0.012934	0.0220671	0.0264056	0.016271	0.0129277	0.0124513	0.0127751	0.0287445	0.0487233	0.0639147	0.103323	0.168636	0.265967	0.359297	0.391895	0.379126	0.378596
0	0	0	0	0	0.000463897	0.0052802	0.0200007	0.0764533	0.246207	0.451106	0.561242	0.656492	0.788971	0.938522	1	0.872999	0.582267	0.338378	0.214927	0.124176	0.0498668	0.0118946	0.00139881	6.15516e-05	0	0	0	0	0	0	0	0	0	0	0	0	0.000232636	0.00242413	0.00529478	0.00242413	0.000232636	0	0	0	0	0	0	0	0
0.0750766	0.114655	0.153204	0.185855	0.229335	0.30215	0.396348	0.45471	0.457847	0.46292	0.494868	0.560564	0.675846	0.835696	0.965372	1	0.938444	0.844592	0.759069	0.662532	0.544264	0.448925	0.424825	0.457174	0.479059	0.463419	0.419839	0.355937	0.278379	0.204208	0.134863	0.0758867	0.0393983	0.0170854	0.00495071	0.000800314	4.91046e-05	0	0	0	0.000108218	0.00121516	0.00337486	0.00327372	0.00300393	0.00799683	0.0160908	0.0251766	0.0382729	0.0529787
0.0345641	0.0351571	0.0432125	0.0610232	0.0763373	0.0858407	0.0995433	0.176102	0.378521	0.639574	0.816339	0.911599	0.948939	0.963872	0.992998	1	0.928589	0.785131	0.636334	0.510186	0.400416	0.305324	0.224715	0.161615	0.112012	0.0711235	0.0448151	0.0284614	0.0121728	0.00586641	0.00791428	0.00355328	0.000340998	0	0	0	0	0.000123823	0.00133501	0.00344032	0.004007	0.00528071	0.00754954	0.0132771	0.015017	0.0149694	0.0192491	0.0218688	0.0258282	0.03236
0.440978	0.456292	0.482949	0.491682	0.486713	0.497302	0.560034	0.662903	0.741861	0.778534	0.800448	0.84182	0.89933	0.945712	0.982848	1	0.982057	0.922119	0.84079	0.709484	0.541213	0.383523	0.259995	0.167923	0.10276	0.0563747	0.0242366	0.0073616	0.00178135	0.000347921	0.00023869	0.00230195	0.00619416	0.00915797	0.0151054	0.0170926	0.019808	0.027069	0.0301018	0.0185334	0.008549	0.00800897	0.0246798	0.0650515	0.127343	0.183832	0.246466	0.327551	0.40158	0.443274
0	0	0	0	0	0.0023067	0.0279914	0.0947399	0.128757	0.119754	0.236617	0.469067	0.680388	0.869542	0.994116	1	0.955625	0.887897	0.76934	0.655211	0.560135	0.444345	0.356263	0.284029	0.209347	0.135418	0.0468184	0.00681967	0.0126002	0.0445707	0.0692956	0.0717682	0.0699813	0.0271805	0.00250806	0	0	0	0	0	0	0	0	0	0	0	0	0	0	0
0.142606	0.126658	0.113433	0.11089	0.11091	0.127186	0.175459	0.233336	0.277509	0.330861	0.43964	0.598856	0.76119	0.908981	0.991469	1	0.987404	0.977962	0.991771	0.949253	0.794569	0.586579	0.378934	0.220168	0.113305	0.0594396	0.050996	0.0686912	0.099138	0.15632	0.195656	0.219053	0.244697	0.249529	0.262254	0.332254	0.341222	0.261515	0.171081	0.0899259	0.0459252	0.0309018	0.0247084	0.0151151	0.00435812	0.000360075	0.000947856	0.0130406	0.0580012	0.120595
0	0	0	0	0	0.00157959	0.0182426	0.0583542	0.106319	0.220995	0.436395	0.66663	0.821436	0.915949	0.980575	1	0.880736	0.654898	0.441716	0.266888	0.157867	0.0946426	0.0556029	0.0342992	0.0190093	0.00547945	0.000456223	0	0	1.88928e-05	0.000196867	0.000429997	0.000196867	1.88928e-05	0	0	0	0	0	0	0	0	0	0	0	0	0	0	0	0
0	0	0	0	0	0	0.000530342	0.0105856	0.0751815	0.244538	0.469664	0.669726	0.788205	0.864338	0.945917	1	0.986738	0.919008	0.843484	0.77427	0.672163	0.612797	0.619988	0.58181	0.524354	0.457991	0.335902	0.184083	0.0967746	0.0597868	0.0246453	0.0244591	0.0396095	0.0172734	0.00163657	0	0	0	0	0	0	0	0	0	0	0	0	0	0	0
0.0012841	0.0150918	0.0493608	0.0778597	0.0882203	0.0700884	0.0579614	0.0977554	0.175252	0.244177	0.302827	0.400541	0.576045	0.770652	0.924313	1	0.943644	0.854943	0.80341	0.722545	0.616849	0.521696	0.460124	0.397002	0.339184	0.2853	0.245085	0.200732	0.0927099	0.035569	0.024847	0.0129411	0.0332405	0.0851057	0.0839236	0.033789	0.0053517	0.000286102	0	0	0	0	0	0	0	0.00102431	0.0106735	0.0233131	0.0106735	0.00102431
0.00319732	0.00698359	0.00319732	0.000631168	0.00375244	0.0112667	0.0118652	0.00484169	0.00898473	0.0385853	0.0923186	0.179978	0.344264	0.572559	0.828732	1	0.967395	0.828349	0.646052	0.459627	0.305952	0.175678	0.0824709	0.0284437	0.00553796	0.000381397	0	0.000147286	0.00210229	0.0100647	0.0231255	0.0291924	0.0311827	0.0429206	0.0363993	0.0199412	0.0124707	0.00883779	0.00656738	0.0153092	0.033967	0.0542021	0.0640594	0.0674116	0.0478177	0.0200216	0.011411	0.00563145	0.00111522	0.000377639
0	0	0	8.06796e-05	0.0010758	0.00456552	0.00938882	0.0128471	0.0228483	0.0629359	0.157056	0.314826	0.524	0.750763	0.937043	1	0.860641	0.608244	0.381552	0.221748	0.134976	0.101006	0.0983976	0.127931	0.206957	0.306665	0.350663	0.328825	0.268209	0.199887	0.143275	0.0920591	0.064759	0.0651734	0.0633045	0.0534583	0.0479862	0.0415732	0.0398533	0.0497193	0.0634034	0.0682447	0.0617835	0.0456706	0.0227885	0.00997367	0.0052379	0.00158921	0.000135778	0
0.0978363	0.0879002	0.0769984	0.0791298	0.103506	0.131859	0.16467	0.205495	0.24817	0.30029	0.374425	0.474643	0.601596	0.750695	0.902579	1	0.982177	0.841297	0.667016	0.517469	0.37827	0.265427	0.190513	0.143162	0.109393	0.0818627	0.0543945	0.0317425	0.0177587	0.00856944	0.00234789	0.00128097	0.00428311	0.00649665	0.0037015	0.00121063	0.00112336	0.00211245	0.00728264	0.0226566	0.0413666	0.0496232	0.054444	0.0647317	0.0832538	0.096122	0.0920601	0.086903	0.0987438	0.104613
0.0357138	0.0518753	0.0645261	0.0806562	0.115071	0.163223	0.187194	0.198056	0.226751	0.2861	0.365293	0.494426	0.65476	0.802925	0.918631	1	0.989689	0.874232	0.707154	0.544098	0.428207	0.375713	0.336755	0.302206	0.291799	0.274734	0.235118	0.17963	0.114067	0.050213	0.0179684	0.0143997	0.022828	0.0235492	0.0129	0.0032316	0.000249092	0	0	0	4.37187e-05	0.000455559	0.000995033	0.000455559	4.37187e-05	0.000191462	0.00253502	0.0104737	0.0200829	0.0254444
0.849172	0.874874	0.841022	0.744875	0.650061	0.604201	0.615147	0.666647	0.680601	0.649058	0.65383	0.711069	0.77429	0.794537	0.832544	0.94031	1	0.88694	0.658158	0.42345	0.242287	0.114859	0.0468688	0.0186049	0.00694122	0.0129554	0.0695461	0.22668	0.470088	0.686697	0.699957	0.534734	0.31752	0.155941	0.0605553	0.0144752	0.00154157	5.36189e-05	0.000260078	0.00323765	0.0129012	0.0328782	0.0716863	0.126361	0.199349	0.298184	0.412514	0.54336	0.683063	0.793188
0.00228093	0.0104671	0.0196927	0.0179762	0.0182766	0.035359	0.0805581	0.145713	0.180462	0.170152	0.179211	0.251886	0.391589	0.590245	0.800395	0.948681	1	0.956147	0.825478	0.666998	0.506607	0.35825	0.246085	0.172545	0.123229	0.0835343	0.0536056	0.03065	0.0132164	0.00547668	0.00544586	0.00367067	0.00178184	0.0019211	0.000846554	8.12413e-05	0	0	0	0	0	0	0	0	0	0	0	0	0	0.000158919
0.021787	0.0458701	0.0703644	0.0926622	0.113819	0.137967	0.187419	0.319501	0.55646	0.773471	0.869997	0.871973	0.860326	0.882213	0.940339	0.998284	1	0.905937	0.732677	0.513269	0.310782	0.177782	0.106504	0.0624554	0.0391023	0.0340394	0.0324335	0.0352976	0.0478377	0.0554953	0.0540387	0.0416759	0.0256598	0.0129035	0.012179	0.0191767	0.0191908	0.0136393	0.00744931	0.00245223	0.00122207	0.00280344	0.00338448	0.00198592	0.00150181	0.00447069	0.00893267	0.0100605	0.00782338	0.0086808
0.00291317	0.0004272	0.000419794	0.00304443	0.00901386	0.0143342	0.0237203	0.0498963	0.0923329	0.151268	0.236732	0.352417	0.489562	0.633892	0.786697	0.92569	1	0.951113	0.83853	0.734464	0.633088	0.540459	0.44195	0.337064	0.238382	0.15197	0.086831	0.0482547	0.0280336	0.0168886	0.00888738	0.00327153	0.00065953	9.52804e-05	0.000640425	0.00267419	0.00615348	0.0124248	0.0257091	0.0435021	0.0578191	0.0712091	0.0821885	0.0879435	0.0831567	0.0681482	0.0500326	0.0333173	0.0194267	0.00945807
0	0	0	0	0	0.0010107	0.011498	0.0336877	0.0424448	0.0696403	0.183084	0.36309	0.538396	0.652716	0.739564	0.895334	1	0.908472	0.730887	0.56215	0.432747	0.323078	0.220941	0.159541	0.124279	0.0895783	0.0473297	0.0298955	0.0208862	0.0245859	0.0192684	0.00588387	0.000491143	0	0	0	0	0.000940554	0.0102639	0.0262325	0.020341	0.00576619	0.000463102	0	0	0	0	0	0	0
0.209482	0.171869	0.135929	0.103905	0.0901781	0.0965322	0.124317	0.174665	0.280785	0.466213	0.649167	0.784277	0.871619	0.934859	0.976413	0.993202	1	0.993695	0.940199	0.819034	0.654217	0.484098	0.321723	0.187846	0.10287	0.0570345	0.0349481	0.0205945	0.00979349	0.0032549	0.000973366	0.000905906	0.000683807	0.0035994	0.0129457	0.0206576	0.0198548	0.0208919	0.0335718	0.0578839	0.0831395	0.111757	0.144883	0.174323	0.203477	0.228915	0.241779	0.243412	0.243528	0.240031
0.00862899	0.00794365	0.00933673	0.0038374	0.000359051	0	0	0.00013478	0.00239243	0.0168681	0.0660188	0.160202	0.303399	0.526204	0.752276	0.911387	1	0.975893	0.818887	0.603242	0.391469	0.221051	0.113212	0.0663658	0.044134	0.0266428	0.0120514	0.00292567	0.000225847	0	1.90758e-05	0.000614736	0.00511146	0.0138471	0.0195534	0.0302584	0.046487	0.0563688	0.0531127	0.045418	0.0349827	0.0244424	0.0173962	0.0130593	0.00783744	0.00228463	0.000547107	0.00402352	0.0114592	0.012455
0.0123987	0.0302097	0.047084	0.0463854	0.0449153	0.0516238	0.0677522	0.0804802	0.0882154	0.0978859	0.124155	0.196944	0.317067	0.514113	0.767628	0.945449	1	0.979045	0.968685	0.984372	0.973149	0.914143	0.833893	0.701412	0.555521	0.43145	0.310748	0.199668	0.10358	0.043691	0.044943	0.0953764	0.122597	0.0948659	0.0534202	0.0204122	0.00912351	0.00975249	0.00408702	0.000385095	0.000203429	0.00221758	0.00564914	0.00434573	0.00122254	9.78014e-05	0	4.23034e-05	0.000640291	0.00362541
0.0140867	0.0303655	0.0483364	0.0627634	0.0935108	0.138094	0.166847	0.176552	0.169372	0.177508	0.252182	0.346393	0.431425	0.539011	0.689216	0.871181	1	0.956438	0.77869	0.585395	0.431041	0.321744	0.252728	0.191988	0.126557	0.0497703	0.00882624	0.000634527	0.00202675	0.0129116	0.0244437	0.0108305	0.0010302	0	0	0	0	0	0	0	0	0	0	0	0	0	0	0.000510663	0.00532123	0.0123532
0.0140086	0.0149837	0.00868426	0.0427446	0.165783	0.327121	0.423494	0.39599	0.307031	0.235047	0.165358	0.116089	0.197181	0.36995	0.519055	0.803943	1	0.975883	0.848704	0.736282	0.66051	0.558225	0.387633	0.221773	0.142082	0.114914	0.1001	0.0753209	0.0761082	0.16714	0.268266	0.285135	0.269448	0.16793	0.0737416	0.0192544	0.0015679	0	0	0	0	0	0	0	0	0	0	0	0.00039738	0.0046172
0.0186541	0.0159669	0.00493233	0.000412825	0.000389501	0.00465392	0.0151995	0.0197448	0.0181285	0.0260167	0.03103	0.0635841	0.169436	0.345477	0.609931	0.89069	1	0.826375	0.538461	0.299918	0.127733	0.0297909	0.00225744	0	0	0	0.000525747	0.006273	0.0219285	0.0428594	0.0663187	0.0675925	0.0420715	0.021295	0.0427293	0.0851949	0.0606862	0.0323717	0.0208527	0.00864971	0.0121495	0.0241448	0.0217839	0.0240406	0.0283819	0.0463448	0.0551899	0.0339588	0.00972815	0.00770553
0.416073	0.414871	0.408006	0.378769	0.332859	0.288834	0.27172	0.274178	0.275109	0.294182	0.361112	0.479927	0.625041	0.775639	0.903151	0.979699	1	0.981077	0.934615	0.87013	0.780068	0.660199	0.534483	0.415328	0.304062	0.215004	0.149765	0.102644	0.0646476	0.0338888	0.0137537	0.00323255	0.000262913	0.000151778	0.000331514	0.000151778	0.000212433	0.00250993	0.00971417	0.0187883	0.0273555	0.0383789	0.0596999	0.105957	0.152246	0.199327	0.279298	0.36517	0.415664	0.430471
0	0	0	0	0	0	0.000858845	0.00996741	0.0315966	0.0498598	0.0769281	0.132544	0.247386	0.47509	0.754293	0.943669	1	0.968604	0.8704	0.708497	0.510286	0.358414	0.288836	0.232253	0.185789	0.154231	0.12825	0.100027	0.0708783	0.037328	0.00990652	0.000792785	0	0	3.1637e-05	0.000329665	0.000720056	0.000329665	3.1637e-05	0	0	0	0	0	0	0	0	0	0	0
0.275958	0.274058	0.299989	0.335834	0.348404	0.320718	0.251437	0.174658	0.131641	0.175607	0.296664	0.405502	0.49632	0.583115	0.689513	0.847237	0.985533	1	0.912209	0.774582	0.650376	0.590875	0.674129	0.86096	0.96807	0.95308	0.885201	0.805637	0.688282	0.525169	0.406098	0.327907	0.22932	0.135217	0.085872	0.0584739	0.0382081	0.0417375	0.0668073	0.0912187	0.0943805	0.0769248	0.0729024	0.0732463	0.0762909	0.0975053	0.138681	0.205581	0.270259	0.29022
8.47342e-05	0	0	0	0	0.000326255	0.0036145	0.0108018	0.0228375	0.0606262	0.121702	0.190517	0.281855	0.427527	0.612328	0.784639	0.925139	1	0.980491	0.887223	0.74371	0.570167	0.384941	0.221476	0.100416	0.0348351	0.0115842	0.0040795	0.00117865	0.000227073	0.000256941	0.00237154	0.00845906	0.0203457	0.0421409	0.068943	0.102717	0.142526	0.189081	0.210471	0.178265	0.128506	0.0794338	0.0382587	0.013248	0.00328002	0.000852971	0.00144107	0.00216831	0.000905961
0.0124137	0.00782009	0.0226906	0.0717364	0.127149	0.154465	0.158796	0.160018	0.165007	0.183928	0.23699	0.321082	0.415005	0.505139	0.598656	0.729801	0.888564	1	0.97881	0.833744	0.645575	0.465915	0.328766	0.215835	0.12419	0.0684191	0.0355164	0.0166917	0.00588407	0.00127147	0.000502207	0.000380375	0.000489229	0.000858099	0.00039756	0.000125171	0.000191832	8.78272e-05	1.93666e-05	0.000295143	0.00297417	0.0137626	0.0301548	0.0369275	0.0380074	0.0395087	0.0484408	0.0544779	0.0410453	0.0241809
0.0259478	0.0406941	0.0436024	0.0373511	0.0602339	0.115281	0.161641	0.187024	0.222421	0.290822	0.388836	0.470894	0.521546	0.588596	0.688043	0.820039	0.930486	1	0.976795	0.876717	0.784458	0.71513	0.593295	0.427001	0.257234	0.123356	0.0523169	0.0278764	0.0204624	0.0121658	0.0237211	0.107712	0.244248	0.256022	0.173591	0.0938352	0.0355361	0.00708239	0.000487154	0	0	0	0	0	0	0	0.00033871	0.00395648	0.012564	0.0185057
0.38052	0.530537	0.55655	0.527396	0.514496	0.593904	0.818564	0.959573	0.853918	0.655539	0.480634	0.360176	0.304292	0.279195	0.246663	0.331997	0.712819	1	0.77733	0.452027	0.309608	0.227824	0.158027	0.082665	0.0217073	0.00172643	0	0	0	0	0	0	0	0	0	0	0	0	0	0	0	0	0	0	0	0.000787382	0.0125042	0.0652324	0.141138	0.208601
0	0	0	0	0.000259259	0.00376745	0.0170077	0.0269615	0.0113663	0.00106591	0.000954879	0.0149231	0.0800772	0.201416	0.326267	0.516038	0.791366	1	0.976646	0.763787	0.502009	0.26466	0.139871	0.0744418	0.0213204	0.00177154	0	0	0	0	0	0	0	0	0	0	0	0	0	0	0	0	0	0	0	0	0	0	0	0
0.264999	0.125378	0.0546159	0.0266877	0.0193898	0.0197752	0.0261515	0.0426865	0.0710087	0.145022	0.28048	0.418197	0.541503	0.670159	0.80041	0.910156	0.979787	1	0.948822	0.841734	0.711605	0.594937	0.539373	0.546536	0.601714	0.637809	0.557727	0.398219	0.271825	0.195594	0.142783	0.0968928	0.0551365	0.0309255	0.016006	0.00609262	0.00738898	0.0254803	0.0652794	0.118627	0.185177	0.270455	0.353336	0.407434	0.451785	0.54533	0.669222	0.710431	0.621913	0.451391
0.33417	0.380602	0.429915	0.46851	0.490793	0.494392	0.491961	0.506037	0.523855	0.53752	0.55991	0.602499	0.663903	0.740056	0.823305	0.910678	0.97953	1	0.9682	0.896646	0.798496	0.67304	0.52802	0.389039	0.275934	0.186845	0.130953	0.0991001	0.0732305	0.0525482	0.0355053	0.0195295	0.0109398	0.00736906	0.00543827	0.00299869	0.000866082	0.000903381	0.00355101	0.0108579	0.023546	0.0332044	0.0454012	0.0621247	0.0795636	0.10725	0.146458	0.192261	0.2428	0.29243
0	0	0	0	0	0	0.000117408	0.00163191	0.00737279	0.0162277	0.0283939	0.0624659	0.134302	0.247388	0.422407	0.6724	0.893234	1	0.975307	0.868798	0.67216	0.422532	0.213383	0.100809	0.0617198	0.0414291	0.0211965	0.00561234	0.000450305	0	0	0	0	0	0	0	0	0	0	0	0	0	0	0	0	0	0	0	0	0
0.00168127	0.0222041	0.0925491	0.186715	0.239026	0.253798	0.255801	0.252343	0.250382	0.254036	0.257567	0.301597	0.427872	0.614506	0.801574	0.913786	0.961634	1	0.984636	0.864524	0.715852	0.583206	0.435699	0.262334	0.123882	0.0388837	0.00617077	0.000356853	0	0	0	0.00117319	0.0160519	0.0696391	0.132849	0.129517	0.0926145	0.07601	0.0740422	0.0877231	0.0916777	0.0729749	0.0419552	0.0119963	0.000993585	0	0	0	0	0
0.000190889	0.000479603	0.00128623	0.00646089	0.0153884	0.0193934	0.0288239	0.0776896	0.197987	0.364611	0.52579	0.619063	0.672775	0.787143	0.91732	0.984564	0.996193	1	0.948302	0.808334	0.624053	0.445509	0.304844	0.202356	0.133854	0.0845584	0.0541864	0.0519843	0.0783505	0.0930847	0.0774042	0.0598286	0.0422749	0.0248269	0.00931666	0.00258049	0.000623174	5.24801e-05	0	0	0	0	0	0	7.25e-05	0.000890594	0.00305815	0.00383094	0.00148056	0.000153446
0	0	0	0	0.000379555	0.00446512	0.014563	0.0227626	0.0293316	0.0380277	0.058243	0.115073	0.206638	0.33464	0.534988	0.762032	0.936075	1	0.970836	0.88576	0.741419	0.57615	0.514453	0.514345	0.530997	0.464058	0.309914	0.160532	0.111037	0.121912	0.122885	0.0875999	0.0657084	0.0548071	0.0621723	0.0459086	0.0159906	0.00239162	0.00012565	0	0	0	0	0	0	0	0	0	0	0
0.176566	0.12149	0.0894865	0.0906509	0.0797933	0.0491981	0.0529571	0.102092	0.150549	0.166873	0.174373	0.233859	0.345146	0.497432	0.674041	0.838158	0.950823	1	0.951109	0.777267	0.560561	0.370659	0.259721	0.228656	0.239157	0.191833	0.116099	0.0946692	0.0700265	0.0276655	0.00530606	0.00462314	0.0168808	0.0427658	0.0942252	0.153292	0.182992	0.193004	0.22955	0.307552	0.390979	0.441109	0.413429	0.325037	0.238416	0.17579	0.137571	0.12747	0.15802	0.200805
0	0	0	0	0	0.000129305	0.00255875	0.0188848	0.0695317	0.160562	0.28434	0.430974	0.58209	0.720998	0.831258	0.911229	0.970093	1	0.978542	0.906219	0.79251	0.656513	0.521751	0.398545	0.295544	0.232951	0.213583	0.2162	0.224234	0.225731	0.215947	0.191004	0.134057	0.0764361	0.0388212	0.0139977	0.0025935	0.000168821	0	0	0	0	0	0	0	0	0	0	0	0
0	0.000196309	0.00245068	0.00918771	0.0170177	0.0227884	0.0347198	0.0810897	0.195418	0.377892	0.582632	0.749189	0.870286	0.938803	0.950858	0.960235	0.988733	1	0.96353	0.899497	0.828456	0.777164	0.778361	0.833396	0.897718	0.877053	0.779794	0.645327	0.484118	0.335942	0.218628	0.132579	0.0848137	0.0703062	0.0598401	0.0478713	0.0381257	0.0283684	0.018915	0.0105868	0.00319032	0.000316784	5.85498e-06	0	0	0	0	0	0	0
0.118322	0.152937	0.156857	0.148383	0.140377	0.147989	0.196911	0.287839	0.376424	0.428901	0.47581	0.533543	0.6028	0.699952	0.813031	0.910051	0.971996	1	0.98738	0.961541	0.923393	0.863037	0.785645	0.677403	0.57566	0.48112	0.369655	0.243532	0.137199	0.0766574	0.0480095	0.0658412	0.0825385	0.0565041	0.0692034	0.10594	0.115956	0.104602	0.0806008	0.0733184	0.0726819	0.0619197	0.0535808	0.0466203	0.0194821	0.00290163	0.000568963	0.00561595	0.0242864	0.0632296
0.0351535	0.156693	0.316653	0.351318	0.251841	0.086176	0.0697854	0.17892	0.221657	0.237604	0.232252	0.230377	0.316888	0.488109	0.676121	0.840381	0.955272	1	0.96205	0.89319	0.869131	0.79867	0.664046	0.561295	0.497086	0.378406	0.234414	0.114856	0.030606	0.00247531	0	0	0	0	0	0	0	0	0	0	0	0	0	0	0	0	0	0	0	0.00253745
0.0389187	0.0493822	0.0483127	0.0354338	0.024141	0.0298028	0.0553839	0.104865	0.178166	0.259812	0.342125	0.435986	0.581516	0.741606	0.861461	0.947213	0.997929	1	0.913873	0.794514	0.695708	0.610387	0.529318	0.43744	0.368031	0.304138	0.234434	0.168824	0.127718	0.0900901	0.0424926	0.021116	0.02124	0.0145276	0.00415288	0.00033813	0	0	0	0	0.000687735	0.00800175	0.0245638	0.0283271	0.0143334	0.00603329	0.0105237	0.0144114	0.0228343	0.0428123
0	0	0	0	0	0.00110166	0.0162969	0.0816269	0.19649	0.30235	0.409132	0.521999	0.67096	0.850502	0.959691	0.956247	0.976637	1	0.933128	0.802447	0.671161	0.528046	0.396076	0.274262	0.15867	0.0824472	0.045361	0.025232	0.0347907	0.0588913	0.0665744	0.0402919	0.0171962	0.00631835	0.00137845	0.000101391	0	0	0	0.000688654	0.00764662	0.0205783	0.0178886	0.00559326	0.000470681	0	0	0	0	0
0	0	0	0.00116561	0.0154346	0.0626077	0.10825	0.107664	0.151471	0.300655	0.512902	0.694005	0.780605	0.822291	0.857542	0.865326	0.913547	1	0.963894	0.879723	0.815082	0.691247	0.549755	0.436215	0.359894	0.28987	0.207444	0.10888	0.0722045	0.0825924	0.0492956	0.0144198	0.00689513	0.00276573	0.000265419	0	0	0	0.000439164	0.00457619	0.00999532	0.00457619	0.000439164	0	0	0	0	0	0	0
0.010378	0.018382	0.0147991	0.00465552	0.000395057	0	0.000881619	0.00942477	0.0241962	0.0339455	0.0647656	0.0879833	0.1326	0.264742	0.430049	0.667411	0.903152	1	0.909515	0.670852	0.436518	0.299908	0.298049	0.432339	0.43952	0.26627	0.103894	0.0732318	0.12938	0.170458	0.162752	0.124098	0.0733959	0.0399409	0.0397014	0.0414315	0.0501426	0.0449265	0.0158138	0.00397667	0.0162842	0.0331828	0.0205042	0.00460882	0.000322169	0	0	0	0.000191881	0.00253837
0.631843	0.577644	0.529194	0.461998	0.384821	0.289781	0.186793	0.108723	0.0580592	0.022711	0.0181129	0.0555618	0.137077	0.277162	0.491411	0.745429	0.931542	1	0.955701	0.82297	0.642053	0.465133	0.310527	0.204771	0.139278	0.0897699	0.0535728	0.0324288	0.0289228	0.0339171	0.035074	0.028422	0.0198252	0.0139059	0.016047	0.0152857	0.00929108	0.00308632	0.00487535	0.0258777	0.0746986	0.138924	0.209257	0.277086	0.356473	0.448209	0.5564	0.649866	0.711705	0.712664
0.0295955	0.0290079	0.0303827	0.0415008	0.0617175	0.074647	0.0848536	0.0915782	0.084703	0.0721423	0.0645579	0.0804536	0.15632	0.309468	0.519263	0.750486	0.924676	1	0.994562	0.957027	0.919731	0.892722	0.801244	0.6371	0.45452	0.290502	0.167563	0.0833515	0.0329687	0.0118313	0.00386784	0.00122466	0.00134128	0.00300031	0.0163194	0.0489513	0.0916406	0.165751	0.276746	0.354996	0.34934	0.292642	0.232765	0.189144	0.144881	0.107345	0.0760954	0.0411251	0.0268887	0.0314602
0.00141898	0.000649654	7.50442e-05	0.000258495	0.00168864	0.0038885	0.00325943	0.0010107	8.4886e-05	0.000607373	0.00976255	0.0575257	0.179361	0.361688	0.559952	0.753105	0.918455	1	0.949759	0.783616	0.607692	0.455491	0.32233	0.218544	0.148332	0.107821	0.0725948	0.0409081	0.0224789	0.0086197	0.00230942	0.00190667	0.00138527	0.00366154	0.00770006	0.0059282	0.00249342	0.000585938	4.52468e-05	0	0	0	0	2.62595e-05	0.000405703	0.00197389	0.00327959	0.00140249	0.000194418	0.000649654
0.00955055	0.00694921	0.0110493	0.035459	0.0624716	0.0751463	0.075932	0.0699761	0.0628106	0.0561263	0.0560652	0.0757667	0.138926	0.28013	0.467499	0.643586	0.809612	0.937756	1	0.973494	0.886521	0.80081	0.737857	0.674102	0.571265	0.453768	0.338767	0.257743	0.191123	0.134222	0.0981336	0.0652301	0.0373482	0.017746	0.0072486	0.00331055	0.00783142	0.0131548	0.00567413	0.000535659	0	0.000230514	0.00290222	0.0113125	0.0230977	0.029193	0.0188283	0.0051718	0.00078822	0.00399545
0.0830297	0.0723274	0.0629119	0.0473642	0.0307993	0.0208064	0.0213699	0.0275042	0.0251736	0.0200347	0.0223344	0.033986	0.0663375	0.140376	0.258636	0.40879	0.629661	0.86869	1	0.978216	0.809691	0.569892	0.355142	0.207508	0.117006	0.0582805	0.027086	0.016513	0.00948405	0.00303115	0.00433862	0.0130085	0.0156144	0.00871786	0.00531814	0.00659094	0.00640411	0.00290529	0.0015355	0.000640822	0.000420067	0.00104094	0.00179957	0.00794704	0.026231	0.0468104	0.059727	0.0671077	0.0734751	0.0836051
0	0	0.000735317	0.00861425	0.0272981	0.0365855	0.0320945	0.0316615	0.0465206	0.0741215	0.102651	0.132199	0.184551	0.280692	0.430594	0.580335	0.722761	0.905554	1	0.881434	0.624307	0.340966	0.148827	0.0395114	0.00373363	6.48173e-05	0	0	0	0	0	0	0	0	0	3.92368e-05	0.000408857	0.000893026	0.000408857	3.92368e-05	0	0	0	0	0	0	0	0	0	0
0	0	0	0	0	0	0	0	0.000288292	0.00305878	0.00799294	0.0169841	0.0668747	0.181087	0.335698	0.514271	0.720845	0.919293	1	0.920485	0.709314	0.455128	0.256331	0.137473	0.06992	0.0276802	0.00758475	0.00131715	8.8414e-05	2.46649e-05	0.000512152	0.00322601	0.00612683	0.00282067	0.000318045	6.03703e-06	0	0	0	0	0	0	0	0	0	0	0	0	0	0
0	0	0	0	0	0	0	0	0	0.00190504	0.0218234	0.0647918	0.0782895	0.101991	0.273765	0.571484	0.795149	0.9358	1	0.882306	0.705498	0.538906	0.392715	0.264332	0.112797	0.0278951	0.0269334	0.0464297	0.0324305	0.00884541	0.00070052	0.000552062	0.00684992	0.023999	0.0307271	0.0119862	0.0010973	0	0	0	0	0	0	0	0	0	0	0	0	0
0	0	0	0	0	0	0	0	0.0005427	0.00958838	0.059395	0.165783	0.270665	0.391492	0.568492	0.693519	0.747862	0.853321	1	0.951414	0.68162	0.395537	0.212052	0.102472	0.043329	0.0112327	0.00122687	0.00360085	0.0109835	0.0169579	0.0184051	0.00715485	0.000657959	0	0	0	0	0.00115816	0.0136349	0.0437537	0.0588722	0.0418337	0.0127155	0.00106993	0	0	0	0	0	0
0.0275314	0.029931	0.0404161	0.0568645	0.080552	0.117151	0.150228	0.169367	0.191918	0.196668	0.1965	0.211966	0.26673	0.364288	0.50093	0.662712	0.82259	0.957248	1	0.936328	0.805112	0.652848	0.510881	0.389363	0.292705	0.210083	0.145367	0.0981528	0.06706	0.0457114	0.0341036	0.0256083	0.023387	0.0283804	0.0204506	0.00950022	0.00397773	0.00148518	0.000333726	2.50771e-05	0	5.74484e-05	0.000858151	0.00403635	0.00700096	0.0064802	0.0137578	0.0277359	0.0355225	0.0318746
0	0	0.000588402	0.00647715	0.0169959	0.0145374	0.0108069	0.024254	0.0390242	0.0404645	0.0439724	0.0604805	0.0839108	0.130991	0.229837	0.383724	0.603093	0.859283	1	0.972163	0.887392	0.821528	0.707935	0.572517	0.443479	0.295472	0.150534	0.0599453	0.030892	0.0187065	0.00564154	0.00047532	0	0	0.000167504	0.00182885	0.00468165	0.0036441	0.00103678	8.3422e-05	0	0	0	0	0	0	0	0	0	0
0.0393647	0.0310563	0.0171854	0.0203077	0.0339083	0.0340045	0.0276151	0.0314545	0.0301999	0.02045	0.0162268	0.0206572	0.0418512	0.109229	0.235302	0.401231	0.626485	0.886845	1	0.865137	0.624048	0.416146	0.27202	0.204139	0.204283	0.265078	0.360336	0.35112	0.19349	0.054175	0.00679432	0.00063137	0.00200862	0.00413816	0.00330144	0.00221039	0.000782615	0.000610222	0.00774036	0.0381311	0.0966686	0.149452	0.158497	0.133803	0.104893	0.0938977	0.0874862	0.0701987	0.0514135	0.0407841
0	0	0	0	0	5.20296e-05	0.000925495	0.00544882	0.0122136	0.0125138	0.018869	0.0565214	0.125139	0.215533	0.358643	0.563402	0.782095	0.94136	1	0.984283	0.92202	0.812555	0.671131	0.504537	0.339289	0.20742	0.109689	0.0418486	0.0120983	0.00420177	0.00145628	0.000828527	0.000426328	0.000968472	0.00204481	0.000936181	0.000182095	0.00106432	0.0032333	0.00393203	0.00253272	0.000728829	6.00561e-05	0	0	0	0	0	0	0
0.0200172	0.022572	0.048828	0.0879196	0.128623	0.15509	0.183116	0.201941	0.15845	0.054932	0.00839014	0.0353556	0.162697	0.342319	0.424175	0.521274	0.752072	0.956837	1	0.976823	0.885611	0.706995	0.524243	0.385594	0.252894	0.164446	0.107737	0.047577	0.0276429	0.0794169	0.169715	0.203305	0.121742	0.0403278	0.111538	0.405218	0.665773	0.652962	0.55995	0.400476	0.227882	0.0787899	0.0173221	0.0164001	0.0158635	0.0054796	0.000480477	0	0.000828083	0.00862882
0.392542	0.528702	0.635264	0.740246	0.834736	0.912004	0.960211	0.946655	0.848232	0.667564	0.50567	0.411147	0.369226	0.380704	0.433113	0.572019	0.745389	0.909279	1	0.991759	0.934155	0.820181	0.668995	0.482091	0.32313	0.226013	0.162306	0.120945	0.102736	0.0831616	0.0536601	0.0359858	0.0283665	0.0234842	0.0211866	0.0142957	0.008415	0.00371006	0.00109774	0.0030484	0.00663205	0.0040378	0.00326713	0.0099876	0.0354358	0.065469	0.0831856	0.116233	0.187477	0.289682
0.0446807	0.0342532	0.0471862	0.0745475	0.0934645	0.102369	0.108054	0.111422	0.109422	0.116007	0.139086	0.18483	0.27069	0.394878	0.53463	0.685916	0.848339	0.971745	1	0.925121	0.753125	0.531797	0.33554	0.190617	0.0959678	0.0461417	0.0226121	0.0104041	0.00481155	0.00178757	0.00149842	0.00302708	0.00542695	0.0261204	0.0840829	0.177938	0.312362	0.477266	0.638721	0.734967	0.749651	0.706383	0.62371	0.517687	0.413799	0.317387	0.232834	0.16535	0.110493	0.0720395
0.0171715	0.0301938	0.0383951	0.0373065	0.0400586	0.0516101	0.0676897	0.0813379	0.0840196	0.0838913	0.10048	0.1575	0.25622	0.394395	0.563129	0.735143	0.880131	0.976572	1	0.948941	0.855285	0.74582	0.629644	0.52432	0.42093	0.317691	0.222366	0.146174	0.0881095	0.0502343	0.0339672	0.0300644	0.0391986	0.0627927	0.0906086	0.114282	0.124223	0.127142	0.131912	0.125984	0.107323	0.0937122	0.0844571	0.0736475	0.0588552	0.0424087	0.0308459	0.0233158	0.0170343	0.0133522
0	0	0	0	0	0.00089386	0.00979754	0.0253804	0.0203143	0.00676916	0.0108088	0.0409974	0.111583	0.262859	0.45728	0.637936	0.823384	0.981448	1	0.916574	0.750376	0.551248	0.395873	0.278771	0.190123	0.113798	0.0450998	0.00902398	0.000617899	0	0	0	0	0	0	0	0	0	0	0	0	0	0	0	0	0	0	0	0	0
0.0403561	0.0397881	0.0416012	0.046631	0.0449008	0.0441682	0.0502781	0.055625	0.0627976	0.0899211	0.155889	0.271674	0.419269	0.574552	0.71499	0.837685	0.936331	0.996485	1	0.940802	0.812163	0.642453	0.456503	0.295644	0.191933	0.124853	0.0792653	0.056683	0.0493003	0.0467561	0.0345368	0.0407097	0.0623551	0.0917656	0.122009	0.146119	0.156257	0.134212	0.0997426	0.0729963	0.0494868	0.0337355	0.0284877	0.0287003	0.0356557	0.0456677	0.0455707	0.0413179	0.0386427	0.038569
0.00480327	0.0037344	0.0108336	0.0298536	0.0482222	0.0499244	0.0560905	0.0740711	0.10278	0.153275	0.224018	0.319796	0.435894	0.563292	0.679215	0.782024	0.895078	0.983173	1	0.94907	0.858618	0.755728	0.634849	0.540015	0.475439	0.397078	0.296988	0.189647	0.0937713	0.049642	0.029201	0.0180488	0.00855339	0.0020837	0.00125923	0.00299546	0.00260704	0.000815897	6.86868e-05	0	0	0	0	0	0	0	0	0.000125844	0.00145845	0.00439732
0.00171737	0.00996412	0.0191434	0.0110211	0.00636952	0.0224836	0.0499353	0.0635958	0.0682712	0.0526162	0.0478836	0.0813256	0.194814	0.389748	0.586608	0.768854	0.906945	0.975682	1	0.974112	0.915694	0.815814	0.726643	0.656202	0.529797	0.395761	0.29378	0.194985	0.114837	0.0616857	0.0244999	0.0388954	0.12281	0.180819	0.149619	0.100286	0.0608536	0.0403696	0.0379689	0.0653395	0.085119	0.0666405	0.0315682	0.00755573	0.000576137	0	0	0	0	9.39301e-05
0.0507422	0.049555	0.0524193	0.0594246	0.0480805	0.0366673	0.0356048	0.0481548	0.120366	0.265838	0.37116	0.39366	0.391885	0.415848	0.524	0.694653	0.849046	0.957145	1	0.988856	0.930176	0.84863	0.831082	0.793886	0.693343	0.527936	0.373065	0.280321	0.181346	0.0762948	0.0190474	0.00296759	0.00116708	0.00132929	0.00248488	0.0133695	0.0260079	0.0141044	0.00640781	0.00295398	0.000581326	0.0006699	0.00468152	0.00948744	0.00579132	0.004042	0.0036185	0.00964504	0.0206247	0.0334489
0.0598151	0.0927732	0.095406	0.0969835	0.106941	0.0844045	0.0674795	0.0793563	0.116172	0.17537	0.231302	0.252083	0.262362	0.31074	0.430632	0.58625	0.776433	0.940467	1	0.939669	0.845605	0.731258	0.578825	0.373114	0.195078	0.0921294	0.0435675	0.0224098	0.00802927	0.00128986	8.38734e-05	0.000843915	0.00870457	0.0336077	0.113832	0.293063	0.459678	0.618256	0.818408	0.913002	0.817257	0.600943	0.4793	0.391871	0.273936	0.165127	0.0928366	0.0467506	0.0231622	0.0252288
0.0965087	0.0850334	0.0415866	0.0119443	0.00166054	8.45264e-05	0	0	0	0.000782068	0.0119539	0.0628451	0.161072	0.281256	0.444716	0.628597	0.839471	0.990393	1	0.92277	0.800305	0.676449	0.565269	0.459546	0.377697	0.305573	0.229539	0.162356	0.0991872	0.0586883	0.0449838	0.0329281	0.0215071	0.0122451	0.00360899	0.000303396	0.000297011	0.00309492	0.00675993	0.00309492	0.000297011	0	0	0	0	6.47624e-05	0.00106223	0.00575504	0.0152477	0.0450016
0	0	0	0	0	0	0.000289193	0.00754034	0.0610165	0.193119	0.343667	0.481265	0.567212	0.603522	0.5463	0.501372	0.618321	0.827781	0.976429	1	0.907669	0.822058	0.671955	0.465434	0.451194	0.578687	0.558539	0.39898	0.290699	0.238305	0.202546	0.203264	0.238396	0.252354	0.240496	0.311697	0.379634	0.390816	0.319285	0.174483	0.0465554	0.00372721	0	0	0	0	0	0	0	0
0.00538923	0.0083591	0.0084532	0.00594878	0.00989352	0.0301036	0.0474053	0.0462924	0.0501456	0.073921	0.103733	0.129905	0.132915	0.148537	0.23342	0.381773	0.534155	0.708239	0.897531	1	0.992466	0.922448	0.864061	0.856196	0.881123	0.898706	0.909109	0.88328	0.805844	0.686946	0.610881	0.593072	0.561126	0.477667	0.384375	0.306154	0.21802	0.1143	0.0434075	0.0154358	0.00569154	0.00499883	0.00530854	0.00581637	0.00711486	0.00542077	0.00170262	0.000144773	0.000135538	0.00161262
0	0	0	0	0	0	0	0	0	0	0	0.00103244	0.0127879	0.0477645	0.0949521	0.165026	0.332511	0.64528	0.923746	1	0.922887	0.750591	0.611229	0.471645	0.283776	0.158257	0.0738338	0.0181372	0.00139903	0	0.00012287	0.00128034	0.00279652	0.00128034	0.00012287	0	0	0	0	0	0	0	0	0	0	0	0	0	0	0
0.178943	0.200737	0.229328	0.268923	0.306246	0.337612	0.387576	0.47004	0.558832	0.599815	0.56049	0.487968	0.421963	0.393431	0.407802	0.489234	0.619252	0.785555	0.934934	1	0.969598	0.882559	0.768067	0.662814	0.600711	0.561928	0.510872	0.431523	0.341731	0.267153	0.177863	0.098598	0.0500328	0.0247289	0.010015	0.00226158	0.00016859	0	0	0	0	0.000228687	0.0032381	0.0151672	0.0342826	0.0502243	0.0664188	0.0887147	0.125632	0.160334
0	0	0	0	0	5.25427e-05	0.000611405	0.00208427	0.00482604	0.0120885	0.0263205	0.0485068	0.0816681	0.138835	0.221789	0.333739	0.505939	0.731057	0.919206	1	0.984358	0.860427	0.647401	0.427043	0.24971	0.132687	0.0651448	0.0256803	0.00846329	0.00396633	0.00333677	0.00228055	0.000728796	0.000503567	0.00138405	0.00185535	0.00184449	0.00167023	0.000893016	0.000705984	0.00132859	0.00107011	0.000492493	0.000126753	1.02112e-05	0	0	0	0	0
0	0	0	0	0	0	0	0	0.0014927	0.0203991	0.0873241	0.156249	0.124125	0.0629158	0.083916	0.182984	0.316142	0.567107	0.90857	1	0.705921	0.358326	0.161068	0.0571198	0.0330019	0.0303599	0.0110809	0.000994916	0	0	4.81431e-05	0.00110604	0.00739353	0.0142573	0.00634594	0.000604381	0	0	0	0	0	0	0	0.000327925	0.00531583	0.0272492	0.0466329	0.0201136	0.00189877	0
0	0	0	4.98875e-05	0.000555171	0.0015036	0.00132398	0.000551579	0.00196319	0.0102177	0.0333712	0.0800691	0.146386	0.228927	0.344176	0.48253	0.632204	0.799872	0.937903	1	0.965472	0.843301	0.665392	0.470907	0.295129	0.158506	0.0747041	0.0342926	0.0136696	0.00492222	0.00248505	0.00353808	0.00498442	0.00808547	0.0103507	0.0114186	0.00928376	0.00556456	0.00228238	0.000534107	0.000463282	0.00114307	0.00098145	0.000303927	2.54661e-05	0	0	0	0	0
0.105841	0.158318	0.234476	0.318899	0.40667	0.497819	0.577546	0.632336	0.660396	0.653812	0.617241	0.589723	0.591631	0.611458	0.642925	0.696627	0.770649	0.866073	0.955994	1	0.987803	0.914894	0.797595	0.661299	0.524166	0.404745	0.306556	0.225392	0.167611	0.126238	0.0860734	0.0520104	0.0341163	0.0203627	0.00902936	0.00323741	0.00121266	0.000323559	2.68913e-05	0	3.47998e-05	0.000444087	0.00164415	0.00234295	0.00225644	0.00628031	0.0157594	0.0314714	0.0574621	0.0827828
0	0	0	0	0.000573294	0.00779857	0.0338983	0.0694459	0.0933198	0.114777	0.116067	0.121015	0.173756	0.225791	0.269465	0.37549	0.568351	0.784754	0.939886	1	0.976559	0.875201	0.731891	0.589736	0.432634	0.233321	0.0663888	0.00704817	0.000199962	0	0	0	0	0	0	0	0	0	0	0	0	0	0	0	0	0	0	0	0	0
0.00651353	0.00804197	0.00556472	0.00208191	0.00680816	0.0247042	0.0482693	0.0754515	0.115267	0.182576	0.258377	0.320516	0.412127	0.567469	0.737349	0.859902	0.917143	0.958022	0.998037	1	0.969726	0.920433	0.821277	0.667854	0.475252	0.28567	0.13788	0.0545131	0.0226231	0.00971958	0.00715924	0.00815552	0.00804444	0.00932899	0.0121842	0.0170342	0.0225225	0.0211088	0.0230739	0.0391655	0.0624133	0.0701105	0.0569374	0.0365992	0.0219725	0.0164108	0.0142223	0.0121152	0.0102339	0.00795189
0.0668121	0.0632533	0.0607688	0.0560449	0.0447443	0.047366	0.0677256	0.0841673	0.0897966	0.0896884	0.113061	0.153825	0.234961	0.394328	0.572551	0.719603	0.839442	0.928506	0.984743	1	0.962873	0.932945	0.935181	0.903938	0.818123	0.690333	0.5201	0.360908	0.262247	0.217222	0.166709	0.100264	0.0470958	0.0272288	0.0240747	0.0257619	0.0373611	0.0531013	0.0636121	0.0711364	0.0842466	0.0975118	0.100688	0.106252	0.0988597	0.0924099	0.0828092	0.0586536	0.0433154	0.04939
0.102366	0.0638566	0.033666	0.01458	0.00299009	0.000202195	0.000313892	0.00327082	0.00714414	0.00510763	0.0219885	0.0768771	0.180444	0.37592	0.52176	0.504064	0.527556	0.782664	0.987051	1	0.926282	0.833795	0.78433	0.883933	0.927137	0.777588	0.510316	0.257023	0.0889882	0.0220866	0.00413318	0.000459141	0.0028444	0.018045	0.0477065	0.0527111	0.0200301	0.015946	0.098262	0.195977	0.0981645	0.0264891	0.0344588	0.0287496	0.0165145	0.0299081	0.0387243	0.0169024	0.0212472	0.0719504
0.142714	0.346022	0.429115	0.410894	0.403494	0.41674	0.39277	0.321774	0.21842	0.130064	0.0716473	0.0298358	0.00926799	0.0185087	0.0423235	0.082883	0.280422	0.66113	0.97198	1	0.885847	0.80405	0.805401	0.77918	0.551964	0.261339	0.0887637	0.0531785	0.0542603	0.0211058	0.00276301	0.0100236	0.0360024	0.0657822	0.0771674	0.0485186	0.0286698	0.0366213	0.0163229	0.00156646	0	0	0	0	0	0	0	0	0.00145508	0.0247158
0.00205494	0.005506	0.0146001	0.0130274	0.00415423	0.000802917	0.00533072	0.0176819	0.0282915	0.0358403	0.0447507	0.0582527	0.0837362	0.141908	0.224007	0.30988	0.421745	0.580341	0.784083	0.928884	1	0.93964	0.782818	0.611177	0.446401	0.308831	0.204512	0.138629	0.0991645	0.0719636	0.051797	0.0324884	0.024084	0.0131252	0.00322982	0.000244517	0	0	0	0	0	0	0	0	0	0	0	0.000151137	0.00157489	0.00343987
0.173399	0.090535	0.0217477	0.045355	0.101079	0.11246	0.0968709	0.0842716	0.0775074	0.0793951	0.141019	0.276546	0.402411	0.59161	0.773977	0.800602	0.763071	0.788559	0.892734	0.996317	1	0.962579	0.889733	0.736798	0.592243	0.512247	0.446063	0.390094	0.347633	0.315476	0.266155	0.206755	0.140383	0.0786831	0.036529	0.00971975	0.000790307	0	0	0	0	0	0	0	0	0	0	4.0586e-05	0.00774805	0.0778538
0.485972	0.50178	0.497772	0.447551	0.381441	0.317362	0.2604	0.246444	0.263157	0.287418	0.320166	0.354381	0.418058	0.504847	0.560421	0.599776	0.684791	0.809772	0.92987	0.995065	1	0.928192	0.766557	0.572756	0.383113	0.235859	0.1246	0.0579364	0.0262376	0.0131077	0.00599903	0.00269974	0.00266749	0.00323896	0.00201268	0.00200357	0.00418172	0.00628073	0.00838875	0.00802501	0.00530502	0.00869261	0.023548	0.0574532	0.112313	0.180927	0.274908	0.369515	0.430746	0.462768
0.0942566	0.0704716	0.0516246	0.042342	0.0277629	0.0186088	0.0257548	0.030239	0.0624184	0.108824	0.179051	0.257338	0.389696	0.479956	0.456103	0.402844	0.377977	0.482527	0.73183	0.94912	1	0.92386	0.796021	0.711638	0.665645	0.734868	0.838414	0.858382	0.651184	0.360947	0.17172	0.0759841	0.0254045	0.00485183	0.00173623	0.00310748	0.00142271	0.000136533	0	0	0	0	0	0	0	0	0.00112248	0.013908	0.0509935	0.0884348
0.175825	0.165824	0.122642	0.0829551	0.0573392	0.0347125	0.0105302	0.00134603	0.00537707	0.0172407	0.0198981	0.00822143	0.010368	0.0338412	0.0705092	0.148014	0.288887	0.477611	0.672514	0.867937	1	0.928712	0.708015	0.481312	0.298866	0.186063	0.112835	0.0558287	0.0149125	0.00120613	0.00015272	0.0017961	0.00560914	0.00625083	0.00228597	0.000333845	0.00134549	0.00293883	0.00146899	0.00185944	0.00743195	0.0113806	0.00474476	0.000443489	0.000537646	0.00575417	0.0158633	0.0337742	0.0882959	0.146029
0.465861	0.441418	0.307644	0.200476	0.174749	0.183491	0.151479	0.104668	0.0971068	0.152689	0.201365	0.191135	0.16757	0.172312	0.242388	0.395325	0.55951	0.710667	0.85321	0.951676	1	0.992475	0.872651	0.680298	0.4705	0.30643	0.171345	0.0820503	0.0431103	0.0219322	0.00600845	0.000489736	0	0	0	0.00084548	0.0094005	0.026442	0.0360322	0.0639287	0.114115	0.155729	0.211831	0.281964	0.350954	0.45045	0.561285	0.526636	0.412866	0.409439
0	0.000186153	0.00256621	0.0113098	0.0227847	0.0290194	0.0355102	0.0689949	0.194246	0.340734	0.361234	0.272185	0.161931	0.0866776	0.0623564	0.0774578	0.172509	0.36715	0.626242	0.883	1	0.973965	0.86609	0.684348	0.467702	0.282108	0.167913	0.0890748	0.0380963	0.0101695	0.00666246	0.0128802	0.005897	0.000565918	0	0	0	0	0	0	0	0	0	0	0	0	0	0	0	0
0.34626	0.396402	0.44007	0.505797	0.591082	0.660813	0.689725	0.719024	0.787891	0.879617	0.957415	0.982857	0.970591	0.943679	0.884371	0.836905	0.831903	0.858634	0.897356	0.94912	1	0.991422	0.897368	0.783905	0.689524	0.596451	0.493457	0.403209	0.304474	0.199665	0.123851	0.0749216	0.0446497	0.0358839	0.0352829	0.0341503	0.0601449	0.0775876	0.0758862	0.0611125	0.0339062	0.0144436	0.015376	0.02553	0.0472989	0.0945952	0.153296	0.209845	0.254683	0.293671
0	0	0	0.000666188	0.00729147	0.0192273	0.0194756	0.0160313	0.0115525	0.0117043	0.0202415	0.0445684	0.0872814	0.145828	0.230214	0.311995	0.378782	0.419432	0.526238	0.785488	1	0.997277	0.853681	0.645195	0.43697	0.25798	0.140744	0.0727675	0.0293887	0.0114869	0.0122058	0.00953019	0.00998518	0.00434367	0.000416849	0.000113795	0.00137365	0.00462926	0.00641044	0.00495804	0.00328895	0.00111234	9.89232e-05	0	0	0	0	0	0	0
0.56221	0.541103	0.513672	0.484656	0.44518	0.431766	0.441324	0.42885	0.363843	0.277416	0.2022	0.165028	0.171726	0.222915	0.30286	0.397659	0.522975	0.693627	0.859426	0.971979	1	0.924362	0.769026	0.585298	0.422947	0.296753	0.215963	0.17194	0.142293	0.113353	0.0810778	0.0572438	0.0549831	0.0739237	0.115059	0.168566	0.23745	0.338653	0.469666	0.578329	0.64189	0.654504	0.63973	0.62141	0.619028	0.643807	0.658036	0.635733	0.59758	0.567334
0.102279	0.111796	0.101238	0.0668786	0.0201625	0.00608966	0.0292658	0.0706486	0.0652406	0.0253258	0.0120759	0.00867578	0.00419743	0.0169177	0.0422173	0.0318896	0.0162653	0.0988383	0.407192	0.816226	1	0.953687	0.889064	0.779499	0.622974	0.44509	0.235686	0.125391	0.0578452	0.10799	0.386922	0.708653	0.70078	0.404459	0.156354	0.0665976	0.0572165	0.085043	0.188859	0.237454	0.273692	0.323789	0.376978	0.348788	0.249755	0.108151	0.0370545	0.0180114	0.00884561	0.0382208
0.159092	0.0959035	0.0773994	0.0676778	0.0570771	0.0355282	0.0105663	0.00285857	0.00864736	0.0193131	0.0384725	0.0680673	0.0832094	0.104727	0.127614	0.19826	0.371786	0.606649	0.840581	0.990559	1	0.922914	0.842756	0.748589	0.70171	0.714982	0.645096	0.506437	0.405587	0.314814	0.204887	0.136984	0.113873	0.13308	0.170841	0.220673	0.344896	0.473716	0.490308	0.485792	0.497227	0.477085	0.440553	0.451015	0.539729	0.723508	0.782129	0.683091	0.502186	0.305233
0.183168	0.160942	0.1213	0.0709515	0.0425364	0.0244549	0.00722974	0.000607339	0	0.00106484	0.0125095	0.0394002	0.049452	0.0457004	0.0802744	0.178354	0.408582	0.734868	0.950625	0.999406	1	0.978512	0.972537	0.926604	0.817034	0.679679	0.519238	0.350089	0.190423	0.0881054	0.0455081	0.0320392	0.0338003	0.0315272	0.0216583	0.00692111	0.000766721	0.00175588	0.00393554	0.00338737	0.0103831	0.0349868	0.0660667	0.0782781	0.101063	0.158437	0.232352	0.293969	0.301088	0.241089
0	0	0	0	0	0	0	0	0	0	0	0	0	0	0	0	0.000528206	0.0235269	0.22706	0.716983	1	0.80289	0.463004	0.225435	0.176669	0.350839	0.699706	0.696469	0.363423	0.149108	0.0864612	0.0552058	0.0174826	0.00150737	0	0	0	0.00108191	0.0156698	0.0713455	0.120849	0.0676886	0.0139186	0.000913855	0	0	0	0	0	0
0.00731142	0.0110259	0.0169847	0.0165462	0.023734	0.0499413	0.0645043	0.0499301	0.0398386	0.0430115	0.0413326	0.0422821	0.0860533	0.177549	0.223847	0.27153	0.423219	0.660698	0.862071	0.977137	1	0.841699	0.566007	0.302937	0.165508	0.119337	0.0807117	0.0459452	0.0426572	0.0629891	0.0486499	0.0235767	0.0183316	0.0333223	0.0356448	0.0223247	0.0266416	0.0502667	0.0707682	0.0856761	0.105803	0.12648	0.142608	0.139938	0.107996	0.0586915	0.0197004	0.012745	0.0206426	0.0154926
0.0719147	0.0549203	0.0493731	0.0448733	0.0370932	0.0287956	0.0201172	0.0193716	0.0288559	0.0332636	0.0372106	0.0532206	0.0778895	0.107569	0.16041	0.270111	0.416722	0.561635	0.715637	0.874068	0.982183	1	0.924677	0.8165	0.72835	0.679574	0.645054	0.586966	0.491535	0.362648	0.243873	0.179491	0.177848	0.237389	0.306406	0.329503	0.305188	0.259002	0.224769	0.222665	0.232276	0.244721	0.248891	0.243291	0.234208	0.21911	0.195047	0.165057	0.133563	0.102941
0	0.00108288	0.0125167	0.037492	0.0396435	0.0183278	0.0223089	0.0449355	0.0534887	0.055469	0.0647415	0.0668684	0.039664	0.0367215	0.0452592	0.141539	0.285883	0.354241	0.484321	0.715992	0.921719	1	0.964419	0.734529	0.432057	0.156139	0.0265765	0.00159091	0	0	0	0	0	0	0	0	0	0	0	0	0	0	0	0	0	0	0	0	0	0
0.00845437	0.0169716	0.0294732	0.0344987	0.0328976	0.0302345	0.0284341	0.0285262	0.028595	0.0267739	0.0233253	0.023637	0.0308046	0.0548924	0.106383	0.195485	0.332309	0.506098	0.689102	0.849028	0.963308	1	0.937136	0.797561	0.624631	0.458032	0.32109	0.215849	0.133094	0.0709119	0.0318485	0.0142132	0.00817225	0.004337	0.00143618	0.000686316	0.000271213	2.60275e-05	0	2.41089e-05	0.000265115	0.000806959	0.00212444	0.00724277	0.0162477	0.0219571	0.0195719	0.0154679	0.0117067	0.00833014
0	0	0	0	0	0	0	0	0	0	0.00028829	0.00312959	0.00786962	0.00614526	0.00653653	0.0324719	0.11213	0.25203	0.428118	0.656393	0.936538	1	0.784597	0.475983	0.242775	0.108437	0.039761	0.0104213	0.00708905	0.0104425	0.00755811	0.00220874	0.000181627	0	0	0	0	0	0	0	0	0	0	0	0	0	0	0	0	0
0.0860312	0.0691913	0.0446956	0.0489608	0.0711208	0.107504	0.163584	0.18411	0.168571	0.120085	0.0723643	0.0717976	0.124388	0.189943	0.227901	0.29252	0.497293	0.680565	0.741178	0.813796	0.930552	1	0.946027	0.83891	0.682348	0.483324	0.283494	0.173534	0.0916688	0.0268916	0.00404577	0.00223161	0.0236544	0.111306	0.27841	0.452484	0.573394	0.664434	0.652328	0.623439	0.652661	0.655065	0.575714	0.435856	0.237191	0.0909527	0.0518692	0.0398296	0.0236302	0.0484195
0.0486731	0.00418121	0	0	0	0	0	0	0	0.00101388	0.0122091	0.0430888	0.0818146	0.128196	0.174745	0.229651	0.286658	0.319512	0.401758	0.575503	0.837511	1	0.916831	0.695398	0.488358	0.341028	0.251452	0.175295	0.17307	0.215351	0.117352	0.03069	0.0125799	0.0109047	0.00408403	0.000371487	0	9.34784e-05	0.00266558	0.0211958	0.0562596	0.0694103	0.0642534	0.0510422	0.0502182	0.0399161	0.072696	0.132924	0.187788	0.150874
0	0	0.000974461	0.0110103	0.0318341	0.0379236	0.0341081	0.0333092	0.0409997	0.0650105	0.124578	0.202515	0.272688	0.333869	0.403094	0.500319	0.660348	0.815774	0.87534	0.913214	0.968264	1	0.93487	0.820147	0.703757	0.525205	0.294001	0.123827	0.0469687	0.0142205	0.00227923	0.000190029	0.000595851	0.00204411	0.00934508	0.0281808	0.038287	0.0316893	0.0268636	0.0295662	0.0167649	0.00411619	0.000444629	1.7488e-05	0	0	0	0	0	0
0	0	0	0	0.00159144	0.0227681	0.106734	0.224536	0.247336	0.177921	0.0886565	0.0363262	0.0378118	0.0524248	0.0897731	0.177398	0.276884	0.388979	0.512046	0.674087	0.878755	1	0.917774	0.668382	0.395753	0.195948	0.0853752	0.0274282	0.00468087	0.000289424	0	0	0	0	0	0	0	0	0	0	0.000286423	0.0029846	0.00651896	0.0029846	0.000286423	0	0	0	0	0
0	0	0	0	0.000258399	0.00318321	0.0115529	0.0203193	0.0253478	0.0287022	0.0351942	0.0508025	0.0703928	0.10249	0.173365	0.255299	0.333673	0.435762	0.551674	0.678728	0.853886	0.974806	1	0.96077	0.890281	0.798396	0.688011	0.591758	0.49256	0.362631	0.241686	0.150421	0.0900448	0.06988	0.0678831	0.0548237	0.0352002	0.0182115	0.00557651	0.000713624	3.01438e-05	0	0	0	0	0	0	0	0	0
0.513413	0.59887	0.666148	0.667106	0.60686	0.499265	0.43227	0.382325	0.34824	0.381831	0.440836	0.467584	0.436637	0.345043	0.262034	0.234181	0.291371	0.422938	0.591165	0.729724	0.842351	0.962883	1	0.849187	0.613049	0.345237	0.123949	0.0337349	0.0131364	0.00375792	0.000317536	0	0.000241263	0.00322502	0.0133498	0.0236598	0.0214065	0.0184536	0.0181698	0.00707706	0.000652806	0	0	0	0.00163355	0.0216462	0.0933634	0.216738	0.358063	0.461657
0	0	6.91987e-05	0.000828768	0.00273632	0.00357969	0.00208119	0.000883103	0.00504367	0.0229959	0.0597542	0.114384	0.178168	0.233457	0.260581	0.268052	0.304012	0.408928	0.551746	0.699731	0.862643	0.980855	1	0.917513	0.721618	0.463059	0.251233	0.116114	0.0439215	0.0121386	0.00213628	0.000578742	0.000285375	0.00081407	0.00196804	0.00165813	0.00124174	0.00148352	0.00202922	0.00105605	0.000190769	6.9645e-05	0.000768383	0.00297688	0.0042734	0.00247393	0.00184465	0.000772356	7.41208e-05	0
0.00201211	0.00633966	0.0107543	0.0133841	0.0160982	0.0208214	0.0255692	0.0340649	0.0501949	0.0786588	0.127507	0.175304	0.209413	0.234659	0.25969	0.287757	0.320887	0.382188	0.497806	0.665559	0.83913	0.959224	1	0.962644	0.844851	0.650859	0.454122	0.30449	0.204619	0.132693	0.0733598	0.0311159	0.0116341	0.00610226	0.00846621	0.0107422	0.0123463	0.010807	0.00570162	0.00283635	0.00162326	0.000540855	0.000629062	0.00157333	0.0015191	0.00241841	0.00659857	0.00821037	0.0040816	0.00104105
0.67825	0.554084	0.528547	0.556034	0.578333	0.546949	0.555283	0.643679	0.760881	0.831505	0.846874	0.827655	0.786426	0.702408	0.59152	0.496387	0.465531	0.505749	0.572112	0.668059	0.783799	0.913803	1	0.948609	0.70389	0.434467	0.251027	0.121032	0.0488592	0.0189301	0.00535285	0.00365335	0.00656563	0.0058851	0.0041078	0.00350775	0.00676417	0.0168185	0.037743	0.0786304	0.135275	0.19613	0.250259	0.289371	0.329815	0.427792	0.624901	0.821863	0.930257	0.862635
0.00133245	0.000164347	0.000561614	0.00272176	0.00459752	0.00307587	0.00518158	0.0111826	0.0159804	0.0247899	0.0560939	0.105468	0.165249	0.24585	0.359569	0.473711	0.610678	0.761723	0.859754	0.917323	0.941158	0.950734	1	0.90943	0.62091	0.307895	0.129905	0.0622431	0.0425233	0.0292257	0.0138482	0.005164	0.00326635	0.00841401	0.0132316	0.00798465	0.00190095	0.000139575	0	0	0	0	0	8.30064e-05	0.000864946	0.00188922	0.000864946	0.000210877	0.00133245	0.00291033
0.157474	0.10728	0.100793	0.102318	0.127565	0.170361	0.173589	0.154909	0.0966837	0.0336702	0.0056829	0.000585574	0.00441364	0.0281593	0.0808821	0.148974	0.24852	0.376005	0.530466	0.678314	0.796818	0.921864	1	0.998781	0.936643	0.814251	0.590197	0.336627	0.182472	0.103157	0.0718989	0.0558892	0.0364128	0.0174136	0.00443966	0.000399912	0.00123648	0.00994376	0.0321364	0.0625516	0.118097	0.208857	0.297238	0.376237	0.436267	0.471456	0.473702	0.435623	0.361834	0.252032
0.818313	0.849037	0.878601	0.87851	0.860721	0.840936	0.80822	0.747961	0.661814	0.555485	0.445646	0.354871	0.29562	0.276498	0.278782	0.292598	0.342754	0.432321	0.564531	0.737629	0.892814	0.983701	1	0.927134	0.783261	0.633511	0.505347	0.398896	0.294679	0.20455	0.140461	0.102249	0.0876591	0.0702231	0.046986	0.0261173	0.017418	0.0122207	0.00808171	0.00832825	0.0266095	0.0832565	0.18235	0.305404	0.444552	0.586853	0.69154	0.755318	0.789445	0.811116
0.00113408	0.00539763	0.0189771	0.0279497	0.0191704	0.00634094	0.00106175	0.0012884	0.0031963	0.00278946	0.00436202	0.0181913	0.0456555	0.076492	0.112543	0.15772	0.214176	0.311789	0.48249	0.673881	0.868847	0.997554	1	0.879772	0.681772	0.508907	0.405796	0.364941	0.402154	0.52463	0.610599	0.576972	0.422685	0.286534	0.200566	0.117788	0.0513894	0.0197787	0.00963363	0.00319475	0.00204186	0.00388225	0.00180906	0.000500232	0.000720039	0.000363991	0.000500534	0.00199617	0.00347793	0.00248267
0.0490524	0.056994	0.0882284	0.134565	0.177027	0.218538	0.265791	0.327409	0.392108	0.446062	0.4997	0.569009	0.646492	0.718646	0.782238	0.835995	0.856495	0.850095	0.84119	0.85692	0.915193	0.976721	1	0.984971	0.935952	0.869553	0.774426	0.641723	0.468643	0.289386	0.159155	0.0861751	0.0517169	0.0355634	0.0291594	0.0246031	0.0222792	0.0205588	0.0199304	0.017163	0.0113189	0.00976337	0.0213191	0.0434077	0.0677746	0.0872958	0.0957862	0.092755	0.0793824	0.0609277
0.0113485	0.0113978	0.0221095	0.0267249	0.0175176	0.00593106	0.00740387	0.0227413	0.0398301	0.0690802	0.15248	0.287627	0.441712	0.588576	0.71042	0.779738	0.743936	0.668357	0.676525	0.771556	0.868793	0.96373	1	0.930013	0.779085	0.626383	0.454508	0.278398	0.134254	0.0450725	0.0150576	0.0154494	0.00937808	0.00214452	0.000151691	0	0	0	0.000156445	0.00180405	0.00556062	0.0082887	0.0149973	0.032345	0.0598349	0.0880816	0.0754709	0.0446166	0.022137	0.0120859
0.0418202	0.0363895	0.0468395	0.057774	0.0454744	0.033678	0.037426	0.0483064	0.0549539	0.0523018	0.0332425	0.0206277	0.0146085	0.013623	0.0265726	0.0519692	0.0952132	0.16939	0.306378	0.533432	0.753829	0.906415	1	0.982897	0.77886	0.491963	0.274821	0.158541	0.106971	0.078363	0.046566	0.0280527	0.0223008	0.0156592	0.00767419	0.00601935	0.00661263	0.00453258	0.002611	0.00534211	0.0117891	0.0240729	0.0454197	0.0695161	0.0918778	0.113235	0.137783	0.146787	0.120158	0.0710715
0.0337985	0.00978433	0.000794166	0	0	0	0	0	0	0	0	0	0	0	0	0.00179998	0.0272584	0.139026	0.326896	0.495207	0.728692	0.940118	1	0.993009	0.938531	0.812337	0.636539	0.454339	0.372344	0.291561	0.202708	0.136604	0.0730458	0.0201874	0.00695963	0.03166	0.0854571	0.126773	0.13671	0.145439	0.17294	0.186334	0.144411	0.078223	0.0216634	0.00177475	0	0.00150893	0.0165175	0.0426184
0	0	0	0	0.001808	0.0218869	0.0776258	0.143377	0.208363	0.248938	0.267841	0.338765	0.421328	0.395107	0.359357	0.406976	0.419588	0.417148	0.464174	0.633197	0.786031	0.872895	1	0.962703	0.698347	0.489591	0.514785	0.498765	0.309212	0.101952	0.0223228	0.0581686	0.115909	0.054016	0.024477	0.043668	0.0223684	0.00323433	0.000132066	0	0	0	0	0	0	0	0	0	0	0
0.0684486	0.0966035	0.0880798	0.0684353	0.0365124	0.0119631	0.00224308	0.000153659	0	0.000127181	0.00306807	0.0233891	0.0675944	0.0996877	0.132451	0.218201	0.346666	0.49148	0.653722	0.812563	0.921657	0.976383	1	0.988043	0.95407	0.915367	0.806958	0.632456	0.410454	0.198068	0.0707667	0.026889	0.0247369	0.0280951	0.0198597	0.00798955	0.00231684	0.000511659	4.04364e-05	0	0	0.000285438	0.00297434	0.00649655	0.00297434	0.000285438	0	3.04571e-05	0.00206633	0.0214647
0.0205034	0.0387278	0.0171497	0.0019111	0.00323383	0.00966006	0.0100945	0.00356546	0.00102005	0.00847305	0.0278077	0.0330464	0.0124723	0.00112929	0.00292445	0.0432315	0.215659	0.503134	0.659904	0.638297	0.689608	0.945839	1	0.83859	0.717548	0.564393	0.395025	0.267547	0.186284	0.0778185	0.034528	0.0326797	0.0186999	0.0512882	0.106449	0.0599224	0.0289331	0.0279376	0.0244996	0.0323767	0.0150536	0.00936687	0.0278111	0.0396766	0.0256335	0.00694197	0.00055179	0	0.000154122	0.00323701
0.00248552	0.00401487	0.00170244	0.000159925	4.9822e-05	0.000838576	0.00489816	0.0123302	0.013297	0.00530319	0.00597265	0.022392	0.0566026	0.107304	0.155702	0.214499	0.28635	0.440078	0.62359	0.778182	0.918749	0.999373	1	0.932368	0.780088	0.572863	0.400925	0.249095	0.136918	0.0636667	0.0229078	0.00587495	0.000874801	5.08216e-05	0	0	0	0	0	0	0	0	0	0	0	0	0	0	3.59871e-05	0.000534919
0.331434	0.34196	0.336078	0.327015	0.30636	0.249689	0.185285	0.135162	0.0947166	0.0642011	0.0434205	0.0234633	0.020389	0.0711504	0.16698	0.260425	0.392745	0.595244	0.786928	0.89153	0.960804	0.998484	1	0.916557	0.738059	0.527906	0.329385	0.181969	0.107357	0.0570034	0.0253204	0.00872171	0.005631	0.00934356	0.00917186	0.00494938	0.00513768	0.00556521	0.016598	0.0593685	0.107934	0.125597	0.138924	0.162587	0.190837	0.185217	0.152323	0.147003	0.203042	0.284219
0.0113023	0.0274642	0.0444741	0.0427564	0.05501	0.0848135	0.10515	0.116402	0.116734	0.0967382	0.0896565	0.128294	0.188843	0.231599	0.295204	0.377446	0.451717	0.497903	0.544031	0.642809	0.810598	0.975453	1	0.898318	0.744847	0.563486	0.366705	0.182698	0.0640818	0.0140974	0.00153998	6.17619e-05	0	1.85648e-05	0.000431947	0.00306303	0.00985825	0.0337372	0.0657877	0.0371871	0.00879165	0.00382908	0.00164293	0.00230165	0.0104542	0.0176427	0.0110509	0.0110669	0.0102061	0.00610746
0	0	0	0	0	0	0	0	0	0	0	0	0	0.000409462	0.00861053	0.06313	0.200897	0.341266	0.416828	0.53668	0.754125	0.93364	1	0.93642	0.801674	0.678493	0.5722	0.429714	0.275258	0.161318	0.0881626	0.0467358	0.0196531	0.00442896	0.000327622	0	0	0	0	0	0	0	0	0	0	0	0	0	0	0
0.00732628	0.0174777	0.0296215	0.0356004	0.0407681	0.0516375	0.0725837	0.0993411	0.110967	0.0986912	0.0771228	0.0670353	0.0885898	0.148418	0.228273	0.325485	0.44462	0.574239	0.712251	0.836739	0.922364	0.97556	1	0.975825	0.884599	0.743025	0.578768	0.418157	0.282174	0.172568	0.0979196	0.0510204	0.0221211	0.00716626	0.0014693	0.00118378	0.00458589	0.0100211	0.0146479	0.0172992	0.0193612	0.0198576	0.019	0.0139308	0.00734024	0.00315629	0.000823806	0.000165683	0.00111345	0.00347513
0.00614838	0.00248257	0.00338082	0.00768628	0.00952482	0.00920883	0.00668409	0.00542726	0.00398739	0.00129819	0.000112412	0	0	2.63887e-05	0.00111777	0.0122105	0.0537693	0.132199	0.243206	0.409253	0.626851	0.851618	1	0.97007	0.789897	0.547216	0.324296	0.173862	0.0816399	0.0282029	0.0060052	0.00210533	0.00239895	0.00166189	0.000498623	0.0001481	0.000235176	0.000107671	1.03329e-05	0	0	0	0	0	0	0	0.000100274	0.00126055	0.00469518	0.00767961
0.0112996	0.0196776	0.0356055	0.060824	0.0812415	0.109697	0.166077	0.223278	0.245431	0.230722	0.189542	0.143798	0.123477	0.120862	0.151503	0.220019	0.325642	0.478483	0.659039	0.824955	0.932613	0.994744	1	0.88825	0.669163	0.429415	0.245537	0.124341	0.0568321	0.0280327	0.0131024	0.0039667	0.0021139	0.00197052	0.000703999	6.25173e-05	0	0	0	0	0	0	0	0	4.73358e-05	0.000635488	0.00280854	0.00656119	0.00979917	0.0100695
0	0	0	0.00197324	0.0205616	0.0483752	0.0620021	0.137777	0.171375	0.0908996	0.0388573	0.058587	0.0570808	0.0196079	0.00171563	0	0	0.000771844	0.0143651	0.0906512	0.231149	0.305012	0.523157	1	0.941644	0.58174	0.342882	0.128503	0.0201159	0.00106105	0	0.00155737	0.0170041	0.0435305	0.0338871	0.00964219	0.000775876	0	0.00130562	0.0136049	0.0297159	0.0136049	0.00130562	0	0	0	0	0	0	0
0.0441839	0.0297444	0.0246503	0.0264874	0.0307766	0.0314164	0.0212952	0.00945437	0.00471708	0.00859134	0.0171057	0.0218996	0.0250314	0.0360887	0.0628592	0.0950966	0.123597	0.165261	0.259972	0.41962	0.609827	0.799572	0.951696	1	0.907881	0.689598	0.433476	0.230968	0.103564	0.0400372	0.0119221	0.0021577	0.00156653	0.0077412	0.0254429	0.0617339	0.132178	0.240104	0.351661	0.435206	0.468133	0.45955	0.431588	0.376359	0.302067	0.241795	0.192993	0.1518	0.113374	0.0748468
0	0	0	0	0	0	0	0	0	0	0	0	0	0.00156661	0.0182695	0.0622124	0.137654	0.296654	0.464293	0.551901	0.631488	0.739783	0.919606	1	0.822556	0.564759	0.320587	0.179222	0.128561	0.230597	0.368301	0.266029	0.127187	0.105234	0.130995	0.202079	0.190299	0.121713	0.0414553	0.00534283	0.000212934	0	0	0	0	0	0	0	0	0
0	0	0	0	0	0	0.00026857	0.00351413	0.0162899	0.0531277	0.132708	0.201105	0.183977	0.139985	0.100197	0.0927579	0.106432	0.156342	0.262225	0.434118	0.60891	0.757877	0.946718	1	0.817234	0.554426	0.386343	0.271592	0.17055	0.105021	0.0568831	0.0242697	0.0296273	0.126499	0.27104	0.252911	0.155693	0.0605532	0.015279	0.00541671	0.00164718	0.000144551	0.000539358	0.00562024	0.0122757	0.00562024	0.000539358	0	0	0
0.010258	0.0229079	0.0418004	0.0753882	0.116605	0.146814	0.170294	0.189978	0.160885	0.0911741	0.0451942	0.0353149	0.0548551	0.10343	0.176928	0.251193	0.312255	0.392006	0.507657	0.638056	0.777514	0.883604	0.957847	1	0.988719	0.903186	0.732184	0.525107	0.341614	0.21317	0.138927	0.104648	0.086263	0.0622029	0.0325601	0.0125602	0.0031219	0.000338411	4.02243e-05	0.000313845	0.000827791	0.000930596	0.000874332	0.000336132	3.09604e-05	0	0	1.44709e-05	0.000330091	0.0027026
0.210362	0.238508	0.253504	0.266435	0.296398	0.318451	0.322091	0.303712	0.235632	0.124813	0.0523727	0.0297003	0.0355301	0.0766206	0.155471	0.281196	0.394826	0.498771	0.633608	0.766493	0.875926	0.94619	0.993028	1	0.942703	0.813283	0.587811	0.355835	0.198954	0.119805	0.0999989	0.104799	0.119894	0.147811	0.188177	0.232151	0.2611	0.252703	0.202696	0.132543	0.0607645	0.0161319	0.00533995	0.00397116	0.0057994	0.0133753	0.0311596	0.0570365	0.0936061	0.143482
0.048019	0.0622964	0.0761226	0.0844128	0.0899208	0.100706	0.117396	0.124975	0.116001	0.0947528	0.0673711	0.0474121	0.0380308	0.0356112	0.0341871	0.0364476	0.0510557	0.088373	0.176758	0.332431	0.540776	0.770205	0.945757	1	0.928784	0.779381	0.6223	0.483352	0.347988	0.218187	0.123705	0.0774186	0.0488117	0.0251039	0.0125515	0.00625032	0.00207111	0.000337417	1.97937e-05	0	7.78881e-05	0.000886835	0.00260792	0.00305875	0.00210136	0.00172661	0.00626488	0.0171582	0.02916	0.0384705
0.00215871	0.000988329	9.4847e-05	0	0	0	4.6168e-05	0.000546657	0.00173409	0.00197356	0.000729475	6.5575e-05	0.00019873	0.00285293	0.0142028	0.0392799	0.0872512	0.190561	0.359359	0.540377	0.697293	0.835421	0.968832	1	0.915618	0.782869	0.652019	0.513485	0.369675	0.241949	0.143251	0.0819309	0.0499196	0.0286411	0.0145408	0.00732163	0.00578354	0.0156296	0.028352	0.0269819	0.0150079	0.00493053	0.00143572	0.00404064	0.0117817	0.0180569	0.0163501	0.0090558	0.00252016	0.00118287
0.0277083	0.0185608	0.0152703	0.0129096	0.00679335	0.00874139	0.0135035	0.0151078	0.0160952	0.0151065	0.012479	0.00744271	0.0068004	0.0246619	0.0762131	0.165501	0.266226	0.380522	0.514588	0.6624	0.774078	0.852326	0.944297	1	0.948533	0.783818	0.589285	0.427318	0.300332	0.190618	0.121478	0.0959697	0.0854659	0.0681804	0.0444047	0.0476149	0.0963294	0.178046	0.235085	0.235288	0.217168	0.184182	0.144708	0.123433	0.114071	0.0994806	0.0837896	0.061514	0.039703	0.0307664
0.00530025	0.00518102	0.00224534	0.000215479	0	7.09224e-05	0.00116723	0.00622965	0.0121905	0.00952548	0.00878802	0.013247	0.0152093	0.0218975	0.0345966	0.0524287	0.0922098	0.177791	0.298218	0.433664	0.595042	0.786123	0.945826	1	0.946255	0.817342	0.625061	0.423783	0.255621	0.129716	0.06307	0.042913	0.037971	0.0288764	0.0511849	0.123262	0.228694	0.293076	0.26035	0.172303	0.104503	0.0656354	0.0445065	0.0345412	0.0407533	0.0472591	0.0350812	0.0223083	0.0130645	0.00884127
0.00177089	0.00231396	0.00610116	0.00569918	0.00187733	0.000161534	0	0	0.000121567	0.00156034	0.00640278	0.015968	0.0406745	0.0937885	0.172656	0.2975	0.484834	0.704336	0.86341	0.912679	0.924966	0.966034	0.99976	1	0.947143	0.816329	0.61337	0.381976	0.199132	0.0824921	0.0211926	0.00245595	9.6859e-05	0	0	0	0	0	0.00014002	0.00158027	0.0044501	0.00421826	0.00140328	0.000121232	0	8.84692e-05	0.00114664	0.00448544	0.00738959	0.00538367
0.0141924	0.0159262	0.0234888	0.0265643	0.0289461	0.03277	0.034081	0.0348551	0.0378617	0.0412432	0.0437768	0.044999	0.0517388	0.068059	0.0971389	0.148381	0.237055	0.373496	0.533768	0.677226	0.793033	0.897996	0.988037	1	0.890358	0.705739	0.506526	0.33925	0.221298	0.134923	0.0757063	0.0414548	0.0291998	0.0243816	0.0193802	0.0173537	0.0155867	0.013026	0.00878018	0.00379576	0.00155033	0.00594928	0.0175356	0.0254088	0.0248413	0.0209325	0.020317	0.0235954	0.0255621	0.021541
0.00616649	0.000464146	0	0	0	0.000670828	0.00787654	0.0261117	0.0455026	0.0640948	0.0651118	0.0452417	0.0189928	0.00395902	0.000277878	0	0.000668463	0.0144483	0.108126	0.351486	0.634585	0.843837	0.975839	1	0.95654	0.845131	0.681805	0.521729	0.418367	0.347025	0.221611	0.105515	0.0468235	0.0180369	0.00395832	0.000290691	0	0	0	0	0	0.0002747	0.00286244	0.006717	0.00865912	0.0217303	0.037738	0.0462978	0.0459408	0.0253709
0.0374152	0.0216279	0.00774344	0.0092953	0.0122819	0.0307656	0.0893974	0.193605	0.223934	0.197131	0.123682	0.0849796	0.087665	0.0713536	0.0606276	0.0440679	0.0250951	0.0421071	0.10902	0.27726	0.509019	0.731431	0.908352	1	0.899775	0.714788	0.525548	0.339082	0.226016	0.257938	0.262802	0.212792	0.179423	0.120282	0.0562026	0.0147924	0.00689778	0.0164318	0.0159132	0.00536845	0.000466402	0	0	0	0	0	0	0	0.00153874	0.0162637
0.443995	0.382302	0.314095	0.238605	0.168907	0.127498	0.111174	0.0962707	0.084047	0.073747	0.0610751	0.0490439	0.047723	0.0432007	0.0426812	0.0786775	0.157409	0.271655	0.420581	0.60702	0.792194	0.913548	0.974966	1	0.983653	0.88218	0.717915	0.514121	0.311089	0.145207	0.0517378	0.0133257	0.00196267	0.000458306	0.000766338	0.000350855	5.4641e-05	0.000477234	0.00414119	0.0178092	0.0436352	0.0719754	0.106076	0.165279	0.239353	0.297683	0.333793	0.363127	0.410922	0.462436
0	0	0	0	0	0	0	0.000770008	0.00889018	0.0265545	0.0277453	0.00979921	0.000866507	0	0.00278559	0.039072	0.179888	0.397939	0.571654	0.710015	0.756889	0.819379	0.948786	1	0.91285	0.772016	0.630004	0.433816	0.238678	0.119565	0.037762	0.00459159	0.000165585	0	0	0	0	0	0	0	0	0	0	0	0	0	0	0	0	0
0.125596	0.155306	0.137373	0.0761984	0.0266037	0.0283104	0.0479783	0.0356563	0.0124167	0.0020152	0.000118033	0	0	0	0	0	0.000614481	0.00925799	0.0549327	0.206816	0.501565	0.789297	0.95802	1	0.851205	0.67595	0.557603	0.51682	0.555615	0.485993	0.351849	0.259905	0.189559	0.136917	0.0614001	0.0173787	0.040806	0.136288	0.230073	0.214642	0.171056	0.175229	0.138767	0.0708058	0.0402214	0.0613376	0.0802395	0.0900638	0.128475	0.133546
0.315402	0.401459	0.493853	0.568872	0.601031	0.593378	0.601069	0.634791	0.634393	0.581307	0.485121	0.38795	0.305439	0.242443	0.194125	0.149484	0.134761	0.175575	0.259987	0.378878	0.509318	0.621764	0.736833	0.878948	1	0.936653	0.697211	0.453663	0.26739	0.142329	0.067805	0.0324746	0.0177779	0.00903393	0.00345815	0.00161091	0.000976654	0.000501815	0.000407075	0.000751189	0.0053745	0.0186536	0.0322077	0.0359671	0.0462142	0.0873236	0.144818	0.199348	0.246916	0.274374
0.00707873	0.00368002	0.00285405	0.00535893	0.00955422	0.0129432	0.0200011	0.0281447	0.0319266	0.0306394	0.0322254	0.0390593	0.0390039	0.0309271	0.0293837	0.043143	0.0687457	0.121255	0.207647	0.321328	0.455325	0.602995	0.787633	0.954377	1	0.863877	0.608209	0.349964	0.184258	0.107504	0.0776404	0.0850186	0.104286	0.108423	0.0890477	0.0653473	0.0411302	0.0175241	0.00482903	0.00341348	0.0115601	0.0298723	0.0556214	0.067931	0.058857	0.0435836	0.0321598	0.0252009	0.0197571	0.0133722
0.00302626	0.0200656	0.0475603	0.043334	0.0178488	0.00457292	0.00104805	0.00125437	0.00415211	0.00572493	0.00648198	0.0147903	0.0290761	0.052995	0.0913963	0.158793	0.214844	0.284246	0.390819	0.523294	0.690858	0.846714	0.92017	0.97539	1	0.84291	0.555122	0.287407	0.096666	0.0176164	0.00672688	0.0209906	0.0617593	0.157565	0.348229	0.510713	0.576379	0.576022	0.502344	0.425336	0.338381	0.202724	0.0953779	0.0445332	0.020813	0.00978308	0.00750443	0.00432955	0.00107801	0.000228509
0.0180141	0.0532049	0.11424	0.191814	0.270503	0.334178	0.408785	0.491686	0.479708	0.372299	0.294264	0.277335	0.28665	0.298822	0.310167	0.312664	0.301486	0.298342	0.358092	0.478141	0.612598	0.757937	0.893639	0.992289	1	0.885182	0.701663	0.479784	0.23784	0.0818428	0.024646	0.00817202	0.00190216	0.000147661	0	0.000453744	0.00512941	0.0150306	0.0193408	0.0169419	0.00689496	0.00220071	0.00277263	0.00125059	0.000120015	0	0	0	0.000259927	0.00363713
0.0201152	0.0226636	0.0203291	0.0260798	0.0335646	0.0239312	0.00936424	0.00190263	0.000133575	0	0.000314044	0.0037685	0.0138274	0.0322174	0.062835	0.0978799	0.168969	0.297525	0.430105	0.521639	0.569875	0.630546	0.734197	0.883509	1	0.91543	0.658278	0.381562	0.191021	0.0759944	0.0212306	0.00415799	0.00593858	0.0168102	0.0218191	0.0226278	0.0196001	0.0116241	0.00487793	0.00609009	0.0103795	0.01429	0.0142843	0.00749002	0.00195428	0.00253215	0.00583352	0.00393604	0.00158746	0.00715789
0.256105	0.210559	0.200307	0.171972	0.180839	0.183374	0.150851	0.126171	0.0687439	0.0172068	0.00484685	0.00911146	0.00732177	0.0066378	0.0274339	0.0678307	0.0878178	0.0948426	0.127373	0.198858	0.297212	0.416467	0.616484	0.873221	1	0.92042	0.746988	0.490711	0.196838	0.0381641	0.00253874	0	0	0	0	0	0	0.00112907	0.013921	0.0530408	0.120295	0.235712	0.380137	0.505187	0.559492	0.498619	0.41289	0.353177	0.357971	0.328773
0.0114648	0.0095465	0.00361761	0.000659916	4.26719e-05	1.31406e-05	0.000192738	0.000933503	0.00197708	0.00215158	0.00316453	0.00997962	0.0245687	0.0458464	0.0780105	0.132892	0.216741	0.322851	0.444433	0.587414	0.702649	0.762696	0.839453	0.945219	1	0.957885	0.893462	0.810763	0.654143	0.450095	0.274993	0.160478	0.0927737	0.0545939	0.0266957	0.00887769	0.00193703	0.000704824	0.000301523	0.000346362	0.000699767	0.000402307	0.000997299	0.00316068	0.00471436	0.00440382	0.00225786	0.000528436	0.000442464	0.00441772
0.0537134	0.0603813	0.0314387	0.00716361	0.000520482	0	0	0	0	0	0	0	0	0	0	0	0	0.000132597	0.00192921	0.0134299	0.0705248	0.209273	0.422941	0.749434	1	0.945939	0.687512	0.409903	0.189984	0.062237	0.0177164	0.0278445	0.0451502	0.0252605	0.00522123	0.000344585	0	0	0	0	0	0	0.00089418	0.00982621	0.0256516	0.0215486	0.0134399	0.0199836	0.0193841	0.0250968
0.0114103	0.00101932	0	0	0	0.000437276	0.006289	0.0296384	0.062644	0.0738752	0.0681595	0.0487171	0.0396732	0.0742133	0.12002	0.166496	0.207912	0.246928	0.244508	0.225738	0.296305	0.487144	0.750609	0.970804	1	0.852103	0.573232	0.304291	0.132937	0.0556915	0.0204302	0.00427539	0.000305303	0	0	0	0	0.000471751	0.00588389	0.0210139	0.028917	0.0148555	0.00293481	0.000188737	0	0	0.000788823	0.00923904	0.028575	0.0314193
0	0	0	0	0	0	9.81899e-05	0.00141769	0.00682552	0.0156594	0.0232737	0.0363911	0.0679726	0.120071	0.181145	0.250451	0.330661	0.423694	0.504305	0.572838	0.649962	0.747432	0.852323	0.946485	1	0.99588	0.903501	0.7276	0.54044	0.406897	0.327345	0.264024	0.211517	0.162185	0.118785	0.0750038	0.03782	0.0159635	0.00731435	0.00326778	0.000808194	6.85721e-05	0.000140546	0.000968541	0.00188841	0.000842786	8.03252e-05	0	0	0
0	0	0	0	0	0	0	0	0	0	0	0	0	0	0.000144053	0.00259182	0.0163053	0.0456613	0.0720738	0.0874571	0.133253	0.290823	0.542824	0.83205	1	0.954182	0.765188	0.496037	0.246076	0.0927254	0.0277485	0.00897496	0.00238797	0.000201733	0	0	0	0.00038021	0.00396188	0.00865353	0.00396188	0.00038021	0	0	0	0	0	0	0	0
0.149295	0.0553384	0.0449866	0.0516862	0.0397428	0.0324939	0.0294179	0.0177398	0.00492946	0.000399936	0.000116147	0.0015145	0.00581358	0.00962081	0.0264181	0.127969	0.351811	0.568291	0.637026	0.62942	0.650038	0.693439	0.774946	0.911895	1	0.899803	0.67166	0.44959	0.279565	0.208584	0.257434	0.266509	0.20082	0.167399	0.198263	0.184443	0.106817	0.0751705	0.0858997	0.0562001	0.0263287	0.0377874	0.0463927	0.0368087	0.0371165	0.0378963	0.0230916	0.0547041	0.192459	0.278494
0	0	0	0	0	0	0	0	0	0	0	0	0	0	0	0.00126041	0.0165046	0.0695248	0.157976	0.265321	0.372038	0.49443	0.71306	0.92745	1	0.943599	0.884416	0.893455	0.773567	0.480271	0.306417	0.201116	0.114205	0.0481309	0.0198819	0.0261673	0.021681	0.0066799	0.000558429	0	0	0	0	0	0	0	0	0	0	0
0.0778061	0.0835661	0.0670482	0.0426716	0.0243556	0.0119193	0.00494461	0.00236786	0.00754313	0.0183541	0.0195373	0.0141991	0.0130553	0.0115356	0.0115197	0.0285606	0.0585778	0.0924418	0.163497	0.279464	0.423773	0.569194	0.733525	0.891452	1	0.996034	0.863949	0.672917	0.489411	0.3284	0.203336	0.117589	0.0608493	0.0255618	0.00833023	0.00368569	0.00238651	0.00289593	0.00686795	0.013613	0.0247043	0.0379701	0.0495329	0.0571539	0.062906	0.0790104	0.094415	0.0897862	0.0657902	0.0570275
0.0973044	0.083359	0.0763317	0.0653695	0.0557081	0.0468352	0.037389	0.0275155	0.0195578	0.0117237	0.00350052	0.000295075	0	0.000281936	0.00433876	0.0245273	0.076332	0.154302	0.249197	0.392028	0.56739	0.737609	0.888934	0.987434	1	0.938372	0.813452	0.592541	0.358901	0.220061	0.150003	0.106677	0.0580966	0.0239817	0.019196	0.0247506	0.0231907	0.0339676	0.0601345	0.0832048	0.0798248	0.0582347	0.0410105	0.0244263	0.018895	0.0346629	0.0638158	0.0934125	0.117489	0.117677
0.0172955	0.00907826	0.00837528	0.0125454	0.0144812	0.0145788	0.0128538	0.0102639	0.0140542	0.0153316	0.0124924	0.0220916	0.0506953	0.0691423	0.0658347	0.0578902	0.0565337	0.0793355	0.138871	0.229288	0.377314	0.566735	0.759954	0.922218	1	0.914162	0.713276	0.516112	0.365664	0.239654	0.13818	0.0719882	0.0347359	0.0288631	0.0645772	0.116206	0.136824	0.133015	0.137002	0.135659	0.132288	0.142951	0.147105	0.134012	0.113455	0.0866955	0.0548315	0.0416434	0.0428815	0.0321235
0.0116802	0.0224404	0.0231335	0.0141646	0.00404352	0.000333097	0	0	0	0.000175241	0.00182605	0.00398846	0.00182605	0.000237496	0.00096138	0.00578807	0.022618	0.0688646	0.162963	0.313259	0.521002	0.725643	0.851543	0.931498	1	0.961837	0.746356	0.468593	0.281666	0.157656	0.0743406	0.0289122	0.0114564	0.0088855	0.00432096	0.00210842	0.000814961	0.000126878	0.000795864	0.0059865	0.0298514	0.0822337	0.120273	0.10035	0.0544606	0.0248937	0.00994928	0.00601441	0.00416668	0.00388539
0	0	0	0	0	0	0	0.0011468	0.0129616	0.0366432	0.0349762	0.011689	0.00101171	0	0	0.000413517	0.010497	0.0882081	0.310038	0.570995	0.702544	0.757684	0.823371	0.922509	1	0.963997	0.867871	0.791831	0.596007	0.338196	0.168894	0.106474	0.0820445	0.0710256	0.0402727	0.0192698	0.0262099	0.0218857	0.00678184	0.000568421	0	0	0	0	0	0	0	0	0	0
0	0	0	0	0	0	0	0.00196656	0.0257562	0.106215	0.216018	0.287792	0.332032	0.392322	0.401673	0.268153	0.115477	0.035826	0.023323	0.0926846	0.278509	0.550169	0.777389	0.887303	0.959717	1	0.859026	0.512583	0.201868	0.0548093	0.00950686	0.000637291	0	0	0	0	0	9.16635e-05	0.0011471	0.00408639	0.00532385	0.0020918	0.000191947	0	0	0	0	0	0	0
0.598225	0.576082	0.532856	0.49062	0.486835	0.511292	0.532349	0.53363	0.517512	0.44446	0.345205	0.254066	0.197493	0.195225	0.21072	0.196043	0.145985	0.0996134	0.0818373	0.0913771	0.130188	0.234079	0.428837	0.646862	0.868957	1	0.931774	0.68518	0.402818	0.193273	0.0784598	0.0319654	0.0204668	0.0264539	0.0577623	0.131132	0.234019	0.338206	0.448932	0.506993	0.431522	0.323288	0.221843	0.15404	0.137983	0.1517	0.230527	0.336034	0.453556	0.568637
0	0	0	0.000173347	0.00197463	0.00581561	0.0074518	0.0123282	0.0349275	0.0927884	0.194175	0.296754	0.368182	0.380234	0.356066	0.343941	0.356152	0.36675	0.338773	0.299952	0.311528	0.381811	0.538397	0.758285	0.92664	1	0.896527	0.57714	0.272244	0.119057	0.0645417	0.0551654	0.0444372	0.020497	0.00558657	0.00331294	0.00307397	0.00109801	9.76969e-05	0	0	0	0	0	0	0	0	0	0	0
0	0	1.0088e-05	0.000149883	0.000696043	0.00112392	0.000533101	0.000634266	0.00128759	0.000589503	0.000100464	0.000586724	0.00244353	0.00440754	0.00398481	0.00610166	0.0199197	0.0481086	0.0967926	0.165883	0.278753	0.45122	0.640237	0.824895	0.969112	1	0.871206	0.582634	0.285922	0.109337	0.0393899	0.0201113	0.0121829	0.00450851	0.00125944	0.00131514	0.001136	0.00108653	0.000446355	9.36398e-05	0.000536783	0.00117244	0.000536783	5.15135e-05	0	0	0	0	0	0
0	0	0	0	0	0	0	0	0	0	0	0	0	0	0	0	0.000429926	0.00602578	0.030584	0.0960022	0.213701	0.369512	0.573421	0.791648	0.968808	1	0.838786	0.50212	0.182017	0.0406749	0.00635737	0.00042476	0	0	0	0	0	0	0	0	0	0	0	0	0	0	0	0	0	0
1.61745e-05	0	0	3.08885e-05	0.000472217	0.00250084	0.00645047	0.0103008	0.013173	0.0148918	0.0159809	0.0161547	0.0130483	0.0102588	0.0134751	0.028312	0.0659356	0.128479	0.200358	0.273536	0.355959	0.454259	0.5886	0.750544	0.90377	1	0.978999	0.748525	0.351838	0.0895196	0.0136868	0.006893	0.0208511	0.0586646	0.111288	0.153125	0.172777	0.170612	0.139412	0.0899151	0.0508638	0.0318866	0.0257029	0.0207852	0.0195189	0.0253628	0.021682	0.0117923	0.00353175	0.000425897
0.00739942	0.00598967	0.0046686	0.00162046	0.000277093	0.00138635	0.00421456	0.0149942	0.041174	0.0525285	0.0461611	0.0326233	0.0184865	0.0077856	0.0046667	0.00183478	0.00195856	0.0161554	0.0512051	0.0848936	0.121202	0.178054	0.268545	0.484352	0.827313	1	0.880563	0.574086	0.241272	0.0567974	0.0095484	0.00942221	0.0162877	0.0221158	0.0202333	0.00720984	0.000643928	0.000222479	0.00231829	0.0050636	0.00231829	0.000222479	0	0	9.91419e-05	0.00130008	0.00508853	0.007884	0.00681194	0.00820996
0	0	0	0	0	0	0	0	0	0	0	0	0	0.00198818	0.023367	0.0743426	0.0992616	0.0946143	0.104461	0.0877063	0.0552201	0.0531172	0.0918325	0.270238	0.683989	1	0.909003	0.513862	0.184261	0.0430096	0.00601674	0.00034381	0	0	0	0.000578331	0.0065743	0.0198057	0.0291978	0.0376992	0.0343447	0.0306316	0.0452755	0.0238864	0.00394266	0.000200382	0	0	0	0
0.00345114	0.00132526	0.00194083	0.000877473	8.42085e-05	0	3.24777e-05	0.000381761	0.00119075	0.00132473	0.000484039	6.27977e-05	0.00028106	0.00131615	0.00258561	0.00246137	0.00459696	0.0147719	0.0287881	0.0611498	0.133798	0.206988	0.316268	0.535517	0.812477	1	0.918253	0.585369	0.278185	0.0983738	0.0262155	0.00704545	0.00480594	0.0118379	0.0267855	0.045486	0.0657975	0.0780483	0.0811649	0.0894573	0.118185	0.155919	0.17722	0.172283	0.154888	0.130022	0.100789	0.0665642	0.0364731	0.0142143
0.00401276	0.0141991	0.0199429	0.0117118	0.00456165	0.00523349	0.00828893	0.014614	0.0143573	0.00756938	0.00260985	0.00858467	0.0269747	0.0358887	0.0300223	0.0274723	0.0282742	0.0364843	0.0901848	0.187439	0.295296	0.430958	0.585263	0.733866	0.88179	1	0.974305	0.770155	0.425444	0.161017	0.0411783	0.00592304	0.000331584	0	0	0.000183428	0.00203002	0.00541125	0.00466629	0.00205185	0.00204681	0.00207929	0.000747348	6.65132e-05	0	0	0	0	0	0.000324126
0.0195986	0.031905	0.0586863	0.0969661	0.126116	0.146384	0.198306	0.260155	0.277435	0.231611	0.19559	0.184262	0.196355	0.274844	0.406692	0.553649	0.685048	0.794412	0.871161	0.926967	0.963408	0.97104	0.967267	0.970991	0.994819	1	0.950558	0.80621	0.554146	0.299218	0.144204	0.080424	0.0546146	0.0397473	0.0230148	0.00994166	0.00249872	0.000271821	0.000773959	0.00185041	0.0015663	0.00158496	0.00131466	0.000434319	0.000257381	0.00234838	0.00576134	0.00527069	0.00543154	0.00906132
0.000817778	0.00394798	0.00794111	0.00699529	0.0032875	0.00216802	0.00289174	0.00221415	0.00100828	0.00191983	0.00549358	0.0102226	0.0143936	0.020251	0.0286127	0.0426941	0.0783239	0.143527	0.214763	0.299156	0.428351	0.589787	0.743333	0.873443	0.959972	1	0.976998	0.867018	0.690009	0.498448	0.334668	0.215615	0.141896	0.095537	0.0599413	0.031901	0.0149134	0.00871969	0.00382805	0.000747002	4.84009e-05	1.51963e-05	0.000163415	0.000398661	0.000273665	6.79922e-05	5.06667e-06	0	0	5.53517e-05
0.0126522	0.00719628	0.00464521	0.0026794	0.000756004	6.19013e-05	0	0	0	0	6.53982e-05	0.000864875	0.00381648	0.0100603	0.0226572	0.0519626	0.115681	0.211936	0.311506	0.403869	0.514311	0.651593	0.78892	0.898228	0.965464	1	0.994859	0.947896	0.864822	0.74766	0.61126	0.47092	0.337995	0.226437	0.139872	0.0799085	0.0432952	0.0227396	0.0149121	0.0150162	0.0168157	0.0180889	0.0209524	0.0238602	0.0213706	0.0199741	0.0255113	0.028337	0.0256731	0.0193267
0.000102283	0	0	0	0	0	0	0	0	0	0	0	0.000120001	0.00152935	0.00697874	0.0237271	0.0601857	0.113186	0.19123	0.278404	0.37809	0.516779	0.682585	0.849082	0.965115	1	0.955194	0.851515	0.706365	0.551828	0.410078	0.302286	0.221663	0.151963	0.0952629	0.0625585	0.0528653	0.0330406	0.0156771	0.00620859	0.00311822	0.00211902	0.000690383	5.98493e-05	3.06864e-05	0.000333016	0.000938834	0.00168728	0.00249677	0.00107907
0.3369	0.18971	0.097732	0.0481984	0.0164548	0.00290994	0.000430901	0.00315524	0.0157021	0.0636934	0.171378	0.282395	0.361109	0.385528	0.366583	0.371578	0.426287	0.517903	0.583894	0.633502	0.674618	0.730756	0.818703	0.907567	0.965453	1	0.924438	0.744727	0.576673	0.50628	0.487983	0.44463	0.399366	0.342471	0.258274	0.197994	0.158708	0.162307	0.202559	0.261424	0.324395	0.407462	0.4855	0.591379	0.672852	0.673461	0.61652	0.561562	0.516124	0.455441
0	0	0	0	0	2.85942e-05	0.000768057	0.00847286	0.0468861	0.135633	0.243004	0.337051	0.403081	0.442702	0.466788	0.498884	0.558863	0.636741	0.677869	0.673882	0.676227	0.687573	0.723082	0.805146	0.920348	1	0.966655	0.83449	0.653667	0.446543	0.274266	0.176886	0.119189	0.098703	0.143265	0.300369	0.498288	0.589513	0.50709	0.334048	0.179961	0.09052	0.0639261	0.0521103	0.034783	0.0176242	0.0067357	0.00153307	0.000116558	0
0	0.000662197	0.00870689	0.0355034	0.0658701	0.0690286	0.0597601	0.0606185	0.0537167	0.0259737	0.00560674	0.00039418	0	0	0	0	0	0	0.000845295	0.0107486	0.0445589	0.118178	0.282607	0.559388	0.847601	1	0.9479	0.745504	0.596261	0.529665	0.437435	0.311738	0.185613	0.103445	0.0497557	0.0129958	0.00103852	0	0.000320904	0.00353288	0.00927301	0.00764517	0.00229017	0.000188985	0	0	0	0	0	0
0	0	0	0	0.000137616	0.00191375	0.00827775	0.0138789	0.00846917	0.00228422	0.00345566	0.0108524	0.0155042	0.0155435	0.0233152	0.0467889	0.0673741	0.0671278	0.054108	0.0472678	0.0502203	0.105134	0.301284	0.649754	0.955355	1	0.782941	0.539468	0.375945	0.211619	0.0882387	0.0341088	0.0146779	0.00404469	0.000335899	0	0	0	0	0	0	0	0	0	0	0	0	0	0	0
0	0	0	0	0	0	0.000685691	0.00736867	0.0186597	0.021245	0.0359906	0.0533865	0.0424949	0.0135695	0.00116085	0	0	0.00025805	0.00392861	0.020432	0.0533795	0.119347	0.296957	0.611499	0.933814	1	0.786111	0.574704	0.441097	0.322091	0.209597	0.117518	0.0642408	0.0301125	0.00759836	0.000596204	0	0	0	0	0	0	0.000599411	0.00706754	0.0222031	0.024944	0.00915997	0.000821532	0	0
0.0373042	0.0551681	0.0695525	0.0631569	0.0539196	0.0596219	0.0689496	0.0717954	0.0575931	0.0365612	0.0237444	0.0244777	0.0421451	0.0844144	0.133019	0.165313	0.189675	0.22447	0.258063	0.276791	0.286908	0.300577	0.380006	0.57681	0.83348	1	0.990517	0.880037	0.789824	0.705705	0.551418	0.499662	0.609214	0.729867	0.754379	0.696553	0.577918	0.444034	0.35638	0.287434	0.238388	0.216755	0.210209	0.180282	0.122546	0.0728918	0.0386898	0.0149989	0.00986377	0.0229276
0	0	0	0	0	0.00096041	0.0102337	0.0247635	0.0217783	0.0254286	0.0287478	0.0149434	0.00319302	0.000219969	0	0	0	0	0.000229358	0.00473464	0.0383281	0.160491	0.395708	0.695444	0.975109	1	0.829529	0.670937	0.464258	0.257771	0.136152	0.0565733	0.0123194	0.00088946	0	0	0	0	0.000667163	0.00745465	0.0204223	0.0183923	0.00590491	0.000502651	0	0	0	0	0	0
0.00623683	0.00142995	0.000100949	5.94774e-05	0.000867993	0.00444296	0.0120196	0.0197662	0.0208984	0.0155608	0.00827347	0.00226039	0.000184015	0	0	0.000384093	0.00438774	0.0132646	0.0193258	0.0305208	0.0516902	0.0878673	0.21953	0.518482	0.864077	1	0.831442	0.550089	0.326693	0.190711	0.112169	0.0568884	0.0194275	0.00943587	0.00585376	0.00162291	0.00012959	0	0	0	0	0	0	0	0	0	0	0.000378038	0.00404019	0.00965601
0.0308848	0.0108453	0.00483521	0.0210245	0.0583616	0.130424	0.284785	0.472604	0.578475	0.606658	0.596564	0.576083	0.588231	0.639209	0.670029	0.703592	0.65242	0.514042	0.382895	0.313064	0.275443	0.261217	0.366007	0.654955	0.933173	1	0.844128	0.601399	0.353121	0.158732	0.0716796	0.0553848	0.0214099	0.0019843	0	0	0	0.000802841	0.00914767	0.0275165	0.0385062	0.0443224	0.0441918	0.0568267	0.0952595	0.119591	0.111189	0.0850585	0.0575466	0.0418404
0.00199658	0.0009141	8.77235e-05	0	0	0	0.000205452	0.00228444	0.00633801	0.0071746	0.00613348	0.00587507	0.0115946	0.0193179	0.0246766	0.0230085	0.011727	0.00378627	0.00986294	0.0328712	0.0760022	0.191472	0.428108	0.724034	0.957355	1	0.83854	0.601019	0.405601	0.262757	0.179103	0.130176	0.101649	0.0776991	0.0520211	0.0285703	0.0169067	0.0100664	0.00678521	0.0052399	0.00269955	0.000657969	5.00488e-05	0	0	0	0	0	8.77235e-05	0.0009141
0	0	0	0	0	0	0.000337537	0.00560441	0.0329781	0.0911996	0.138055	0.136648	0.147047	0.189718	0.106732	0.0227682	0.00154048	0	0	0	0	0.00614755	0.0928435	0.459241	0.943752	1	0.941906	0.828346	0.669075	0.423185	0.196455	0.0598083	0.0196047	0.0200888	0.0202806	0.00762229	0.00139231	0.00728733	0.015917	0.00728733	0.000699344	0	0	0	0	0	0	0	0	0
0.161912	0.168717	0.14664	0.144821	0.151528	0.157141	0.188829	0.247701	0.296498	0.286441	0.221132	0.147667	0.0863469	0.0469573	0.0298212	0.0121814	0.0312553	0.163478	0.408877	0.575042	0.614984	0.638538	0.649651	0.730142	0.958251	1	0.774423	0.471173	0.192002	0.0799382	0.055612	0.0361349	0.0478059	0.135939	0.229793	0.206637	0.0990199	0.0302627	0.023853	0.0584925	0.0835129	0.0790673	0.036932	0.00721088	0.000466589	0	0	0.00104939	0.0157657	0.0778732
0.178635	0.0816838	0.0551953	0.0410985	0.0409446	0.0416241	0.0252986	0.0429622	0.0861106	0.108933	0.103843	0.0907166	0.0753567	0.0618017	0.04375	0.0248238	0.0279974	0.0211011	0.0357688	0.0969841	0.176188	0.363456	0.648582	0.852062	0.98107	1	0.87225	0.674108	0.408386	0.199706	0.0678406	0.0116834	0.00071783	0	0	0.000774541	0.00866637	0.0250068	0.0358944	0.0603196	0.121155	0.215145	0.277057	0.321481	0.369066	0.395226	0.420038	0.39292	0.357862	0.320948
0.0594483	0.0307263	0.0128689	0.0316103	0.0782732	0.112212	0.0956721	0.0648537	0.0511694	0.0367049	0.0304983	0.0453277	0.0391256	0.0154708	0.00267181	0.000160268	0.00184813	0.0261841	0.124645	0.299442	0.47346	0.616958	0.703999	0.761534	0.87374	1	0.953176	0.687655	0.30076	0.0896107	0.0674473	0.0730835	0.0481263	0.0184454	0.022418	0.0432359	0.0590503	0.0861646	0.0851162	0.0644074	0.0382215	0.0335808	0.0578134	0.0484924	0.0166941	0.019108	0.0571707	0.085917	0.0895454	0.0705559
0.0350599	0.0234799	0.00573461	0.00129535	0.00936799	0.0227241	0.0153457	0.00373521	0.000521528	0.00689919	0.0544461	0.146033	0.202117	0.282509	0.378908	0.454077	0.569354	0.703234	0.750395	0.767965	0.820517	0.888008	0.94267	0.954166	0.980855	1	0.832109	0.578441	0.406186	0.291006	0.201883	0.209549	0.236588	0.196299	0.082095	0.0143066	0.000844678	0.000672075	0.00700318	0.0154479	0.011946	0.0429518	0.120396	0.153684	0.1383	0.117901	0.0919391	0.0638002	0.0291285	0.0199299
0.00382937	0.00405042	0.0185764	0.0447343	0.0415423	0.0219315	0.00597712	0.00214166	0.0084071	0.0186684	0.0226213	0.0226019	0.0228588	0.0241269	0.0204277	0.00931334	0.00486906	0.0295319	0.127044	0.281002	0.407603	0.54266	0.652893	0.744686	0.881296	1	0.966667	0.721057	0.39221	0.173168	0.0594877	0.0127976	0.0058386	0.00723805	0.00301532	0.000956823	0.00149182	0.000683007	6.55462e-05	0	0	0	0	0.000898729	0.0102413	0.0299812	0.0336381	0.0212356	0.00998621	0.00422423
0	0	0	0	0	0	0	0	0	0	0	0	0	0	0	0	0.0021619	0.0265998	0.0972352	0.181449	0.266903	0.388326	0.562947	0.741346	0.894495	1	0.956682	0.842969	0.73064	0.60987	0.514195	0.422488	0.332694	0.236783	0.101531	0.0198828	0.00160638	0.00341099	0.0102865	0.0109043	0.00388263	0.000344362	0	0	0	0	0	0	0	0
0.0153207	0.0155016	0.0109911	0.00367564	0.000324208	0	0	0.000640095	0.00766715	0.0259637	0.0409423	0.046529	0.0486627	0.0470724	0.0420683	0.0356819	0.0300203	0.0370104	0.113404	0.287989	0.460793	0.576528	0.677457	0.750479	0.868567	1	0.986962	0.773535	0.52248	0.392494	0.312412	0.177405	0.084491	0.0531307	0.0308067	0.0106284	0.00547798	0.00330778	0.000833124	6.26134e-05	0	0	0	0	0	0	0.000198927	0.00207286	0.00504159	0.0077266
0.0140363	0.0111138	0.00321265	0.000260573	0	0	0	0	0	0	0	0	0.00185337	0.0236741	0.0902318	0.145971	0.111332	0.0638887	0.125956	0.261507	0.341441	0.396958	0.471142	0.6049	0.848511	1	0.958596	0.740938	0.530712	0.398811	0.21593	0.102771	0.116189	0.143211	0.0652574	0.0121065	0.00723679	0.0152777	0.0377386	0.0396534	0.0240212	0.0240752	0.0104756	0.00100532	0	0	0	0	0.000497414	0.00544375
0.151139	0.140716	0.127842	0.0952593	0.068606	0.0585129	0.0456029	0.0339039	0.0241319	0.0104067	0.00203862	0.000134384	0	0	0	0	9.30647e-05	0.00176977	0.0141403	0.0616332	0.143755	0.24443	0.452544	0.739163	0.964602	1	0.818715	0.521832	0.269456	0.126032	0.0585729	0.0219702	0.011808	0.0235127	0.024978	0.00896405	0.000797347	0	0	0	0.000402543	0.00545552	0.0263602	0.0813292	0.175605	0.248344	0.260577	0.245342	0.212077	0.171461
0.195114	0.164189	0.119018	0.0896712	0.0717522	0.0519893	0.0298107	0.0174943	0.0120851	0.00864546	0.00575433	0.0041771	0.00719959	0.0072723	0.00511386	0.0097518	0.0183545	0.0311718	0.0594007	0.131231	0.262218	0.421864	0.567625	0.736641	0.925067	1	0.900273	0.660289	0.41157	0.219144	0.108993	0.0603489	0.0346972	0.0215426	0.0153701	0.0100489	0.010786	0.0151585	0.00713637	0.00285599	0.00307913	0.00508271	0.0235254	0.0797793	0.16594	0.206272	0.179096	0.163328	0.164322	0.177727
0	0	0.00133083	0.0145924	0.0378419	0.0303632	0.00888309	0.000724768	0	0	0	0	0	0	0	0	0.000327039	0.00595222	0.0405666	0.142909	0.327906	0.57167	0.800241	0.937928	0.976981	1	0.954445	0.781388	0.5037	0.23673	0.0761579	0.0172494	0.00731464	0.0116771	0.00969829	0.015132	0.0397106	0.0635799	0.0444189	0.0172963	0.00992994	0.00568378	0.00218023	0.00796336	0.017947	0.00994729	0.00174691	9.61994e-05	0	0
0.117802	0.143864	0.189032	0.245023	0.304617	0.371798	0.463576	0.547647	0.563536	0.473712	0.350414	0.292635	0.327975	0.423694	0.484774	0.473481	0.411875	0.358884	0.371918	0.399898	0.416772	0.474504	0.617416	0.82754	0.98388	1	0.882646	0.678408	0.464713	0.289435	0.168501	0.0946349	0.0559513	0.0320941	0.0199587	0.0223581	0.0282332	0.0300448	0.0389787	0.0560163	0.0607884	0.0657487	0.0795698	0.0944448	0.109333	0.111723	0.0998111	0.0948124	0.101222	0.107689
0	0	0	0	0	2.00754e-05	0.000285674	0.00125389	0.00197888	0.00118504	0.00142781	0.00181466	0.00072171	6.64836e-05	0	0	4.14166e-05	0.00046551	0.00219707	0.0150056	0.0723324	0.173958	0.258755	0.355741	0.521987	0.789573	1	0.887287	0.500786	0.177713	0.050425	0.0181042	0.0126468	0.0158845	0.0159975	0.0114506	0.00999839	0.00809833	0.00424535	0.00235302	0.0054517	0.0101508	0.0109455	0.00786798	0.00417332	0.00411244	0.00332206	0.00105354	8.94513e-05	0
0	0	0	0	0	0	0	0	0	0	0	0	0	0	0	0	0	0	0.000729949	0.00962731	0.0426211	0.112906	0.22525	0.356492	0.559046	0.863019	1	0.838244	0.495581	0.230229	0.13527	0.0986813	0.0585424	0.0334066	0.0137633	0.00777574	0.00313266	0.000300632	0	0	0	0	0	0	0	0	0	0	0	0
0.00869066	0.00273489	0.000236048	0	0	0	0	0	0	8.67259e-05	0.000903705	0.00197387	0.000903705	8.67259e-05	0.000103714	0.0020305	0.0132607	0.0341726	0.0450583	0.0550722	0.093683	0.17181	0.263091	0.370184	0.523383	0.76609	1	0.943193	0.53314	0.200344	0.0851588	0.0456285	0.0237035	0.0130963	0.013351	0.0111974	0.00479433	0.000944418	6.31708e-05	0.000216374	0.00245334	0.0073057	0.0105792	0.0163609	0.0289176	0.0419315	0.0398174	0.0294068	0.0205934	0.0140244
0	0	0	0	0	0	0	0	0.000406497	0.00423579	0.00925182	0.00423579	0.000406497	0	0	0	0	0	0	0	0.00172034	0.0218308	0.0856277	0.184407	0.381224	0.755923	1	0.794474	0.369845	0.0965552	0.0157022	0.00752729	0.00316061	0.000303314	0.000336122	0.00372893	0.0100099	0.00865665	0.00269588	0.000226459	0	0	0	0	0	0	0	0	0	0
0.0124295	0.0030966	0.000236481	0	0	0	0	0	0	0	0	0	0	0	0	0.00015038	0.00191571	0.0072441	0.0115949	0.0100349	0.0126585	0.0314554	0.0784687	0.199144	0.433635	0.744326	1	0.934636	0.637703	0.382154	0.274122	0.248603	0.263285	0.290322	0.260037	0.218067	0.197891	0.173963	0.140353	0.105539	0.0729438	0.0445652	0.0273417	0.0177606	0.0121741	0.00923454	0.00487923	0.00634263	0.0173012	0.0216234
0.01176	0.0111589	0.0157778	0.0192619	0.0124723	0.00937773	0.00411485	0.00612281	0.0260019	0.0513432	0.0503151	0.0332722	0.024118	0.0189745	0.0147942	0.00665968	0.00350271	0.00598552	0.00572731	0.00806464	0.0117361	0.0180802	0.0912484	0.302956	0.609509	0.901151	1	0.784119	0.429318	0.213984	0.197971	0.175544	0.106569	0.0437496	0.0129182	0.00440029	0.00124962	0.00010792	0	0	0	0	0	0	0	2.33863e-05	0.000498965	0.00340079	0.00854607	0.0109288
0.0442466	0.0307926	0.0289843	0.0597595	0.0845233	0.107546	0.108528	0.0904665	0.0712979	0.0810633	0.140507	0.234724	0.3398	0.411956	0.465526	0.491702	0.492132	0.475375	0.493068	0.56357	0.600037	0.597112	0.585234	0.638315	0.769241	0.902939	1	0.929409	0.522548	0.153701	0.0255089	0.00742673	0.00264644	0.00131556	0.00243825	0.00288019	0.0149994	0.0554221	0.111151	0.137504	0.126828	0.108839	0.0847861	0.0862929	0.0853236	0.0660247	0.065929	0.0865105	0.0893612	0.0628547
0	0	0	0	0	0	0	0	0.000893341	0.00980732	0.0255268	0.0206546	0.00608783	0.0004985	0.000545583	0.00894997	0.0562762	0.195508	0.40683	0.551811	0.619681	0.690959	0.735275	0.764036	0.792436	0.876979	1	0.952759	0.589638	0.229328	0.0875347	0.0523502	0.0239063	0.0052009	0.000369908	0	0	0	0	0	0.000385367	0.00464596	0.0153393	0.0183622	0.00695373	0.000630346	0	0	0	0
0	0	0	0	0	0	0	0	0	0	0	0	0	0	0.000377027	0.00828937	0.0670047	0.251913	0.500865	0.666494	0.800169	0.841374	0.855467	0.8331	0.854518	0.920209	1	0.96305	0.665227	0.335555	0.183899	0.170847	0.12807	0.0706048	0.03771	0.0240473	0.00976492	0.0201224	0.0718446	0.107673	0.071125	0.0350225	0.0271807	0.0105242	0.000976076	0	0	0	0	0
0.00219157	0.00100337	9.62909e-05	0	0	0	0	0	0	0	0	1.75733e-05	0.000496799	0.00407622	0.0120065	0.0177018	0.0223586	0.0391686	0.0800551	0.135538	0.200009	0.269287	0.352264	0.475126	0.655244	0.855636	1	0.965544	0.708498	0.382995	0.161373	0.0653045	0.0362129	0.0329547	0.0233146	0.00896679	0.00412768	0.00617384	0.00366961	0.00125853	0.00201274	0.00300092	0.00198787	0.00119638	0.00183475	0.00157317	0.000789804	0.000210955	0.00011344	0.00100337
0.0326571	0.0200617	0.00635219	0.00209887	0.00759986	0.0260875	0.0432841	0.0507343	0.0535232	0.0545519	0.0455377	0.0255955	0.00794203	0.0011195	5.63626e-05	0	0	6.41806e-05	0.000811533	0.00372329	0.013526	0.0405453	0.111813	0.290467	0.575082	0.854607	1	0.998241	0.940927	0.853585	0.727373	0.585395	0.450195	0.330133	0.216375	0.123354	0.0635143	0.0345589	0.0195442	0.0093667	0.00248321	0.000200646	0	0	0	0	0	0	0.00133023	0.0140782
0	0	0	0	0	0	0	0	0	0.000362241	0.019141	0.191062	0.610457	0.904483	0.872206	0.617321	0.301423	0.115865	0.0633603	0.0344197	0.010335	0.0255369	0.168103	0.472836	0.727335	0.91007	1	0.930266	0.929347	0.819673	0.559272	0.391113	0.370536	0.350804	0.194218	0.0492304	0.0143111	0.0238483	0.0173197	0.0166906	0.00948831	0.00196993	0.000128625	0	0	0	0	0	0	0
8.27881e-05	1.46367e-05	0.000356746	0.00263613	0.00673754	0.00731508	0.00470256	0.0021442	0.00200488	0.00161614	0.00123037	0.000636606	0.00223058	0.00804601	0.0136737	0.0191989	0.0394683	0.0719715	0.0957243	0.123986	0.183811	0.291407	0.439905	0.628023	0.8372	0.983284	1	0.896702	0.695172	0.483485	0.348077	0.284625	0.282851	0.279535	0.235186	0.163969	0.103945	0.0710276	0.0673573	0.0607612	0.0444484	0.0370944	0.0440461	0.0492367	0.0506258	0.0440733	0.0301862	0.0140452	0.00475655	0.00106945
0	9.49718e-05	0.00113574	0.00392304	0.00755051	0.0158044	0.0307747	0.0411495	0.0421172	0.0363207	0.0275163	0.0223154	0.0203005	0.0170457	0.0114917	0.00840333	0.00691082	0.00547457	0.00766894	0.0255546	0.0735317	0.165859	0.316258	0.509957	0.721812	0.909223	1	0.993088	0.935725	0.857674	0.790552	0.740042	0.695377	0.637935	0.566847	0.485008	0.369245	0.263088	0.181515	0.115111	0.060843	0.0251741	0.00791349	0.00192286	0.000329721	2.24742e-05	0	0	0	0
0.18011	0.101275	0.0562039	0.0196586	0.00314431	0.00204306	0.00789282	0.0118642	0.004916	0.000458645	0	0	0	0	0	0.000919106	0.0112663	0.040028	0.0677824	0.102527	0.201925	0.373911	0.596216	0.789604	0.904738	0.980658	1	0.904845	0.699312	0.463523	0.298141	0.194145	0.11998	0.0864008	0.0826102	0.0828688	0.0728676	0.040398	0.0178184	0.0179322	0.0274864	0.0367632	0.0334178	0.0241796	0.0253342	0.0511887	0.128384	0.231029	0.29354	0.276381
0.151101	0.149069	0.143429	0.134103	0.129681	0.128318	0.119903	0.102413	0.0837865	0.0691156	0.0575685	0.0478733	0.0386768	0.0336731	0.0387051	0.0502301	0.0584001	0.0717815	0.0905416	0.12155	0.180677	0.271606	0.408348	0.60289	0.79283	0.931197	1	0.992467	0.898367	0.766734	0.634386	0.486585	0.325854	0.195262	0.109625	0.0517501	0.0187919	0.0055504	0.00447187	0.0106438	0.0166348	0.0223157	0.0331883	0.0482739	0.0681675	0.0961931	0.122482	0.140237	0.150928	0.152986
0.0133151	0.0152152	0.0174825	0.0163775	0.0170866	0.021896	0.0259231	0.0260829	0.0305935	0.0464946	0.0724673	0.0993865	0.115094	0.122119	0.122934	0.120934	0.119189	0.126261	0.150061	0.183675	0.238723	0.326343	0.438792	0.593556	0.776503	0.923365	1	0.988187	0.903414	0.765768	0.564015	0.361095	0.213343	0.112886	0.0554094	0.0292096	0.0148963	0.0176584	0.0292945	0.0345279	0.0259224	0.010744	0.00314197	0.000739959	0.000167614	0.00135974	0.00522524	0.00924664	0.0104009	0.0114331
0.0762717	0.104504	0.110802	0.122271	0.156847	0.188699	0.203093	0.210002	0.203915	0.197435	0.175391	0.134872	0.097128	0.0689018	0.048978	0.0288041	0.0153914	0.00693759	0.0020383	0.00380027	0.00840895	0.0145685	0.096289	0.350557	0.716072	0.999553	1	0.793334	0.613171	0.452161	0.25259	0.106581	0.0445837	0.0197934	0.00527537	0.000428868	0.000140691	0.00146604	0.00320212	0.00146604	0.000140691	0	0	0	0	0	0.000750015	0.0089396	0.0302463	0.0513371
0.00773662	0.00354208	0.000339923	0	0	0	0	0	0	0	0	0	0	0	0	0	0	0	0.000308865	0.00412538	0.0202909	0.0704611	0.180225	0.335901	0.521365	0.747929	1	0.961253	0.723692	0.554602	0.405653	0.252411	0.160781	0.0962589	0.0813085	0.0574482	0.0209714	0.00351681	0.000209225	0	0	0	0	0	0	0	0	0	0.000339923	0.00354208
0.0047052	0.0021542	0.000206732	0	0	0	0	0	0	0	0	0.0015704	0.0188155	0.0652245	0.119052	0.184389	0.252479	0.30563	0.38959	0.498209	0.509086	0.452499	0.440559	0.549453	0.659528	0.790646	1	0.974503	0.656696	0.399376	0.313895	0.309694	0.332518	0.3793	0.335476	0.239677	0.214221	0.24124	0.225333	0.170377	0.112093	0.123125	0.194275	0.2648	0.334277	0.404015	0.295087	0.105824	0.0168607	0.00307634
0	0	0	0	0	0	0	0	0	0	0	0	0	0	0.000689419	0.00718391	0.0156911	0.00718391	0.000689419	0.00106458	0.0110932	0.0256186	0.0320046	0.118364	0.378318	0.761311	1	0.9751	0.709635	0.409293	0.265981	0.224163	0.214997	0.186715	0.0872641	0.0214609	0.0179859	0.0384164	0.062142	0.104182	0.19674	0.236177	0.193879	0.139189	0.111758	0.0895634	0.0392451	0.00721058	0.000444401	0
0.00257845	0.00261491	0.00411014	0.00789579	0.0231934	0.0508174	0.0809745	0.109639	0.11798	0.0947339	0.0606206	0.0331414	0.0176601	0.0111259	0.00940794	0.00881945	0.00692219	0.00319308	0.00566048	0.01634	0.0280148	0.0529748	0.127213	0.33304	0.662322	0.935048	1	0.882508	0.67815	0.46508	0.286716	0.163271	0.0892807	0.044907	0.015641	0.00277491	0.000175047	0	0	0	0	0.000422159	0.00506979	0.0182469	0.0377571	0.0550472	0.0453334	0.0283543	0.0151486	0.00663303
0	0	0	0	0	0	0	0	0	0	0	0	0	0	0.000271681	0.00283098	0.00618343	0.00283098	0.00047437	0.0023447	0.00781905	0.0188592	0.0675476	0.238394	0.583596	0.917281	1	0.845617	0.595488	0.351859	0.171243	0.0640956	0.0209555	0.00752824	0.00214782	0.00342164	0.00768629	0.00467764	0.000979343	6.44053e-05	0	0	0	0	0	0	0	0	0	0
0.000535713	0.000245267	2.35376e-05	0.00024011	0.002502	0.00546488	0.002502	0.00024011	0	0	0.000237315	0.0027504	0.00857218	0.0123531	0.0168513	0.0241671	0.0251949	0.0281732	0.037348	0.0390392	0.0498419	0.0958342	0.203936	0.419044	0.702971	0.916277	1	0.920875	0.672098	0.402004	0.25906	0.186353	0.103402	0.03876	0.0084476	0.00241367	0.00767569	0.0146222	0.0167693	0.0168903	0.0110008	0.00339559	0.00271868	0.00537207	0.00245951	0.000837487	0.00626731	0.0136891	0.00629084	0.000846722
0.0317211	0.119673	0.266174	0.392564	0.432176	0.417254	0.363527	0.293139	0.205204	0.12055	0.0783696	0.0558979	0.0479309	0.0486887	0.0417039	0.0231796	0.0076474	0.00832887	0.0159084	0.0135235	0.0166545	0.0670936	0.18949	0.386372	0.652212	0.881172	0.980492	1	0.880063	0.63999	0.411382	0.270265	0.152017	0.0568576	0.0144178	0.00253959	0.000177331	0	9.0593e-05	0.00115022	0.00421076	0.00563757	0.00223947	0.000206221	0	0	0	0	0.000203562	0.00415286
0	0	0	0	0	0	0	0	0	0	0	0	0	0	0	0	0.00171159	0.0190307	0.052302	0.0572522	0.0717292	0.156196	0.289163	0.387721	0.44713	0.566023	0.763693	1	0.991643	0.769428	0.517015	0.322823	0.199239	0.187014	0.179557	0.175318	0.250992	0.242684	0.102381	0.0169093	0.000936036	0	0	0	0	0	0	0	0	0
0	0	0	0	0	0	0	0	0	0	0	0	0	0	0	0	0	0	0	0	0	0	0.00139614	0.0178492	0.0767348	0.226094	0.577475	1	0.993908	0.554801	0.207574	0.0774645	0.0286322	0.008195	0.00725609	0.0100622	0.0105434	0.0121077	0.0117697	0.00437535	0.000396543	0	0	0	0	0	0	0	0	0
0.000678941	0.00201166	0.0073937	0.0274399	0.0592325	0.0735423	0.0674084	0.0571505	0.0484476	0.0394489	0.0336369	0.0325633	0.0408589	0.0491384	0.0569031	0.0848623	0.1558	0.252661	0.316004	0.338425	0.320662	0.283929	0.250905	0.28417	0.436076	0.702036	0.953606	1	0.820157	0.570448	0.393331	0.309934	0.259764	0.199448	0.128704	0.0752183	0.0625956	0.0824182	0.0965963	0.107819	0.118273	0.103288	0.0764566	0.0564706	0.0367576	0.0180997	0.00730391	0.00275268	0.000680328	0.000183954
0.507935	0.349997	0.206381	0.11691	0.0591398	0.0164099	0.00135077	0	0	0	0	0	0	0	0.000322332	0.00646278	0.0410965	0.0887587	0.0648905	0.0178571	0.00141581	0.000305286	0.0054534	0.0364031	0.133783	0.376922	0.784187	1	0.773101	0.417771	0.262612	0.2173	0.117682	0.0702513	0.0920892	0.102657	0.149985	0.249777	0.31727	0.290177	0.261837	0.322666	0.366594	0.316775	0.250028	0.225419	0.298486	0.447226	0.566423	0.587216
0.00489964	0.00364268	0.00823798	0.0164096	0.0267129	0.0326831	0.0347215	0.0365055	0.0426817	0.0517671	0.0523985	0.040394	0.0261342	0.016007	0.0104784	0.0130124	0.0264483	0.0484748	0.0661912	0.0788584	0.0993565	0.139582	0.21167	0.343316	0.542508	0.768745	0.959766	1	0.841788	0.585427	0.399743	0.37353	0.458217	0.536921	0.553371	0.521511	0.448347	0.320016	0.18744	0.0936932	0.0486872	0.0325079	0.0202454	0.00963012	0.00392683	0.00345275	0.0071247	0.0089988	0.0104135	0.00958721
0	0	0	0	0	0	0	0	0	0	0	0	0	0	0	0	0	0	0	0	0	0.000835152	0.00982408	0.0359776	0.103079	0.310444	0.730219	1	0.594963	0.321713	0.275015	0.144149	0.0959551	0.102089	0.0512567	0.0264084	0.017451	0.00521587	0.000432409	0	0	0	0	0	0	0	0	0	0	0
0.000476296	0	0	0	0.000679907	0.00812277	0.0262906	0.0307091	0.0114959	0.00103798	0	0	0.00130314	0.013579	0.0296592	0.013579	0.00130314	0	0	0	0	0.00024728	0.00316666	0.0141072	0.0539244	0.227114	0.627319	1	0.998861	0.678294	0.350196	0.168085	0.0542037	0.021207	0.0255996	0.0107939	0.00101383	0	0	0	0	0	0	0.000502881	0.00524014	0.012032	0.0118278	0.0188143	0.0169518	0.0055496
0.115145	0.122205	0.185228	0.243999	0.252535	0.270398	0.399943	0.670229	0.940681	0.994604	0.767971	0.512728	0.406879	0.40017	0.349439	0.241892	0.167737	0.104867	0.0387334	0.00656394	0.000389608	0	9.11373e-05	0.00621339	0.0669322	0.254384	0.609668	1	0.816688	0.294717	0.0679901	0.0729734	0.0919339	0.0809374	0.0462978	0.0170669	0.00357737	0.00193249	0.0175928	0.0397534	0.0210992	0.00384023	0.00561818	0.015873	0.02298	0.0256105	0.016703	0.0260905	0.053185	0.0925758
0	0	0.000204031	0.00294038	0.0131292	0.0206601	0.00868956	0.000814331	0	0	0	0	0	0	0	0	0.000485766	0.00624803	0.0234168	0.0320603	0.018058	0.0661638	0.241207	0.43286	0.570677	0.727939	0.908808	1	0.575929	0.14095	0.0106033	0.000398934	0.00454819	0.0131561	0.0130608	0.00447538	0.008811	0.0958738	0.283181	0.345686	0.271706	0.132692	0.0315645	0.00238116	0	0	0	0	0	0
0	0	0	0	0	0	0	0	0	0	0	0	0	0	0.000130672	0.00230295	0.0138299	0.0349132	0.0491757	0.0701996	0.100902	0.103757	0.116779	0.195801	0.344914	0.593505	0.887406	1	0.888756	0.680437	0.461897	0.314558	0.229087	0.14876	0.0755957	0.0314082	0.0275515	0.0245568	0.00888792	0.00100585	2.71115e-05	0	0	0	0	0	0	0	0	0
0.016029	0.00720961	0.000691885	0	0	0.000117023	0.00128842	0.00347967	0.00411018	0.00632524	0.00882655	0.00492255	0.00104884	0.000380807	0.003227	0.00704841	0.00357179	0.00443183	0.0140904	0.0242016	0.0341324	0.0520566	0.122057	0.299984	0.547499	0.803929	0.950357	1	0.997474	0.819629	0.618857	0.508238	0.439343	0.381392	0.37282	0.418889	0.476203	0.45807	0.334701	0.21008	0.163873	0.144578	0.127813	0.0949657	0.0539774	0.0196993	0.00482078	0.00526147	0.00806422	0.0102378
0.0592967	0.0480002	0.0310088	0.0233513	0.0224708	0.0283998	0.0419495	0.0674844	0.122191	0.215381	0.327839	0.441663	0.540931	0.63752	0.731747	0.812943	0.84846	0.8121	0.707966	0.615133	0.586003	0.592804	0.591124	0.594112	0.639751	0.760877	0.910104	1	0.966778	0.811827	0.613545	0.450466	0.327022	0.226624	0.14998	0.0883891	0.041259	0.014085	0.0044674	0.00770971	0.0217543	0.0441442	0.0598291	0.0661547	0.0669702	0.0746869	0.06915	0.0625197	0.0550888	0.0557689
0	0	0	0	0	0	0	0	0	0	0	0	0	0	0	0	0	0	0	0	0.000285996	0.00573023	0.0418964	0.152196	0.375343	0.693904	0.924634	1	0.970375	0.926158	0.846103	0.627215	0.38184	0.228515	0.12194	0.0676297	0.0410053	0.0159142	0.00286005	0.000177745	0	0	0	0	7.83739e-05	0.00101992	0.0039016	0.00544242	0.00219619	0.000203241
0	0	0	0	0	0	0	0	0	0	0	0	0	0	0	0	0	0	0	0.000787269	0.0126256	0.0639967	0.111156	0.0790667	0.165344	0.479362	0.900908	1	0.701319	0.315998	0.112427	0.0372486	0.00781368	0.000878554	0.00471964	0.0239133	0.0533518	0.0652188	0.0584257	0.0315634	0.00913517	0.0137539	0.0287202	0.0131491	0.00126188	0	0	0	0	0
0.00048286	0	0	0	0	0	0	0	0	0	0	0.000533585	0.00735278	0.0318879	0.0578386	0.0481372	0.0286744	0.0261523	0.0235882	0.00855595	0.00409317	0.0317637	0.1236	0.282864	0.490411	0.727115	0.942139	1	0.965809	0.851415	0.694118	0.424458	0.185891	0.0641815	0.0180828	0.0172734	0.0520492	0.117138	0.191191	0.243861	0.292982	0.315501	0.289816	0.239635	0.178049	0.12226	0.0739747	0.0435083	0.0221733	0.00597321
0.250892	0.315336	0.206667	0.103739	0.0845783	0.0931499	0.0760759	0.0404569	0.0205062	0.00651513	0.00207668	0.0180967	0.0617267	0.0952381	0.102251	0.112831	0.134289	0.178883	0.265591	0.358692	0.429483	0.502997	0.514316	0.402883	0.376809	0.594546	0.88369	1	0.962824	0.837386	0.615705	0.386274	0.262395	0.295918	0.315845	0.264782	0.271646	0.300711	0.317059	0.281485	0.233146	0.185324	0.112324	0.0701594	0.0466663	0.0151217	0.00131363	0.000134754	0.00812028	0.0819428
0	0	0	0	0	0.000596587	0.0110646	0.0680844	0.16085	0.170791	0.113982	0.0566387	0.0959839	0.223494	0.267102	0.212959	0.125495	0.0461591	0.00845604	0.000544848	0	0.00252135	0.0311904	0.118383	0.250307	0.413275	0.663985	1	0.881398	0.51298	0.340511	0.277561	0.257281	0.199437	0.123303	0.0611546	0.0840222	0.108864	0.0872901	0.107095	0.100325	0.035099	0.00310175	0	0	0	0	0	0	0
0.0692209	0.0311816	0.00921857	0.000793891	0	0	0	0	0	0	0	0	0	0	0	0	0	0	0	0	0	0.000621961	0.00925707	0.0544469	0.20764	0.517496	0.849938	1	0.867556	0.660738	0.457985	0.363205	0.395882	0.420443	0.324269	0.180017	0.0954879	0.0607687	0.0386788	0.0235202	0.00753787	0.000916197	0.00370968	0.0178061	0.0414282	0.0591712	0.0789706	0.133905	0.187714	0.144568
0.143905	0.143028	0.124733	0.107386	0.102956	0.09422	0.0718746	0.0630099	0.0547991	0.0424944	0.0334007	0.029609	0.0285668	0.0213101	0.00928745	0.00195313	0.000276229	0.00229797	0.0150342	0.0586516	0.153874	0.289922	0.426681	0.532269	0.617092	0.73586	0.900471	1	0.949985	0.787474	0.600551	0.439407	0.327649	0.255635	0.200457	0.129751	0.0598784	0.0203293	0.00888804	0.00922828	0.0121949	0.0209163	0.0302018	0.029494	0.0336813	0.0540772	0.0758987	0.0882683	0.0984315	0.125573
0	0	0	0	0	0	0.000416063	0.00485454	0.0153701	0.0214948	0.0193223	0.0106778	0.00387523	0.0125878	0.0370945	0.0453371	0.032995	0.0187919	0.0261186	0.0661224	0.143002	0.224789	0.342897	0.523541	0.71996	0.880914	0.969549	1	0.937196	0.775131	0.578825	0.399262	0.26313	0.162876	0.0922976	0.0372831	0.0158988	0.0193228	0.00861927	0.000827167	0	0	0	0	0	0	0	0	0	0
0	0	0	0	0	0	0	0	0	0	0	0	0.000260811	0.00449349	0.0270694	0.0732797	0.109691	0.119773	0.116952	0.133517	0.201221	0.301205	0.398267	0.541269	0.721587	0.850053	0.907745	0.94931	1	0.964384	0.803259	0.599261	0.375991	0.147269	0.0298832	0.00300824	0.000121271	0	0	0	0	0	0.000197465	0.00268491	0.0110307	0.0163345	0.00673391	0.000627284	0	0
0.0398184	0.083815	0.0850909	0.0573398	0.0680555	0.0651631	0.0537665	0.0459968	0.0377678	0.0208304	0.00541833	0.000426226	0	0	8.78234e-05	0.00172428	0.0122094	0.0403731	0.0773669	0.104979	0.142412	0.265078	0.459973	0.643	0.793915	0.873698	0.908339	0.946108	1	0.957619	0.872582	0.766313	0.547453	0.288851	0.141655	0.0593641	0.0133932	0.00098843	0	0	0	0	0	0.000465759	0.0071601	0.0361848	0.0741981	0.0677563	0.0404921	0.0259439
0.0105625	0.00773098	0.00647372	0.00764048	0.00670464	0.00282006	0.000525516	0.00049123	0.00218903	0.004011	0.00310552	0.00269716	0.00307982	0.00125176	0.000116691	1.72e-05	0.000237397	0.00117913	0.003905	0.0111064	0.0268332	0.0600588	0.129295	0.243924	0.393367	0.561913	0.762974	0.964665	1	0.770957	0.465541	0.251486	0.131037	0.0697493	0.0412615	0.0325717	0.0242978	0.0102976	0.00199851	0.000255074	0.000342174	0.0009028	0.00224482	0.0025878	0.00198977	0.00107754	0.00138165	0.00485534	0.00982551	0.0119366
0.104951	0.0804911	0.0465572	0.0291392	0.0214331	0.0158781	0.0138884	0.0127185	0.0105614	0.00722737	0.00393454	0.00113022	9.42934e-05	0.000307658	0.00433561	0.0202394	0.0473466	0.0843634	0.159173	0.2681	0.36958	0.426642	0.420984	0.381042	0.373317	0.502344	0.770339	0.994236	1	0.76584	0.550945	0.431314	0.279116	0.155031	0.087579	0.0477979	0.0185464	0.00594215	0.00478117	0.00642423	0.00883131	0.0172153	0.0255901	0.0335134	0.0465288	0.06365	0.086053	0.106786	0.114427	0.109053
0.000675469	6.06147e-05	0	0	0	0	0	0	0	0	0	0	0	0.000264752	0.00372967	0.0187463	0.055141	0.107066	0.151001	0.179719	0.170749	0.189519	0.274309	0.336649	0.381361	0.431508	0.591924	0.856465	1	0.802176	0.557073	0.387903	0.244939	0.139557	0.0767349	0.0371812	0.0166017	0.0065293	0.0020755	0.00147051	0.00062376	5.98604e-05	0	0	0	0	4.38497e-05	0.000517539	0.00162963	0.00183651
0.0609783	0.051342	0.033766	0.0217543	0.0211051	0.0194779	0.0140386	0.00982254	0.00848728	0.00500164	0.00131397	0.000103118	0	0	0	0	0	0	0	0.000496848	0.0063478	0.026922	0.073205	0.158989	0.265135	0.378609	0.524146	0.760827	1	0.992144	0.795844	0.631209	0.51217	0.384104	0.26111	0.162643	0.0784882	0.0303123	0.0155248	0.0123184	0.0119132	0.0129729	0.0144522	0.0193544	0.0208682	0.0187496	0.0179373	0.0285978	0.0486771	0.0619977
0.035807	0.0192057	0.0112945	0.00798016	0.00916544	0.0137199	0.0176136	0.0157541	0.00930921	0.00351493	0.000717681	5.06762e-05	0	0	0	0	0	0	0	0.000184166	0.00203383	0.00547324	0.00669149	0.0195592	0.0665321	0.152108	0.341826	0.707554	1	0.964301	0.761756	0.549748	0.367531	0.233511	0.141716	0.0827699	0.046257	0.0299839	0.024208	0.0206813	0.0175565	0.0236364	0.0340459	0.035148	0.0327989	0.0387264	0.0478786	0.0550933	0.0580004	0.0520172
0	0	0	0	0	0	0	0	0	0	0	0	0	0	0	0	0.00193073	0.0214533	0.0603801	0.0857744	0.174745	0.326944	0.385981	0.388331	0.389543	0.4718	0.697356	0.939157	1	0.882123	0.608219	0.324932	0.168646	0.09168	0.0564299	0.06766	0.0849236	0.0735351	0.0419162	0.0292785	0.024365	0.00868708	0.000777501	0	0	0	0	0	0	0
0.0223438	0.0291888	0.0188308	0.00708667	0.00147675	0.000106578	0	0	0	0	0	0	0	0	0	0	0	0	0	0	0	0.000217479	0.00311952	0.015802	0.0453627	0.103449	0.289063	0.710803	1	0.749813	0.320807	0.102509	0.0319053	0.00665065	0.000484759	0.000152823	0.00169413	0.00453775	0.00390662	0.00121233	0.000101677	0	0	0	0	0	0	0	0.00057867	0.00687508
0.015622	0.0172717	0.0174679	0.00697468	0.000649895	0	0	0	0	0	0	0	0	0	0	0	0	0	0	0	0	0	0	0	0	0.0106939	0.138084	0.547536	1	0.963676	0.505483	0.218009	0.0767866	0.0131212	0.000775282	0	0	0	0	0	0	0	0	0	0	0	0	0	0.000565061	0.00609069
0.0203625	0.0259449	0.020689	0.0144822	0.0133215	0.0115598	0.00737532	0.00294081	0.000592466	4.08293e-05	0	0	0	0	0	0	0	0	0	0	0	0.000316571	0.00462602	0.0236798	0.0648963	0.128391	0.291121	0.67558	1	0.838946	0.464879	0.210884	0.0921624	0.0362589	0.0151096	0.00632244	0.00150404	0.000519243	0.00118255	0.00117206	0.000401212	6.86828e-05	0.000350386	0.000765313	0.000350386	3.36255e-05	0	0.000176721	0.00231368	0.00964643
0.000449517	0.00468407	0.0102309	0.00468407	0.000449517	0	0	0	0	0	0	0	0	0	0	0	0	0	0	0	0	0.000284934	0.00436101	0.0280141	0.119234	0.315511	0.590234	0.909935	1	0.763072	0.456937	0.266134	0.126798	0.0400964	0.00901748	0.0043075	0.00174833	0.000167783	0	0.0015201	0.0160391	0.037267	0.0266598	0.0184166	0.0117537	0.0101689	0.00777236	0.00245782	0.000209006	0
0.213117	0.191742	0.178385	0.159275	0.148574	0.149787	0.144576	0.127349	0.0963117	0.0510919	0.0134603	0.00107239	0	0	0	0	0.000451801	0.00545145	0.0190294	0.0329848	0.0422576	0.0496104	0.0680549	0.111115	0.217999	0.443989	0.761546	0.979847	1	0.790144	0.471799	0.290921	0.223691	0.179551	0.142631	0.0741194	0.0179259	0.00135369	0	0.000251008	0.00358229	0.0163515	0.0339704	0.0656269	0.158403	0.255123	0.281141	0.258652	0.247902	0.243639
0.0216942	0.0114906	0.00181615	8.6623e-05	0	0	0	0	0	0	0	0	0	0	0	0	5.83259e-05	0.000922504	0.00493186	0.0111551	0.0111476	0.00977164	0.0299621	0.0702095	0.111777	0.190521	0.378927	0.714364	1	0.892467	0.610289	0.422941	0.329086	0.277438	0.19872	0.104659	0.0497823	0.0270845	0.0225588	0.023955	0.00955052	0.000886312	0	6.85724e-05	0.000714541	0.0015607	0.000714541	6.85724e-05	0.000913517	0.00960569
0	0	0	0	0	0.000558703	0.00851831	0.0470044	0.139172	0.254343	0.315657	0.313418	0.297605	0.281281	0.209568	0.0971611	0.0229412	0.00843991	0.0172903	0.0379866	0.116698	0.183217	0.173355	0.20916	0.309574	0.44287	0.593247	0.855139	1	0.681937	0.349611	0.125581	0.0533158	0.111687	0.156054	0.116542	0.0513857	0.0117389	0.000877555	0	0	0	0	0	0	0	0	0	0	0
0.00105219	0.0109641	0.0239477	0.0109641	0.00105219	0	0	0	0	0	0	0	0	0	0	0	0	0.00138174	0.0215367	0.117171	0.31285	0.538823	0.74349	0.781962	0.643919	0.564576	0.654884	0.794801	1	0.890032	0.395815	0.11227	0.0601203	0.0630572	0.0349463	0.0173641	0.00611964	0.000567011	0	0	0	0	0.000705105	0.0086613	0.0297397	0.0372525	0.0143967	0.00131394	0	0
0.00485673	0.00222357	0.00021339	0	0	0.00105861	0.0117899	0.0320555	0.0288653	0.0101948	0.00132137	5.39814e-05	0	0.000855755	0.0102245	0.0334646	0.0428424	0.0278011	0.0271403	0.044885	0.0494825	0.0480671	0.0618578	0.0633239	0.072446	0.126938	0.247334	0.58156	1	0.936439	0.602326	0.398601	0.330739	0.34015	0.318708	0.218907	0.116454	0.0562124	0.0204894	0.00393868	0.000263783	0	0	0	0	0	0	0	0.00021339	0.00222357
0.0415617	0.0749481	0.0481429	0.0119135	0.000892415	0	0	0	0	0	0	0	0	0	0	0	0	0	0	0	0	0	0	0	0.00539525	0.0744705	0.339489	0.765638	1	0.895636	0.891346	0.989492	0.692601	0.289741	0.0817427	0.0352954	0.013002	0.00122121	0	0	0	0	0	0	0	0	0	0	0.000589966	0.00876189
0.147514	0.0833804	0.0345007	0.0134561	0.00349528	0.000285431	0	0	0	0	0.000108237	0.00140762	0.00537864	0.00749519	0.00310709	0.00278373	0.0218397	0.0741593	0.15212	0.275272	0.4361	0.576799	0.663094	0.718544	0.774369	0.809017	0.856004	0.94164	1	0.965467	0.819357	0.605433	0.387779	0.210384	0.0988423	0.0355859	0.0100014	0.00213118	0.000165271	0.000125616	0.00143756	0.00459971	0.00890688	0.0174006	0.0357257	0.0783558	0.130633	0.165632	0.178508	0.177765
0.0128303	0.00306911	0.00023567	0	0	0	0	0	0	0	0	0	0	0	0	0	0	0	0	0	0	0.000643941	0.00731039	0.0221819	0.0407036	0.129131	0.400985	0.785774	1	0.993796	0.901209	0.768771	0.566252	0.374791	0.232903	0.13578	0.0871777	0.0679714	0.0577806	0.0728115	0.0897204	0.0714049	0.0640666	0.0863219	0.123073	0.110565	0.0845727	0.0803921	0.0563481	0.0299141
0	0	0	0	0	0	0	0	0	0	0	0	0	0	0	0	0	0	0	0	0.000389711	0.00485717	0.0198659	0.0551982	0.134094	0.297664	0.603718	0.920462	1	0.758353	0.468319	0.33433	0.211974	0.102042	0.0691142	0.0354415	0.00772158	0.000536017	0	0	0	0	0	0	0	0	0	0	0	0
0.00756628	0.00165176	0.000122988	0	0	0	0	0	0	0.000273563	0.00324536	0.0108123	0.0171855	0.0199891	0.0193959	0.0163095	0.0115886	0.0114991	0.0204706	0.0376988	0.0541041	0.0743001	0.127055	0.22373	0.350739	0.496862	0.682707	0.890212	1	0.935278	0.748883	0.548304	0.357826	0.222654	0.135691	0.0672324	0.0249859	0.00871384	0.00657289	0.0203439	0.0524584	0.0806415	0.0894873	0.0807414	0.0493171	0.0274956	0.0326194	0.0414436	0.03622	0.0202213
0.107163	0.0773086	0.04778	0.0374508	0.0480779	0.0879934	0.126419	0.123824	0.0964086	0.072646	0.0581766	0.0396704	0.0274972	0.0299897	0.0294677	0.0316431	0.0502333	0.0542467	0.0321504	0.00904427	0.0050908	0.012025	0.01316	0.034073	0.128739	0.32499	0.664394	0.985222	1	0.880804	0.737072	0.505656	0.297443	0.163133	0.0749556	0.0245373	0.00729067	0.00802475	0.00690786	0.00220589	0.000706276	0.00554798	0.0132757	0.00860697	0.00214104	0.00248201	0.0117474	0.0285905	0.0521585	0.0909717
0	0	0	0	0	0	0	0.00083072	0.0086563	0.0189071	0.0086563	0.00521121	0.0497491	0.14471	0.164162	0.115929	0.0685693	0.0269952	0.00511038	0.000332192	0	0	0.000961294	0.0153641	0.0945161	0.324743	0.639518	0.83202	1	0.941103	0.581117	0.444345	0.461687	0.308349	0.115298	0.0222786	0.00151393	0	0	0	0	0	0	0	0	0	0	0	0	0
0.0151983	0.00584562	0.000959741	5.46664e-05	0	0	0	0	0	0	0	0	0	0	0	0	0	0	3.82178e-05	0.000398239	0.00125309	0.00686404	0.0418064	0.148302	0.335841	0.558127	0.779924	0.946114	1	0.954537	0.857907	0.726776	0.579623	0.429483	0.280882	0.159183	0.0814229	0.0376086	0.013512	0.00342189	0.000565318	3.71817e-05	0	0.000207739	0.00225766	0.00588975	0.00645088	0.0077716	0.0117262	0.0181899
0.0292363	0.0426972	0.0819736	0.0689015	0.0536589	0.0738755	0.0871622	0.0784461	0.102708	0.158052	0.197709	0.21137	0.203903	0.189899	0.188568	0.188305	0.165115	0.127626	0.10761	0.123182	0.18374	0.274179	0.373025	0.467625	0.481205	0.501238	0.657166	0.929357	1	0.855618	0.717556	0.598658	0.542667	0.466269	0.303802	0.154352	0.0965948	0.0834013	0.0476272	0.0128192	0.00128786	0.000280495	0.00382983	0.020113	0.0461206	0.0548009	0.0619061	0.1052	0.132149	0.081963
0.00815947	0.0355188	0.0727821	0.0842643	0.0698362	0.056731	0.0394236	0.01265	0.00196756	0.00911567	0.0206612	0.0203451	0.055648	0.109234	0.0972907	0.0507882	0.0142001	0.00996887	0.0316742	0.0796146	0.205816	0.450249	0.734452	0.810541	0.751556	0.671219	0.640644	0.838813	1	0.899189	0.700817	0.546612	0.397236	0.240483	0.0996281	0.022661	0.013855	0.0268805	0.0123068	0.00118105	0	0.000461648	0.00637131	0.0279928	0.0543194	0.0585973	0.0530563	0.0365159	0.0114199	0.00157685
0.00326782	0.0107608	0.0143796	0.0127102	0.0198359	0.0367833	0.0525556	0.0542898	0.0474975	0.041241	0.0341534	0.0260403	0.0187153	0.0130279	0.00970887	0.0068319	0.00226425	0.000212129	0.000220599	0.00112032	0.00190752	0.0019756	0.0144801	0.0546563	0.113704	0.231186	0.49925	0.840585	1	0.891065	0.67284	0.5	0.429229	0.431477	0.39614	0.314169	0.259482	0.222712	0.146567	0.0862013	0.0559467	0.0322857	0.018536	0.00832855	0.00186188	0.000135142	0	0	0	0.00027314
0.0213172	0.0594329	0.111674	0.153751	0.235294	0.361486	0.496202	0.568089	0.56826	0.530687	0.433495	0.284507	0.16039	0.0718028	0.0208495	0.00891647	0.00346687	0.000332705	0.000141293	0.00275934	0.0232335	0.105268	0.228581	0.267396	0.306566	0.44947	0.709538	0.99908	1	0.799337	0.711573	0.725552	0.699143	0.63434	0.518398	0.339792	0.20935	0.15806	0.192403	0.287324	0.373165	0.401109	0.328368	0.241463	0.178827	0.114838	0.0621552	0.0305757	0.00903558	0.00549455
0.410948	0.379424	0.367635	0.332907	0.274594	0.202528	0.119977	0.0502388	0.0114571	0.000859367	0	0.000733714	0.00873567	0.0287341	0.0394897	0.027452	0.00812172	0.000674795	0	0.000577154	0.00601409	0.0137927	0.0166721	0.0591572	0.142228	0.240166	0.532416	0.955413	1	0.806046	0.628641	0.557643	0.497335	0.419884	0.322409	0.218793	0.176259	0.156033	0.0972636	0.0377749	0.0269561	0.061241	0.198175	0.422162	0.559859	0.583503	0.560589	0.534834	0.508446	0.459734
0.00049556	0	0	0	0	0	0	0.000100975	0.00192882	0.0118733	0.0270031	0.0363135	0.0639537	0.0892722	0.0864479	0.075315	0.0576782	0.03652	0.0162434	0.00375386	0.000281098	0	0	0.00190859	0.0297413	0.16666	0.48168	0.83792	1	0.955774	0.800803	0.627955	0.547257	0.557529	0.609347	0.642794	0.553127	0.388754	0.279407	0.208295	0.128776	0.0429889	0.00557084	0.000229047	0	0	0.00049556	0.00516386	0.0112789	0.00516386
0.107855	0.0976715	0.07136	0.0443857	0.0271037	0.0132323	0.00412668	0.000717134	4.63602e-05	0	0	0	0	0	0	0	0.000134193	0.00185321	0.00807244	0.0159053	0.0270465	0.0665504	0.145993	0.267893	0.40053	0.540687	0.734704	0.919228	1	0.962475	0.847928	0.711925	0.597592	0.511391	0.400429	0.272891	0.156508	0.0878024	0.0455245	0.0130922	0.00127969	2.41335e-05	0.000219587	0.00228815	0.00519851	0.00540571	0.0174214	0.0478829	0.0805453	0.0999949
0.215841	0.170365	0.139416	0.111822	0.0828951	0.0579741	0.0404232	0.0375176	0.0372694	0.0280623	0.0152956	0.00429313	0.000353993	0	0	0	4.67883e-05	0.0011948	0.00957515	0.0300702	0.0523487	0.0762627	0.109944	0.159702	0.24316	0.422731	0.725724	0.990051	1	0.759896	0.47122	0.259944	0.124374	0.0517814	0.019289	0.0131972	0.0316405	0.0676024	0.122723	0.204373	0.315403	0.441112	0.542154	0.624736	0.682865	0.700279	0.672709	0.592484	0.46347	0.321345
0.00164253	0.00683459	0.0139816	0.0117794	0.00374067	0.000317986	0	0	0	0	0	0	0	0	0	0	0.000173645	0.00180942	0.00404296	0.00360501	0.013014	0.0438326	0.097825	0.204509	0.404011	0.647644	0.861959	0.988838	1	0.947755	0.842206	0.712583	0.591414	0.467929	0.31469	0.171963	0.0877187	0.0498627	0.0437026	0.0476771	0.0464833	0.0404102	0.0243317	0.00842107	0.00146675	0.000190037	0.00129026	0.00504024	0.00716103	0.00300003
8.88055e-05	0.000925374	0.0020212	0.0010541	0.00166782	0.00560958	0.00905735	0.0095035	0.0103978	0.0148427	0.0243388	0.0392163	0.0441589	0.0415838	0.0489864	0.0511655	0.0426349	0.0332081	0.0278213	0.0329911	0.0565035	0.12516	0.243811	0.36926	0.505924	0.645029	0.741343	0.810145	0.915646	1	0.987853	0.891857	0.681547	0.369192	0.140011	0.0435823	0.0160623	0.0047478	0.00050022	6.28626e-05	0.000538707	0.00117664	0.000538707	5.16981e-05	0	0	0	0	0	0
0	0	0	0	0	0	0	0	0	0	0	0	0	0	0	0.00012349	0.00187952	0.0110478	0.0389208	0.0861506	0.14582	0.258068	0.417587	0.582875	0.73985	0.810001	0.834577	0.865273	0.925413	1	0.998162	0.888982	0.714799	0.48044	0.251323	0.113081	0.0479881	0.0167411	0.0059526	0.00168358	0.000145582	0	0	0	0	0	0	0	0	0
0.0821805	0.091913	0.115615	0.147264	0.179308	0.209554	0.216786	0.201504	0.174498	0.144916	0.113836	0.0798877	0.0527209	0.0340442	0.0269447	0.0326297	0.0530289	0.0885641	0.144006	0.234929	0.357802	0.478884	0.594638	0.719927	0.836216	0.92124	0.95127	0.950192	0.97163	1	0.999351	0.946367	0.789577	0.551047	0.372186	0.284029	0.235359	0.219107	0.245579	0.271823	0.264274	0.218071	0.174472	0.151234	0.147808	0.161041	0.169755	0.153662	0.123091	0.0950687
0	0	0	0	0	0	0	0	0	3.718e-05	0.000405089	0.00103028	0.000789467	0.000221248	1.76645e-05	2.94835e-05	0.00039661	0.00181706	0.00536955	0.0155415	0.0381713	0.0734152	0.11667	0.143431	0.155531	0.17711	0.232349	0.438808	0.788915	1	0.933263	0.717697	0.459323	0.241058	0.101314	0.0424838	0.0276351	0.0170753	0.0225752	0.0387564	0.0299218	0.0145294	0.00673952	0.00390215	0.00203581	0.000539125	4.29875e-05	0	0	0
0	0	0	0	0	0	0	0	0	0	0	0	0	0	0	0.000184797	0.00223816	0.00770281	0.0115422	0.00890963	0.00281607	0.000240258	0	0	0.000510399	0.00869044	0.0616992	0.264219	0.673183	1	0.894136	0.513597	0.221521	0.0610175	0.0140713	0.00772181	0.00239127	0.000201243	0.000218645	0.00227833	0.00497634	0.00227833	0.000218645	0.000409004	0.00441241	0.0108771	0.00768712	0.00197718	0.000150493	0
0	0	0	0	0	0	0	0	0	0	0	0	0	0	0	0	0.00238745	0.0272238	0.0787843	0.0782734	0.0268337	0.00234604	0	0.000229214	0.0027614	0.0157318	0.0905439	0.298013	0.66387	1	0.679376	0.234736	0.0614392	0.0460143	0.0280982	0.0242184	0.0177421	0.00514014	0.000417371	0	0	0	0	0	0	0	0	0	0	0
0.0466154	0.032253	0.00894022	0.000715757	0	0	0	0	0	0	0	0	0	0	0	0	0	0	0	0	0	0	0	0	0.000345703	0.0113471	0.112652	0.453259	0.884545	1	0.815886	0.403529	0.112601	0.0494736	0.0729369	0.0513286	0.0309903	0.0109982	0.00100676	0	0	0.00214563	0.025505	0.0840279	0.120872	0.109095	0.0707955	0.0224408	0.00878497	0.0280172
0.0126785	0.030873	0.0684497	0.0735303	0.0611121	0.0493212	0.0382217	0.0328259	0.0383241	0.0390443	0.0299795	0.0213953	0.0144126	0.00692935	0.00169262	0.000130124	0	0	0	0	0	8.58413e-05	0.00146982	0.00979025	0.036536	0.0940593	0.230933	0.515004	0.832489	1	0.923093	0.6471	0.307143	0.100039	0.0246136	0.00395699	0.000251631	3.6699e-05	0.000382413	0.00101668	0.00235563	0.00562424	0.0112841	0.0294764	0.0500766	0.0518318	0.0377305	0.0247983	0.0194512	0.0163052
0.0157285	0.0122626	0.0228942	0.0301776	0.0246911	0.0198495	0.0194361	0.0223277	0.0212789	0.0150029	0.0136591	0.0145442	0.00715325	0.00167511	0.00349143	0.00758301	0.00524662	0.00760222	0.0104514	0.00426303	0.000395826	0.000160507	0.0018148	0.0056454	0.0106506	0.0243864	0.106722	0.410598	0.848843	1	0.772003	0.412878	0.154582	0.0520353	0.0232364	0.0144064	0.0223685	0.0325203	0.0235503	0.0271722	0.0288491	0.019053	0.0123449	0.0104929	0.00533549	0.00463775	0.00544363	0.00751191	0.0155787	0.021416
0	0	0	0	0	0	0	0	0	0	0	0	0	0	0	0	0.000318492	0.00348899	0.00933666	0.0104655	0.00942625	0.00620711	0.0140647	0.0326055	0.0547237	0.0869151	0.174987	0.494317	0.929761	1	0.672	0.289668	0.0851707	0.0159567	0.00111802	0	0	0	0	0	0	0	0	0	0.000218827	0.00228023	0.00498047	0.00228023	0.000218827	0
0	0	0	0	0	0	0	0	0.000313408	0.00326579	0.00713314	0.00361275	0.0120889	0.105382	0.330962	0.502115	0.517298	0.433292	0.31633	0.242716	0.219698	0.209057	0.175281	0.135793	0.109882	0.198974	0.467833	0.767275	0.942458	1	0.982274	0.811897	0.629233	0.424553	0.229566	0.201477	0.179252	0.074532	0.012214	0.000671868	0	0	0	0	0	0	0	0	0	0
0.000600956	0.00739692	0.0279059	0.0623654	0.127364	0.212325	0.272929	0.31733	0.283385	0.152744	0.0527919	0.0111087	0.000821643	0	0	0	0.000118698	0.00168644	0.0080758	0.023049	0.0726267	0.17774	0.237223	0.212027	0.197425	0.208205	0.270315	0.468702	0.78852	1	0.959956	0.793839	0.677863	0.606931	0.533267	0.466735	0.413422	0.323066	0.180114	0.0763137	0.0341961	0.0185036	0.00574493	0.000496047	0	0	0	0	0	0
0	0	0	0	0	0	0	0	0	0	0	0	0	0	0	0	0	0	0	0	0	0	0	0	0	0.00426041	0.0629183	0.315964	0.755467	1	0.887927	0.674465	0.451757	0.313785	0.290775	0.277052	0.193811	0.0957276	0.0557561	0.0608536	0.0326026	0.0162144	0.00605409	0.000573422	0	0	0	0	0	0
0.0140429	0.0169823	0.0159142	0.0144523	0.0169186	0.0153648	0.00885878	0.00638786	0.00415355	0.00120153	9.85715e-05	9.43153e-05	0.00156983	0.00903379	0.0236426	0.0376561	0.0447293	0.0347579	0.0332687	0.0564974	0.0947646	0.13507	0.160424	0.172893	0.158019	0.135696	0.205513	0.448838	0.841376	1	0.860828	0.768651	0.743807	0.704457	0.64913	0.57051	0.477816	0.33974	0.232044	0.208216	0.212063	0.168555	0.089677	0.0528167	0.0232129	0.00432918	0.000894381	0.00693018	0.0185299	0.017733
0	0	0	0	0	0	0	0	0	0	0	0	0	0	0	0	0	0	0	0	0	0	0	0.000464524	0.00597318	0.0280473	0.111055	0.389459	0.83137	1	0.777828	0.480203	0.296951	0.197164	0.0963082	0.0301551	0.0128505	0.0144762	0.00618227	0.000585731	0	0	0	0	0	0	0	0	0	0
0	0	0	0	0	0	0	0	0	0	0	0	0	0	0	0	0	0	0	0	0	0	0	0.00144401	0.0225335	0.12927	0.39806	0.739767	0.939458	1	0.943634	0.901385	0.912687	0.772221	0.671605	0.721665	0.57104	0.367141	0.245988	0.178962	0.114263	0.0451475	0.00863336	0.000568978	0	0	0	0	0	0
0.000263439	0.00100547	0.00229074	0.00131932	0.00025596	0.000129169	0.000718671	0.00135427	0.000599355	5.69921e-05	3.44057e-05	0.000374088	0.000945338	0.000712943	0.000196674	0.000121011	0.00138187	0.00585543	0.013452	0.0221887	0.0316854	0.052869	0.0999108	0.160707	0.230599	0.355194	0.551443	0.76589	0.91895	1	0.974223	0.840655	0.630367	0.406615	0.23424	0.117911	0.0536047	0.0294274	0.0259582	0.0233277	0.0133621	0.00581912	0.00475329	0.00317916	0.0011085	0.000198557	4.29969e-05	0.000326779	0.00082409	0.0006183
0.168159	0.18956	0.187903	0.18088	0.165977	0.139255	0.113054	0.0954594	0.0794405	0.0551954	0.0340036	0.0239467	0.0178634	0.0143666	0.0168667	0.0274419	0.0425409	0.0543277	0.059963	0.0628305	0.0639482	0.0635776	0.0694791	0.0947035	0.143773	0.234104	0.398228	0.625634	0.863604	1	0.974253	0.841318	0.649128	0.459242	0.307152	0.184464	0.0944629	0.045816	0.0223829	0.010961	0.00547353	0.00307277	0.00174902	0.00272729	0.013307	0.0384478	0.0636797	0.07448	0.090461	0.125688
0.000565633	0.0062542	0.0174669	0.0229832	0.0249919	0.0144213	0.0156219	0.0301746	0.0251458	0.00781743	0.000657514	0	0	0	0	0	0	0	0	0	0.000491491	0.00571325	0.0181849	0.0293462	0.0538093	0.137705	0.331877	0.621535	0.894314	1	0.929453	0.792114	0.695557	0.603409	0.428661	0.248009	0.0970541	0.0335065	0.0293187	0.0473044	0.0519695	0.0309627	0.0131687	0.00791823	0.00285474	0.000260956	0	0	0	0
0.0522925	0.0652883	0.0581189	0.0375107	0.0121667	0.00143294	4.82736e-05	0.000391207	0.00452929	0.0136223	0.0151017	0.0147566	0.0422259	0.0890102	0.109132	0.0849747	0.0619448	0.0563998	0.0558879	0.0553317	0.0721454	0.115397	0.179722	0.285038	0.395466	0.548003	0.747815	0.915661	0.992448	1	0.988709	0.915732	0.748011	0.515723	0.326465	0.198093	0.134297	0.112621	0.10805	0.109191	0.111013	0.101204	0.0781572	0.0670474	0.0707133	0.0528478	0.0216865	0.00428359	0.00184737	0.0177161
0.235676	0.205879	0.153553	0.11665	0.0949917	0.0811174	0.0744599	0.0743397	0.0635372	0.0601933	0.0543357	0.0449674	0.0423319	0.0368739	0.0219	0.00617254	0.000505667	0	0	0	0	0	0.00086755	0.0126119	0.0632414	0.169068	0.34181	0.623424	0.898359	1	0.968934	0.840457	0.721452	0.582705	0.420957	0.291543	0.184981	0.100418	0.0461802	0.0256673	0.0299843	0.0335469	0.0266994	0.0232848	0.0308754	0.0560591	0.107456	0.147323	0.160426	0.198222
0.0531712	0.0353369	0.0087161	0.000648442	0	0	0	0	0	0.000341624	0.00565765	0.0332823	0.0926464	0.141639	0.13433	0.0875858	0.0522964	0.0320263	0.0134307	0.00275104	0.000189531	0	0.000292405	0.00328223	0.0102445	0.0240201	0.0864614	0.317141	0.749619	1	0.91147	0.710289	0.510201	0.399389	0.262804	0.0991904	0.0175353	0.00108573	0.000560299	0.00583845	0.0127523	0.00583845	0.000776727	0.00357314	0.0186587	0.0322505	0.014071	0.00274965	0.00643144	0.026049
0.0541003	0.0787745	0.0322853	0.00300212	0	0	0	0	0	0	0	0	0	0	0	0	0	0	0	0	0.000342423	0.00431914	0.0196526	0.0755003	0.246097	0.477792	0.565734	0.628606	0.832363	1	0.960351	0.872064	0.88805	0.88187	0.795432	0.641881	0.524822	0.483359	0.3901	0.262422	0.167585	0.0873978	0.0236068	0.00190862	0	0	0	0	0.00100253	0.0134487
0.00218969	0.00471635	0.00885862	0.00545561	0.00417155	0.00288033	0.000872608	0.000816348	0.00164412	0.000752731	7.22374e-05	0	0	0	0	0	0	0	0	0	0.000378974	0.00798445	0.0548553	0.143315	0.18475	0.205756	0.266674	0.41305	0.730517	1	0.936833	0.760394	0.662816	0.567225	0.386381	0.231158	0.128055	0.0778871	0.0483162	0.0471094	0.0532026	0.0470073	0.0192761	0.00483514	0.00506321	0.0032473	0.00092078	0.00168857	0.00364083	0.0023904
0.0217013	0.0228436	0.0221236	0.0237546	0.0207598	0.0176665	0.0171467	0.0117776	0.00506256	0.00392695	0.00200266	0.000346596	1.87476e-05	0	0.000136417	0.0014215	0.00310484	0.0014215	0.000136417	0	0	4.83375e-05	0.000882246	0.00617642	0.0249029	0.0812121	0.22568	0.498187	0.8316	1	0.913562	0.703399	0.498629	0.330081	0.194288	0.095141	0.0329183	0.0109944	0.00645533	0.00327285	0.000826648	6.44065e-05	0.000115052	0.00119887	0.00261856	0.00122744	0.000494063	0.00152734	0.00317582	0.00942801
0.0221266	0.0101303	0.000972174	0	0.000112936	0.00117682	0.00257042	0.00144929	0.00339116	0.0109065	0.0141906	0.00781644	0.00179848	0.000130464	0	0	0	0.000236334	0.00276412	0.00852022	0.0101207	0.0148557	0.0557941	0.12956	0.185275	0.238892	0.355386	0.528435	0.733263	0.920099	1	0.977348	0.806815	0.44178	0.17908	0.0614923	0.0129123	0.000936968	0	0	0	0	0	0	0	0	0	0	0.000972174	0.0101303
0.0253869	0.0114613	0.0150894	0.0218259	0.00906972	0.000846906	0	0	0	0	0	0	0.000596943	0.00622029	0.0135864	0.00622029	0.000596943	0	0	0.000270045	0.00716976	0.0591223	0.189112	0.312811	0.384635	0.458392	0.540157	0.622149	0.7615	0.977672	1	0.867246	0.69802	0.386313	0.112513	0.0142872	0.000632444	0	0	0	0	0	0	0	0	0	0.000656982	0.00768025	0.0243407	0.0330652
0	0	0	0	0	0	0	0	0	0	0	0	0	0	0	0	0	0	0	0	0	0	0	0	0	0.00923711	0.116524	0.437115	0.751788	0.911015	1	0.602636	0.285818	0.299046	0.238362	0.12245	0.0337334	0.00277962	0.00123309	0.0128491	0.028065	0.0128491	0.00123309	0	0	0	0	0	0	0
0.0572311	0.0868448	0.0619588	0.0218817	0.00362683	0.00021563	0	0	0	0	0	0	0	0	0	0	0	0	0	0	0	0	0	0	0.0011516	0.0160831	0.0739212	0.168979	0.29708	0.615434	1	0.857508	0.406808	0.133365	0.0314219	0.00762709	0.00248081	0.000238076	0	0	0	0	0	0	0	0	0	0	0.00126591	0.015786
0.00271835	0.00774733	0.0295044	0.059722	0.075413	0.0904441	0.140339	0.268047	0.392943	0.428771	0.422798	0.440418	0.463445	0.460003	0.421452	0.35913	0.284107	0.203999	0.139159	0.0964961	0.0571675	0.027108	0.0136326	0.00579243	0.00630691	0.0254612	0.10664	0.296268	0.597906	0.8975	1	0.871351	0.559253	0.208095	0.0421977	0.00563926	0.000347462	0	0	0.0001885	0.00196422	0.00429025	0.00196422	0.0001885	0	0	0	0	9.77984e-05	0.00101908
0.00405732	0.00124526	0.000103921	0	0	0.000200053	0.00247044	0.00864664	0.0116261	0.00588018	0.00114565	7.29167e-05	0	0	0	0	0	0	0	0	0	0	0	0	0.000132058	0.0026657	0.0258854	0.152439	0.49261	0.874529	1	0.945747	0.616591	0.219515	0.036467	0.00215386	0	0	0	0	0	0	0	0	0.000162775	0.00188004	0.00562092	0.00604385	0.00387496	0.00496264
0.0117869	0.00531976	0.000705113	2.52684e-05	0	0	7.13268e-05	0.00087016	0.0029459	0.00363187	0.00139384	0.000126918	0	0	0	0	0	0	0	0	0	0	4.45581e-05	0.000647889	0.00302533	0.00786357	0.0393703	0.200893	0.551392	0.882119	1	0.913889	0.627676	0.3202	0.102155	0.0181587	0.00230269	0.000145896	0	0	2.19336e-05	0.000619876	0.00466053	0.0100066	0.00600339	0.00126294	8.36464e-05	0.00014089	0.00190991	0.00783567
0.0172964	0.0138028	0.00822021	0.00372204	0.00224173	0.00158315	0.00109015	0.00158105	0.00116929	0.000376813	0.000622368	0.00175273	0.00178478	0.000854984	0.00496456	0.0339987	0.0923651	0.130493	0.153734	0.192137	0.27553	0.425191	0.636097	0.848701	0.960253	0.971446	0.943925	0.872661	0.796256	0.879462	1	0.936612	0.673074	0.36651	0.172962	0.0651632	0.0157549	0.00220407	0.000125338	0	0	0	0	0.00010956	0.00115764	0.00266031	0.00165545	0.00222303	0.00788622	0.0151281
0.00170707	0.00175243	0.00351975	0.00429919	0.00167999	0.000560995	0.00252104	0.00572884	0.00495597	0.00206933	0.00126145	0.000517316	4.96453e-05	0.000141432	0.00152891	0.00379369	0.00272904	0.000716143	5.51533e-05	0	0	0	0	5.48188e-05	0.000571225	0.00234727	0.0250366	0.181064	0.544166	0.869579	1	0.897185	0.592011	0.248886	0.0611537	0.0107956	0.00230445	0.000916459	0.00128383	0.000579082	5.55728e-05	0	0	0	3.91912e-05	0.000459933	0.00142917	0.00158169	0.000647761	0.000795437
0.0157053	0.0269963	0.0417899	0.0479873	0.0237617	0.00446643	0.000274059	0.000381683	0.00397723	0.00868706	0.00397723	0.000381683	0	0	0	0	0	0	0	0	0	0	0	0	0	0.00119187	0.0201441	0.129894	0.443377	0.849444	1	0.952618	0.869112	0.74833	0.548508	0.355143	0.224558	0.158542	0.114466	0.0824453	0.0515715	0.0415224	0.0777771	0.15285	0.184838	0.139457	0.0958287	0.0899935	0.0787305	0.0368048
0.00059784	5.7373e-05	0	0	0.000212055	0.00275223	0.0110509	0.0210204	0.0246998	0.0236981	0.0218401	0.0218	0.0278821	0.0300776	0.0200534	0.0202298	0.0429158	0.0843607	0.124561	0.164923	0.19002	0.19486	0.188534	0.204607	0.232635	0.305909	0.414163	0.539714	0.709124	0.909328	1	0.927904	0.772483	0.582786	0.40659	0.25629	0.134669	0.0672954	0.0331553	0.0132728	0.00675866	0.00335445	0.000790617	5.83853e-05	0	6.76593e-05	0.000705026	0.00159729	0.00130287	0.00137346
0.0216527	0.00191252	0	0	0	0	0	0	0	0	0	0	0	0	0	0	0	0	0	0	0	0	0	0	0	0.00029378	0.00711259	0.0724116	0.363512	0.83975	1	0.887763	0.652445	0.319143	0.092977	0.0150394	0.000930754	0	0	0	0	0.000384012	0.00518367	0.0210586	0.0309076	0.0137951	0.0142911	0.0447428	0.0705487	0.0625842
0.0125622	0.0057514	0.000551945	0	0	0	0	0.000296609	0.00309074	0.00675079	0.00309074	0.000296609	0	0	0.000187757	0.00342517	0.0198204	0.037915	0.0211312	0.00523146	0.00398555	0.00812478	0.0199885	0.0363055	0.0518419	0.0829725	0.172481	0.323081	0.570408	0.853771	1	0.889536	0.621562	0.326437	0.148597	0.0726117	0.0289926	0.00621558	0.000619462	0.00179913	0.00392967	0.00179913	0.000172658	0	0	0.00046925	0.0048897	0.0106801	0.00544164	0.00622065
0.0940177	0.0610542	0.023689	0.00533696	0.000405752	0	0	0	0	0	0.000249887	0.00475975	0.0296343	0.0673206	0.0585751	0.0227297	0.00887747	0.0132265	0.00926039	0.00286726	0.00530826	0.0133346	0.0118917	0.00624659	0.00290193	0.0195161	0.116404	0.353478	0.664251	0.917959	1	0.881401	0.708121	0.56201	0.41687	0.313737	0.291079	0.288375	0.261322	0.219304	0.218533	0.228287	0.196743	0.122704	0.0931982	0.139936	0.141463	0.0999468	0.0779832	0.0821463
0.0435117	0.0510628	0.0631742	0.0492528	0.0328538	0.0157787	0.00367727	0.00027292	0	0	0	0	0	0	0	0	0.00049998	0.00640944	0.0239605	0.0333608	0.014855	0.0020491	0.000270966	0.00318505	0.0192963	0.0597017	0.141861	0.358739	0.723102	0.968971	1	0.881738	0.660401	0.333476	0.158344	0.120072	0.103528	0.0866669	0.0565891	0.031629	0.014436	0.00423832	0.00783802	0.0213652	0.0313511	0.0453678	0.0507696	0.0695513	0.0898462	0.0678784
0.0556173	0.0685762	0.066836	0.0526384	0.0365608	0.0338958	0.0327993	0.0279832	0.0263038	0.0162939	0.00443942	0.000354584	0	0	0	0	0	0	0.000413918	0.00495096	0.0171154	0.031571	0.0526717	0.0861026	0.12874	0.174709	0.25392	0.443825	0.718139	0.934849	1	0.94094	0.81779	0.682438	0.596868	0.533325	0.429653	0.31166	0.19691	0.104682	0.0537945	0.0250621	0.0148083	0.0123173	0.00615167	0.00289636	0.00268861	0.00186257	0.00439361	0.0227993
0.0921035	0.0797616	0.0631796	0.053829	0.050656	0.0491565	0.0490001	0.0465002	0.0319656	0.0249149	0.00952317	0.000881873	0	0	0	0	0	0	0	0	0	0	0.000957169	0.0108667	0.0329539	0.0537467	0.10323	0.220892	0.457536	0.784286	1	0.952375	0.650254	0.317407	0.0942192	0.0131562	0.000660872	0	0	0	0.000113597	0.00261986	0.0196462	0.0578172	0.0878881	0.107124	0.131361	0.139068	0.125482	0.103711
0.027535	0.0126064	0.0012098	0	0.000316548	0.0032985	0.00720459	0.0032985	0.000316548	0	0.00163835	0.0189375	0.0583162	0.077357	0.0712782	0.0563887	0.0429829	0.0370693	0.0243277	0.00974671	0.00544248	0.00914444	0.0123792	0.0312623	0.0593053	0.0817745	0.135708	0.243723	0.429615	0.655612	0.872026	1	0.893622	0.578312	0.301604	0.174322	0.132759	0.0655062	0.0253225	0.0105514	0.00468292	0.00146593	0.000130188	0	0	0	0	0	0.0012098	0.0126064
0.00813627	0.00491387	0.00294303	0.00321651	0.00319265	0.00819794	0.0143174	0.0185023	0.0324665	0.0525672	0.0802398	0.0975663	0.0891245	0.0786375	0.0999894	0.148685	0.190945	0.212371	0.224126	0.247309	0.25499	0.255206	0.265723	0.292801	0.345609	0.435063	0.559247	0.680573	0.783469	0.890524	0.996029	1	0.806236	0.485362	0.241273	0.111132	0.0387609	0.00896271	0.00143342	9.58592e-05	0	0	0	0	0	0	0	0	0.000340172	0.00357785
0	0	0	0	0	0	0	0	0	0	0	0	0	0	0	0	0	0	0	0	0	0	0	0	0	0.000755387	0.0112836	0.0638587	0.220645	0.513335	0.819693	1	0.953708	0.5949	0.24669	0.0732981	0.0226771	0.00628214	0.000545899	0	0	0	0	0	0	0	0	0	0	0
0.00634344	0.0162516	0.0126743	0.00361254	0.000290944	0	0	0	0	0	0	0	0	0	0	0	0	0	0	0	0	0	0	0	0	0.000723215	0.0194266	0.163785	0.541202	0.8805	0.967885	1	0.87462	0.689378	0.455852	0.227994	0.110055	0.0609886	0.0191152	0.00379582	0.00473385	0.00216732	0.000207991	0	0	0	0	0	0	0.000580841
0	0	0	0	0	0	0	0	0	0	0	0	0	0	0	0	0	0	0	0	0	0	0	0	0	0.00141695	0.0180939	0.0758683	0.206093	0.498846	0.886353	1	0.737751	0.337952	0.0980787	0.0173703	0.00117106	0	0	0	0	0.000256573	0.00267355	0.00583958	0.00267355	0.000256573	0	0	0	0
0.000291104	0.00315444	0.0078871	0.00578897	0.00155271	0.000121073	0	0	0	0	0	0	0	0	0	0	0	0	0	0	0	0	0	0.000353169	0.00368011	0.00954344	0.0258773	0.117642	0.342738	0.655963	0.918631	1	0.809006	0.530843	0.219556	0.0535212	0.00970778	0.00106168	4.50896e-05	0	0	0	0	0	0	0	0	0	0	0
0	0	0	0.000527959	0.0056017	0.0130608	0.00778299	0.00157252	0.000100244	0	0	0.000335702	0.00359402	0.00864015	0.00581784	0.00317099	0.00751837	0.0108528	0.00466709	0.00284077	0.00729388	0.00975956	0.00886627	0.00416698	0.00125328	0.00505015	0.0184738	0.0490982	0.154355	0.420448	0.784551	1	0.951374	0.589128	0.211458	0.0403035	0.00406723	0.00650382	0.017505	0.0156974	0.005024	0.000427094	0	0	0	0	0	0	0	0
0.0116993	0.0132404	0.00737824	0.00187131	0.000145244	0	0	0	0	0	0	0	0	0	0	0.000181259	0.00215498	0.00715362	0.0106397	0.00927317	0.00481979	0.00363845	0.00532595	0.0141631	0.0357977	0.0685858	0.125699	0.19949	0.340246	0.623246	0.915491	1	0.773347	0.416182	0.177461	0.0614948	0.0126975	0.000911188	0	0.000108099	0.00120413	0.00327008	0.0028951	0.000917862	7.77106e-05	0	0	0	0.000343824	0.00394055
0	0	0	0	0	0	0	0	0.00021521	0.00599998	0.0493575	0.151904	0.260232	0.34893	0.352762	0.323424	0.301309	0.232093	0.135121	0.0730893	0.0449747	0.0287996	0.0122769	0.00250278	0.000171163	0.0001833	0.00750137	0.0731517	0.265177	0.581096	0.948209	1	0.695592	0.336639	0.11674	0.0401105	0.012718	0.00194302	0.000102127	0	0	0	0	0	0	0	0	0	0	0
0.0335881	0.0363266	0.0290448	0.0192632	0.0148018	0.014742	0.0142203	0.0150822	0.00773044	0.00158211	0.000826251	0.00159566	0.000730544	7.01082e-05	0	0	8.56546e-05	0.000892542	0.00194949	0.000892542	0.000186513	0.00242958	0.0208501	0.0865936	0.23702	0.486421	0.722963	0.817187	0.833879	0.877025	0.991167	1	0.863954	0.679646	0.471935	0.271188	0.131884	0.0546604	0.0194483	0.00574046	0.00106584	7.28213e-05	0	0	0	0	0.000177838	0.00223264	0.00887346	0.0204286
0.0847752	0.0866881	0.0664885	0.0332871	0.00839399	0.000656363	0	0	0	0	0	0	0	0	0	0	0	0.000143242	0.00246096	0.0141667	0.0325896	0.0350128	0.026733	0.0178012	0.0105722	0.0148766	0.0280457	0.0729593	0.243229	0.556479	0.86795	1	0.898539	0.670543	0.435782	0.263509	0.150807	0.0811943	0.0502749	0.0449894	0.0646716	0.0814446	0.0790358	0.08599	0.115993	0.10582	0.0752707	0.0866304	0.108109	0.0895948
0	0	1.99171e-05	0.000267728	0.00108047	0.00157738	0.000647073	6.01863e-05	0	0	0	0	0	0	0	0	0	0	0	0	0	0.000193135	0.00248523	0.0100475	0.0245715	0.073772	0.199409	0.364127	0.537752	0.720233	0.895046	1	0.968944	0.868824	0.697899	0.468418	0.253286	0.126709	0.0730039	0.0437653	0.0209601	0.0163323	0.0287034	0.0349697	0.0245013	0.00887856	0.00144908	8.33352e-05	0	0
0	0	0.000313347	0.00382382	0.0131539	0.0180713	0.0107018	0.00264957	0.000200658	0	0	0	0.000245998	0.00305853	0.0107587	0.0138334	0.0054058	0.000495172	0	0	0	0	0.000207818	0.00313795	0.0158369	0.0368948	0.0650506	0.153149	0.343102	0.614885	0.893129	1	0.846727	0.548388	0.273735	0.111656	0.0559687	0.0427932	0.0175276	0.00248097	0.000107016	7.50079e-05	0.00110859	0.00511446	0.0082238	0.0034823	0.000326988	0	0	0
0	0	0	0	0	0.000430229	0.00573084	0.0227938	0.0328816	0.013432	0.00124774	0	0	0	0	0	0	0	0	0	0	0	0	0.000579895	0.00801707	0.0342577	0.0594413	0.0812009	0.246291	0.582922	0.876021	1	0.991876	0.850128	0.538597	0.244377	0.0765922	0.0340214	0.0126855	0.0011982	0	0	0	0	0	0	0	0	0	0
0.0312209	0.0370077	0.0234738	0.00667491	0.00132784	0.00842074	0.0210734	0.0190423	0.0226859	0.0383336	0.0451273	0.0418579	0.0468424	0.0766686	0.0901226	0.101156	0.169729	0.261136	0.307816	0.242771	0.150009	0.113612	0.0944293	0.0862933	0.0843131	0.0657228	0.120027	0.350122	0.609539	0.827696	0.998237	1	0.796233	0.557576	0.449603	0.414985	0.367192	0.237691	0.114596	0.042187	0.00902582	0.000659413	0	0	0	0	0.000536955	0.0055952	0.0130996	0.0157228
0.0395455	0.0304531	0.00868925	0.000700997	0	0	0	0	0	0	0	0	0	0	0	0.0019473	0.0226818	0.0694491	0.0769875	0.0318579	0.00468038	0.000219758	0.0023576	0.0249701	0.0578622	0.0415297	0.102497	0.35095	0.636898	0.851972	0.999804	1	0.8251	0.646926	0.552974	0.378334	0.197382	0.0790328	0.0180253	0.00135817	0	0	0	0	0	0	0	6.96045e-05	0.00211	0.0167141
0.0102109	0.0277382	0.0475837	0.0520542	0.0668641	0.103389	0.142424	0.167035	0.160263	0.124504	0.118922	0.146214	0.174177	0.218585	0.271196	0.25808	0.166378	0.0778516	0.0281821	0.00617357	0.000460623	0.000594441	0.00846212	0.0412165	0.105611	0.181017	0.253071	0.360354	0.552168	0.771933	0.962771	1	0.900509	0.709292	0.488148	0.321402	0.243016	0.214208	0.165057	0.100437	0.0645151	0.04545	0.038299	0.0584397	0.0728458	0.0717872	0.0660803	0.0494593	0.029319	0.01274
0.0518585	0.0438941	0.0430688	0.0929528	0.135573	0.139768	0.125893	0.106284	0.080039	0.0519907	0.0309439	0.0190914	0.0110721	0.00419465	0.000780943	5.06196e-05	0	0	0	0	0	0	0	0.000503285	0.00749256	0.0409879	0.131158	0.294429	0.503411	0.721703	0.916693	1	0.949373	0.805118	0.525586	0.212607	0.0592236	0.0216953	0.0138258	0.00551196	0.00081829	3.87682e-05	0	0	0	0	0	9.45084e-05	0.00280076	0.021969
0.00298289	0.00123082	0.000115671	0	0	0	0	0	0	0	0	0	2.54027e-05	0.00027031	0.000692265	0.000972393	0.00137814	0.000887262	0.000903044	0.00132172	0.00273605	0.00463389	0.0089443	0.0301748	0.0811125	0.145121	0.205771	0.303713	0.474859	0.70468	0.899408	1	0.998705	0.900491	0.666723	0.365853	0.16334	0.0725479	0.0387989	0.0235791	0.0143898	0.00798814	0.00425411	0.00257752	0.0011551	0.000603932	0.00156355	0.00300789	0.00316147	0.00274559
0.0082245	0.00302513	0.000271471	0	0	0	0	0	0	0	0	0	0	0	0	0	9.33032e-05	0.00266372	0.0231475	0.0793108	0.147695	0.214505	0.303282	0.407484	0.495238	0.546366	0.549528	0.528843	0.503451	0.618262	0.867325	1	0.925345	0.723722	0.461067	0.18114	0.040982	0.00621039	0.000406281	0	0	0	0	0	0	0	0	0.000196334	0.00231732	0.00729733
0.09497	0.0653322	0.0611254	0.082816	0.0928569	0.0766319	0.0572059	0.0501947	0.0474366	0.0377733	0.0223122	0.0065188	0.000544787	0	0.000507854	0.00616758	0.0218624	0.0384477	0.0473525	0.0474481	0.0514948	0.0610442	0.0854429	0.142423	0.223036	0.302735	0.343068	0.374011	0.467669	0.626524	0.808872	0.936279	1	0.928118	0.689862	0.418234	0.179285	0.0565818	0.0193297	0.00526417	0.00443572	0.0176024	0.0349703	0.0393094	0.035906	0.0312587	0.0299491	0.0482446	0.0797672	0.0993645
0	0	0	0	0	0	0	0	0	0	0	0	0	0	0	0	0	0	0	0	0	0	0	0	0	0.00188702	0.0279548	0.138808	0.320068	0.458207	0.615931	0.824927	1	0.987016	0.818473	0.635385	0.405345	0.180362	0.0534433	0.0139989	0.00328738	0.000270923	0	0	0	0	0	0	0	0
0.00591272	0.00270704	0.000305181	0.000838736	0.00484401	0.00879666	0.00385623	0.000365715	0	0	0	0	0.000208535	0.00354445	0.0190373	0.0333875	0.0144996	0.00137147	0	0	0	0	0	0	0.000259157	0.00564309	0.0464673	0.18413	0.38952	0.548011	0.710415	0.875516	1	0.928184	0.74457	0.606986	0.483423	0.327897	0.284582	0.201927	0.0943112	0.0596002	0.0803976	0.116011	0.0784977	0.0270077	0.0149661	0.00609941	0.00084513	0.00270704
0.0362276	0.0480921	0.0407601	0.0348825	0.0407943	0.030756	0.0127423	0.00819361	0.00765555	0.00287086	0.00143715	0.0064844	0.0140014	0.01198	0.0038174	0.000324748	0	0	0	0	0.000132705	0.00241696	0.0181674	0.0790972	0.214404	0.40546	0.593126	0.678872	0.691505	0.759907	0.889457	0.993963	1	0.913438	0.773011	0.62788	0.452791	0.295795	0.200455	0.1404	0.10088	0.0668657	0.0373717	0.0197694	0.00948194	0.0025334	0.000205131	0	0.000994288	0.0115777
0.0212725	0.0203976	0.0180548	0.0169465	0.0129877	0.00522429	0.000903728	5.3582e-05	0	0	0	0	0	0	0	0	0.0004193	0.00477423	0.0146819	0.0237085	0.0320467	0.0316479	0.043719	0.117688	0.305661	0.540709	0.739249	0.859152	0.898084	0.897628	0.915804	0.966497	1	0.966616	0.783005	0.562235	0.427216	0.333327	0.239918	0.186408	0.164929	0.162959	0.159358	0.139749	0.120137	0.0955155	0.069941	0.0546938	0.0438337	0.0284078
0.0488971	0.0376747	0.0106149	0.000849843	0	0	0	0	0	0	0	0	0	0	0	0	0	0	0	0	0	0	0	0	0	0	0	0.00279506	0.0362199	0.154704	0.393475	0.742129	1	0.984614	0.712458	0.392027	0.147396	0.0295795	0.00205321	0	0	0	0	0	0	0	0	0	0.0017593	0.0191822
0	0	0	0	0	0	0	0	0	0.0014007	0.0199407	0.0960361	0.228531	0.295138	0.223892	0.231145	0.415757	0.575454	0.64337	0.497584	0.267409	0.137571	0.0901678	0.0498988	0.0168839	0.012233	0.0215175	0.00978894	0.00168332	0.0103398	0.0602515	0.263404	0.694717	1	0.943209	0.811948	0.777252	0.787672	0.721185	0.55335	0.30877	0.111202	0.0260154	0.00395504	0.000249248	0	0	0	0	0
0	0	0.00142552	0.016617	0.0518525	0.0668256	0.0550634	0.0459962	0.0352918	0.0151545	0.00288263	0.000185355	0	0	0	0	0	0	0	0	0	0	0	0	0	0.000252228	0.00439246	0.0286023	0.0927661	0.165477	0.250229	0.491952	0.805161	1	0.907697	0.505665	0.165695	0.042801	0.00954817	0.000772001	0	0	0	0	0	0	0	0	0	0
0.0181893	0.0338711	0.0633239	0.103418	0.0992649	0.0599888	0.0269113	0.0122059	0.00700001	0.00293846	0.000583495	3.899e-05	0	0	3.58537e-05	0.000481712	0.00194253	0.00283412	0.00116236	0.000164674	0.00126185	0.00947105	0.0299298	0.057301	0.112011	0.213228	0.314284	0.426689	0.57959	0.700549	0.730439	0.789236	0.909971	1	0.9944	0.833943	0.559491	0.305468	0.146873	0.0773501	0.0622913	0.0695091	0.0785308	0.0782639	0.063605	0.0278873	0.00529039	0.000742563	0.00173388	0.00647586
0	0	0	0	0	0	0	0	0	0	0	0	0	0	0.00029047	0.00317703	0.00817684	0.00644673	0.00185625	0.000150263	0	0	0	0	0	0.00109145	0.0146398	0.0698592	0.211278	0.416968	0.555179	0.714397	0.892944	1	0.908304	0.630125	0.310862	0.100108	0.0196802	0.00528214	0.00188662	0.000181053	0	0	0	0	0	0	0	0
0.101481	0.0562321	0.0314429	0.0198994	0.0322105	0.0510424	0.0686927	0.0904545	0.10099	0.0862235	0.0644242	0.0464631	0.0317182	0.0170195	0.0046739	0.000380666	0	0	0	0	0	0	0	0	0.00163292	0.0202966	0.0781885	0.172484	0.304502	0.444656	0.575357	0.702131	0.890196	1	0.915434	0.885607	0.909094	0.728029	0.473037	0.338491	0.29781	0.274858	0.28692	0.321329	0.326397	0.296983	0.271345	0.266315	0.229516	0.16547
0.0414864	0.0307101	0.0172291	0.0117273	0.00772607	0.00249344	0.000216792	0	0	0	0	0	0	0	0.000105511	0.00133294	0.00483436	0.00641346	0.00253844	0.000372374	0.0014473	0.00342687	0.0042824	0.0068801	0.00522859	0.0128486	0.0485551	0.126712	0.290926	0.535648	0.754023	0.871941	0.966248	1	0.900001	0.730712	0.576302	0.454018	0.336868	0.229891	0.144247	0.0769426	0.0415635	0.0222862	0.00850975	0.00174689	0.000123217	0.00023425	0.00391498	0.0211853
0.144582	0.189482	0.166031	0.126532	0.0966568	0.0763606	0.0645473	0.0548146	0.0451421	0.0367804	0.0275827	0.0161672	0.00534217	0.000755144	3.66841e-05	0	0	0	0	0	0	0	0	0.00136472	0.0170951	0.0640196	0.114864	0.146296	0.19566	0.299582	0.462538	0.658121	0.861597	1	0.969328	0.819418	0.643645	0.498477	0.351145	0.19443	0.0854453	0.0413958	0.0219639	0.00634146	0.000528759	0	0	0	0.00405246	0.0468986
0	0	0	0	0	0.000486817	0.00590153	0.0208474	0.0368127	0.046542	0.0409286	0.020268	0.00466383	0.000343291	0	0	0	0	0	0	0	0	0	0	0	0	0.000503589	0.00610919	0.0232222	0.0614857	0.170566	0.419011	0.786659	1	0.822176	0.45371	0.178052	0.0545288	0.0192739	0.0195209	0.00858295	0.000823681	0	0	0	0	0	0	0	0
0	0	0	0	0	0	0	0	0	0	0.00185459	0.0235403	0.0920134	0.182909	0.252456	0.284546	0.29308	0.294493	0.297109	0.288584	0.272715	0.244612	0.214972	0.195238	0.171064	0.13394	0.0916675	0.0720635	0.0948926	0.136118	0.283109	0.577882	0.882935	1	0.838877	0.628537	0.447074	0.267117	0.113176	0.0348411	0.00718604	0.000534749	0	0	0	0	0	0	0	0
0.0111335	0.0218644	0.0168196	0.00497347	0.000409611	0	0	0	0	0	0	0	0	0	0	0	0	0.000713673	0.0105525	0.0520564	0.11499	0.128447	0.0847632	0.0357332	0.00818999	0.00143401	0.00590117	0.0353337	0.113353	0.253032	0.502827	0.748613	0.891118	1	0.954189	0.723146	0.48027	0.300468	0.187844	0.127202	0.0958489	0.0698204	0.0426574	0.0198047	0.00501683	0.000396557	0	0	0.000148296	0.00225051
0	0	0	0	0	0	0	0.00190782	0.0211582	0.0567417	0.0489732	0.0152277	0.00254139	0.0149067	0.0488198	0.0749468	0.0893289	0.0990045	0.0834461	0.039129	0.00842178	0.000594109	0	0.00109524	0.0114127	0.0249276	0.0148043	0.0565435	0.301365	0.654131	0.65842	0.637628	0.906866	1	0.8552	0.539102	0.161716	0.0136208	0	0	0	0	0	0	0	0	0	0	0	0
0.000669124	0	0	0	0	0	0	0	0	0	0	0	0	0	0	0	0	0	0	0	0	0	0	0	0	0	0	0.000826989	0.00884296	0.022228	0.0373256	0.185605	0.604498	1	0.984252	0.771285	0.564342	0.42586	0.329544	0.253211	0.208904	0.181754	0.151283	0.122602	0.101399	0.0830818	0.0696662	0.057693	0.0322468	0.00846856
0.149062	0.0815302	0.0296637	0.00977797	0.000916185	0	0	0	0	0	0	0	0	0	0	0	0	0	0	0	0	0	0	0	0	0.000534695	0.00650027	0.0236115	0.0488387	0.0996937	0.226993	0.452862	0.726131	1	0.928921	0.502702	0.263744	0.133484	0.034085	0.00265501	0.00203458	0.0248273	0.0867932	0.133638	0.121723	0.0917795	0.0653556	0.0262537	0.0107332	0.0671953
0.0586825	0.0573277	0.0249773	0.00486552	0.000321517	0	0	0	0	0	0	0	0	0	0	0	0	0.000829108	0.0086395	0.0188704	0.0086395	0.000829108	0	0	0	0	0	0	0	0	0.000806291	0.0336292	0.304808	0.846183	1	0.825995	0.626	0.464908	0.308265	0.185881	0.108607	0.0518397	0.0132862	0.00105211	0	0	0	0	0.00187048	0.0210061
0.0324928	0.0196446	0.00430798	0.000295877	0.000803599	0.0091798	0.0273108	0.0334423	0.0261698	0.0154675	0.00963478	0.00521598	0.001406	0.000112843	0	0	0	0	0	0	0	0	0.000239186	0.00259732	0.00653738	0.00488085	0.00133271	0.000104942	0	0	0.00481718	0.0710271	0.349523	0.785241	1	0.978822	0.777524	0.534264	0.398696	0.297203	0.217819	0.15538	0.0992802	0.0568387	0.0318521	0.0251414	0.0240005	0.0183474	0.00881687	0.0169351
0	0	0	0	0	0	0.000334803	0.00444556	0.0175906	0.0252663	0.0103053	0.000956841	0	0.00131367	0.0136888	0.0350377	0.0775466	0.229066	0.32492	0.20791	0.0890368	0.0277421	0.00431627	0.000561629	0.00335355	0.00732483	0.00335355	0.00358528	0.0443263	0.19524	0.426249	0.62184	0.812758	0.969696	1	0.998744	0.883375	0.62713	0.382092	0.213001	0.150809	0.112791	0.0792028	0.0429903	0.0116098	0.000934644	0	0	0	0
0	0	0	0	0	0	0	0	0	0	0	0	0	0	0	0	0	0	0	0	0	0	0	0	0	0	0	0	0	0	0.00672443	0.0911572	0.400047	0.847987	1	0.721707	0.48536	0.38789	0.220406	0.0920842	0.0241988	0.00199081	0	0	0	0	0	0	0	0
0.112298	0.130074	0.128335	0.119737	0.0604554	0.0130848	0.000913664	0	0	0	0	0	0	0	0	0	0	0	0	0	0	0	0	0	0	0	0	0.000279222	0.0101635	0.0868051	0.232678	0.356239	0.643985	0.922611	1	0.994112	0.686464	0.292154	0.065442	0.004852	0	0	0	0	0.00027199	0.0028342	0.00619046	0.00308549	0.00630242	0.0441039
0.177614	0.236643	0.254079	0.265185	0.306416	0.355217	0.38933	0.412894	0.413174	0.425017	0.463426	0.491103	0.46703	0.398906	0.31514	0.232971	0.156906	0.0987096	0.0593561	0.0285966	0.00988334	0.00345625	0.00096216	8.25866e-05	0	0	0	6.15903e-06	0.000148194	0.00259662	0.0277238	0.154633	0.47235	0.853487	1	0.862257	0.630361	0.429061	0.280805	0.180823	0.116895	0.0815163	0.0733323	0.0714818	0.0634888	0.0541975	0.0476948	0.0546696	0.0715031	0.102314
0.0174272	0.0146065	0.0103143	0.00660249	0.00541333	0.00786057	0.0171457	0.0352716	0.0650623	0.0900853	0.110978	0.134047	0.146862	0.135468	0.0986598	0.0514248	0.0180675	0.00422804	0.000609176	7.41345e-05	0.000406065	0.000980389	0.000908173	0.00142674	0.0028721	0.00673048	0.0171807	0.0405919	0.0898223	0.164582	0.269806	0.414787	0.623311	0.863575	1	0.953449	0.83546	0.68586	0.522223	0.370828	0.248485	0.160248	0.104211	0.0691196	0.0473531	0.0389619	0.0422687	0.0353138	0.0248328	0.0196296
0.0950384	0.0788494	0.0344982	0.00715262	0.00049736	0.000771026	0.00849793	0.0225194	0.0200416	0.00877967	0.00191831	0.000139599	0	0	0	0	0	0	0	0	0	5.43384e-05	0.000845117	0.00414292	0.00840179	0.0326073	0.2	0.550831	0.807341	0.914179	0.889456	0.777787	0.787756	0.925119	1	0.919371	0.706817	0.560941	0.604062	0.643883	0.532042	0.368034	0.25507	0.175597	0.11625	0.0790999	0.054861	0.0455199	0.0497679	0.0690868
0.01695	0.0146031	0.00453426	0.000380383	0	0	0.000127296	0.00132645	0.00379899	0.0115911	0.0298487	0.031249	0.0192446	0.0197923	0.0230184	0.0207418	0.00931175	0.00169909	0.000103386	0	0	0	0	0.000425241	0.00720333	0.0417778	0.105505	0.15699	0.23066	0.371404	0.573333	0.784704	0.928354	0.971319	1	0.971289	0.82235	0.632266	0.396991	0.199729	0.0937548	0.0537475	0.0462537	0.0388637	0.0265434	0.0131916	0.00339044	0.00026804	0.00057058	0.00632597
0.00173198	0.0157361	0.0343707	0.0157361	0.00151014	0.000825113	0.00986683	0.0320023	0.0374793	0.014048	0.00126896	0	0	0	0	0	0	0	0	0	0	0	0	0	0.00132733	0.0152989	0.0462607	0.0551137	0.034674	0.0231844	0.0793969	0.21426	0.40283	0.713415	1	0.98336	0.777571	0.54635	0.340719	0.154999	0.0368279	0.00279992	0	0	0	0.000377179	0.00415213	0.0108961	0.00897918	0.00268873
0	0.000388257	0.00839278	0.0592441	0.160451	0.208661	0.183222	0.12657	0.0795884	0.0589152	0.0374868	0.0112428	0.000944458	0	0	0	0	0	0	0	0	0	0	0	0	0	0.00341301	0.0395467	0.124553	0.1893	0.249108	0.321593	0.459458	0.753953	1	0.983572	0.92429	0.84673	0.714587	0.595934	0.417156	0.197877	0.0644083	0.0131058	0.000955049	0	0	0	0	0
0.0255567	0.0331918	0.0467938	0.040183	0.0477942	0.0545183	0.0518738	0.0428511	0.0270759	0.0157437	0.00621161	0.00311485	0.00142274	0.00248763	0.00785717	0.00945265	0.00358793	0.000325495	0	0	0	0	0.000345303	0.00377127	0.00979292	0.00889098	0.0051032	0.00152549	0.000129781	0.000430653	0.00760998	0.0517248	0.193904	0.483972	0.832978	1	0.991062	0.911006	0.759542	0.619649	0.507556	0.385286	0.257747	0.156172	0.0920327	0.0582578	0.0353815	0.0240544	0.0228694	0.0235196
0	0.000395831	0.00412466	0.00900908	0.00412466	0.000395831	0	0	0	0	0	0	0	0	0	0	0	0	0	0	0	0	0	0	0	0	0.000723744	0.0114195	0.0621604	0.154076	0.202718	0.225591	0.385644	0.672404	0.926685	1	0.884883	0.649729	0.444561	0.287406	0.18671	0.117442	0.0560524	0.0140547	0.00109945	0	0	0	0	0
0	9.91496e-05	0.00103316	0.00225664	0.00103316	9.91496e-05	0	0	0	0	0	0	0	0	0	0	0	0	0	0	0	0	0	0.000106968	0.0019892	0.0130109	0.0392097	0.0793077	0.156957	0.28695	0.415579	0.504895	0.666462	0.847669	0.930473	1	0.911165	0.733153	0.464649	0.186501	0.0382568	0.00267418	0	0	0	0	0	0	0	0
0.0209329	0.00958377	0.000919727	0	0	0	0	0	0	0	0	0	0	0	0	0	0	0	0	0.000535362	0.00582303	0.0147318	0.0111418	0.00308239	0.000244431	0.000480855	0.00607406	0.0233314	0.0435979	0.0502129	0.0454783	0.0836295	0.228441	0.490784	0.814933	1	0.942374	0.746361	0.607072	0.438463	0.263988	0.130364	0.055937	0.0320591	0.019246	0.0162304	0.00657878	0.000620244	0.000919727	0.00958377
0.100919	0.093702	0.0598833	0.0380648	0.0324778	0.0126547	0.00117422	0	0	0	0	0	0	0	0	0	0	0	0.000142642	0.00148636	0.00324651	0.00148636	0.000142642	0	0	0.00237438	0.0255768	0.0628237	0.0474529	0.0507705	0.161586	0.349461	0.555051	0.785467	0.955964	1	0.990814	0.918906	0.804817	0.711236	0.598511	0.356183	0.156283	0.106828	0.106488	0.0810442	0.0287753	0.00350783	0.00364614	0.0385955
0.0342757	0.0310468	0.0132816	0.00282291	0.0022146	0.0050724	0.00441267	0.00353457	0.0025583	0.000822177	7.07791e-05	0	0	0	0	0	0	0	0	0	0	0	0.000146024	0.00221284	0.0112241	0.0255204	0.0354203	0.0526899	0.0904167	0.155441	0.25695	0.406931	0.624123	0.854044	0.975907	1	0.92077	0.7048	0.435184	0.254344	0.156604	0.0997171	0.0628217	0.0371595	0.0213667	0.0131374	0.00979936	0.00839797	0.00785916	0.0163898
0.0260248	0.0299123	0.0344103	0.0383463	0.033941	0.0202348	0.0126823	0.0108554	0.0196064	0.0395421	0.0614814	0.083389	0.094412	0.0933874	0.0794299	0.0633439	0.045723	0.0262865	0.0110823	0.00261469	0.000200418	0.000104359	0.00220094	0.0160507	0.0519098	0.104509	0.172334	0.245611	0.32906	0.416333	0.502119	0.577697	0.690295	0.820472	0.930274	1	0.995454	0.953511	0.883436	0.779799	0.661323	0.55849	0.455705	0.344111	0.227852	0.147165	0.0941972	0.0506478	0.0305433	0.024145
0	0	0	0	0	0	0	0	0	0	0	0	0	0	0	0	0	0	0	0	0	0	0.000791939	0.00910907	0.029825	0.0596319	0.0963785	0.0850688	0.0473897	0.0514794	0.196891	0.451701	0.642084	0.799446	0.918732	1	0.91576	0.613237	0.346405	0.178266	0.0775844	0.0197563	0.001578	0	0	0	0	0	0	0
0.000672501	0.000140589	0.000964226	0.00318574	0.00440502	0.00307243	0.000909963	7.56272e-05	0	0	0	0	4.31665e-05	0.000562134	0.00223747	0.00449763	0.0110753	0.0337477	0.070371	0.103403	0.125026	0.145478	0.152644	0.130169	0.0923467	0.0645323	0.0482554	0.0420613	0.0481095	0.0783093	0.154413	0.296202	0.48915	0.73155	0.929669	1	0.983239	0.983319	0.947549	0.824494	0.659427	0.502612	0.358403	0.238702	0.165072	0.128169	0.0851113	0.0334785	0.00767665	0.00224948
0	0	0	0	0	0	0	0	0	0	0	0	0	0	0	0	0	0	0	0	0	4.0002e-05	0.000659996	0.00376479	0.0100065	0.0192827	0.0436734	0.0920164	0.147177	0.188468	0.237329	0.341441	0.494981	0.710186	0.949261	1	0.881324	0.752038	0.632716	0.476329	0.306137	0.190247	0.116756	0.0606222	0.0228866	0.00637933	0.00122545	8.85223e-05	0	0
0.00097854	0	0	0.00244329	0.02711	0.0728063	0.063022	0.0196406	0.00165038	0	0	0	0	0	0	0	0	0	0	0	0	0	0	0	0	0	0	0	0.000513227	0.0114182	0.087643	0.293769	0.563014	0.817541	0.99484	1	0.925807	0.81428	0.72841	0.676427	0.603817	0.490054	0.382516	0.320077	0.286628	0.227126	0.148432	0.0911934	0.0461401	0.0122118
0.032753	0.04937	0.0453522	0.0264578	0.00738295	0.000602905	0	0	0	0.000165364	0.00210729	0.00776673	0.0104666	0.00416843	0.000384163	0	0	0	0	0	0	0.000469393	0.00610524	0.0233969	0.0342758	0.0266956	0.0346288	0.0325878	0.0239006	0.041435	0.143733	0.338674	0.549598	0.752386	0.921674	1	0.993489	0.878828	0.608492	0.365597	0.247632	0.175279	0.103109	0.0827001	0.063925	0.0285552	0.00613464	0.00043682	0.000810247	0.00971082
0	0	0	0	0.00318762	0.0377824	0.123706	0.176227	0.151996	0.0910337	0.0490444	0.0380393	0.0148823	0.00592277	0.0222887	0.0481293	0.0599862	0.0694546	0.0739175	0.0613175	0.0400243	0.0248757	0.0469214	0.0835338	0.121045	0.135212	0.0816641	0.0389428	0.0334102	0.0466224	0.089507	0.192688	0.372175	0.599713	0.812035	1	0.967708	0.763638	0.585971	0.458454	0.325915	0.237648	0.158426	0.0814584	0.0438616	0.0314093	0.0173205	0.00457131	0.000362422	0
0.0160767	0.0121904	0.00338117	0.000268491	0	0	0	0	0	0	0	0	0	0	0	0	0	0	0	0	0	0	0.000312533	0.00429043	0.0178852	0.03051	0.0573835	0.169421	0.276073	0.305467	0.370139	0.525273	0.77199	0.889261	0.959138	1	0.947173	0.76623	0.532829	0.342743	0.253768	0.212704	0.154757	0.0754673	0.0184297	0.00141524	0	0	0.000583437	0.00634805
0.00998376	0.00478185	0.000622486	2.01745e-05	0	0	0	0	0	0	0	0	0	0	0	0	0	0	7.25319e-05	0.000784649	0.00207715	0.00272241	0.00323448	0.00182935	0.00578326	0.0180041	0.0325867	0.069707	0.144427	0.242427	0.352437	0.440399	0.498185	0.633751	0.881878	1	0.876914	0.680984	0.475093	0.29134	0.153334	0.0666157	0.0249904	0.00731954	0.00264374	0.00337589	0.00162656	0.00133092	0.00322236	0.00608475
0.00767459	0.00415723	0.000728474	0.000126386	0.00122037	0.00557268	0.0113953	0.0142632	0.0184016	0.0226428	0.0230684	0.0204095	0.015643	0.0112292	0.00808715	0.00378904	0.00143891	0.00306097	0.00503263	0.0036705	0.00531249	0.00594733	0.00222113	0.000314855	0.0011928	0.00264886	0.0022378	0.00853109	0.0273867	0.0382538	0.0233125	0.0239732	0.0955144	0.303933	0.626621	0.905124	1	0.90303	0.707542	0.478162	0.282127	0.154425	0.0816094	0.0406492	0.0199722	0.00947293	0.00466516	0.00462482	0.00512345	0.00511331
0	0	0	0	0	0	0	0	0	0	0	0	0	0.000392532	0.00588587	0.0296507	0.0665623	0.07284	0.0468332	0.027237	0.00891441	0.000788374	0	0	0	0	0	0	0	0.000438907	0.00724825	0.0457592	0.1645	0.404822	0.720392	0.944177	1	0.954733	0.845426	0.648086	0.418369	0.233131	0.120554	0.0559687	0.0148719	0.00120576	0	0	0	0
0.00048502	0	0	0	0	0	0	0.000300599	0.00327976	0.00837808	0.00648831	0.00183709	0.000147452	0.000277647	0.00322955	0.0104351	0.017451	0.0232997	0.0189752	0.00656797	0.00439269	0.0112522	0.0113457	0.00392464	0.00034432	0	0	0	0	0	0.00139399	0.0179889	0.0735808	0.174585	0.413297	0.816881	1	0.896541	0.702664	0.523782	0.364233	0.252923	0.181717	0.136299	0.112307	0.0916141	0.0604447	0.0310057	0.0168528	0.00548252
0.022241	0.0160817	0.0120319	0.00879385	0.00536513	0.00393212	0.00401993	0.00263175	0.000740417	7.55527e-05	0.000319134	0.00222173	0.00651362	0.0114963	0.0200015	0.0326968	0.0401625	0.0409948	0.0425579	0.0494237	0.0562863	0.06509	0.0904529	0.11635	0.130753	0.154413	0.187499	0.206726	0.220684	0.244354	0.27018	0.297699	0.361724	0.502489	0.721362	0.911584	1	0.990781	0.878412	0.715094	0.552806	0.408326	0.285547	0.195922	0.141793	0.105825	0.076513	0.0546695	0.0389153	0.0291232
0.0214621	0.00845941	0.00256587	0.00154154	0.00208968	0.00375789	0.00602222	0.00451471	0.0030349	0.00529942	0.00574502	0.00362825	0.00167977	0.000507225	0.000753674	0.00192486	0.00166107	0.000516432	4.33489e-05	0	0	0	0	0	0	0	0	0	0.000163121	0.00307545	0.0219962	0.0860356	0.247493	0.537457	0.830483	0.990848	1	0.91178	0.743731	0.581491	0.455892	0.352474	0.268118	0.201052	0.147771	0.111499	0.0862752	0.0672975	0.051113	0.0372015
0.0283996	0.0684589	0.0822174	0.0888401	0.120906	0.155134	0.176478	0.172546	0.127966	0.0671117	0.0440027	0.0520209	0.0478784	0.0259296	0.00667975	0.000524745	0	0	0	0	0	0	0	0	0	0	0	0	0	0	0.00201787	0.0247338	0.0987344	0.273494	0.598584	0.878258	1	0.950123	0.754957	0.483474	0.235422	0.105554	0.0504394	0.0142475	0.00118654	0	0	0	0.000269157	0.00476204
0.0840273	0.0736063	0.046827	0.0301539	0.0285908	0.0159699	0.00362017	0.000257394	0	0	0	0	0	0	0	5.30347e-05	0.000948437	0.00567789	0.0132699	0.0130903	0.00625006	0.00146288	0.00111384	0.0032256	0.00761034	0.0278793	0.0735265	0.12991	0.21125	0.307787	0.361577	0.381216	0.431039	0.594408	0.811641	0.961432	1	0.935782	0.718823	0.450521	0.266246	0.180445	0.148275	0.120953	0.0923668	0.0690522	0.0516274	0.0411109	0.0377753	0.0541572
0.0121339	0.0218129	0.0266714	0.0287817	0.0245422	0.015244	0.00459488	0.00038874	6.04131e-05	0.00128764	0.00878326	0.0216022	0.0221674	0.0126224	0.00402812	0.000620444	3.48112e-05	0.000152407	0.00174774	0.00516604	0.00557519	0.00258913	0.000513724	0.00021547	0.00228257	0.00937359	0.0248544	0.0527809	0.0808264	0.112894	0.186391	0.301275	0.43012	0.537869	0.666795	0.852744	1	0.999048	0.91298	0.765997	0.57429	0.461256	0.332998	0.195012	0.119736	0.0762072	0.0446443	0.0265797	0.0156077	0.00840096
0.77858	0.746587	0.580739	0.386161	0.228874	0.131096	0.088085	0.066249	0.0444518	0.0324716	0.0270991	0.0194426	0.0162097	0.015966	0.0100204	0.00277899	0.000224249	0	0	0.000170389	0.0017755	0.00416453	0.00476074	0.00686664	0.00541008	0.0109194	0.0201346	0.0175049	0.0102432	0.0182191	0.05479	0.162475	0.338029	0.472818	0.63738	0.914354	1	0.859296	0.667423	0.472123	0.334559	0.240764	0.158803	0.151904	0.243263	0.34155	0.426935	0.527745	0.631052	0.727475
0.0113838	0.0138551	0.0135437	0.0103934	0.00615237	0.0044706	0.00418424	0.0034815	0.00131873	0.00016032	5.0944e-06	0	0	0	0	0	0	0	0	0	0	0	0	0	0	0	3.72975e-05	0.000408818	0.00108036	0.00148217	0.00810916	0.0504667	0.182957	0.433923	0.736309	0.935769	1	0.993541	0.939059	0.8236	0.663711	0.477155	0.305009	0.18441	0.102935	0.0508996	0.0230848	0.00849124	0.00228275	0.00436468
0.000813714	0	0	0	0	0	0	0	0	0	0	0	0	0	0	0	0	0	0	0	0	0.000335098	0.00349181	0.00762681	0.00349181	0.00151207	0.014489	0.0607267	0.185253	0.386376	0.463574	0.464141	0.531508	0.740459	0.897324	0.967963	1	0.958344	0.861021	0.735309	0.602391	0.474123	0.347259	0.238589	0.1708	0.124873	0.0861228	0.0537334	0.0308327	0.00947792
0.139563	0.113052	0.0505983	0.0199723	0.00541695	0.000453345	0	0	0	0	0	0	0	0	0	0	0	0	0	0	0	0	0	0	0	0	0	0	0	0	0	0.00614629	0.0782255	0.309772	0.639571	0.911214	1	0.970003	0.835593	0.622105	0.456015	0.434368	0.533057	0.547409	0.445354	0.281075	0.140186	0.0548298	0.0224608	0.0647327
0.00146174	0.00319273	0.00146174	0.000140279	0	0	0	0	0	0	0	0	0	0	0	0	0	0	0	0	0	0	0	0	0	7.09729e-05	0.00192841	0.0176087	0.070228	0.149999	0.204308	0.219535	0.241397	0.363984	0.655205	0.942232	1	0.912443	0.813462	0.642566	0.444207	0.256569	0.1228	0.0334853	0.00275183	0	0	0	0	0.000140279
0.00493125	0.00131292	0.0057071	0.0174808	0.0213484	0.0256946	0.0629323	0.116451	0.156462	0.170698	0.176149	0.162483	0.122766	0.0638501	0.0264528	0.00954836	0.00341759	0.00206288	0.000726263	6.55235e-05	0	0	0	0	0	0.000243676	0.00281039	0.00894493	0.015994	0.0332623	0.0832013	0.218634	0.414644	0.506859	0.585922	0.789588	1	0.98038	0.794039	0.582207	0.40637	0.278343	0.194988	0.146715	0.116435	0.0927139	0.0778304	0.054783	0.0307735	0.0148396
0.370185	0.36282	0.298781	0.20077	0.145971	0.124424	0.102241	0.0744109	0.0472582	0.0240408	0.00753401	0.0028397	0.00105924	0.000101652	0.000118683	0.00161378	0.0066304	0.00981885	0.00512661	0.0127734	0.0367944	0.0405	0.0268373	0.0247015	0.0222699	0.0668883	0.144427	0.139236	0.145351	0.216979	0.253431	0.25884	0.305414	0.445857	0.636614	0.873316	1	0.925744	0.780469	0.644584	0.461962	0.304331	0.217353	0.245394	0.32376	0.389397	0.423148	0.442767	0.441449	0.406434
0.000650956	0	0	0	0	0	0	0.000113046	0.00162553	0.00723671	0.0113646	0.00513441	0.00543165	0.022887	0.0525937	0.0890096	0.15113	0.222432	0.285835	0.361457	0.400488	0.432095	0.49188	0.58638	0.642302	0.594949	0.45534	0.288068	0.128583	0.0354503	0.0115411	0.0392707	0.153765	0.398397	0.712488	0.977062	1	0.794158	0.599438	0.460649	0.391655	0.310801	0.237314	0.151194	0.0773317	0.0332877	0.0253312	0.0268283	0.0215379	0.00736898
0.667863	0.630088	0.572771	0.464723	0.357617	0.290114	0.250079	0.210591	0.162691	0.122047	0.0921673	0.0725449	0.0578247	0.043715	0.0315828	0.0254416	0.0192316	0.00916269	0.00209463	0.000361471	0.0025361	0.00922777	0.0172019	0.0208733	0.0136845	0.00385955	0.000313544	0	0	0.000423462	0.00695863	0.0413393	0.130552	0.313893	0.615381	0.878146	1	0.969778	0.871886	0.740511	0.593507	0.521995	0.542424	0.59103	0.646032	0.695203	0.707282	0.694868	0.696923	0.697512
0.00319735	0.0141528	0.0539312	0.0917673	0.0870705	0.0655148	0.0475693	0.040429	0.0543077	0.115599	0.19832	0.249249	0.254636	0.221469	0.154051	0.0853359	0.0366415	0.017402	0.015392	0.0188224	0.0164023	0.00753147	0.0015809	0.000109851	0	0.000102132	0.00113657	0.00307818	0.0027891	0.00195418	0.00645752	0.0322325	0.134588	0.369133	0.653368	0.867567	1	0.930848	0.761042	0.561777	0.352896	0.206517	0.143526	0.10424	0.0658158	0.0386987	0.0300068	0.0341883	0.0249502	0.01008
0.0195603	0.0132153	0.00645419	0.00733857	0.00932666	0.00944172	0.0102257	0.0107001	0.0109344	0.0113493	0.00757002	0.00594176	0.00589375	0.00227337	0.000208658	0	0	0	0	0	0	0	0	0	0	4.20136e-05	0.000993148	0.00713283	0.017965	0.026148	0.0587479	0.145693	0.305076	0.557483	0.835421	0.999179	1	0.940538	0.849511	0.704976	0.561019	0.438742	0.341807	0.26951	0.203333	0.142888	0.109783	0.0942593	0.0654397	0.033213
0.0800854	0.0899384	0.0411195	0.023378	0.0670874	0.130245	0.152622	0.115052	0.0514608	0.011352	0.000823634	0	0	0	0.000193026	0.00458396	0.0352722	0.105025	0.142508	0.112013	0.104026	0.16404	0.255045	0.326565	0.376199	0.409836	0.463395	0.63948	0.771308	0.691669	0.487364	0.329741	0.295984	0.389814	0.680939	0.978218	1	0.835372	0.657031	0.509123	0.40227	0.333422	0.283948	0.274746	0.285097	0.243827	0.14173	0.0397391	0.00549946	0.0261464
0	0	0	0	0	0	0	0	0	0	0	0	0	4.18775e-05	0.00088172	0.00559374	0.0105724	0.00491632	0.00358081	0.0126047	0.0184848	0.00948402	0.00935482	0.0171672	0.0374774	0.158193	0.461628	0.800475	0.950763	0.919795	0.760909	0.596549	0.530831	0.588824	0.769375	0.940216	1	0.896995	0.661425	0.377677	0.166645	0.0480117	0.00671115	0.000340265	0	0	0	0	0	0
0.0246467	0.00760483	0.00065653	0	0	0	0.000522756	0.00544724	0.0118979	0.00544724	0.000522756	0	0	0	0	0	0	0	0	0	0	0	0	0	0	0	0.000579331	0.00640391	0.0181616	0.0287422	0.0580678	0.0986579	0.127566	0.205213	0.49082	0.892126	1	0.868846	0.83357	0.857949	0.799931	0.685921	0.554916	0.398904	0.264057	0.190958	0.150446	0.113716	0.0773182	0.0448824
0.0437023	0.0509925	0.0462817	0.040558	0.042616	0.0511675	0.0560467	0.0482437	0.0382679	0.0280897	0.0201558	0.0144859	0.0116741	0.0119521	0.0161874	0.0276704	0.0450133	0.057338	0.0720515	0.102054	0.117045	0.102749	0.0746069	0.0487741	0.0282471	0.0153979	0.00734773	0.00193657	0.000155749	0	0.000216886	0.00403564	0.0296462	0.126989	0.389564	0.793514	1	0.879863	0.622684	0.387614	0.227638	0.125261	0.0614639	0.0307127	0.0199929	0.0139662	0.0148887	0.0193657	0.0187861	0.0267591
0.0234009	0.0599548	0.0831362	0.0801909	0.0724193	0.0666318	0.0543857	0.0340537	0.0161774	0.00494671	0.000739361	0.000127491	0.00143479	0.00797591	0.0187266	0.0222275	0.0187921	0.0126966	0.00645541	0.0021056	0.00492746	0.0183234	0.033165	0.0389073	0.0415829	0.0475161	0.0493228	0.0399082	0.0277522	0.0202694	0.0152852	0.0274983	0.104785	0.310854	0.677012	0.977977	1	0.862654	0.654751	0.44593	0.288572	0.177383	0.107081	0.0621619	0.0277832	0.00665362	0.000509553	0	0.00026208	0.00420114
0	0	0	0	0	0	0	0	0	0	0	0	0	0	0	0	0	0	0	0	0.000313202	0.00373853	0.0120769	0.0143193	0.0079709	0.00752246	0.00643272	0.00958817	0.0364341	0.0862145	0.117156	0.116765	0.133023	0.243672	0.558186	0.912536	1	0.881843	0.665283	0.458541	0.313608	0.229661	0.181357	0.140346	0.0990967	0.0660378	0.045831	0.026395	0.00755494	0.000624748
0.0474499	0.0440155	0.0368092	0.0273622	0.0226897	0.0168937	0.0120105	0.0098456	0.00760019	0.00532931	0.00280639	0.000741333	5.91331e-05	0	5.44557e-05	0.000624965	0.00190001	0.00254452	0.00241773	0.00212772	0.00336277	0.00497286	0.004125	0.00306209	0.00161911	0.000824427	0.0010132	0.000451176	5.74156e-05	0.000598251	0.00698244	0.0381412	0.139975	0.358802	0.639788	0.867801	0.986821	1	0.904045	0.738638	0.571921	0.43448	0.32921	0.25121	0.194924	0.149807	0.111772	0.0810314	0.0611205	0.0516258
0.0174962	0.0199946	0.015595	0.0100218	0.00442212	0.000928673	6.44815e-05	0	0	0	0	0	0	0	0	0	0	0	0	0	0	0	0	0	0	0	0	0	0	0	0.00061466	0.0111624	0.0766878	0.269785	0.56255	0.816389	0.9759	1	0.878971	0.664888	0.448497	0.275909	0.158436	0.0988607	0.0611006	0.032614	0.0220032	0.0229246	0.0218342	0.0185632
0.182899	0.166971	0.147574	0.126999	0.112001	0.102886	0.0947595	0.0878497	0.0979424	0.131761	0.154524	0.147101	0.123691	0.0976198	0.0717369	0.0538745	0.0472963	0.051804	0.0627931	0.0727681	0.0758925	0.0711272	0.0636268	0.0704085	0.103461	0.149889	0.196256	0.223607	0.225412	0.217761	0.192652	0.179126	0.234808	0.373186	0.596422	0.811852	0.947068	1	0.997696	0.989098	0.941862	0.835604	0.723777	0.608847	0.515661	0.445484	0.375777	0.31983	0.262438	0.211954
0.0536542	0.0857042	0.0847888	0.0655366	0.0392283	0.014141	0.00244299	0.000632071	0.00576947	0.0191488	0.0269049	0.021145	0.0120368	0.00671472	0.00322672	0.00144761	0.00413578	0.0087523	0.00632687	0.00172156	0.000862135	0.00906685	0.0332077	0.0552923	0.0675554	0.0820871	0.0682404	0.0839222	0.192354	0.359334	0.500888	0.636655	0.775811	0.862467	0.931229	0.973232	0.97984	1	0.879185	0.704945	0.524304	0.373524	0.26628	0.166763	0.0936989	0.0500575	0.026112	0.0146981	0.00806026	0.0177932
0	0	0	0	0	0	0	0	0	0	0	0	0	0	0	0	0	0	0	0	0	0	0	0	0	0	0	0	0	0	0	0	0	0.00661845	0.09231	0.420715	0.892831	1	0.649432	0.346407	0.289278	0.183731	0.0504382	0.00403039	0	0	0	0	0	0
0.459814	0.415659	0.371241	0.312325	0.24602	0.181327	0.114365	0.0589197	0.0282484	0.012904	0.00343902	0.000279391	0	0	0	0	0	0	0	0	0	0	0	0	0	0	0	0	0	0	0.000659456	0.00707273	0.0197807	0.048312	0.180416	0.499764	0.904392	1	0.767349	0.549706	0.426999	0.36345	0.346151	0.332516	0.318006	0.352201	0.447029	0.505992	0.521972	0.501045
0.00880792	0.00893482	0.00789519	0.0038239	0.00734736	0.0136392	0.00779534	0.00157254	0.00010092	0	0	0	0	0	0	0	0	0	0	0	0	0	0	0	0	0	0	0	0	0	0.000721478	0.0087669	0.0329644	0.0874159	0.272612	0.660566	0.993922	1	0.791969	0.545932	0.341575	0.189188	0.0894726	0.0470701	0.0328863	0.0271726	0.0137967	0.00626579	0.0118845	0.0151509
0.0207916	0.00158445	0	0	0	0	0	0	0	0	0	0	0	0	0	0	0	0	0	0	0	0	0	0	0	0	0	0	0	0	7.57781e-05	0.00165149	0.0172395	0.101583	0.310928	0.566371	0.806748	1	0.932695	0.698763	0.593961	0.635658	0.553663	0.365116	0.296294	0.354924	0.380195	0.303903	0.19246	0.087299
0.0317292	0.0453248	0.0472972	0.0385534	0.0260519	0.0140451	0.00614022	0.00159308	0.00012875	0	0	0	0	0	0	0	0	0	0	0	0	0	0	0	0	0	2.40608e-05	0.000263893	0.00068489	0.000917829	0.00717827	0.0494881	0.173995	0.393798	0.663135	0.860798	0.961736	1	0.967422	0.817199	0.593677	0.372845	0.198759	0.0835161	0.0270962	0.00783546	0.00168737	0.000188586	0.00145941	0.011153
0.0143418	0.00454118	0.0108438	0.0382899	0.08377	0.12298	0.127133	0.107895	0.0764299	0.0437334	0.0218966	0.0136417	0.0102938	0.00473725	0.000970551	6.57136e-05	2.13614e-05	0.00047841	0.00377011	0.0139991	0.0359812	0.0806687	0.134941	0.162373	0.187016	0.212191	0.203759	0.148536	0.0869812	0.0424037	0.0185911	0.0272329	0.0914836	0.20626	0.369701	0.656804	0.95929	1	0.815586	0.615647	0.485938	0.394729	0.29974	0.213426	0.154153	0.11789	0.0947456	0.080064	0.0576381	0.0342109
0.0048131	0.0105128	0.0048131	0.000461899	0	0	0	0	0	0	0	0	0	0.000395074	0.00411677	0.00964271	0.0108989	0.0152086	0.00678215	0.000650863	0	0	0	0	0	0	0	0.00630045	0.0756243	0.257058	0.405947	0.46357	0.483358	0.453501	0.476531	0.599128	0.80861	1	0.932336	0.566117	0.205412	0.0386916	0.00257981	0.00151344	0.0157704	0.0344457	0.0157704	0.00151344	0	0.000461899
0.00607956	0.00490516	0.00774378	0.0083647	0.0047079	0.00121714	0.000425538	0.00171195	0.00588754	0.0164869	0.0320381	0.0416018	0.0479286	0.0657347	0.102962	0.175568	0.302723	0.411487	0.464258	0.506006	0.552016	0.568117	0.49305	0.372444	0.256541	0.158391	0.0825538	0.034663	0.0128633	0.00817754	0.0109474	0.02244	0.0629748	0.14745	0.296061	0.560747	0.872865	1	0.912891	0.737965	0.558294	0.42541	0.340239	0.264252	0.187295	0.125555	0.0820643	0.0529704	0.0304466	0.0137199
0	0	0	0	0	0	0	0	0	0	0	0	0	0	0	0	0	0	0	0	0	0	0.000575201	0.00778241	0.0397906	0.142426	0.337539	0.492744	0.512554	0.442224	0.465086	0.552618	0.638062	0.748282	0.79856	0.852168	0.9466	1	0.840138	0.573742	0.357268	0.205133	0.105225	0.0445661	0.0132979	0.00224909	0.000142218	0	0	0
0.00777539	0.00172869	0.000126373	0	0	6.48414e-05	0.000888494	0.00489825	0.0211286	0.0661053	0.135349	0.199611	0.239641	0.256047	0.258158	0.239948	0.208499	0.170967	0.12368	0.0786078	0.0449931	0.0243879	0.0140064	0.0107459	0.00649266	0.00699906	0.01767	0.0368813	0.0714284	0.136178	0.226716	0.339651	0.493592	0.622618	0.701798	0.825283	0.975351	1	0.825252	0.55685	0.312466	0.160619	0.0882912	0.0542934	0.038693	0.0319363	0.0315975	0.0327764	0.0273932	0.0178362
0.00619695	0.000428011	0	0	0	0	0.000299739	0.00369912	0.0128217	0.0162278	0.00629937	0.000575767	0	0	0	0	0	0	0	0	0	0	0	0	0	0	0	0	0	0	0	0.00020194	0.00897162	0.0934279	0.361455	0.72842	0.972039	1	0.907518	0.841499	0.747946	0.573726	0.367015	0.208424	0.152874	0.181207	0.217616	0.190611	0.101032	0.0328075
0.0544997	0.0747243	0.0895121	0.0839049	0.0747857	0.0600254	0.0422741	0.034527	0.0404052	0.0297853	0.0154484	0.0240737	0.0555735	0.120141	0.198679	0.240397	0.222789	0.168513	0.105895	0.0593486	0.0273586	0.0162712	0.0153059	0.011554	0.0108535	0.0173897	0.0164132	0.00939531	0.00907678	0.00393722	0.00179574	0.0185589	0.0784375	0.183555	0.345937	0.60822	0.893286	1	0.949862	0.832274	0.679027	0.518137	0.397198	0.307224	0.214632	0.145391	0.117348	0.090964	0.0577958	0.0429675
0.0979543	0.0786378	0.0762311	0.0771923	0.0736656	0.0605313	0.0461872	0.0380143	0.0302097	0.0211518	0.011695	0.00890784	0.0222658	0.0611294	0.114637	0.143289	0.127618	0.0929194	0.0631962	0.0433168	0.0310703	0.021699	0.0151839	0.0157375	0.0216188	0.02838	0.027785	0.0180455	0.0137171	0.0087831	0.005475	0.0249606	0.103028	0.245114	0.433948	0.668551	0.901657	1	0.963935	0.866172	0.755675	0.640995	0.532046	0.448676	0.387536	0.332438	0.269741	0.207707	0.161081	0.126138
0.0555252	0.0462297	0.0345959	0.0274143	0.0256948	0.0316088	0.0432365	0.0422615	0.0219934	0.00605566	0.00667284	0.0200956	0.0409872	0.0676577	0.0966997	0.132939	0.162014	0.159071	0.142703	0.131426	0.0992369	0.0518808	0.0189361	0.00408814	0.000302948	0	0	0.000421104	0.0049845	0.0167931	0.0313765	0.0679027	0.163564	0.338715	0.597919	0.859631	0.981197	1	0.970824	0.889304	0.788121	0.673721	0.552468	0.44871	0.352291	0.256656	0.180283	0.130236	0.0953975	0.0692014
0.00290077	0.00406466	0.0173096	0.0392246	0.0469452	0.0366556	0.0244503	0.0161326	0.0107181	0.0092072	0.00968736	0.00842042	0.00519943	0.00244577	0.00065147	5.30163e-05	0	0.000109647	0.00123999	0.00351087	0.00336018	0.00112495	9.74357e-05	0	0	0	0	0	0.000109244	0.00205714	0.0174716	0.0887539	0.256828	0.481905	0.69851	0.84093	0.950019	1	0.949183	0.811287	0.646391	0.493338	0.340535	0.221565	0.143693	0.0801311	0.0362799	0.01597	0.00691232	0.00491656
0.0720108	0.071624	0.0635205	0.0550939	0.0475405	0.0431118	0.046779	0.0554641	0.0631802	0.068729	0.0616753	0.0482449	0.0367649	0.0262591	0.015716	0.00714324	0.0030575	0.000875762	7.47001e-05	0	0	1.95749e-05	0.000262661	0.00112281	0.00223097	0.00218983	0.000953384	0.000904885	0.00170402	0.000920787	0.00299343	0.0213733	0.0754564	0.182231	0.377922	0.653626	0.900282	1	0.98646	0.876238	0.708082	0.561342	0.451969	0.352175	0.264878	0.195423	0.140101	0.104851	0.0822513	0.0693405
0.0104869	0.013111	0.0410082	0.0942918	0.154904	0.183322	0.159116	0.113609	0.0725525	0.0409412	0.0174748	0.00407001	0.000308167	0	0	0	0	0.000510363	0.00685847	0.0295847	0.0613754	0.0709255	0.0461914	0.0159835	0.0026812	0.0028999	0.0271729	0.0937348	0.168289	0.231504	0.288595	0.354891	0.505116	0.712178	0.86555	0.911882	0.947488	1	0.996262	0.882916	0.665881	0.440749	0.28882	0.195703	0.13341	0.115181	0.146349	0.139481	0.0826506	0.0271711
0.121924	0.130759	0.134227	0.136533	0.154079	0.171519	0.164031	0.14533	0.130189	0.114632	0.0959914	0.0766557	0.0628573	0.0495822	0.033328	0.0235971	0.0201524	0.0177553	0.0143912	0.0111915	0.00836082	0.00462669	0.00400055	0.00438567	0.00172241	0.000158638	0	0.000403312	0.00563078	0.0272051	0.0784146	0.194504	0.405895	0.627589	0.775233	0.853674	0.930257	1	0.975186	0.868173	0.727577	0.597778	0.494655	0.419592	0.369028	0.325771	0.280942	0.222427	0.152595	0.11704
0.153553	0.129001	0.129078	0.145662	0.151935	0.128935	0.0847679	0.0534299	0.0478434	0.063945	0.0798061	0.0841572	0.0873713	0.085513	0.0754936	0.0526467	0.0231019	0.0110916	0.0135445	0.0274749	0.0403572	0.0455478	0.0325988	0.012737	0.00239357	0.000156456	0	0	0.000794019	0.0100602	0.0422955	0.116774	0.255809	0.40399	0.548607	0.761327	0.950947	1	0.935344	0.852023	0.830096	0.82186	0.758972	0.673045	0.597324	0.50755	0.440104	0.389985	0.299901	0.20522
0.0238983	0.0420041	0.0564011	0.060656	0.053192	0.0443035	0.0390953	0.028694	0.0167477	0.00768523	0.00221091	0.00030332	1.50747e-05	9.41904e-05	0.000997536	0.00231101	0.00134678	0.000261434	1.60499e-05	4.19212e-05	0.000685717	0.00391062	0.0108349	0.0235513	0.0599434	0.140516	0.262133	0.392174	0.485644	0.527058	0.525973	0.479458	0.407803	0.395007	0.519221	0.753761	0.939659	1	0.934606	0.790775	0.625926	0.471583	0.336117	0.232226	0.157285	0.109092	0.078376	0.0562064	0.0363767	0.0221226
0.0124031	0.00641227	0.00142817	0.000101623	0.000197153	0.00210747	0.0051673	0.00512011	0.0101127	0.0236634	0.0353708	0.0451731	0.0774509	0.12754	0.158175	0.156042	0.13293	0.103236	0.0784157	0.0549679	0.0358083	0.0229647	0.0153298	0.0112459	0.00799176	0.00383268	0.000901342	0.00037789	0.00366896	0.012016	0.017552	0.0155448	0.0148778	0.0545304	0.202074	0.504788	0.837325	1	0.973979	0.827844	0.648436	0.486833	0.360729	0.254721	0.175615	0.122348	0.0872285	0.0555436	0.0256463	0.0142767
0.00311303	0.0397174	0.153979	0.281798	0.33332	0.341065	0.32842	0.316275	0.278266	0.204304	0.12797	0.0858476	0.0549205	0.0242751	0.00556375	0.000415192	0	0.000477115	0.00534973	0.0147987	0.0135766	0.00441674	0.000378075	0	0	0	0	0	0	0.000472012	0.00505887	0.0122059	0.009896	0.0311852	0.175807	0.534111	0.925175	1	0.77066	0.470693	0.270308	0.172885	0.121555	0.0870667	0.0528767	0.0159523	0.00135057	0	0	0
0.0343137	0.00798973	0.000977317	0.00398645	0.00870721	0.00398645	0.000382568	0.000985235	0.0107119	0.0270666	0.0204071	0.00562799	0.000445552	0	0	0.00194636	0.0205753	0.0478896	0.032724	0.0195571	0.0112746	0.00303146	0.000240123	0	0	0	0.00190287	0.0199557	0.0446361	0.0227268	0.00486787	0.0227085	0.102793	0.252201	0.529511	0.904188	0.998662	1	0.867656	0.62856	0.436215	0.35918	0.343255	0.301198	0.242254	0.192845	0.170527	0.139584	0.103168	0.0719563
0.0200704	0.0166412	0.0301995	0.0502777	0.0731187	0.0832043	0.067828	0.0467238	0.0311001	0.0200838	0.0146887	0.0122135	0.0058993	0.00122322	8.28738e-05	0	0	0	0	0	0	0	0	0	0	0	0	0	0	0	0.000532724	0.00642464	0.0235554	0.0571043	0.154765	0.370157	0.659889	0.901218	1	0.927023	0.753479	0.62214	0.512671	0.385127	0.248967	0.159403	0.111593	0.0721682	0.0383427	0.0253017
6.29509e-05	0	0	0	0	0	0	0	0	0	0	4.57327e-05	0.000476545	0.00104087	0.000476545	4.57327e-05	9.12701e-05	0.000951056	0.0020773	0.000951056	9.12701e-05	0	0	0	0	1.3544e-05	0.000173738	0.000709483	0.0015596	0.00218807	0.00279341	0.0112507	0.0481015	0.140471	0.30835	0.538118	0.767929	0.931964	1	0.961997	0.816397	0.610837	0.391926	0.220257	0.12454	0.0700459	0.0296737	0.00866752	0.00270141	0.000734617
0	0	0	0	0	0.00030039	0.00403074	0.0180943	0.0461461	0.0878335	0.138952	0.203999	0.315155	0.438021	0.410297	0.296737	0.240955	0.226929	0.15583	0.0786339	0.0425377	0.04064	0.0886653	0.16237	0.136578	0.0586187	0.0211531	0.0311758	0.0361427	0.0136557	0.0012369	0.00483792	0.062134	0.242101	0.434998	0.532251	0.721764	0.952283	1	0.843579	0.593188	0.34786	0.154634	0.0537058	0.0355061	0.0144302	0.00137046	0	0	0
0.0417426	0.0393019	0.0281928	0.0144773	0.00585527	0.00287824	0.00215951	0.00341807	0.00455625	0.00658645	0.00380714	0.000800358	0.000191529	0.00157581	0.00454456	0.00452147	0.00218085	0.00447957	0.0121354	0.0226532	0.0524576	0.12426	0.262554	0.456883	0.582258	0.621635	0.581251	0.3989	0.189867	0.0651211	0.0234629	0.0430169	0.147227	0.327209	0.542972	0.755564	0.904568	0.999898	1	0.827228	0.603443	0.419224	0.256605	0.129398	0.0717624	0.0544293	0.0417893	0.0334358	0.0297412	0.0331589
0.397332	0.361608	0.280008	0.17888	0.0724012	0.021409	0.0245293	0.030635	0.0261776	0.0269701	0.0347282	0.048368	0.0721409	0.112658	0.148766	0.214469	0.367547	0.59429	0.794607	0.895637	0.912094	0.882577	0.793775	0.641846	0.482182	0.325717	0.202851	0.125241	0.0802556	0.080335	0.168657	0.265579	0.388685	0.57241	0.728628	0.760009	0.794003	0.905492	1	0.945903	0.833237	0.773235	0.707894	0.650383	0.574178	0.540743	0.554436	0.533451	0.444335	0.397368
0.00199506	0.000226434	0.000599866	0.00131023	0.000599866	5.75674e-05	0	0	0	0	0	0	0	0.000364725	0.00399889	0.0103681	0.00831534	0.00243176	0.000345679	0.00153502	0.00335279	0.00153502	0.000147311	0.000421773	0.00514502	0.0180571	0.0288089	0.0302271	0.0287231	0.0265724	0.0300333	0.0608241	0.160168	0.324892	0.497351	0.695297	0.8578	0.999522	1	0.777569	0.475602	0.232313	0.0840314	0.0254095	0.00633636	0.000844654	0.0012349	0.00474169	0.00808835	0.00638972
0.0500802	0.0190633	0.00849513	0.00800051	0.00463431	0.00862965	0.028372	0.0572376	0.072404	0.100864	0.135601	0.135275	0.101284	0.0675956	0.0365783	0.0149262	0.00359557	0.000281022	0	0	0	0	0	0	0	0	0	0	0.000103223	0.00166156	0.00976759	0.0312879	0.0760845	0.171052	0.357743	0.633048	0.862641	0.974403	1	0.97584	0.892145	0.792565	0.692444	0.574189	0.471721	0.38926	0.305145	0.219883	0.14333	0.0854593
0.11416	0.0819909	0.0699983	0.0646257	0.0639587	0.0605584	0.0540755	0.0517101	0.0437888	0.0263115	0.0125965	0.00540191	0.00508483	0.00522837	0.00267178	0.000598605	4.30435e-05	0	0	0	0	0	0	0	0	5.75506e-05	0.000713716	0.00297902	0.00865274	0.0171878	0.0193588	0.0189871	0.0321248	0.0871449	0.210041	0.402964	0.646186	0.867621	1	0.996835	0.904064	0.803405	0.719935	0.631939	0.52737	0.426709	0.341493	0.27039	0.209974	0.160829
0.100188	0.0565929	0.0337648	0.0251968	0.0188438	0.0136302	0.0130632	0.0152577	0.0211582	0.0344895	0.0489514	0.0577599	0.0593547	0.0522458	0.0377812	0.0226343	0.0128501	0.00984298	0.00979348	0.00782908	0.00550382	0.00473952	0.0036011	0.00183862	0.000735338	0.00126332	0.00201323	0.00148654	0.00159469	0.00188658	0.0093386	0.040919	0.112503	0.234	0.434708	0.685987	0.895015	0.991398	1	0.93873	0.845912	0.756444	0.66708	0.574595	0.483866	0.399389	0.325264	0.266187	0.215866	0.160156
0.194854	0.0848119	0.0805363	0.0986855	0.0827172	0.0379559	0.00820657	0.000584204	0	0	0	0.000550102	0.00883287	0.0514808	0.154363	0.286785	0.399623	0.475127	0.518861	0.598421	0.654118	0.706093	0.715798	0.643133	0.525876	0.433128	0.326539	0.213476	0.0962142	0.0223527	0.0130363	0.0788024	0.189947	0.213457	0.21796	0.281044	0.530148	0.831653	1	0.910908	0.706444	0.631869	0.699161	0.811875	0.906885	0.797225	0.541574	0.416428	0.436559	0.393179
0.0796179	0.175168	0.173497	0.124194	0.0737119	0.0221421	0.00187391	0.00365631	0.0406695	0.109996	0.0965903	0.0304353	0.0025699	0	0	0	0.00116098	0.0124327	0.0299154	0.0197243	0.00465273	0.000335094	0	0	0.00280945	0.0317332	0.0903101	0.0946979	0.0631444	0.0556014	0.0481584	0.0608308	0.0949982	0.128047	0.173497	0.319648	0.613154	0.970619	1	0.751185	0.492029	0.289767	0.137075	0.0488477	0.010529	0.000780941	0	0	0.000832604	0.0141326
0.00145672	0	0	0	0	0	0	0	0	0	0	0	0	0	0	0	0	0	0	0	0	0	0	0	0	0	0	0	0	0	0	0	0.00161891	0.02298	0.11357	0.312411	0.600344	0.884208	1	0.833961	0.550725	0.397333	0.320244	0.227338	0.147157	0.0850999	0.0270171	0.0173463	0.0331547	0.0151793
0.101846	0.0956152	0.154473	0.171975	0.161693	0.201196	0.221323	0.198074	0.168414	0.151009	0.204544	0.258951	0.300526	0.329719	0.298753	0.278201	0.366728	0.431124	0.320586	0.167094	0.08145	0.04107	0.0448571	0.0683624	0.0704224	0.0573607	0.0810951	0.132946	0.208014	0.237257	0.139331	0.0463291	0.039743	0.126291	0.271534	0.485555	0.770346	0.982886	1	0.91731	0.87551	0.863709	0.8056	0.693349	0.618891	0.545678	0.485029	0.414926	0.257703	0.13504
0.0332618	0.0186763	0.0108683	0.00893443	0.00970912	0.0115807	0.0110942	0.00895287	0.00612703	0.00289647	0.000712925	0.000243302	0.000670478	0.000864932	0.00033846	3.10167e-05	2.20875e-05	0.000318408	0.00151511	0.00331264	0.00427696	0.00481497	0.00619295	0.0115617	0.0199516	0.0238544	0.0246036	0.0214828	0.0165956	0.0128106	0.0131474	0.0200309	0.0453329	0.128753	0.33364	0.632555	0.86504	0.985655	1	0.918162	0.788624	0.642705	0.500885	0.377885	0.278613	0.202892	0.149438	0.111288	0.0823741	0.0563197
0.00270079	0.00171046	0.000595557	5.33609e-05	0	0	0	0	0	0	0	0	0	0	0	0	0	0	0	0	0	0	0	0	0	3.19358e-05	0.00038343	0.00127708	0.0018557	0.0025125	0.0036524	0.00285166	0.00972907	0.0602889	0.226968	0.516057	0.786591	0.94127	1	0.928292	0.744269	0.545458	0.373151	0.235734	0.137783	0.0776403	0.0455426	0.0267495	0.0154573	0.00671852
0.111951	0.0781466	0.0654849	0.0588406	0.048218	0.0416227	0.0383004	0.0358058	0.0327439	0.0273891	0.0210182	0.0148678	0.0107616	0.0078695	0.0046791	0.0025476	0.00113103	0.000265324	5.24085e-05	0.000422653	0.00164424	0.002503	0.00142898	0.000319574	2.2529e-05	0	0	0	0	5.52123e-05	0.00120278	0.010324	0.0484467	0.152449	0.343496	0.574503	0.778509	0.923258	0.999133	1	0.934665	0.839209	0.736281	0.630064	0.525561	0.440043	0.361222	0.28121	0.215578	0.162448
0.000177055	0.000146563	0.00152722	0.00333575	0.00152722	0.000212741	0.000798957	0.00264579	0.00317867	0.00120576	0.000109362	0	0	0	0	0	0	0	0	0	0	0	0	0	0.00010229	0.00112175	0.00291027	0.00233743	0.000684447	5.58679e-05	0.000233719	0.00535354	0.0418682	0.142728	0.289284	0.475675	0.682067	0.828152	0.930219	1	0.987829	0.886232	0.731858	0.546221	0.356754	0.200489	0.0939541	0.0363715	0.0116661	0.00241698
0	0	0	0	0	0	0	0	0	0	0	0	0	0	0	0	0	0	0	0	0	0	0	0	0	0	0	0	0	0	0	0.000625004	0.00895043	0.0460354	0.138177	0.287903	0.49278	0.763145	0.948831	1	0.976321	0.950115	0.846766	0.705353	0.524445	0.382915	0.25408	0.101542	0.0186863	0.00118205
0.0524388	0.0568262	0.0709207	0.0792271	0.0780352	0.0850138	0.115384	0.177575	0.268027	0.352476	0.395445	0.399036	0.346356	0.248302	0.159165	0.10261	0.0819749	0.079961	0.0796309	0.0752031	0.0697291	0.0555662	0.0343252	0.0184092	0.00921186	0.004835	0.00151564	0.000385353	0.00167978	0.0042823	0.00715357	0.0222279	0.0722562	0.166072	0.303991	0.485671	0.671349	0.828033	0.95046	1	0.91719	0.765379	0.628823	0.494827	0.366315	0.275638	0.202322	0.141567	0.096869	0.0666746
0.18186	0.151015	0.13473	0.109274	0.0739002	0.0495875	0.0381521	0.0286879	0.0189355	0.0116601	0.00769411	0.00508801	0.00166356	0.000162968	0.00026715	0.00127529	0.00209486	0.000892817	8.39943e-05	0	0	0	0	0	0	0	0.000110064	0.00116967	0.00282726	0.0027242	0.00438672	0.00877581	0.0202081	0.0584112	0.163272	0.368663	0.621044	0.814475	0.940467	1	0.977522	0.882693	0.759945	0.648082	0.550868	0.466876	0.388936	0.323328	0.26947	0.223318
0.000852239	0.0101688	0.03434	0.0542036	0.0506511	0.0210485	0.00331865	0.000172694	0	0	0	0	0	0	0	0	0	0	0	0.000979275	0.0119851	0.0422111	0.0649746	0.0506376	0.0160203	0.00136652	0	0	0	0	0	0	0.00289122	0.0330265	0.0993195	0.135397	0.180736	0.402303	0.84572	1	0.707924	0.388398	0.176297	0.0542402	0.00900039	0.000553549	0	0	0	0
0	0.000415888	0.00530148	0.0196195	0.0270795	0.0126168	0.007912	0.0179863	0.0176359	0.00601107	0.000524355	0	0	0	0	0	0	0	0	0	0	0	0	0	0	0	0	0	0	0	0	0.00300008	0.0351935	0.112486	0.155518	0.134358	0.139379	0.365446	0.773985	1	0.881588	0.556351	0.251506	0.080668	0.0155374	0.00108372	0	0	0	0
0	0	0	0	0	0	0	0	0	0	0	0	0	0	0	0	0	0	0	0	0	0	0	0	0	0	0	0	0	0	0.00116127	0.0137059	0.0433469	0.0506089	0.0239572	0.0320491	0.169453	0.521111	0.927724	1	0.695369	0.344227	0.126216	0.0378846	0.00814637	0.000622927	0	0	0	0
0.276289	0.216447	0.200155	0.18368	0.161126	0.134047	0.104084	0.0688538	0.0395495	0.0215943	0.00654029	0.000559431	0	0	0	0	0	0	0	0	0	0	0	0	0	0	0	0	0.000283921	0.00309362	0.00786969	0.00603317	0.00200511	0.00542776	0.0381001	0.170415	0.457959	0.764938	0.941781	1	0.953539	0.853898	0.754113	0.724351	0.71311	0.662844	0.601211	0.531499	0.459275	0.376624
0.0355062	0.0314091	0.0211041	0.0190761	0.0413702	0.0621348	0.065148	0.0537081	0.0343276	0.0141401	0.00320983	0.00323527	0.00957938	0.0129979	0.00999882	0.00415975	0.00244811	0.00293214	0.0196024	0.0657161	0.106381	0.124503	0.168908	0.265334	0.363933	0.424088	0.442452	0.371405	0.217912	0.0868971	0.0393698	0.0295936	0.026657	0.0416121	0.0816004	0.186687	0.346993	0.569237	0.836727	1	0.974516	0.816641	0.701198	0.574888	0.432633	0.317426	0.259906	0.20925	0.130609	0.0597037
0.00462184	0.000373268	4.07913e-05	0.000806896	0.00560252	0.0171804	0.0287729	0.0303602	0.0186885	0.00637247	0.00109458	6.8204e-05	0	0	0	0	0	0	0	0	0.000249355	0.00305748	0.0108179	0.0177267	0.0261713	0.0633129	0.137945	0.196577	0.181464	0.117751	0.0812942	0.0800286	0.12455	0.189421	0.299082	0.480281	0.695264	0.890355	0.997982	1	0.907522	0.739869	0.548209	0.373885	0.243195	0.163698	0.110411	0.0670429	0.0369197	0.0174654
0.000495987	0.00170185	0.0177337	0.038734	0.0177337	0.00170185	0	0.00166067	0.018565	0.0509304	0.0459914	0.0147945	0.00126041	0	0	0	0	0	0	0	0	0	0	0	0	0	0	0	0	0	0	0.00169854	0.0187425	0.0553683	0.111778	0.260399	0.466951	0.725618	0.943008	1	0.952908	0.798833	0.557244	0.357384	0.153004	0.0768664	0.0628224	0.0512905	0.0271124	0.00657469
0	0	0	0	0	0	0	0	0	0	0	0	0	0	0	0	0	0	0	0	0	0.00485894	0.0606239	0.225242	0.395318	0.42966	0.316568	0.148073	0.044068	0.00789176	0.00103963	0.00662162	0.0263263	0.0476124	0.0777709	0.213882	0.466971	0.687694	0.84788	0.978347	1	0.818285	0.586206	0.423342	0.252011	0.112134	0.0283573	0.00225567	0	0
0.0279994	0.0335374	0.0386896	0.038771	0.0262829	0.0153839	0.0111161	0.00758717	0.00305179	0.00155563	0.00335957	0.00532652	0.00608791	0.00392996	0.00231919	0.00179713	0.000651939	5.89613e-05	0	0	0	0	0	0	0	0	0	0	1.64864e-05	0.000705606	0.00865384	0.0453538	0.124211	0.225014	0.343747	0.492065	0.682425	0.844847	0.943576	0.991257	1	0.939533	0.793251	0.603008	0.414232	0.262553	0.159695	0.0950601	0.0525313	0.0284563
0.148512	0.13396	0.113148	0.0754076	0.0539324	0.0592463	0.0587872	0.0494725	0.0288196	0.0079427	0.000643077	0	0	0	0	0	0	0	0	0	0	0	0	0	0	0	0	0.000257521	0.00354225	0.0154223	0.0295744	0.0344945	0.0437211	0.0540266	0.0765841	0.172697	0.345842	0.518432	0.720165	0.934344	1	0.937316	0.820759	0.70166	0.557451	0.426858	0.35496	0.292143	0.219419	0.17262
0.0137484	0.0275712	0.046251	0.099456	0.122015	0.0477234	0.00437869	0	0	0.000910285	0.0106491	0.0339233	0.0472135	0.0375902	0.0124051	0.0010788	0	0.000433529	0.00466489	0.0114032	0.00787258	0.00196961	0.000147413	0.000930671	0.00987861	0.0233489	0.016929	0.0110069	0.0140969	0.0843581	0.25577	0.37485	0.456009	0.508767	0.507	0.421764	0.367409	0.416137	0.566333	0.836133	1	0.831453	0.547068	0.383374	0.339889	0.276414	0.114322	0.0189493	0.00127775	0.00310841
0.170246	0.200204	0.179146	0.141109	0.12065	0.102762	0.0586607	0.0156897	0.00125108	0	0	0	0	0	0	0	0	0	0.00126953	0.0177045	0.0783875	0.147177	0.140573	0.12456	0.125864	0.0984629	0.0863296	0.0955162	0.0537242	0.0135202	0.0121469	0.0397471	0.0861206	0.181945	0.35813	0.570954	0.796945	0.921656	0.959723	0.988219	1	0.830422	0.569958	0.446581	0.43004	0.38475	0.320621	0.251992	0.186126	0.144155
0.175683	0.142883	0.155332	0.191982	0.207237	0.205097	0.203573	0.199232	0.18239	0.152317	0.109651	0.0620508	0.0287537	0.014613	0.00869008	0.0048158	0.0045867	0.00422819	0.0065485	0.0132081	0.0190066	0.0100795	0.00194424	0.000120876	0	0	0	0	0	0	0	0.00029922	0.00474403	0.027146	0.0832399	0.189823	0.38151	0.61584	0.800184	0.938557	1	0.96005	0.835426	0.693303	0.56818	0.455396	0.370197	0.308331	0.259611	0.219548
0.0680441	0.0388823	0.0494889	0.0683281	0.07925	0.0815992	0.0832802	0.0894715	0.0778038	0.055863	0.0501096	0.0484153	0.0290317	0.0089581	0.00479363	0.00734878	0.011103	0.0136674	0.00774653	0.00178291	0.000128518	0	0	0	0	0	0	0	0	0	0	0.000205259	0.00306006	0.0170444	0.0573245	0.137073	0.256173	0.42729	0.660352	0.887913	1	0.956615	0.810736	0.639385	0.505988	0.404267	0.315765	0.247252	0.183218	0.123362
0.119872	0.052718	0.0217253	0.0139129	0.00920829	0.00295773	0.000256389	0.000147439	0.00153635	0.00378654	0.00635554	0.0142276	0.0208491	0.0242396	0.0119197	0.00214834	0.0001258	0	0	0	0	0	0	0	0.000220527	0.00229795	0.00501918	0.00244624	0.00176573	0.00337503	0.0015452	0.000148289	0.00193467	0.0240827	0.0914506	0.187533	0.310166	0.475181	0.697871	0.922946	1	0.884877	0.699285	0.563985	0.455776	0.356335	0.271267	0.226298	0.207038	0.1788
0.0419251	0.0899917	0.127579	0.146084	0.164144	0.185934	0.23162	0.29183	0.336251	0.435012	0.521499	0.503572	0.492653	0.471255	0.337851	0.17248	0.0727608	0.046193	0.0446564	0.0354422	0.0208149	0.00614367	0.000516691	0	0	0	0	0	0	0	0	0.00028797	0.00367872	0.0193644	0.0876551	0.249137	0.435048	0.647685	0.871132	0.984386	1	0.920777	0.740568	0.589373	0.41309	0.232694	0.119407	0.0584029	0.027931	0.0172403
0.0243003	0.0113147	0.00549255	0.0186909	0.0528755	0.0793725	0.0888745	0.0930687	0.0815879	0.063461	0.0495236	0.0366899	0.0419237	0.0753611	0.115423	0.163192	0.247991	0.388698	0.585244	0.772875	0.897771	0.975284	0.994887	0.909669	0.716683	0.513474	0.331932	0.184219	0.0813419	0.0368893	0.0174274	0.00782639	0.011712	0.0402967	0.0907042	0.162972	0.262266	0.353732	0.556427	0.863821	1	0.919637	0.787348	0.636881	0.478586	0.335089	0.220101	0.138896	0.0888154	0.0476203
0.560613	0.669565	0.722341	0.618248	0.495866	0.420643	0.37811	0.351794	0.305186	0.242592	0.180981	0.150816	0.1336	0.0960381	0.0605492	0.0384616	0.02701	0.0140174	0.00349604	0.000269203	0.000446992	0.00522266	0.0161966	0.0224055	0.0490032	0.125487	0.21309	0.317354	0.277838	0.11486	0.0203239	0.00123102	0.000613448	0.0103324	0.0627566	0.188349	0.356534	0.552896	0.78282	0.967882	1	0.947392	0.947362	0.914208	0.858096	0.880286	0.864483	0.777346	0.607823	0.527575
0.730289	0.634817	0.618459	0.642022	0.627455	0.661845	0.756987	0.81418	0.802874	0.756865	0.72265	0.649331	0.577037	0.523831	0.456673	0.34138	0.187816	0.0667415	0.0127766	0.000866563	0.000483472	0.00682406	0.0325137	0.081599	0.148748	0.211449	0.227855	0.280968	0.42366	0.651409	0.748672	0.698961	0.609859	0.505528	0.316911	0.267015	0.465768	0.745591	0.911574	0.967933	1	0.996929	0.949407	0.862876	0.833206	0.810943	0.736073	0.72177	0.835699	0.857676
0.291868	0.141427	0.0574867	0.0151618	0.00429266	0.00511367	0.00217596	0.000204614	0	0	0	0	0	0	0.00013157	0.00137099	0.00299453	0.00137099	0.00013157	0	0	0	0	0	0	0	0	0	0	0	0	0.000343855	0.00371987	0.0109205	0.0260115	0.0650469	0.126944	0.27397	0.516063	0.787028	0.983091	1	0.888461	0.815437	0.766924	0.767545	0.763556	0.685752	0.569162	0.454505
0.100468	0.076411	0.0593411	0.0562636	0.0623704	0.0674242	0.0640603	0.0577406	0.0476629	0.0315162	0.0174643	0.0103001	0.00572891	0.00415855	0.00190873	0.00146144	0.001867	0.000758141	7.02973e-05	0	0	0	4.21669e-05	0.000718593	0.0041341	0.00992902	0.0144052	0.0287064	0.0534031	0.0633554	0.0696491	0.0636097	0.0471754	0.0517415	0.113859	0.246133	0.427593	0.570794	0.679248	0.788904	0.914038	1	0.965803	0.848519	0.717306	0.570936	0.419574	0.28209	0.187357	0.127702
0.87653	0.538646	0.293462	0.162217	0.0880271	0.161152	0.425142	0.546111	0.532074	0.483303	0.394912	0.308122	0.252049	0.206706	0.166246	0.130707	0.100738	0.0754878	0.053459	0.0325743	0.00998957	0.000852654	0	0	0	0	0	0	0	0	0	0.000171041	0.00251746	0.0123293	0.0288283	0.0535997	0.118366	0.232502	0.404307	0.655694	0.897552	1	0.989829	0.91841	0.815488	0.735684	0.694647	0.712721	0.832694	0.965323
0.074806	0.0696961	0.0915822	0.106673	0.1115	0.107785	0.106387	0.121892	0.13128	0.111548	0.0820721	0.0804479	0.0657643	0.0399591	0.0165346	0.00717159	0.00963433	0.0213445	0.0221008	0.0139645	0.00422516	0.000358327	0	0	0	0	0	0	0	0	0	0.000423952	0.00511531	0.0195258	0.0516608	0.118895	0.221319	0.388845	0.618082	0.85618	0.999277	1	0.875215	0.711888	0.582961	0.472837	0.357784	0.260613	0.18415	0.116811
0.0714809	0.0321902	0.0184479	0.011738	0.00508075	0.0036306	0.0138933	0.0285885	0.0235515	0.00833155	0.00119707	5.88803e-05	0	0	0	0	0	0	0	0.000177804	0.0018895	0.00458671	0.00501403	0.0116694	0.021652	0.0211948	0.0189166	0.0201168	0.0410378	0.0645984	0.0645861	0.0644746	0.0804703	0.125778	0.181041	0.187297	0.200079	0.302958	0.534139	0.816955	0.979828	1	0.933582	0.800194	0.647763	0.507757	0.387066	0.2806	0.200069	0.135472
0.271667	0.45016	0.559815	0.596347	0.596667	0.572945	0.530299	0.455857	0.351907	0.237352	0.15155	0.0902732	0.0604454	0.0421158	0.0258291	0.0124491	0.00322651	0.00025713	0	0	0	0	0	0	0	0	0.000110471	0.00115113	0.0025143	0.00115113	0.000110471	0	0.000384981	0.00536405	0.0249909	0.0603284	0.108458	0.231816	0.487178	0.739972	0.926013	1	0.849656	0.612009	0.428316	0.384887	0.34526	0.241028	0.165597	0.154771
0.198912	0.109618	0.0610289	0.0847192	0.0629831	0.0381905	0.0736318	0.112273	0.107001	0.0530421	0.0117086	0.0008349	0	0	0	0	0	0	0	0	0	0	0	0	0	0	0	0	0	0	0.000592466	0.0100828	0.0604242	0.171047	0.311587	0.460067	0.531198	0.565791	0.649566	0.783706	0.912991	1	0.988934	0.930387	0.833278	0.715233	0.624075	0.523761	0.388468	0.276793
0.215709	0.132789	0.092832	0.0701716	0.0407619	0.028363	0.0107589	0.00119113	0.00320456	0.0169058	0.029559	0.0158271	0.0195451	0.0489015	0.0822234	0.124318	0.189193	0.270885	0.228903	0.0988682	0.0198091	0.00134154	0	0	0	0	0.000191349	0.0019939	0.00435508	0.0019939	0.000191349	0.0022675	0.0271029	0.0993628	0.239945	0.494901	0.705573	0.775561	0.798486	0.858418	0.944471	1	0.954889	0.85275	0.768788	0.6473	0.522443	0.477314	0.451755	0.354624
0.598313	0.692517	0.678862	0.578016	0.56904	0.625915	0.520336	0.312187	0.198571	0.225405	0.287834	0.256045	0.18784	0.120622	0.0676128	0.0308199	0.00780213	0.000616911	0.000876943	0.0257257	0.20718	0.549233	0.645214	0.582522	0.506717	0.420579	0.30583	0.265185	0.482162	0.738015	0.68803	0.571286	0.436944	0.335502	0.338946	0.452615	0.57039	0.71766	0.846731	0.917622	0.947586	1	0.760622	0.428515	0.318196	0.257761	0.127711	0.0943859	0.107208	0.294328
0.237962	0.168688	0.13406	0.119889	0.11041	0.100173	0.0896339	0.0801278	0.0677262	0.0532318	0.0390901	0.0284183	0.0219305	0.0178983	0.0143795	0.00944057	0.00350364	0.000572616	3.24868e-05	0	0	0	0	0.000193125	0.00266506	0.0116264	0.021386	0.0172575	0.00688069	0.00283966	0.00172256	0.00385025	0.0114418	0.029962	0.070451	0.146497	0.262839	0.409146	0.582197	0.769456	0.932557	1	0.996826	0.928983	0.820207	0.697666	0.589353	0.486199	0.386566	0.316567
0.452951	0.493185	0.557561	0.583373	0.58833	0.573217	0.527467	0.512589	0.56131	0.646121	0.645982	0.555416	0.453367	0.365507	0.298166	0.253581	0.20616	0.154754	0.120897	0.121851	0.142704	0.146239	0.14488	0.136351	0.107978	0.0787856	0.0518727	0.0256926	0.0104406	0.00748282	0.0041559	0.0010709	0.00158714	0.00955671	0.0495197	0.150626	0.267056	0.36852	0.526446	0.770166	0.952412	1	0.975233	0.9522	0.952119	0.935448	0.840113	0.708659	0.587929	0.50079
0.0441101	0.0268477	0.0206787	0.0135202	0.00616362	0.00470162	0.00308606	0.000843384	6.68238e-05	0	0	0	0	0	0	0	0	0	0	0	0	0	0	0	0	0	0	0	0	7.42583e-05	0.000887243	0.0029189	0.00392737	0.00354952	0.00654315	0.0154539	0.0412685	0.143044	0.399536	0.7541	0.985699	1	0.856152	0.664557	0.498884	0.368946	0.251973	0.160694	0.110555	0.0739564
0.435387	0.339229	0.272778	0.214931	0.154562	0.109051	0.0822432	0.0656001	0.0519904	0.0400952	0.030404	0.0265797	0.0286044	0.0390143	0.048688	0.0514755	0.0504456	0.0486257	0.0542501	0.0750748	0.0958327	0.107896	0.110015	0.102085	0.0906474	0.0874766	0.0916873	0.0843595	0.0662128	0.0489824	0.0372641	0.029065	0.0229156	0.0327479	0.0932357	0.217925	0.372372	0.537646	0.697142	0.815357	0.899737	0.968688	1	0.992798	0.951008	0.885635	0.808524	0.718739	0.627972	0.541908
0.193134	0.125057	0.0984773	0.0994766	0.116485	0.144454	0.187628	0.259836	0.34734	0.41379	0.438268	0.415815	0.342876	0.250342	0.17013	0.113971	0.0766501	0.0559786	0.0485886	0.0496719	0.0515222	0.0519337	0.0482094	0.0408397	0.0392575	0.0407124	0.0386695	0.0358223	0.0226801	0.00865773	0.00202598	0.000775649	0.00250983	0.00748906	0.0219988	0.0613326	0.145904	0.285558	0.457607	0.652024	0.841778	0.969779	1	0.952657	0.861002	0.731655	0.595176	0.478216	0.377831	0.285024
0.0413227	0.0242706	0.0351963	0.0708344	0.113482	0.145308	0.169364	0.177423	0.158092	0.114959	0.0695501	0.0391163	0.0182023	0.0106268	0.00991661	0.00839254	0.0045847	0.00221683	0.00184093	0.00162787	0.000588197	5.28603e-05	0	0.000141266	0.00164923	0.00508846	0.00578379	0.00266209	0.00122665	0.00251278	0.00388392	0.00527345	0.00673506	0.00827808	0.0117486	0.0131407	0.021493	0.0713717	0.226536	0.513104	0.795264	0.959206	1	0.937797	0.804053	0.607231	0.411329	0.257567	0.153931	0.0874326
0.641818	0.544625	0.469834	0.398658	0.347261	0.330259	0.34682	0.355342	0.316176	0.250337	0.188395	0.135838	0.0965543	0.067181	0.0437417	0.0258482	0.0160817	0.01261	0.0106051	0.00736029	0.00237285	0.000205607	0.000178842	0.00188615	0.00430572	0.00237751	0.00041414	2.25809e-05	0	3.50705e-05	0.000574891	0.00379658	0.0163509	0.0546524	0.137648	0.265628	0.43453	0.622159	0.774691	0.883562	0.955233	0.995001	1	0.991808	0.983969	0.960923	0.92384	0.874441	0.823536	0.755252
0.251641	0.196019	0.145269	0.110638	0.0940544	0.0901793	0.0815361	0.0700662	0.0640423	0.0512352	0.0327179	0.0176253	0.00515418	0.000434243	0	0	0	0	0	0	0	0.000241781	0.00251941	0.0055029	0.00251941	0.000769728	0.0067252	0.0269597	0.0579841	0.0840933	0.0898154	0.0952839	0.122858	0.233687	0.411843	0.553928	0.687047	0.853147	0.948746	0.941674	0.882334	0.913408	1	0.991941	0.870799	0.779451	0.755076	0.727862	0.579789	0.357082
0.0419761	0.00588447	0.00942294	0.020186	0.00992552	0.0137296	0.0807298	0.200294	0.242374	0.223771	0.185003	0.118803	0.063168	0.032447	0.0143743	0.00630529	0.00185514	0.000159868	0	0	0	0	0	0	0	0	0	0.00028481	0.00520814	0.0312688	0.0692253	0.0594664	0.0286451	0.0247804	0.0332797	0.0636058	0.15299	0.212828	0.270972	0.429074	0.688243	0.895354	1	0.973978	0.8176	0.639609	0.507825	0.392268	0.261047	0.138388
0.00670053	0.000465999	0	0.00143636	0.0157612	0.0434091	0.0681019	0.17709	0.37783	0.486967	0.452704	0.349108	0.254232	0.17494	0.0949703	0.026404	0.00216319	0	0	0	0	0	0	0	0	0	0	0	0	0	0	0	0.000572813	0.00596885	0.0130372	0.00677917	0.0152822	0.0967039	0.300734	0.533656	0.713324	0.898379	1	0.942948	0.661277	0.392199	0.294969	0.224147	0.112072	0.0354413
0.139315	0.0766868	0.0284641	0.00518652	0.000330095	0	0	0	0	0	0	0	0	0	0	0	0	0	0	0	0	0	0	0	0	0	0	0	0	0.000265305	0.00328637	0.012518	0.0268292	0.0432698	0.0429354	0.0297123	0.0473594	0.0897935	0.225235	0.486329	0.759042	0.930145	1	0.994629	0.874543	0.697935	0.531118	0.411153	0.328399	0.229524
0.624645	0.464805	0.280639	0.168071	0.111445	0.0728376	0.0428921	0.0131476	0.00112485	0	0	0	0	0	0	0	0	0.000666231	0.00717481	0.0175863	0.0122346	0.00308921	0.000232526	0	0	0	0	0	0	0	0	0	0	0	0.00210825	0.0274994	0.116776	0.282565	0.526396	0.777268	0.917009	0.974176	1	0.981971	0.916502	0.854943	0.821211	0.76759	0.73832	0.704413
0.415768	0.30287	0.284417	0.324277	0.396175	0.493035	0.593661	0.626696	0.599844	0.569518	0.496789	0.406413	0.283414	0.150008	0.0711922	0.0415297	0.0252109	0.00780545	0.000668231	0	0.000883529	0.0101752	0.0310692	0.0420613	0.0498072	0.0572826	0.0402375	0.0263277	0.017716	0.021646	0.0294104	0.0270043	0.0378473	0.0844086	0.178496	0.212024	0.224319	0.278138	0.36854	0.492561	0.622678	0.763148	0.916108	1	0.919373	0.677231	0.480173	0.581229	0.632916	0.557567
0.27549	0.317714	0.36991	0.401839	0.422095	0.422896	0.410036	0.385725	0.329224	0.244414	0.153159	0.083905	0.0450757	0.0178319	0.00354535	0.00024021	0	0	0	0	0	0	0	0	0	0	0	0	0.000142273	0.00197943	0.00876009	0.0171439	0.0225493	0.0393783	0.0800043	0.168224	0.32727	0.540404	0.723413	0.832434	0.896778	0.933214	0.987213	1	0.924721	0.8061	0.694024	0.56778	0.416705	0.300861
0.163937	0.108756	0.0765844	0.0521709	0.0351839	0.0335623	0.042673	0.0540383	0.0527657	0.0556775	0.0621312	0.0604646	0.0566218	0.0542085	0.0554025	0.0641733	0.0701323	0.0659477	0.0548389	0.0433773	0.0313924	0.0197399	0.0117946	0.00838058	0.00761655	0.00560513	0.0021063	0.000359176	0.000354735	0.00073703	0.000368398	0.000480923	0.00284204	0.0140802	0.0487269	0.11719	0.217104	0.338912	0.492797	0.671405	0.833193	0.942979	0.997198	1	0.950421	0.856116	0.72662	0.553111	0.373732	0.246369
0.138329	0.139563	0.0893326	0.0438541	0.0126526	0.00199403	0.00971477	0.0220664	0.0119537	0.00199459	0.000102893	0	0	0	0	0	0	0	0	0	0	0	0	0	0	0	0	0	0	0	0.000940083	0.0108513	0.0340145	0.0514876	0.0574847	0.0440593	0.0543626	0.0917731	0.081405	0.0947285	0.267273	0.622099	0.91497	1	0.876851	0.681324	0.485377	0.319974	0.217217	0.146692
0.452512	0.478859	0.505345	0.495721	0.509239	0.522932	0.484758	0.377003	0.244012	0.135524	0.068019	0.0478003	0.0487721	0.0626018	0.0675039	0.0607479	0.0514616	0.0429918	0.033886	0.0208544	0.0147158	0.0127129	0.0260215	0.038841	0.0488309	0.0810065	0.137705	0.174237	0.112379	0.030574	0.00243501	0	0	0.000393625	0.0061878	0.0348211	0.103645	0.227777	0.451496	0.729707	0.880775	0.881986	0.940124	1	0.958966	0.843115	0.843663	0.822483	0.675181	0.527801
0.38518	0.253715	0.18184	0.132414	0.112006	0.146143	0.185844	0.142723	0.0512081	0.0380393	0.0729804	0.0623345	0.0333348	0.0204246	0.00712775	0.000643918	0	0	0	0	0.000126033	0.00193935	0.00939219	0.0155624	0.00714007	0.0065969	0.0204258	0.0277364	0.0160676	0.00388384	0.000290059	0	0	0	0	0	0.00226276	0.0394172	0.235175	0.5961	0.794908	0.821776	0.884801	1	0.864605	0.68513	0.736207	0.770919	0.688234	0.550899
0.712451	0.639964	0.626033	0.666424	0.724766	0.78322	0.83337	0.825263	0.716507	0.551123	0.397253	0.277154	0.186717	0.126536	0.0812419	0.0484506	0.0304858	0.0196028	0.0106504	0.00626935	0.0028499	0.000610302	4.26831e-05	9.56657e-05	0.00099686	0.00224784	0.00183354	0.00281872	0.0036303	0.00238493	0.000674765	5.49604e-05	0.000352462	0.00523252	0.0281957	0.0867955	0.186219	0.312162	0.453052	0.612654	0.779698	0.899817	0.967334	1	0.993003	0.955005	0.921713	0.897928	0.866182	0.808344
0.250174	0.161549	0.121588	0.127886	0.136428	0.127864	0.131803	0.133147	0.100129	0.0760147	0.0650949	0.0426054	0.0128918	0.00108707	0	0	0	0	0	0	0	0	0	0	0	0	0	0	0	0	0	0	0	0	0	0	0.00100086	0.0175551	0.110009	0.326186	0.582772	0.801331	0.942349	1	0.92864	0.774333	0.665843	0.550525	0.417243	0.329181
0.20827	0.119501	0.0827086	0.0822184	0.110491	0.130716	0.139149	0.142283	0.120528	0.08489	0.0565881	0.0406562	0.0297077	0.0233637	0.0192442	0.0122471	0.00854867	0.022234	0.0476211	0.0646411	0.0641317	0.0570404	0.0499698	0.0439102	0.0401192	0.0339948	0.0241936	0.0130952	0.0037595	0.00163972	0.00393941	0.00408709	0.00260906	0.00684171	0.0178615	0.0308602	0.0498293	0.095859	0.219971	0.435882	0.680006	0.881312	0.983374	1	0.924274	0.825845	0.728029	0.633376	0.509758	0.355452
0.319753	0.216047	0.131729	0.0759948	0.0475057	0.0358909	0.0395306	0.0517089	0.0416792	0.0206969	0.00770983	0.00713749	0.00577242	0.00178655	0.000149658	0	0	0	0	0.000335804	0.00415146	0.0156639	0.0326818	0.0524831	0.0602996	0.0454197	0.0239736	0.00885843	0.00183881	0.000131668	0	0	0	0	0.000140756	0.00154232	0.00463019	0.0119778	0.0486174	0.186459	0.474721	0.762021	0.945148	1	0.949542	0.843042	0.722432	0.602346	0.506632	0.428168
0.496899	0.376574	0.28237	0.218433	0.191993	0.15029	0.0516678	0.0045758	0	0.000888047	0.0122781	0.0521829	0.0828396	0.0427791	0.00777484	0.000455884	0	0	0	0	0.00113335	0.0118098	0.0276691	0.0315716	0.0483225	0.05018	0.0904349	0.12722	0.112366	0.106445	0.152974	0.173287	0.125663	0.0539485	0.0332938	0.0814734	0.150285	0.247947	0.39163	0.542224	0.723433	0.889976	0.976137	1	0.955573	0.908498	0.869279	0.924952	0.960667	0.749916
0.163569	0.151651	0.114198	0.104139	0.0746693	0.0236528	0.00202682	0	0	0.0015662	0.0198391	0.0793851	0.178307	0.287614	0.29344	0.15639	0.0373659	0.00279699	0	0.00112686	0.0117421	0.0256471	0.0117421	0.00112686	0	0	0.000186617	0.00194459	0.00424738	0.00194459	0.000543146	0.00371512	0.00811457	0.00412414	0.00554962	0.0205982	0.0425597	0.0527547	0.0433954	0.103872	0.322102	0.60909	0.852918	1	0.95643	0.861842	0.667981	0.423302	0.184765	0.0995246
0.56116	0.458549	0.391035	0.326989	0.268547	0.214147	0.17793	0.159088	0.137251	0.106855	0.0794243	0.060358	0.0490922	0.0417575	0.0345767	0.025213	0.01337	0.00393328	0.000495295	2.11522e-05	0	0	0	0	0	0	0	0.000135352	0.00159369	0.00502304	0.00601259	0.00375754	0.00306046	0.00510727	0.0157063	0.0383249	0.080394	0.149517	0.269641	0.464562	0.687893	0.853067	0.953423	1	0.998227	0.960471	0.92157	0.864046	0.779541	0.689718
0.27742	0.155546	0.0808617	0.0545557	0.0423247	0.0496415	0.0695263	0.0960026	0.15833	0.253807	0.412745	0.622054	0.76355	0.85745	0.914857	0.879594	0.730743	0.514321	0.313089	0.176779	0.123517	0.111021	0.104492	0.10075	0.115717	0.1516	0.158879	0.131953	0.0841618	0.0382632	0.0119035	0.00317887	0.000723865	5.85628e-05	0.000746374	0.0112097	0.0603394	0.176057	0.337118	0.480505	0.611936	0.818753	0.998202	1	0.90677	0.779825	0.643824	0.508554	0.407652	0.36743
0.105358	0.0631379	0.0476527	0.0378864	0.0267434	0.0162514	0.00906805	0.00599116	0.00265508	0.000508456	3.23835e-05	0	0	0	0	6.29318e-05	0.000655764	0.00143232	0.000655764	6.29318e-05	0	0.000222413	0.00377939	0.0226282	0.062459	0.098674	0.122809	0.134547	0.102575	0.0485431	0.0129742	0.00346556	0.00336065	0.00335225	0.001971	0.00352689	0.0130181	0.0606148	0.208411	0.442182	0.675309	0.841187	0.956672	1	0.909722	0.740865	0.572797	0.417968	0.289232	0.1852
0.502184	0.478407	0.460716	0.429393	0.398012	0.350564	0.288172	0.23844	0.210353	0.174075	0.123623	0.0742429	0.0395789	0.018546	0.00898879	0.0037902	0.000848709	6.2198e-05	0	0	0	0	6.35656e-05	0.00126577	0.00898088	0.0291254	0.0542735	0.0694907	0.0687341	0.0654143	0.0626119	0.0639966	0.0567994	0.0549052	0.0777101	0.118215	0.174763	0.245884	0.380277	0.55962	0.737393	0.871219	0.960796	1	0.977714	0.899933	0.81411	0.754682	0.676624	0.581697
0.100792	0.0363997	0.00744746	0.00182069	0.000626264	0.00017236	0.0019841	0.0125854	0.0377987	0.066025	0.0787981	0.0696743	0.0565271	0.0418909	0.0277656	0.0208645	0.0127965	0.00369264	0.000304818	0	0	0	0	0	0	0	0	0	0	0	0	0	0.000323617	0.00397144	0.0141616	0.0246957	0.0415075	0.0796798	0.146359	0.285988	0.451111	0.610032	0.792611	0.968829	1	0.829466	0.597145	0.407536	0.268841	0.179821
0.718072	0.649191	0.538015	0.442946	0.366248	0.279399	0.19775	0.135285	0.0934699	0.07621	0.0599647	0.0362714	0.0210036	0.0117901	0.0034789	0.000292508	0	0	0.000138082	0.00148177	0.00359001	0.0024158	0.000647941	0.000694999	0.00142426	0.000723125	0.00080294	0.00198551	0.00465356	0.00946857	0.00805654	0.0069873	0.00345838	0.000713329	0.00204501	0.0170375	0.0508037	0.0804243	0.11645	0.182906	0.311827	0.523737	0.772206	0.941005	1	0.998282	0.987788	0.938122	0.847415	0.774616
0.708437	0.659634	0.62037	0.588388	0.57964	0.512041	0.376739	0.255188	0.20886	0.215449	0.228218	0.259642	0.297905	0.311921	0.277104	0.212474	0.132745	0.0746824	0.0418868	0.0268157	0.018303	0.00769435	0.00145843	9.3664e-05	0	3.18851e-05	0.00128951	0.0133755	0.055041	0.127655	0.188953	0.169504	0.0948018	0.0356044	0.0111461	0.00322218	0.00960757	0.0463868	0.134495	0.258298	0.36511	0.532615	0.782023	0.945706	1	0.994549	0.957014	0.90164	0.823117	0.763633
0.637331	0.667318	0.631837	0.624656	0.706518	0.766007	0.720135	0.633511	0.479701	0.260983	0.112945	0.0578702	0.0449456	0.0327565	0.0187004	0.0141774	0.0258238	0.0241344	0.00902954	0.00126227	5.74863e-05	0	0	0	0	0	0	0	0	0.000568751	0.00824603	0.0375059	0.0627964	0.0336459	0.0074586	0.016071	0.0795802	0.202918	0.346072	0.522377	0.702577	0.803651	0.883501	0.978082	1	0.892484	0.748105	0.641452	0.609933	0.622649
0.616044	0.496523	0.327079	0.148847	0.0426679	0.0140611	0.0284953	0.0382478	0.0152896	0.00141076	0	0	0	0	0	0	0	0	0.000429059	0.0044709	0.0105601	0.0152449	0.0454982	0.076405	0.0617993	0.0652276	0.101237	0.11481	0.106322	0.0462981	0.0073985	0.00141776	0.010778	0.0235413	0.010778	0.00103433	0	0.00163625	0.0215982	0.0908367	0.195844	0.321193	0.544172	0.837226	1	0.993529	0.900804	0.873078	0.835185	0.729294
0.613166	0.410473	0.276186	0.18098	0.11726	0.0779948	0.0595747	0.0457977	0.0271881	0.01223	0.00314808	0.000252606	0	0	0	0	0	0	0	0.000990491	0.0117915	0.0390198	0.0566676	0.0519506	0.038158	0.022233	0.00890478	0.00470027	0.00254047	0.000623164	4.67461e-05	0	0	0	9.18069e-05	0.00144519	0.00788563	0.0252997	0.100856	0.353232	0.7089	0.893115	0.952939	0.975295	1	0.961393	0.89958	0.905802	0.898573	0.819376
0.739982	0.635234	0.526935	0.438311	0.388009	0.38472	0.383881	0.356361	0.300389	0.231907	0.174401	0.129565	0.0972751	0.07608	0.0566304	0.035239	0.0221671	0.0165785	0.0139555	0.0121	0.0109116	0.018213	0.0286155	0.0328254	0.0280944	0.0196395	0.0134196	0.00834383	0.00371924	0.000876501	6.65493e-05	1.82727e-05	0.000205214	0.000597193	0.000820381	0.00137256	0.00649617	0.0267702	0.0922257	0.281578	0.57336	0.797378	0.940254	0.99388	1	0.952281	0.879184	0.864658	0.855364	0.815626
0.277271	0.241844	0.24032	0.258836	0.343357	0.466942	0.540783	0.563379	0.646017	0.778693	0.794303	0.70853	0.619335	0.562892	0.496526	0.414486	0.356262	0.316926	0.265569	0.214749	0.170038	0.134529	0.100717	0.0654528	0.0387324	0.0252958	0.0199677	0.0141831	0.00493098	0.00447833	0.0192296	0.0470617	0.0679128	0.0612239	0.0467858	0.0420209	0.0707539	0.169454	0.316604	0.543538	0.79969	0.947174	0.973743	0.986961	1	0.926806	0.786882	0.622669	0.465413	0.336997
0.34646	0.232527	0.169563	0.129603	0.099077	0.0799769	0.0996138	0.144506	0.142755	0.127347	0.110787	0.104551	0.105553	0.0871343	0.0637858	0.0460051	0.0360956	0.0274964	0.0188849	0.0126252	0.0111885	0.026934	0.041849	0.0408365	0.0495411	0.0907283	0.161696	0.179643	0.141351	0.1044	0.101724	0.110376	0.120699	0.0748629	0.0242959	0.0096426	0.0315949	0.113065	0.258025	0.437254	0.629777	0.778683	0.848703	0.921621	1	0.993733	0.91927	0.820968	0.683711	0.510003
0.299374	0.186899	0.165605	0.167213	0.154308	0.129883	0.116891	0.136877	0.155625	0.129594	0.0929855	0.0645519	0.0242598	0.00389263	0.00554227	0.0117829	0.00539462	0.000517706	0	0	0	0.000485906	0.00534089	0.0172963	0.0510526	0.131683	0.170682	0.162637	0.219735	0.237726	0.174867	0.0993	0.0624949	0.0665118	0.0972047	0.132494	0.184309	0.264416	0.44796	0.675504	0.85033	0.961211	0.990245	0.999739	1	0.936835	0.819197	0.719265	0.619351	0.471589
0.724797	0.604789	0.557958	0.561429	0.583195	0.63266	0.709329	0.704154	0.581729	0.428145	0.307321	0.240152	0.200652	0.165246	0.122017	0.0708044	0.036618	0.0199217	0.00983455	0.00788202	0.00478112	0.00120287	9.11108e-05	0	0	0	0	0	0.000416219	0.00497535	0.016711	0.0251993	0.023381	0.0210631	0.0467212	0.118036	0.201854	0.245555	0.313872	0.424751	0.604615	0.800747	0.907455	0.963441	1	0.956742	0.869639	0.824835	0.833863	0.829147
0.205722	0.126438	0.0953453	0.129989	0.11825	0.0721895	0.0218418	0.00185697	0	0	0	0	0	0	0	0	0	0	0	0	0	0	0	0	0	0	0.00089157	0.00929037	0.020292	0.00929037	0.00089157	0	0	0	0	0	0	0	0.00156685	0.022595	0.117151	0.350194	0.693897	0.948327	1	0.904779	0.754263	0.635996	0.493958	0.312336
0.235954	0.13866	0.0937612	0.0732621	0.0676332	0.0514561	0.0252987	0.0243086	0.0194945	0.0117893	0.0322747	0.0756067	0.106606	0.148791	0.227539	0.316842	0.389124	0.43321	0.469587	0.518038	0.54093	0.536555	0.536109	0.536443	0.583234	0.636028	0.6338	0.510658	0.362219	0.21978	0.192405	0.196823	0.185381	0.122513	0.0648766	0.0835605	0.110125	0.103201	0.107968	0.172809	0.298051	0.498566	0.699779	0.869348	1	0.976524	0.824543	0.606264	0.400716	0.350817
0.467867	0.341884	0.261661	0.201073	0.159322	0.131726	0.103734	0.0835557	0.0615332	0.0331207	0.0148164	0.0111884	0.0256684	0.0476329	0.0512924	0.0392754	0.0280099	0.0230675	0.0203207	0.0157999	0.0176723	0.0251985	0.0343034	0.0539711	0.065984	0.0772881	0.100128	0.127397	0.158124	0.169657	0.126568	0.0758769	0.0443805	0.0238285	0.011519	0.0228512	0.0713922	0.171401	0.316585	0.480082	0.653675	0.815183	0.928842	0.991971	1	0.948215	0.857364	0.762539	0.676457	0.594291
0.107615	0.079367	0.113936	0.103129	0.0604358	0.017257	0.00142728	0	0	0	0	0	0	0	0	0	0	0	0	0	0	0	0.00073286	0.010117	0.0449007	0.0904752	0.099965	0.0892189	0.0863428	0.0633823	0.0252943	0.00466337	0.000297184	0	0.000201167	0.00325663	0.0183001	0.0488371	0.0889508	0.149668	0.226549	0.377528	0.652844	0.907121	1	0.901628	0.71292	0.52277	0.408663	0.278107
0.479804	0.326784	0.219827	0.136011	0.0779528	0.0441763	0.0303456	0.0277661	0.0252879	0.0154914	0.00581867	0.00261907	0.00236731	0.00170999	0.00173232	0.00534729	0.00929724	0.00690786	0.00288516	0.00172831	0.000667359	6.27e-05	0	0	0	0	0	0	0	0	0.000135411	0.00184457	0.00821947	0.0181708	0.0243996	0.031645	0.070857	0.164281	0.308482	0.475619	0.625054	0.756663	0.866542	0.958089	1	0.997446	0.966032	0.903795	0.805511	0.654694
0.493223	0.373369	0.274306	0.188876	0.130689	0.0931108	0.0714704	0.0538779	0.0372161	0.025079	0.017326	0.0130621	0.0101713	0.00573977	0.00155898	0.00012554	0	0	0	0.000134282	0.0017798	0.00757866	0.0168524	0.0279264	0.0385293	0.0406443	0.0374115	0.0280983	0.0203113	0.0139215	0.00600004	0.00226708	0.00123167	0.000461534	0.0011773	0.00695611	0.0379079	0.143518	0.345508	0.584405	0.766596	0.865015	0.927084	0.97692	1	0.990548	0.963488	0.902641	0.793451	0.65163
0.716262	0.66263	0.666475	0.704549	0.745061	0.783338	0.826188	0.866836	0.884832	0.87271	0.830279	0.76324	0.690964	0.626417	0.555153	0.473798	0.396557	0.329323	0.261071	0.199051	0.159369	0.138354	0.126703	0.108535	0.0850583	0.0625936	0.0426873	0.0276033	0.016551	0.00840579	0.00243309	0.000251425	6.05584e-06	0.000213703	0.00321331	0.0192327	0.0766355	0.21503	0.420576	0.622167	0.771534	0.872502	0.9466	0.990826	1	0.985564	0.960944	0.933114	0.892217	0.812407
0.292192	0.183762	0.112077	0.0725881	0.0485382	0.0224807	0.00509143	0.000574538	0.00294822	0.0134292	0.0214152	0.00904482	0.000848669	0	0	0	0.000407234	0.00500053	0.0191176	0.0432263	0.0667257	0.0513556	0.0157739	0.00132565	0	0	0	0	0	0	0	0.00978128	0.118653	0.41087	0.641792	0.662102	0.654159	0.708084	0.771455	0.693591	0.515271	0.387641	0.507646	0.798072	0.98234	1	0.922625	0.765885	0.605319	0.438784
0.599571	0.47926	0.388355	0.310685	0.243523	0.186878	0.142144	0.110498	0.0861295	0.0645021	0.0448399	0.0288643	0.0200659	0.0151048	0.0108856	0.00692291	0.00408113	0.00175631	0.000385133	2.78446e-05	0	0	0	0	0	0	1.32848e-05	0.000153963	0.000725885	0.00388991	0.014107	0.0295258	0.0441842	0.0541896	0.0545855	0.0512066	0.0689876	0.133212	0.241371	0.375981	0.523957	0.678543	0.824648	0.929516	0.981883	1	0.987297	0.937978	0.847909	0.732655
0.302794	0.191856	0.107806	0.0616406	0.0376352	0.0232476	0.0142575	0.0101533	0.0146019	0.0226849	0.0238274	0.0307625	0.0482664	0.0735113	0.0846758	0.0857068	0.0773624	0.080883	0.0840635	0.0601508	0.0350862	0.0222087	0.0193098	0.0167195	0.00722313	0.00621067	0.0122666	0.0128348	0.00468573	0.00253369	0.02404	0.0717843	0.0985808	0.116313	0.114191	0.0917275	0.108609	0.134776	0.14872	0.187545	0.30084	0.431683	0.59799	0.768162	0.916722	1	0.978075	0.802905	0.577335	0.419457
0.84812	0.800929	0.769044	0.704796	0.634968	0.600338	0.597227	0.59134	0.538309	0.44648	0.351657	0.27863	0.236112	0.209297	0.178222	0.147991	0.119601	0.0847805	0.0571986	0.0322714	0.0168726	0.0112904	0.0110018	0.0140534	0.0162895	0.0162236	0.0132499	0.00804533	0.00327897	0.000718142	5.26266e-05	0	0	8.91128e-05	0.00204103	0.0159643	0.0549422	0.117586	0.219097	0.373063	0.539073	0.680709	0.813234	0.919952	0.984605	1	0.99485	0.98205	0.949532	0.907461
0.595424	0.565548	0.586825	0.610518	0.643155	0.707395	0.76687	0.778059	0.707722	0.559968	0.395673	0.254272	0.136901	0.0531915	0.0180028	0.0194491	0.0269449	0.0382925	0.0499875	0.0440619	0.0355885	0.029238	0.026628	0.0330767	0.055816	0.0963259	0.152214	0.268356	0.409946	0.386011	0.256181	0.161947	0.111561	0.0760782	0.0369931	0.0109097	0.0117051	0.0385387	0.100641	0.197267	0.336566	0.544306	0.733593	0.870519	0.965586	1	0.98234	0.899923	0.792853	0.68451
0.511351	0.388515	0.291451	0.209154	0.115771	0.0486344	0.0120802	0.000957941	0.000928683	0.0100837	0.0253732	0.0189305	0.00625159	0.0117271	0.0247263	0.0113205	0.0010864	0.000876855	0.0110294	0.0399862	0.0554395	0.0276561	0.00512482	0.000310209	0	0	0	0	0	0	0	0	0	0	0	0	0	0.00214021	0.0255534	0.0897426	0.183915	0.355736	0.609068	0.856815	0.981442	1	0.954139	0.835668	0.706932	0.607516
0.196008	0.141098	0.101584	0.0678918	0.0415894	0.0130158	0.00112104	0	0	0	0.000558571	0.00695722	0.0266342	0.0560642	0.0919297	0.127669	0.15815	0.162385	0.118108	0.0379982	0.0032807	0	0	0	0	0	0.00121715	0.0144484	0.0460986	0.0528645	0.020139	0.00767817	0.0165186	0.0154348	0.00508532	0.000621135	0.00301067	0.0192237	0.0733606	0.1968	0.358499	0.444677	0.511669	0.709639	0.929677	1	0.948439	0.819272	0.572445	0.331809
0.481397	0.419541	0.476182	0.519819	0.488295	0.416949	0.340014	0.272433	0.191483	0.0966348	0.0510637	0.0353767	0.0292147	0.0206378	0.00660181	0.0017922	0.0142868	0.0453061	0.065021	0.0748958	0.0788844	0.0472296	0.0122859	0.000958149	0.000800508	0.00834149	0.0183444	0.0100006	0.00759369	0.0118197	0.00919323	0.00400022	0.00295822	0.00124918	0.00011988	0.00171723	0.0214784	0.0895622	0.24962	0.487742	0.567692	0.532103	0.574499	0.719248	0.871025	1	0.993499	0.872864	0.749425	0.668898
0.365766	0.292426	0.232535	0.15302	0.100724	0.0959652	0.0912726	0.0776001	0.0573746	0.0362907	0.0277839	0.036732	0.0257376	0.00707638	0.000561842	0	0	0	0	0	0	0	0	0.00147288	0.0171424	0.0532406	0.0754352	0.147911	0.377155	0.605715	0.672603	0.567675	0.400035	0.234738	0.119259	0.0880804	0.139528	0.198118	0.231475	0.279731	0.393345	0.556888	0.736724	0.899108	0.990865	1	0.935129	0.797975	0.628978	0.480042
0.282535	0.123553	0.0779613	0.0442862	0.0175878	0.0038706	0.000285968	0	0	0.00070208	0.00731584	0.0159793	0.00731584	0.00070208	0	0	0	0	0	0.000362709	0.00377951	0.00825522	0.00377951	0.000362709	0	0	0	0	0.00102381	0.0110371	0.0271442	0.0197094	0.0128681	0.028076	0.0350279	0.0137444	0.00375997	0.0158884	0.055186	0.106972	0.109328	0.132218	0.38601	0.744084	0.950795	1	0.990643	0.933276	0.827898	0.602248
0.482839	0.246376	0.103312	0.0323313	0.00533397	0.000319482	0	0	0	0	0	0	0	0	0	0	0	0	0	0	0	0.000166976	0.00246877	0.0134056	0.0398991	0.0605204	0.0422059	0.029904	0.0302331	0.0215644	0.0112771	0.0046945	0.00241373	0.00313197	0.00189208	0.00433007	0.0398481	0.169152	0.359291	0.486753	0.539064	0.572191	0.684644	0.847515	0.962532	1	0.959241	0.866088	0.777691	0.685427
0.126409	0.010717	0	0	0	0	0	0	0	0	0	0	0	0	0	0	0	0	0	0	0	0	0	0	0	0	0	0	0	0	0	0	0	0	0	0	0.00131782	0.0148087	0.0471632	0.104217	0.198775	0.27004	0.477924	0.787994	0.985211	1	0.902783	0.780831	0.644264	0.414488
0.317347	0.17784	0.0863931	0.0402956	0.0229988	0.0210292	0.0121807	0.00561556	0.00943672	0.0131621	0.0105914	0.00487439	0.00354884	0.00729892	0.00942487	0.010903	0.00743409	0.00231621	0.00316256	0.0177503	0.0551627	0.101881	0.116383	0.0831396	0.0392026	0.0166789	0.0246505	0.0311927	0.0152645	0.00316825	0.00160175	0.0031164	0.0138643	0.0532426	0.104148	0.127942	0.133799	0.137881	0.12141	0.088893	0.0822725	0.148655	0.306622	0.509549	0.71604	0.895146	1	0.929014	0.742282	0.512587
0.2773	0.160018	0.113608	0.0686477	0.0207165	0.00892236	0.0158521	0.0072576	0.000696491	0	0	0	0	0	0	0	0	0	0	0	0	0	0	0	0	0	0.00357051	0.0395984	0.112361	0.168128	0.314965	0.557202	0.752699	0.690724	0.39234	0.19927	0.152694	0.0991912	0.0434961	0.0106436	0.00152319	0.0106893	0.0624104	0.216091	0.530155	0.890907	1	0.885273	0.691127	0.478803
0.315036	0.238724	0.211438	0.13677	0.0621558	0.0158249	0.0012619	0	0	0	0	0	0	0	0	0	0	0	0.000377202	0.00488766	0.0198018	0.0386697	0.0397442	0.0288148	0.0657607	0.129304	0.15308	0.129228	0.056868	0.01064	0.0006686	0	0	0	0	0	0	0.00191077	0.0252084	0.104332	0.207036	0.276844	0.359414	0.458303	0.614457	0.879847	1	0.890617	0.704748	0.50434
0.923508	0.74205	0.54605	0.403698	0.293297	0.243869	0.289852	0.287339	0.22159	0.142145	0.086412	0.0570903	0.0307369	0.0102747	0.00180667	0.000115513	0	0	0	0	0	0	0	0	0	0	0	0	0	0.000150434	0.00162618	0.0044045	0.00692448	0.0110351	0.00941108	0.0150104	0.0609136	0.166794	0.308257	0.448675	0.491832	0.480439	0.555432	0.698764	0.862071	0.966856	1	0.973192	0.929547	0.940833
0.635438	0.601936	0.550207	0.508252	0.500556	0.460249	0.393573	0.370316	0.362418	0.318793	0.255781	0.200376	0.160612	0.130966	0.0920956	0.0576291	0.0440138	0.0399911	0.0389407	0.0388293	0.0356676	0.036429	0.0210754	0.00768829	0.0148956	0.0263863	0.0184698	0.0270842	0.0481708	0.0577793	0.0530373	0.0449055	0.0388246	0.045785	0.0545508	0.0675928	0.0898915	0.102765	0.160956	0.294891	0.419446	0.481925	0.565312	0.705997	0.787164	0.926842	1	0.955512	0.870771	0.730315
[truncated: 48 more rows]

## Sheet: RL1_RL2
0.617224	0.553915	0.418277	0.294787	0.203579	0.121883	0.0763342	0.0610121	0.0466443	0.0275599	0.0140767	0.00691601	0.00637685	0.0106212	0.0160625	0.0209352	0.0302111	0.0424465	0.0538228	0.0622165	0.0682787	0.0702372	0.0634127	0.061571	0.0659784	0.0616939	0.0577337	0.0604875	0.0604656	0.0547141	0.0414147	0.0237358	0.0130314	0.00718552	0.00365102	0.00261053	0.00283027	0.00829087	0.0220787	0.0375183	0.0507682	0.0492625	0.0409338	0.0372116	0.0463271	0.0933858	0.1871	0.31222	0.442384	0.562069
[truncated: 811 more rows]

[truncated: 2 more sheets: RL2_RL2, RL2_RL1]
