# Supplementary material for: Formation of an expanding memory representation in the hippocampus
Source: Nat Neurosci. 2025 Jun 4;28(7):1510–8. doi: 10.1038/s41593-025-01986-3 (PMC12229897; doi:10.1038/s41593-025-01986-3)
Supplement: Supplementary file 3 — Statistical source data. [file 41593_2025_1986_MOESM3_ESM.xlsx]

## Sheet: Cell 1 Long CM28_126
0	0	0	0.00302441	0.0417332	0.197233	0.492517	0.608456	0.238657	0.0219226	0	0	0	0	0	0	0	0	0	0	0	0	0	0	0	0	0	0	0	0	0	0	0	0	0	0	0	0	0	0	0	0	0	0	0	0	0.0177503	0.184962	0.403995	0.184962
0.0177503	0	0	0	0	0	0	0	0	0	0	0	0	0	0	0	0	0	0	0	0	0	0	0	0	0	0	0	0	0	0	0	0	0	0	0	0	0	0	0	0	0	0	0	0	0	0	0	0.00322387	0.0691368
0.468053	1.10992	1.07911	0.668466	0.300956	0.0736355	0.00571712	0	0	0	0	0	0	0	0	0.0258926	0.275089	0.64435	0.39002	0.0809298	0.00528176	0	0	0	0	0	0	0	0	0	0	0	0	0	0	0	0	0	0	0	0	0	0	0.0556362	0.697701	2.5964	4.41409	4.67596	4.24935	3.47038
2.39566	1.19062	0.30377	0.0239113	0	0	0	0	0	0	0	0	0	0	0	0	0	0	0	0	0	0	0	0	0	0	0	0	0	0	0	0	0	0	0	0	0	0	0.0290531	0.348992	1.19922	2.00918	2.5951	3.10536	3.17367	2.66218	2.67572	3.21789	3.58161	3.69406
3.83601	3.81104	3.18259	2.57498	1.8926	0.963034	0.442561	0.715874	0.960899	0.627313	0.174153	0.0140369	0	0	0	0	0	0	0	0	0	0	0	0	0	0	0	0	0	0	0	0	0	0	0	0	0	0	0	0	0.0328167	0.395573	1.33772	1.93921	1.80966	1.89607	2.17933	2.49162	2.7195	2.69141
2.58132	2.61312	2.94988	3.12797	2.78294	1.75135	0.517942	0.0433183	0	0	0	0	0	0	0	0	0	0	0	0	0	0	0	0	0	0	0	0	0	0	0	0	0	0	0	0	0	0	0	0.0196109	0.217995	0.616221	0.850237	1.33163	1.95804	2.2451	2.36889	2.68297	2.6771	2.61005
2.60612	2.68448	2.67087	2.48536	2.48032	2.06898	1.57976	1.1065	0.472461	0.0935215	0.00624163	0	0	0	0	0	0	0	0	0	0.0114098	0.12708	0.344998	0.305232	0.0967223	0.0081872	0	0	0	0	0	0	0	0	0	0	0	0	0	0	0	0	0	0	0	0	0	0.0332955	0.38776	1.22744
1.77952	1.91906	1.64898	0.921576	0.245616	0.0196008	0	0	0	0	0	0	0	0	0	0	0	0	0	0	0	0	0	0	0	0	0	0	0	0	0	0	0	0	0	0	0	0	0	0	0	0	0	0	0	0	0.0128642	0.139895	0.353714	0.267122
0.0737899	0.00584686	0	0	0	0	0	0	0	0	0	0	0	0	0	0	0	0	0	0	0	0	0	0	0	0	0	0	0	0	0	0	0	0	0	0	0	0	0	0	0	0	0	0	0	0	0	0	0	0
0	0	0	0	0	0.0137299	0.143068	0.31249	0.143068	0.0137299	0	0	0	0	0	0	0	0	0	0	0	0	0	0	0	0	0	0	0	0	0	0	0	0	0	0	0	0	0	0	0	0.0277084	0.337078	1.19463	2.07353	2.54083	2.49078	2.42499	3.0386	3.92793
4.86072	5.213	4.91107	4.30361	4.05801	3.67701	2.649	1.51365	0.44922	0.0379596	0	0	0	0	0	0	0	0	0	0	0	0	0	0	0	0	0	0	0	0.0188847	0.228532	0.760636	0.919364	0.349706	0.031748	0	0	0	0.00620854	0.0973265	0.516134	1.21297	1.64675	2.08101	2.73018	3.20279	3.10114	2.6435	1.76307	0.698969
0.64017	1.03542	0.967578	0.477955	0.109874	0.00809617	0	0	0	0	0	0	0	0	0	0	0	0	0	0	0	0	0	0	0	0	0	0	0	0	0	0	0	0	0	0	0	0	0	0	0	0	0	0	0	0	0	0	0	0
0	0	0	0	0	0	0	0.0131047	0.136554	0.298261	0.136554	0.0131047	0	0	0	0	0	0	0	0	0	0	0	0	0	0	0	0	0	0	0	0	0	0	0	0	0	0	0	0	0	0	0	0	0	0	0.0219227	0.22844	0.498959	0.22844
0.0219227	0	0	0	0	0	0	0	0	0	0	0	0	0	0	0	0	0	0	0	0	0	0	0	0	0	0	0	0	0	0	0	0	0	0	0	0	0	0	0	0	0	0	0	0	0	0	0	0	0
0.00745226	0.0825328	0.220447	0.193934	0.112953	0.124281	0.0546664	0.00524617	0	0	0	0	0	0	0	0	0	0	0	0	0	0	0	0	0	0	0	0	0	0	0	0	0	0	0	0	0	0	0	0	0	0	0	0	0	0	0	0	0	0.0085428
0.0984051	0.314856	0.538238	0.634733	0.414657	0.602995	0.723813	0.279192	0.0254649	0	0	0	0	0	0	0	0	0	0	0	0	0	0	0	0	0	0	0	0	0	0	0	0	0	0	0	0	0	0	0	0	0	0	0	0	0	0	0	0	0
0	0	0	0	0	0	0	0	0	0	0	0	0	0	0	0	0	0	0	0	0	0	0	0	0	0	0	0	0	0	0	0	0	0	0	0	0	0	0	0	0	0	0	0	0	0	0	0	0	0
0	0	0	0	0	0	0	0	0	0	0	0	0	0	0	0	0	0	0	0	0	0	0	0	0	0	0	0	0	0	0	0	0	0	0	0	0	0	0	0	0	0	0	0	0	0	0	0	0	0
0	0	0	0	0	0	0	0	0	0	0	0	0	0	0	0	0	0	0	0	0	0	0	0	0	0	0	0	0	0	0	0	0	0	0	0	0	0	0	0	0	0	0	0	0	0	0	0	0	0
0	0	0	0	0	0	0	0.0036473	0.061564	0.328495	0.574189	0.24913	0.0235582	0.0352109	0.416206	1.32685	1.64262	1.17299	1.20008	1.02616	0.346209	0.0302157	0	0	0	0	0	0.00848918	0.0884593	0.193213	0.0884593	0.00848918	0	0	0	0	0	0	0	0	0	0	0	0	0	0	0	0	0	0
0	0	0	0	0	0	0	0	0	0	0	0	0	0	0	0	0	0	0	0	0	0	0	0	0	0	0	0	0	0	0	0	0	0	0	0	0	0	0	0	0	0	0	0	0	0	0	0	0.00320455	0.0481412
0.226623	0.369078	0.156893	0.014749	0	0	0	0	0	0	0	0	0	0	0	0	0	0	0	0	0	0	0	0	0	0	0	0	0	0	0	0	0	0	0	0	0	0	0	0	0	0	0	0	0	0	0.0104463	0.108853	0.237758	0.108853
0.0104463	0	0	0	0	0	0	0	0	0	0	0	0	0	0	0	0	0	0	0	0	0	0	0	0	0	0	0	0	0.00485495	0.0505897	0.110498	0.0505897	0.00485495	0	0	0	0	0	0	0	0	0	0	0	0	0	0	0	0
0	0	0	0	0.0183629	0.191346	0.417938	0.195427	0.0892277	0.388203	0.68757	0.299405	0.0283414	0	0	0	0	0	0	0	0	0	0	0	0	0	0	0	0	0	0	0	0	0	0	0	0	0	0	0	0	0	0	0	0	0	0	0	0	0
0	0	0	0	0	0	0	0.0064663	0.0673804	0.147172	0.0673804	0.0064663	0	0	0	0	0	0	0	0	0	0	0	0	0	0	0	0	0	0	0	0	0	0	0	0	0	0	0	0	0	0	0	0	0	0	0	0	0	0
0	0	0	0	NaN	NaN	NaN	NaN	NaN	0	0	0	0	0	0	0	0	0	0.0342562	0.359374	0.804846	0.411953	0.0594346	0.0024163	0	0	0	0	0	0	0	0	0	0	0	0	0	0	0	0	0	0	0	0	0	0	0	0.00764933	0.103162	0.41849
0.61351	0.252042	0.0234536	0	0	0	0	0	0	0	0	0	0	0.0273353	0.31698	0.999247	1.49641	1.77303	1.70885	1.22584	0.537856	0.115572	0.00823568	0	0	0	0	0	0	0	0	0	0	0	0	0	0	0	0	0	0	0	0	0	0	0	0	0	0	0
0	0	0	0	0	0	0	0	0	0.0289288	0.431751	2.17115	5.00485	6.28944	5.59837	4.61086	4.29824	4.22512	4.21068	3.82386	3.10031	2.27549	1.93027	2.00789	2.15379	1.59965	0.634356	0.115862	0.00732985	0	0	0	0	0	0	0	0	0	0	0	0	0	0	0	0	0	0.0139264	0.154624	0.416037	0.361513
0.113	0.00950784	0	0	0	0	0.0185294	0.227516	0.816734	1.39594	1.68743	1.92203	2.12553	2.07919	1.83606	1.75414	1.62985	1.7773	2.29956	2.40798	2.0561	1.6181	1.29768	1.28515	1.7437	2.32281	2.21738	1.52641	0.508857	0.0543953	0.00124499	0	0	0	0	0	0	0	0	0	0	0	0	0	0	0	0	0	0	0
0	0	0	0	0	0	0	0	0.0101484	0.134285	0.555234	1.06913	1.29527	1.34838	1.02636	0.432809	0.084863	0.00565143	0	0.0313547	0.360309	1.09269	1.42209	1.38586	1.55821	1.9702	1.77841	1.07937	0.610601	0.908117	0.857525	0.314771	0.2857	0.569003	0.260508	0.0250002	0	0	0	0	0	0	0	0	0	0	0	0	0	0
0	0	0	0	0	0	0	0	0	0	0	0	0	0	0	0	NaN	NaN	NaN	NaN	NaN	NaN	0	0	0	0	0	0.0186984	0.196245	0.440191	0.226768	0.0333152	0.00140273	0	0	0	0	0	0	0	0	0	0	0	0	0	0	0	0	0
0	0	0	0	0	0	0	0	0	0	0.0291438	0.355364	1.22672	1.76262	1.40885	1.18466	1.10726	0.602089	0.144512	0.0108019	0	0	0	0	0	0	0	0	0	0	0	0	0	0	0	0	0	0	0	0	0	0	0	0	0	0	0	0	0	0
0	0	0	0	0	0	0	0.0305126	0.37161	1.28075	1.82187	1.20691	0.336248	0.0271189	0	0	0	0	0	0	0	0	0	0	0	0	0	0	0	0	0	0	0	0	0	0	0	0	0	0	0	0	0	0	0	0	0	0	NaN	NaN
NaN	NaN	NaN	0	0	0	0.0148154	0.184647	0.652585	0.861833	0.53731	0.62966	0.893973	1.17303	0.815539	0.231651	0.018781	0	0	0	0	0	0	0	0	0	0	0	0	0	0	0	0	0	0	0	0	0	0	0	0	0	0	0	0	0	0	0	0	0
0	0	0	0	0	0	0.0154541	0.20191	0.861406	2.03787	3.18713	3.37754	3.10263	3.22482	4.66601	6.32773	7.23234	7.72055	7.08632	5.42971	4.30841	4.48166	4.85684	4.2503	2.91954	1.49988	0.705927	0.207714	0.0177882	0	0	0	0	0	0	0	0	0	0	0	0	0	0	0	0	0	0	0	0	0.00777741
0.108027	0.499123	1.17586	1.83817	2.30369	2.54227	2.65802	2.39348	2.37265	2.88784	3.29063	3.53432	3.91005	4.07086	3.89148	3.5613	2.94396	2.15129	1.20376	0.706088	0.496618	0.169724	0.015047	0	0	0	0	0	0	0	0	0	0	0	0	0	0	0	0	0	0	0	0	0	0	0	0	0	0	0
0.0230305	0.28425	0.995849	1.37252	0.918637	0.820174	1.10913	1.46934	2.10807	3.06043	3.66332	3.68474	3.84381	4.34733	4.76217	4.62139	4.18529	3.67504	2.90437	1.758	1.36063	0.867716	0.244796	0.0198506	0	0	0	0	0	0	0	0	0	0	0	0	0	0	0	0	0	0	0	0	0	0	0	0	0.0149026	0.172755
0.535738	0.735648	0.871625	1.07995	0.817495	0.330433	0.065441	0.00445817	0	0	0	0	0	0	0	0	0	0	0	0	0	0	0	0	0	0	0	0	0	0	0	0	0	0	0	0	0	0	0	0	0	0	0	0	0	0	0	0	0	0.00581515
0.0605952	0.132352	0.0605952	0.00581515	0	0	0	0	0	0	0	0	0	0	0	0	0	0	0	0	0	0	0	0	0	0	0.0230918	0.268506	0.844946	1.18486	1.06637	0.539585	0.125601	0.00928782	0	0	0	0	0	0	0	0	0	0	0	0	0	0	0.0239166	0.354343
1.71398	3.47752	3.51119	2.89818	2.54069	2.44982	2.32412	2.11783	2.01847	2.75754	4.26507	4.77663	4.14136	2.86236	1.8125	1.22871	1.0095	0.872971	0.356714	0.0498653	0.0021128	0	0	0	0	0	0	0	0.00306858	0.0344555	0.101716	0.151271	0.166185	0.065328	0.00603133	0	0	0	0	0	NaN	NaN	NaN	NaN	NaN	0	0	0	0.0161402	0.168185
0.367349	0.168185	0.0161402	0	0.00798662	0.11669	0.561207	1.22134	1.70001	2.25606	2.33676	2.05287	2.19148	2.71789	2.65435	1.85833	1.35544	1.24954	0.864756	0.265306	0.0224296	0	0	0	0	0	0	0	0	0	0	0	0	0	0	0	0	0	0	0	0	0	0	0	0	0	0	0	0	0
0	0	0	0.0195267	0.211058	0.530353	0.473718	0.559118	1.07018	1.54651	1.85646	2.00994	2.18729	2.79276	3.4454	3.46404	2.90854	1.63396	0.436444	0.0348356	0	0	0	0	0	0	0	0	0	0	0	0	0	0	0	0	0	0	0	0	0	0	0	0	0	0	0	0	0	0
0	0	0.0301899	0.339984	0.980529	1.23443	1.42861	1.75785	1.99559	2.42842	2.97423	3.10959	3.18435	3.84815	3.72952	2.54755	1.29712	0.355118	0.0290803	0	0	0	0	0	0	0	0	0	0	0	0	0	0	0	0	0	0	0	0	0	0	0	0	0	0	0	0	0	0	0.0297419
0.335549	0.944001	0.921246	0.588329	0.673898	0.439712	0.614314	1.1347	1.43069	1.5444	1.68391	1.71806	2.05271	2.53372	2.42956	2.25159	2.04084	1.50683	0.69876	0.170404	0.138526	0.277195	0.126909	0.0121791	0	0	0	0	0	0	0	0	0	0	0	0	0	0	0	0	0	0	0	0	0	0	0	0	0.0019056	0.0198568
0.0433712	0.0198568	0.0019056	0	0	0	0	0	0	0	0	0	0	0	0	0	0	0	0	0	0	0	0.0199653	0.252772	0.9416	1.45538	1.09956	0.848772	0.9295	0.380639	0.0356316	0	0	0	0	0	0	0	0	0	0	0	0	0	0	0	0	0	0	0
0	0	0	0	0	0	0	0	0	0	0	0.00739554	0.133521	0.808146	1.89891	1.76834	0.59333	0.0515221	0	0	0	0	0	0	0	0	0	0	0	0.017026	0.180085	0.417477	0.260561	0.0937347	0.0250529	0.00214804	0	0	0	0	0	0	0	0	0	0	0	0	0	0
0	0	0	0	0	0	0	0	0	0	0	0	0	0	0	0	0	0	0.0137185	0.164369	0.535417	0.63043	0.236903	0.0214184	0	0	0	0	0	0	0	0	0	0	0	0	0	0	0	0	0	0	0	0	0	0	0	0	0	0
0	0	0.0057434	0.0598476	0.130719	0.0598476	0.0057434	0	0	0	0	0	0	0	0	0	0	0	0	0	0	0	0	0	0	0	0	0	0	0	0	0	0	0	0	0	0	0	0	0	0	0	0	0	0	0	0	0	0.0361421	0.408897
1.18853	1.44335	1.3132	1.04137	0.598769	0.192583	0.304878	0.965005	1.38195	1.22013	1.33653	2.38044	3.05388	2.96981	2.44223	1.23781	0.291872	0.0217493	0	0	0	0	0	0	0	0	0	0	0	0	0	0	0	0	0	0	0	0	0	0	0	0	0	0	0	0	0	0	0	0
0	0	0	0.00822018	0.0931494	0.265171	0.263082	0.202467	0.691781	1.82067	2.70725	3.16975	3.43354	3.0779	2.43712	1.43248	0.656361	0.631493	0.32224	0.0527823	0.00265393	0	0	0	0	0	0	0	0	0	0	0	0	0	0	0	0	0	0	0	0	0	0	0	0	0	0	0	0	0
0	0	0	0	0	0	0	0.021696	0.268729	0.97503	1.61592	1.75364	2.20265	3.93791	6.19108	6.90526	5.4553	2.78954	1.09117	0.555075	0.183219	0.0163233	0	0	0	0	0	0	0	0	0	0	0	0	0	0	0	0	0	0	0	0	0	0	0	0	0	0	0	0
0	0	0	0	0	0	0	0	0	0.03156	0.378249	1.29838	2.19281	2.7087	2.86123	3.19563	3.44196	3.22016	2.94005	2.4374	1.76552	1.15664	0.701147	0.588576	0.231931	0.0216264	0	0	0	0	0	0	0	0	0	0	0	0	0	0	0	0	0	0	0	0	0	0	0	0
0	0	0	0	0	0	0	0.0333238	0.390172	1.24406	1.76428	1.83102	1.94387	2.07057	1.88706	1.78502	2.01094	1.71855	0.7823	0.600121	1.06634	1.10075	0.6584	0.185007	0.0151469	0	0	0	0	0	0	0	0	0	0	0	0	0	0	0	0	0	0	0	0	0	0	0	0	0
0	0	0	0	0	0	0	0.0206532	0.219051	0.543742	0.681405	1.15555	1.41594	1.60286	1.69709	1.46715	0.758919	0.182099	0.013707	0	0	0	0	0	0	0	0	0.00436174	0.0454504	0.0992727	0.0454504	0.00436174	0	0	0	0	0	0	0	0	0	0	0	0	0	0	0	0	0	0
0	0	0.0124357	0.144103	0.457863	0.7406	1.07854	1.18809	0.799408	0.793622	1.23451	1.57472	1.75023	1.66945	1.21281	0.572202	0.136193	0.0103342	0	0	0	0	0	0	0	0.0206959	0.255498	0.911499	1.41887	1.39238	1.51425	1.84733	1.80018	0.835399	0.156357	0.00970908	0	0	0	0	0	0	0	0	0	0	0	0	0	0
0	0	0	0.00562886	0.0739689	0.287697	0.407219	0.165213	0.0153149	0	0	0.0206573	0.215254	0.470158	0.215254	0.0206573	0	0	0	0	0	0	0	0	0	0	0	0	0	0	0	0	0	0	0	0	0	0	0	0	0	0	0	0	0	0	0	0	0	0
0	0	0	0	0	0	0	0.0254779	0.308226	1.05393	1.56998	1.52269	1.77163	2.64897	3.66112	4.32921	4.55695	4.32985	3.40518	2.73526	2.1404	1.22112	0.340895	0.0278733	0	0	0	0	0	0	0	0	0	0	0	0	0	0	0	0	0	0	0	0	0	0	0	0	0	0
0	0	0	0	0	0	0	0.00599682	0.0729421	0.245418	0.300414	0.114927	0.0104537	0	0	0	0	0	0	0	0	0	0	0	0	0	0	0	0	0	0	0	0	0	0	0	0	0	0	0	0	0	0	0	0	0	0	0	0	0
0	0	0	0.0313324	0.326491	0.713122	0.362367	0.465298	1.50713	2.46425	2.80148	3.27908	4.67957	5.50036	5.36371	4.8715	3.67498	2.01762	0.63585	0.0893983	0.00441682	0	0	0	0	0	0	0	0	0	0	0	0	0	0	0	0	0	0	0	0	0	0	0	0	0	0	0	0	0
0	0	0.0219273	0.23478	0.564633	0.395557	0.366214	0.901352	1.37996	1.77546	2.09145	1.95033	1.66736	1.81153	1.81278	1.6982	1.74179	1.30543	0.607941	0.324005	0.114499	0.0105058	NaN	NaN	NaN	NaN	NaN	0	0	0	0	0	0	0	0	0	0	0	0	0	0	0	0	0	0	0	0	0.0121631	0.166353	0.692748
1.06529	0.56852	0.508069	1.12051	1.43369	1.31989	1.2675	1.20846	0.926775	0.368543	0.211952	0.210033	0.077606	0.0069754	0	0	0	0	0	0	0	0	0	0	0	0	0	0	0	0	0	0	0	0	0	0	0	0	0	0	0	0	0	0	0	0	0	0	0	0
0.0346684	0.386432	1.05142	0.934322	0.297038	0.0251789	0.0199559	0.214192	0.532992	0.544116	0.987143	1.96365	2.50475	2.63625	2.53853	2.0832	1.32949	0.625109	0.809158	1.04438	0.580403	0.132712	0.00956649	0	0	0	0	0	0	0	0	0	0	0	NaN	NaN	NaN	NaN	NaN	0	0	0	0	0	0	0	0	0	0	0
0	0	0	0	0	0	0	0.0287947	0.338016	1.06253	1.30091	0.901133	0.998722	1.50774	1.63095	1.70676	1.96942	2.42149	2.76144	2.47229	2.09591	1.28398	0.364277	0.0298214	0	0	0	0	0	0	0	0	0	0	0	0	0	0	0	0	0	0	0	0	0	0	0	0	0	0
0	0	0	0	0	0	0	0.0142131	0.180779	0.69115	1.20248	1.28835	1.27583	1.34407	1.47314	1.82312	2.3504	2.34554	2.31779	2.38188	2.12859	1.57521	0.607647	0.0907021	0.00444831	0	0	0	0	0.00500351	0.0521378	0.113879	0.0521378	0.00500351	0	0	0	0	0	0	0	0	0	0	0	0	0	0	0	0
0	0	0	0	0	0	0	0	0	0.0138944	0.183422	0.749587	1.35273	1.24288	0.997564	1.43474	1.82316	2.25648	2.52936	2.54466	2.26221	1.98299	1.78082	1.71512	1.28884	0.503035	0.0836974	0.0047865	0	0	0	0	0	0	0	0	0	0	0	0	0	0	0	0	0	0	0	0	0	0
0	0	0	0	0	0	0	0	0	0	0	0	0.0186042	0.226007	0.801268	1.41611	1.8451	2.13042	2.38066	2.22713	1.64262	0.821101	0.205744	0.0160086	0	0	0	0	0	0	0	0	0	0	0	0	0	0	0	0	0	0	0	0	0	0	0	0	0	0
0	0	0	0	0	0	0	0	0	0.0113542	0.167932	0.803521	1.54578	1.25662	0.828211	1.2589	1.70752	1.66238	1.45184	0.997663	0.365566	0.0562464	0.00296675	0	0	0	0	0	0	0	0	0	0	0	0	0	0	0	0	0	0	0	0	0	0	0	0	0	0	0
0	0	0	0	0	0	0	0	0	0.0311822	0.348837	0.984103	1.158	1.16642	1.37054	1.84924	2.04897	1.78573	1.83611	1.85886	1.60481	1.37313	1.30477	1.33205	1.11588	0.568238	0.137502	0.0104391	0	0	0	0	0	0	0	0	0	0	0	0	0	0	0	0	0	0	0	0	0	0
0	0	0	0	0	0	0	0	0	0.0261593	0.272586	0.595383	0.272586	0.0261593	0	0.0227788	0.294314	1.12934	1.7152	1.01287	0.238538	0.0174262	0	0	0	0	0	0	0	0	0	0	0	0	0	0	0	0	0	0	0	0	0	0	0	0	0	0	0	0
0	0	0	0	0	0	0	NaN	NaN	NaN	NaN	NaN	0	0	0	0.00702863	0.0996416	0.439895	0.724286	0.412521	0.293814	0.479364	0.217265	0.0208503	0	0	0	0	0	0.00313673	0.0326855	0.0713916	0.0326855	0.00313673	0	0	0	0	0	0	0	0	0	0	0	0	0	0	0.00845761	0.116494
0.488051	0.733686	0.304015	0.0283638	0	0	0	0	0	0.0119469	0.129059	0.335988	0.400001	0.434157	0.200382	0.311211	1.02302	1.6292	1.69954	1.2749	0.454924	0.055566	0.00189026	0	0	0	0	0	0	0	0	0	0	0	0	0	0	0	0	0	0	0	0	0	0	0	0	0	0	0
0	0	0	0	0	0	0	0	0.0192649	0.206884	0.502441	0.340479	0.0832399	0.0061395	0.0149025	0.231892	1.20874	2.67377	2.80338	1.94879	1.53945	1.32648	1.26339	1.21078	0.722897	0.194103	0.0154438	0	0	0	0	0	0	0	0	0	0	0	0	0	0	0	0	0	0	0	0	0	0	0
0	0	0	0	0	0	0.061844	0.754828	2.66925	4.40354	4.72221	4.0698	3.37619	2.87002	2.69397	2.83795	3.0041	3.1791	2.24138	0.683532	0.057552	0	0	0	0	0	0	0	0	0	0	0	0	0	0	NaN	NaN	NaN	NaN	NaN	0	0	0	0	0	0	0	0	0	0
0	0	0	0	0	0	0	0	0	0	0	0	0	0	0	0.0273655	0.308239	0.900378	1.22962	1.48644	1.47492	1.23538	0.831987	0.264263	0.0227827	0	0.0133395	0.139001	0.303605	0.139001	0.0133395	0	0	0	0	0	0	0	0	0	0	0	0	0	0	0	0	0	0	0
0	0	0	0	0	0	0	0	0	0	0	0	0	0	0	0	0	0	0.0275397	0.301633	0.779598	0.620711	0.180338	0.0146636	0	0	0	0	0	0	0	0	0	0	0	0	0	0	0	0	0	0	0	0	0	0	0	0	0	0
0	0	0	0	0	0	0	0.0164298	0.206503	0.765456	1.29449	1.76236	2.82495	3.4699	4.04465	4.74077	4.22035	3.24477	2.22634	1.54605	1.08809	1.49724	1.85868	0.996364	0.269396	0.0465782	0.00323036	0	0	0	0	0	0	0	0	0	0	0	0	0	0	0	0	0	0	0	0	0	0	0
0	0	0	0	0	0	0	0	0	0	0.0210362	0.246558	0.80372	1.30069	1.69125	1.71437	1.18419	0.505142	0.110374	0.00801911	0	0	0	0	0	0	0	0	0	0	0	0	0	0	0	0	NaN	NaN	NaN	NaN	NaN	0	0	0	0	0	0	0	0	0
0	0	0	0	0	0	0	0	0	0.0259346	0.297295	0.88547	1.02475	0.611031	0.165874	0.0133224	0	0	0	0	0	0	0	0	0	0	0	0	0	0	0	0	0.0272475	0.302848	0.817325	0.714595	NaN	NaN	NaN	NaN	NaN	0	0	0	0	0	0	0	0	0
0	0	0	0	0	0	0	0	0	0	0	0	0	0	0	0	0	0	0	0	0	0	0.0306955	0.361004	1.15459	1.56352	1.33947	0.995821	0.553894	0.157093	0.0777578	0.155577	0.098232	0.0217903	0.00150112	0	0	0	0	0	0	0	0	0	0	0	0	0	0	0
0	0	0	0	0	0	0	0	0.0186496	0.203711	0.52715	0.492006	0.595762	1.09447	0.987813	0.327711	0.0283378	0	0	0	0	0	0	0	0	0	0	0	0	0	0	0	0	0	0	0	0	0	0	0	0	0	0	0	0	0	0	0	0	0
0	0	0	0	0	0	0	0	0	0	0	0.0235679	0.271402	0.863137	1.50959	2.4504	3.03064	2.79234	2.16766	1.55076	1.12317	0.45562	0.072146	0.00377147	0	0	0	0	0	0	0	0	0	0	0	0	0	0	0	0	0	0	0	0	0	0	0	0	0	0
0	0	0	0	0	0	0	0	0	0	0.0338733	0.38458	1.13109	1.45448	1.79987	2.81723	3.73866	3.69243	3.23069	2.97974	2.65184	1.65934	0.759547	0.364132	0.394153	0.173447	0.0166452	0	0	0	0	0	0	0	0	0	0	0	0	0	0	0	0	0	0	0	0	0	0	0
0	0	0	0	0	0	0	0	0.00404839	0.0693128	0.428494	1.3331	2.80258	4.38408	4.87199	4.85998	4.72314	4.5572	3.84051	2.77535	1.90629	1.28351	0.932996	1.3359	1.75039	1.29612	0.455903	0.0654942	0.00320126	0	0	0	0	0	0	0	0	0	0	0	0	0	0	0	0	0	0	0	0	0
0	0	0	0	0	0	0	0	0.033329	0.37881	1.119	1.45125	1.71444	2.42503	3.24632	3.59595	3.18087	2.43135	1.75243	1.12035	0.733802	1.04139	1.20583	1.29649	1.39036	0.806777	0.199167	0.0150549	0	0	0.00682171	0.0935475	0.403474	0.729664	0.562655	0.169775	0.0141371	0	0	0	0	0	0	0	0	0	0	0	0	0
0	0	0	0	0	0	0.0307562	0.365669	1.19692	1.6505	1.41147	1.06095	0.484426	0.0979161	0.0355518	0.337984	1.06941	1.53206	1.59465	1.24383	0.508099	0.0879287	0.00518283	0	0	0	0	0	0	0	0	0	0	0	0	0	0	0	0	0	0	0	0	0	0	0	0	0	0	0
0	0	0	0	0	0	0	0	0	0	0.0140022	0.172486	0.618728	0.991245	0.821231	0.356061	0.527409	1.11831	1.15445	0.841763	0.363752	0.0718302	0.00476573	0	0	0	0	0	0	0	0	0	0	0	0	0	0	0	0	0	0	0	0	0	0	0	0	0	0	0
0	0	0	0	0	0.0315287	0.368693	1.18407	1.78685	2.01797	1.74407	1.08449	0.794878	1.01385	1.37581	1.76572	1.98361	1.85936	1.17781	0.343901	0.0285518	0	0	0	0	0	0	0	0	0	0	0	0	0	0	0	0	0	0	0	0	0	0	0	0	0	0	0	0	0
0	0	0	0	0	0	0	0	0.0228166	0.242276	0.566417	0.340661	0.069931	0.00452143	0	0	0	0	0	0	0	0	0	0	0	0	0	0	0	0	0	0	0	0	0	0	0	0	0	0	0	0	0	0	0	0	0	0	0	0
0	0	0	0	0	0.00574043	0.0810217	0.373086	0.791081	1.0081	1.19167	1.40651	1.37395	0.990431	0.646643	0.741085	0.557559	0.166631	0.0137941	0	0	0	0	0	0	0	0	0	0	0	0	0	0	0	0	0	0	0	0	0	0	0	0	0	0	0	0	0	0	0
0	0	0	0	0	0	0	0	0	0	0	0	0	0	0	0	0	0	0	0	0.00657647	0.0911931	0.397613	0.706937	0.510449	0.156774	0.13697	0.313692	0.231452	0.0624246	0.00488255	0	0	0	0	0	0	0	0	0	0	0	0	0	0	0	0	0	0	0
0	0	0	0	0	0	0.00867269	0.10383	0.362413	0.686595	1.08124	1.41049	1.44532	1.12534	1.16718	1.43416	1.28069	1.17916	1.00834	0.471022	0.0966255	0.00654491	0	0	0	0	0	0	0	0	0	0	0	0	0	0	0	0	0	0	0	0	0	0	0	0	0	0	0	0
0	0	0	0	0	0	0	0.026948	0.304115	0.885689	1.14492	1.26195	1.45748	1.96333	2.22068	1.8752	1.6734	1.2998	0.741822	1.43211	2.5066	1.83018	0.525155	0.0427022	0	0	0	0	0	0	0	0	0	0	0	0	0	0	0	0	0	0	0	0	0	0	0	0	0	0
0	0	0	0	0	0	0	0	0.0170612	0.200293	0.627946	0.742909	0.366915	0.075292	0.00506524	0.0315721	0.382727	1.3589	2.51089	3.80191	4.96923	5.23094	4.88067	4.09213	3.31822	2.84714	2.41266	1.41675	0.39071	0.0316246	0	0	0	0	0	0	0	0	0	0	0	0	0	0	0	0	0	0	0	0
0	0	0	0	0	0	0	0.00668662	0.097106	0.475568	1.14855	1.90766	3.01332	4.10631	4.24958	3.80886	3.7177	3.94849	3.71078	2.97283	2.23073	1.50469	1.38429	1.65109	1.31166	0.609854	0.142453	0.0107231	0	0	0	0	0	0	0	0	0	0	0	0	0	0	0	0	0	0	0	0	0	0
0	0	0	0	0	0	0	0.0236962	0.309511	1.24249	2.22748	2.13882	1.64308	1.70039	1.68807	1.36046	0.975597	1.34536	2.17022	3.04079	2.99076	2.17014	1.05632	0.259026	0.0199441	0	0	0	0	0	0.00341696	0.0497074	0.224715	0.356563	0.150362	0.0141019	0	0	0	0	0	0	0	0	0	0	0	0	0	0
0	0	0	0	0	0	0	0	0.00534905	0.0799769	0.398064	0.880957	1.09628	1.1687	1.27168	1.5789	2.0314	2.44521	2.78905	2.54417	2.31203	2.01746	1.04432	0.278961	0.0378885	0.00200932	0	0	0	0	0	0	0	0	0	0	0	0	0	0	0	0	0	0	0	0	0	0	0	0
0	0	0	0	0	0	0	0	0.0288833	0.34244	1.16367	2.08625	2.91835	2.99477	2.61696	2.49773	2.67076	2.60551	2.41672	2.24931	2.49493	3.08043	3.43573	3.21278	2.36666	0.974218	0.177558	0.0110438	0	0	0	0	0	0	0	0	0	0	0	0	0	0	0	0	0	0	0	0	0	0
0	0	0	0	0	0	0.0113468	0.155351	0.680581	1.36683	1.57852	1.46065	1.25757	0.986027	0.734588	1.14624	1.88931	2.5116	2.62849	2.4994	2.71533	2.79113	2.35085	1.47367	0.58607	0.119661	0.0083458	0	0	0	0	0	0	0	0	0	0	0	0	0	0	0	0	0	0	0	0	0	0	0
0	0	0	0	0	0	0	0	0.0165857	0.193362	0.613944	0.897645	1.00837	1.06121	1.11773	1.24589	1.37527	1.35628	1.64449	2.24495	2.67852	2.51109	1.40514	0.360977	0.0281584	0	0	0	0	0	0	0	0	0	0	0	0	0	0	0	0	0	0	0	0	0	0	0	0	0
0	0	0	0	0	0	0	0.048831	0.556854	1.65749	2.1164	2.00839	1.59163	0.926546	0.611848	0.926469	1.17008	1.08008	0.745707	0.507902	0.287093	0.269127	0.443304	0.200505	0.0192419	0	0	0	0	0	0	0	0	0	0	0	0	0	0	0	0	0	0	0	0	0	0	0	0	0
0	0	0	0	0	0	0	0.00520677	0.0793257	0.402801	0.881712	0.963925	0.666079	0.475777	0.948467	1.53232	1.99845	2.14413	1.83089	1.36382	0.623919	0.130886	0.00905079	0	0	0	0	0	0	0	0	0	0	0	0	0	0	0	0	0	0	0	0	0	0	0	0	0	0	0
0	0	0	0	0	0	0	0	0	0	0	0.0185803	0.193611	0.422886	0.19839	0.100232	0.480699	1.24237	1.83066	2.22771	2.4131	2.4198	2.4334	2.40384	2.33433	2.1382	1.68658	1.13683	0.433702	0.0687463	0.00369464	0	0	0	0	0	0	0	0	0	0	0	0	0	0	0	0	0	0	0
0	0	0	0	0	0	0	0.0183623	0.19134	0.456836	0.661337	1.64603	2.65082	2.85583	2.27706	1.64107	1.52838	1.29189	0.827684	1.03731	1.40115	1.6159	1.46301	0.789708	0.198059	0.0152817	0	0	0	0	0	0	0	0	0	0	0	0	0	0	0	0	0	0	0	0	0	0	0	0
0	0	0	0	0.00574727	0.0934054	0.504534	1.11258	1.29731	1.33278	1.14412	1.01595	0.780584	0.35307	0.59565	1.51645	2.22697	2.63321	2.81832	2.77425	2.72055	2.37087	1.90798	1.53511	0.952852	0.517752	0.160522	0.0139266	0	0	0	0	0	0	0	0	0	0	0	0	0	0	0	0	0	0	0	0	0	0
0	0	0	0	0	0	0	0	0.00928852	0.107316	0.329435	0.43828	0.465459	0.469084	0.511758	1.15476	1.71754	1.90769	1.96288	1.85871	2.013	2.20562	1.84145	1.61271	1.61865	1.31058	0.669962	0.167245	0.0129581	0	0	0	0	0	0	0	0	0	0	0	0	0	0	0	0	0	0	0	0	0
0	0	0	0	0	0	0	0.0280297	0.292077	0.637954	0.299407	0.131871	0.489551	1.10801	1.3884	0.98912	0.323986	0.0376034	0.00121766	0	0	0	0	0	0	0	0	0	0	0	0	0	0	0	0	0	0	0	0	0.0131673	0.145344	0.384486	0.322425	0.0979667	0.00813795	0	0	0	0.00803992	0.0913672
0.26207	0.256509	0.0871222	0.0075893	0	0	0	0	0	0	0	0	0	0.010744	0.146233	0.666828	1.66165	2.88793	3.82235	NaN	NaN	NaN	NaN	NaN	4.60425	3.7209	2.95671	1.84786	0.690567	0.124233	0.00783868	0	0	0	0	0	0	0	0	0	0	0	0	0	0	0	0	0	0	0
0	0	0	0	0	0	0	0	0	0	0.00807942	0.12087	0.594752	1.21751	1.04222	0.345203	0.14012	0.299061	0.258304	0.0803621	0.00674759	0	0	0	0	0	0	0	0	0	0	0	0	0	0	0	0	0	0	0	0	0	0	0	0	0	0	0	0	0
0	0	0	0	0	0	0	0	0	0	0	0	0.0293819	0.330906	0.952974	1.18206	1.33423	1.7877	2.21083	2.07286	1.76531	1.26321	0.516608	0.0956243	0.00605685	0	0	0	0	0	0	0	0	0	0	0	0	0	0	0	0	0	0	0	0	0	0	0	0	0
0	0	0	0	0	0	0	0	0	0	0	0	0.0223095	0.263719	0.863435	1.28944	1.43989	1.89042	3.01051	4.15166	4.66465	3.91468	2.3049	1.24763	0.756219	0.244766	0.0213886	0	0	0	0	0	0	0	0	0	0	0	0	0	0	0	0	0	0	0	0	0	0	0
0	0	0	0	0	0	0	0	0	0	0.0144966	0.190858	0.772607	1.38324	1.48554	1.76899	2.4962	3.2149	3.45075	3.57514	3.56227	2.44785	1.03237	0.228041	0.0167602	0	0	0	0	0	0	0	0	0	0	0	0	0	0	0	0	0	0	0	0	0	0	0	0	0
0	NaN	NaN	NaN	NaN	NaN	0	0	0	0.00558259	0.0841129	0.424616	0.95964	1.20529	1.23692	1.29403	1.41261	1.41109	1.44334	1.43157	1.06501	0.549246	0.206183	0.0463173	0.0035053	0	0	0	0	0	0	0	0	0	0	0	0	0	0	0	0	0	0	0	0	0	0	0	0	0
0	0	0	0	0	0	0	0	0	0	0	0	0	0	0.0202773	0.253114	0.926754	1.49754	1.44583	1.32944	1.12084	0.44932	0.0646563	0.00293353	0	0	0	0	0	0	0	0	0	0	0	0	0	0	0	0	0	0	0	0	0	0	0	0	0	0
NaN	NaN	NaN	NaN	NaN	0	0	0	0	0	0	0.0233951	0.268745	0.803014	0.925826	0.610627	0.658432	1.28609	1.62146	1.8008	1.79823	1.14276	0.902663	0.52028	0.126495	0.00941005	0	0	0	0	0	0	0	0	0	0	0	0	0	0	0	0	0	0	0	0	0	0	0	0
0	0	0	0	0	0	0	0	0	0	0	0.0110153	0.137323	0.521807	1.03897	1.4556	1.55128	1.5491	1.74097	2.40049	3.13379	3.02683	2.12451	1.31751	0.900385	0.381935	0.0684451	0.0041192	0	0	0	0	0	0	0	0	0	0	0	0	0	0	0	0	0	0	0	0	0	0
0	0	0	0	0	0	0	0	0	0	0	0	0.00519353	0.0836427	0.447306	0.973175	1.04697	0.790374	0.267479	0.0236112	0	0	0	0	0	0	0	0	0	0	0	0	0	0	0	0	0	0	0	0	0	0	0	0	0	0	0	0	0	0
0	0	0	0	0	0	0	0	0	0	0	0	0	0	0	0	0	0	0	0	0	0	0	0	0	0	0	0	0	0	0	0	0	0	0	0	0	0	0	0	0	0	0	0	0	0	0.0173263	0.202837	0.626646	0.687938
0.249628	0.0222933	0	0	0	0	0	0	0	0	0	0	0	0	0	0.0173899	0.184643	0.431594	0.259404	0.0531912	0.0297397	0.274094	0.598676	0.28091	0.125374	0.452409	0.761965	0.414094	0.0807221	0.00505544	0	0	0	0	0	0	0	0	0	0	0	0	0	0	0	0	0	0	0	0
0	0	0	0	0	0	0.0169203	0.176313	0.385104	0.176313	0.0169203	0	0	0	0	0	0	0	0	0	0	0	0	0	0	0	0	0	0	0	0	0	0	0	0	0	0	0	0	0	0	0	0	0	0	0	0	0	0	0
0	0	0	0	0	0	0	0	0	0	0	0	0	0	0	0	0	0	0	0	0	0	0	0	0	0	0	0	0	0.0281246	0.293066	0.640114	0.293066	0.0281246	0	0	0	0	0	0	0	0	0	0	0	0	0	0	0	0
0	0	0	0	0	0	0	0	0	0	0	0.0573728	0.70974	2.56329	4.1826	4.25451	3.72335	3.06848	2.54854	2.15107	2.00277	2.23641	2.54784	2.45467	2.29352	2.13471	1.38963	0.410577	0.0342117	0	0	0	0	0	0	0	0	0	0	0	0	0	0	0	0	0	0	0	0	0
0	0	0	0.00588676	0.0613415	0.16099	0.379859	1.05714	1.70231	2.16252	2.24514	1.94166	1.92073	2.11498	1.80582	1.41098	0.928983	0.925588	1.46879	1.77738	1.40255	0.578098	0.105269	0.00655733	0	0	0	0	0	0	0	0	0	0.00353523	0.0368379	0.0804614	0.0368379	0.00353523	0	0	0	0	0	0	0	0	0	0	0	0
0	0	0	0	0	0	0	0	0	0.0162605	0.171897	0.395703	0.225388	0.056262	0.156274	0.383729	0.426282	0.675259	0.76981	0.341549	0.053973	0.00275478	0	0	0	0	0	0	0	0	0	0	0	0	0	0	0	0	0	0	0	0	0	0	0	0	0	0	0	0
0	0	0	0	0	0	0.0152472	0.15888	NaN	NaN	NaN	NaN	NaN	1.18987	1.87232	2.33896	2.14934	1.84044	1.38023	0.514084	0.0689743	0.00284242	0	0	0	0	0	0	0	0	0	0	0	0	0	0	0	0	0	0	0	0	0	0	0	0	0.00468634	0.0488328	0.106661	0.0488328
0.00468634	0	0	0	0	0	0	0	0	0	0.0035043	0.0543952	0.266067	0.443452	0.189814	0.0178796	0	0	0	NaN	NaN	NaN	NaN	NaN	0.410872	0.503367	0.321114	0.402968	0.37927	0.163811	0.0911152	0.0366514	0.00351733	0	0	0	0	0	0	0	0	0	0	0	0	0	0	0	0	0
0	0	0	0	0	0	0	0	0	0	0	0	0	0	0	0	0	0	0	0	0	0	0	0	0	0	0	0	0	0	0.0133247	0.138847	0.30327	0.138847	0.0133247	0	0	0	0	0	0	0	0	0	0	0	0	0	0	0
0	0	0	0	0	0	0	0.00361637	0.0492538	0.202874	0.301022	0.124182	0.0115703	0	0	0	0	0	0	0	0	0.0248297	0.26099	0.58866	0.310147	0.0483696	0.00225906	0	0	0	0	0	0	0	0	0	0	0	0	0	0	0	0	0	0	0	0	0	0	0
0	0	0	0	0	0	0	0.0106771	0.111258	0.24301	0.114917	0.0785379	0.426145	1.08736	1.36225	1.06619	0.44964	0.0857041	NaN	NaN	NaN	NaN	NaN	0	0	0	0.0177043	0.207127	0.64711	0.78535	0.440387	0.108133	0.00820413	0	0	0	0	0	0	0	0	0	0	0	0	0	0	0	0	0
0	0	0	0	0	0	0	0	0	0	0	0.0175273	0.205145	0.655487	0.937336	0.886181	0.562385	0.403191	0.819492	1.23539	1.43873	1.45795	1.39184	1.2491	0.78281	0.226723	0.018751	0	0	0	0	0	0	0	0	0	0	0	0	0	0	0	0	0	0	0	0	0	0	0
0	0	0	0	0	0	0	0	0	0	0.0309486	0.35733	1.09619	1.44534	1.37467	1.14908	0.626539	0.16034	0.012503	0.00157746	0.0421556	0.33154	0.902969	1.03522	0.611719	0.164037	0.0130888	0	0	0	0	0	0	0	0	0	0	0	0	0	0	0	0	0	0	0	0	0	0	0
0	0	0	0	0	0	0	0	0	0	0	0	0.0036586	0.0716148	0.47102	1.22293	1.44662	1.07298	0.933542	0.94122	0.543808	0.136572	0.0104515	0	0.0109314	0.113907	0.248797	0.113907	0.0109314	0	0	0	NaN	NaN	NaN	NaN	NaN	0	0	0	0	0	0	0	0	0	0	0	0	0
0.0102521	0.106829	0.233336	0.106829	0.0102521	0	0	0	0	0	0	0	0	0	0	0	0	0	0	0	0	0	0	0	0	0	0	0	0	0	0	0	0	0	0	0	0	0	0	0	0	0	0	0	0	0	0	0.00586149	0.0610781	0.133407
0.0610781	0.0220109	0.16828	0.367558	0.16828	0.0161494	0	0	0	0	0.0238163	0.248172	0.542057	0.248172	0.0238163	0	0.0114774	0.144808	0.554804	1.02829	NaN	NaN	NaN	NaN	NaN	0	0	0	0	0	0	0	0	0	0	0	0	0	0	0	0	0	0	0	0	0	0	0	0	0
0	0	0	0	0	0	0.00552416	0.071432	0.270247	0.373218	0.150041	0.0138689	0	0	0	0	0	0	0	0	0	0	0	0	0	0	0	0	0	0	0	0	0	0	0	0	0	0	0	0	0.0140124	0.167653	0.544416	0.638539	0.239507	0.0216401	0	0	0	0
0	0	0	0	0	0	0	0	0	0	0	0	0	0	0	0	0	0	0	0	0	0	0	0	0	0	0	0	0	0	0	0	0	0	0	0	0	0	0	0.00485501	0.0505904	0.1105	0.0505904	0.00485501	0	0	0	0	0	0
0	0	0	0	0	0	0	0	0.015019	0.156501	0.34183	0.170609	0.188011	0.59191	0.743479	0.368272	0.478303	0.874262	0.746173	0.90252	1.18429	1.01871	0.351289	0.0310245	0	0	0	0	0	0	0	0	0	0	0	0	0	0	0	0	0	0.00725018	0.0755486	0.165013	0.0755486	0.00725018	0	0	0	0
0	0	0	0	0	0	0	0	0	0	0	0	0	0	0	0	0	0	0	0	0	0	0	0	0	0	0	0	0	0	0	0	0	0	0	0	0	0	0	0	0	0	0	0	0	0	0	0	0	0
0	0	0	0	0	0.00344505	NaN	NaN	NaN	NaN	NaN	0.00588485	0	0.0213134	0.222091	0.485091	0.222091	0.0213134	0	0	0	0	0	0	0	0	0	0	0	0	0	0	0	0	0	0	0	0	0	0	0	0	0	0	0	0	0	0	0	0
0	0	0	0	0	0	0	0.00172672	0.0267005	0.138175	0.300982	0.277689	0.0935102	0.00813825	0	0	0	0.017693	0.184366	0.402692	0.184366	0.017693	0	0	0	0	0	0	0	0	0	0	0	0	0	0	0	0	0	0.00308166	0.0321116	0.0701382	0.0321116	0.00308166	0	0	0	0	0	0
0	0	0	0	0	0	0	0	0	0	0	0	0	0	0	0	0	0	0	0	0	0	0	0	0.00994899	0.23925	1.8109	5.13886	7.0808	6.49554	4.78109	4.90182	6.20073	5.84756	3.64589	1.07146	0.0894598	0	0	0	0	0	0	0	0	0	0	0	0	0
0	0	0.00380698	0.0396696	0.0866465	0.0396696	0.00380698	0	0	0	0	0	0	0	0	0	0	0	0	0	0.0245059	0.280983	0.83536	0.948835	0.532303	0.135857	0.0105786	0	0	0	0	0	0	0	0	0	0	0	0	0	0.0033359	0.0347608	0.0759246	0.0347608	0.00954967	0.0803875	0.31761	0.559851	0.484114	0.183782
0.0271022	0.00133146	0	0	0	0	0	0	0	0	0	0	0	0	0	0	0	0	0	0	0	0	0	0.0222925	0.232293	0.507375	0.232293	0.0222925	0	0	0	0	0	0	0	0	0	0	0	0	0	0	0	0	0	0	0	0	0	0
0	0	0	0	0	0	0	0	0	0	0	0	0	0	0	0	0	0.00544625	0.0855476	0.44842	0.970058	0.932704	0.735875	1.0173	0.763084	0.220437	0.017916	0	0	0.00305505	0.0318344	0.0695326	0.0318344	0.00305505	0	0	0	0	0	0	0	0	0	0	0	0	0	0	0	0
0	0	0	0	0	0	0	0	0	0	0	0	0	0	0	0	0	0	0.0178588	0.206319	0.617223	0.646432	0.228618	0.0202259	0	0	0	0	0	0	0	0	0	0	0	0	0	0	0	0	0	0	0	0	0	0	0	0	0	0
NaN	NaN	NaN	NaN	NaN	NaN	NaN	NaN	NaN	NaN	NaN	NaN	NaN	NaN	NaN	NaN	NaN	NaN	NaN	NaN	NaN	NaN	NaN	NaN	NaN	NaN	NaN	NaN	NaN	NaN	NaN	NaN	NaN	NaN	NaN	NaN	NaN	NaN	NaN	NaN	NaN	NaN	NaN	NaN	NaN	NaN	NaN	NaN	NaN	NaN
NaN	0	0	0	0	0	0	0	0	0	0.013936	0.170302	0.578586	0.716177	0.275341	0.0250863	0	0	0	0	0.0116581	0.12148	0.265337	0.12148	0.0116581	0	0	0.00383433	0.0399546	0.087269	0.0399546	0.00383433	0	0	0	0	0	0	0	0	0	0	0	0	0	0	0	0	0	0
0	0	0	0	0	0	0	0.0128686	0.146857	0.425881	0.424578	0.145862	0.012763	0	0	0.0235908	0.249683	0.598015	0.554065	0.578218	0.374056	0.235262	0.0866945	0.00802795	0	0	0	0	0	0	0.00722843	0.0753219	0.164518	0.0753219	0.00722843	0	0	0	0	0	0	0	0	0	0	0	0	0	0	0
0	0	0	0	0	0	0	0	0	0	0	0	0	0	0	0	0	0	0	0	0	0	0	0	0	0	0	0	0	0	0	0	0	0	0	0	0	0	0	0	0	0.0375648	0.412498	1.09063	1.03929	0.624963	0.189503	0.0161646	0	0
0	0	0	0	0	0	0	0	0	0	0	0	0	0	0	0	0	0	0	0.0125833	0.199501	1.01208	1.82445	1.02438	0.20539	0.0131485	0	0.00823746	0.0858363	0.187484	0.0858363	0.00823746	0	0	0	0	0	0	0	0	0	0	0	0	0	0	0	0	0	0
0	0	0	0	0	0	0	0	0	0	0	0	0	0.0299549	0.36651	1.33341	2.52081	3.47007	3.47825	2.69962	2.15553	2.08104	1.92425	1.17587	0.481705	0.19086	0.0532161	0.00450709	0	0	0.00903088	0.0941039	0.205542	0.0941039	0.00903088	0	0	0	0	0	0	0	0	0	0	0	0	0	0	0
0	0	0	0	0	0	0.0156621	0.172543	0.472632	0.621031	1.10727	1.97115	2.62347	2.91998	2.32175	1.48564	1.43403	1.65985	1.6003	1.08671	0.449888	0.0942905	0.00667053	0	0	0	0	0	0	0	0	0	0	0	0	0	0	0	0	0	0	0	0	0	0	0	0	0	0	0
0	0	0	0	0	0	0	0	0	0	0	0.00547501	0.114947	0.816108	2.38717	3.70823	4.4636	5.10159	5.23151	5.00896	4.6229	4.15573	3.73253	2.72743	1.13771	0.299962	0.0615202	0.00480205	0	0	0	0	0	0	0	0	0	0	0	0	0	0	0	0	0	0	0	0	0	0
0	0	0	0	0	0	0	0.00959743	0.185204	1.27423	3.95924	6.64108	7.46928	7.32284	7.45308	7.6776	7.3256	6.70199	6.30038	6.29729	6.29002	5.63441	4.2946	2.50215	1.00929	0.224417	0.0166553	0	0	0	0.00307655	0.0320584	0.070022	0.0320584	0.00307655	0	0	0	0	0	0	0	0	0	0	0	0	0	0	0
0	0	0	0.0235177	0.254116	0.629622	0.470377	0.375687	1.10494	2.18823	2.77385	3.45232	4.30802	4.35705	4.24331	4.45467	4.34054	4.47691	4.58995	4.33718	3.52867	2.56153	1.67866	0.704683	0.140807	0.00950044	0	0	0	0	0	0	0	0	0	0	0	0	0	0	0	0	0	0	0	0	0	NaN	NaN	NaN
NaN	NaN	0.392958	0.854404	1.16871	1.73881	2.33691	2.6804	3.14053	3.56921	4.30545	4.80484	4.92935	4.91848	4.68734	4.24973	3.54452	2.88944	2.46088	2.06434	1.38276	0.793301	0.245136	0.0211267	0	0	0	0	0	0	0	0	0	0	0	0	0	0	0	0	0	0	0	0	0	0	0	0	0	0
0	0	0.0132182	0.160344	0.569365	1.00398	1.10788	0.850488	1.38188	2.51769	3.04804	3.37949	3.72982	3.88901	3.57779	2.52801	1.1707	0.276619	0.0317257	0.112344	0.245381	0.112344	0.0107813	0	0	0	0	0	0	0	0	0	0	0	0	0	0	0	0	0	0	0	0	0	0	0	0	0	0	0
0	0	0	0	0	0	0	0	0	0	0	0	0	0	0	0	0	0.0212005	0.254957	0.843447	1.06028	0.516959	0.0986105	0.00619643	0	0	0	0	0.00430584	0.048372	0.134514	0.124621	0.0408194	0.0035041	0.00548456	0.0571504	0.124828	0.0571504	0.00548456	0	0	0	0	0	0	0	0	0	0	0
0	0	0	0	0	0.0152137	0.190208	0.703668	1.19308	1.27015	0.990178	0.361193	0.0436458	0.00140896	0	0	0	0	0.0275434	0.293971	0.699441	0.445488	0.100101	0.0069631	0	0	0	0	0	0	0	0	0	0	0	0	0	0	0	0	0	0	0	0	0	0	0	0	0	0
0	0	0	0	0	0	0	0.0204682	0.247897	0.85728	1.35411	1.46661	1.60063	1.69408	1.1512	0.603035	1.05219	2.06239	3.0829	3.75512	3.84815	2.52358	1.33731	0.775443	0.247863	0.0216034	0	0	0	0	0	0	0	0	0	0	0	0	0	0	0	0	0	0	0	0	0	0	0	0
0	0.0105973	0.231025	1.6283	4.31154	5.33827	4.73169	4.31441	4.255	4.08079	4.12476	4.22698	3.97478	3.28743	2.57404	2.54101	3.06035	2.92475	2.70178	NaN	NaN	NaN	NaN	NaN	0.470919	0.0788373	0.0045744	0	0	0	0	0	0	0	0	0.00419318	0.0436939	0.0954363	0.0436939	0.00419318	0	0	0	0	0	0	0	0	0.00539583	0.0788148
0.383993	0.839214	0.828035	0.291455	0.0258023	0.0117677	0.148578	0.582118	1.22627	1.9077	2.23421	1.99634	2.01305	2.94404	3.91148	4.051	3.95992	4.29708	4.42981	3.90022	3.52055	3.63267	3.96817	3.50716	1.91336	0.493005	0.0386568	0	0	0	0	0	0	0	0	0	0	0	0	0	0	0	0	0	0	0	0	0	0	0
0	0	0.0210962	0.251599	0.856111	1.45958	1.92797	2.12072	2.02883	1.89029	2.08958	2.59536	2.76097	2.7151	2.5174	2.18574	2.27318	3.19059	3.90041	3.38492	2.14505	1.09752	0.310339	0.0258329	0	0	0	0	0	0	0	0	0	0	0	0	0	0	0	0	0	0	0	0	0	0	0	0	0.0472036	0.530336
1.48933	1.51504	0.787139	0.365641	0.471326	0.351704	0.106842	0.121906	0.539131	1.14272	1.44032	1.65548	1.62618	1.3669	1.24671	1.26121	1.21588	1.4545	1.74849	1.56502	0.927564	0.263158	0.0216516	0	0	0	0	0	0	0	0	0	0	0	0	0	0	0	0	0	0	0	0	0	0	0	0	0	0.00692883	0.0788828
0.227336	0.2243	0.0765653	0.00668281	0	0	0	NaN	NaN	NaN	NaN	NaN	1.11981	0.81254	0.270901	0.264199	0.568839	0.348624	0.145738	0.224534	0.22074	0.0761316	0.00667163	0	0	0	0	0	0	0	0	0	0	0	0	0	0	0	0	0	0	0	0	0	0	0	0	0	0.00411715	0.0528709
0.197588	0.269801	0.107999	0.00996925	0	0	0.0133213	0.16794	0.63909	1.1635	1.33287	1.20911	1.17256	1.23412	1.01253	0.347753	0.0307153	0	0	0	0	0	0	0	0	0	0	0	0	0	0.00521589	0.0572945	0.149386	0.121347	0.0358888	0.00294359	0	0	0	0	0	0	0	0	0	0	0	0	0	0
0	0	0	0	0	0	0	0	0	0	0	0	0	0.0164681	0.194311	0.623412	0.813161	0.525485	0.177256	0.322913	0.691257	0.436924	0.305004	0.125979	0.0120898	0	0	0	0	0	0	0	0	0	0	0	0	0	0	0	0	0	0	0	0	0	0	0	0	0
0	0	0	0	0	0	0	0.0123666	0.16682	0.712332	1.38621	1.49823	1.25256	1.11274	1.09555	1.24485	1.44075	1.28269	1.2565	1.13864	0.460302	0.0637088	0.00267543	0	0	0	0	0	0.000797639	0.0118577	0.055106	0.0890219	0.0377495	0.00354616	0	0	0	0	0	0	0	0	0	0	0	0	0	0	0	0
0	0	0	0	0	0.0137896	0.178371	0.710318	1.3322	1.55595	1.55653	1.72859	2.53354	3.62354	3.50574	2.51062	1.65258	1.21706	1.00436	0.856706	0.708283	0.642936	0.247118	0.0227649	0	0	0	0	0	0	0	0	0	0	0	0	0	0	0	0	0	0	0	0	0	0	0	0	0.00567318	0.0618126
0.157221	0.120493	0.0337736	0.00269672	0	0	0	0	0	0	0	0	0	0.023949	0.270363	0.782884	0.967364	1.00558	1.05655	0.962218	0.688074	0.22548	0.0196579	0	0	0	0	0	0	0.00700497	0.0788654	0.22062	0.206639	0.0681922	0.0193164	0.147759	0.398139	0.44249	0.372787	0.135619	0.0122794	0	0	0	0	0	0	0	0	0
0	0	0	0	0	0	0	0.0366463	0.408246	1.13519	1.28516	1.24186	1.25526	1.20919	1.05483	0.494563	0.199789	0.614287	1.48639	1.66475	0.972373	0.57747	0.528652	0.205925	0.0190165	0	0	0	0	0	0	0	0	0	0	0	0	0	0	0	0	0	0	0	0	0	0	0	0	0
0	0	0	0.0152844	0.186122	0.655254	1.10039	1.40429	1.69828	1.71486	1.81015	2.31381	2.96007	2.8885	1.93996	1.26638	1.03018	0.480602	0.108602	0.20747	0.648794	0.751883	0.280399	0.0252843	0	0	0	0	0	0	0	0	0	0	0	0	0	0	0	0	0	0	0	0	0	0	0	0	0	0
0	0	0	0	0	0	0.0192219	0.230083	0.765289	1.05972	0.742534	0.428611	0.903496	1.64926	1.70774	1.16385	0.474625	0.0948957	0.00646742	0	0	0	0	0	0	0	0	0	0	0	0	0	0	0	0	0	0	0	0	0	0	0	0	0	0	0	0	0	0	0
0	0	0	0	0	0	0.00444387	0.0644851	0.29057	0.471944	0.331519	0.444341	0.563902	NaN	NaN	NaN	NaN	NaN	0.572946	0.26386	0.0393327	0.00179623	0	0	0	0	0	0	0	0	0	0.00597201	0.0667489	0.18476	0.183296	0.09284	0.0227306	0.0017477	0	0	0	0	0	0	0	0	0	0	0	0
0	NaN	NaN	NaN	NaN	NaN	0.687324	0.778914	0.475692	0.147639	0.177589	0.556054	0.674141	0.256784	0.0397873	0.171562	0.383478	0.298177	0.59443	1.01183	0.738307	0.441541	0.149349	0.0134014	0	0	0	0	0	0	0	0	0	0	0	0	0	0	0	0	0	0	0	0	0	0	0	0	0	0.0213555
0.228977	0.55323	0.369265	0.0885356	0.00644707	0	0.0112934	0.145815	0.579248	1.1009	1.44332	1.90824	2.37553	2.32314	2.04621	2.22983	2.77176	3.17988	2.70907	1.5756	0.540311	0.0903338	0.00542033	0	0	0	0	0	0	0	0.00666108	0.0795942	0.274818	0.483862	0.549346	0.292167	0.0646532	0.00456435	0	0	0	0	0	0	0	0	0	0	0	0
0	0	0	0	0	0	0	0	0.00611795	0.0869614	0.408004	0.899054	1.17707	1.35818	1.70585	1.84656	1.37428	0.694671	0.183112	0.0146994	0	0	0	0	0	0	0	0	0	0	0	0	0	0	0	0	0	NaN	NaN	NaN	NaN	NaN	0	0	0	0	0	0	0	0
0	0	0	0	0	0.0263978	0.30313	0.917548	1.195	1.19893	1.34856	1.54062	1.22799	0.529556	0.105712	0.00712287	0	0	0	0	0	0	0	0	0	0	0	0	0	0	0	0	0	0	0	0	0	0	0	0	0	0	0	0	0	0	0	0	0	0
0	0	0	0	0	0	0	0	0	0	0.0164801	0.22358	0.950913	1.74988	1.66534	1.14734	0.51877	0.115552	0.00839894	0	0.0186417	0.194251	0.424283	0.194251	0.0186417	0	0	0	0	0	0	0	0.00607047	0.0632557	0.138163	0.0660464	0.0491543	0.209447	0.347824	0.148723	0.0140047	0	0	0	0	0	0	0	0	0
0	0	0.0293995	0.368508	1.39136	2.56002	3.07829	2.87346	2.46868	2.09849	1.98507	2.10477	2.00511	1.73538	1.49342	1.21182	1.06739	1.00386	0.660255	0.19558	0.0163048	0	0	0	0	0	0	0	0	0	0	0	0	0	0	0	0	0	0	0	0	0	0	0	0	0	0	NaN	NaN	NaN
NaN	NaN	0.948984	NaN	NaN	NaN	NaN	NaN	1.21898	1.07365	0.829481	1.03106	1.46894	1.27997	0.653086	0.163874	0.0127636	0	0	0	0	0	0	0	0	0	0	0	0	0	0	0	0	0	0	0	0	0	0	0	0	0	0	0	0	0	0	0	0	0
0	0	0	0	0	0	0.0273839	0.291395	0.69257	0.511211	0.492177	0.880043	1.45445	2.68118	3.8251	3.88041	3.74414	3.99943	4.01053	3.41621	2.36317	1.31775	0.385031	0.0323337	0	0	0	0	0	0	0	0	0	0	0	0	0	0	0	0	0	0	0	0	0	0	0	0	0	0
0	0	0	0	0	0	0	0	0	0	0	0	0.0205015	0.235228	0.711382	0.925906	0.852885	0.590046	0.397581	0.905999	1.75685	2.08618	1.8012	1.58073	1.37436	1.11674	1.02397	0.86346	0.478668	0.12695	0.0101111	0	0	0	0	0	0	0	0	0	0	0	0	0	0	NaN	NaN	NaN	NaN	NaN
0	0	0	0	0	0	0.00613233	0.0892028	0.427039	0.900588	0.944044	0.568599	0.235101	0.309315	0.40702	0.163234	0.0150768	0	0	0	0	0	0	0	0	0	0	0	0	0	0	0.00335799	0.034991	0.0764274	0.034991	0.00335799	0	0	0	0	0	0	0	0	0	0	0	0	0	0
0	0	0	0	0	0	0	0	0	0.0275658	0.30925	0.878037	1.03921	1.05918	1.06723	0.707736	0.49074	1.10288	2.04586	2.6005	2.48607	3.15545	4.37937	4.09215	3.03284	2.14033	1.4063	0.898224	0.50291	0.201069	0.0481971	0.0503816	0.135699	0.151575	0.232771	0.412906	0.187223	0.0179672	0	0	0	0	0	0	0	0	0	0	0	0
0	0	0	0	0	0.0148696	0.185425	0.666938	0.983863	0.846796	1.1397	2.10134	3.50688	4.40058	4.21086	3.9149	3.47931	3.25574	3.99269	4.65575	4.30029	3.42155	2.57301	1.58033	0.631674	0.130662	0.0091978	0	0	0	0	0	0	0	0	0	0	0	0	0	0	0	0	0	0	0	0	0	0	0
0	0	0.0276091	0.313243	0.936931	1.34322	1.63021	1.56373	1.57564	1.9909	2.32929	2.46696	2.51505	2.43033	1.98856	1.64358	1.44464	1.28796	1.40873	1.22012	0.923591	0.748976	0.273966	0.024858	0	0	0	0	0	0	0	0	0	0	0	0	0	0	0	0	0	0	0	0	0	0	0	0	0	0
0	0.0201637	0.230686	0.706281	1.03845	1.15774	0.765359	0.462269	0.679149	0.558637	0.524768	1.28451	1.9809	2.0396	1.84996	1.58707	1.05733	0.456183	0.307316	0.571184	0.532548	0.342505	0.110445	0.00965058	0	0	0	0	0	0	0	0	0	0	0	0	0	0	0	0	0	0	0	0	0	0	0	0	0	0
0	0	0	0	0	0.025619	0.304657	1.02847	1.74792	2.46354	3.01252	2.89124	2.52715	2.116	1.60093	1.26341	1.18554	1.27501	1.35092	1.32813	1.03824	0.524902	0.285617	0.144847	0.0352068	0.0026521	0	0	0	0	0	0	0	0	0	0	0	0	0	0	0	0	0	0	0	0	0	0	0	0
0	0	0	0	0	0.0232601	0.27086	0.859868	1.2922	1.67996	2.3037	3.10364	3.86943	3.94092	3.46605	3.10179	3.23584	3.15027	2.8299	2.99855	3.12628	2.12868	1.31533	0.856012	0.319001	0.048047	0.00242451	0	0	0	0	0	0.00554646	0.0695546	0.24877	0.325433	0.12808	0.0117592	0	0	0	0	0	0	0	0	0	0	0	0
0	0	0	0	0.010144	0.144919	0.683079	1.49761	1.94876	2.2816	2.8219	3.02963	2.69682	2.36758	2.16967	1.69861	1.23775	1.14293	0.949591	0.564923	0.318906	0.146906	0.0345309	0.00258871	0	0	0	0	0	0.00364889	0.0380224	0.0830485	0.0380224	0.00364889	0	0	0	0	0	0	0	0	0	0	0	0	0	0	0	0
0	0	0	0.0127947	0.161763	0.614448	1.08432	1.19688	1.20374	1.37413	1.53396	1.77129	2.09334	1.87874	1.41026	1.42151	1.66054	1.73727	1.26235	0.492749	0.0873007	0.00984091	0.0516926	0.154855	0.162521	0.057545	0.00509326	0	0	0	0	0	0	0	0	0	0	0	0	0	0	0	0	0	0	0	0	0	0	0
0	0	0	0	0	0	0	0.00598464	0.0971553	0.554996	1.49247	2.23202	2.2498	1.90433	1.81641	2.03673	2.05246	1.46013	0.835254	0.971663	0.676025	0.391096	0.181991	0.0390883	0.00271487	0	0	0	0	0	0	0	0	0	0	0	0	0	0	0	0	0	0	0	0	0	0	0	0	0
0	0	0	0	0	0	0	0	0.0225718	0.256375	0.755012	0.939832	0.79051	0.40443	0.0975223	0.0119933	0.108326	0.883722	3.12466	5.57833	6.25222	6.05671	4.62744	2.52647	1.15469	0.560882	0.166437	0.0142111	0	0	0	0.00397486	0.0508192	0.18842	0.255367	0.101927	0.00940021	0	0	0	0	0	0	0	0	0	0	0	0	0
0	0	0	0	0	0	0	0.0268543	0.317389	1.05288	1.70653	2.10575	2.16149	2.11123	2.25086	2.71514	3.54362	4.21215	4.05759	4.10293	5.0986	5.73433	5.1154	3.78653	1.99444	0.78779	0.198314	0.0573539	0.0914087	0.0418499	0.00401622	0	0	0	0	0	0	0	0	0	0	0	0	0	NaN	NaN	NaN	NaN	NaN	0
0	0	0	0	0.00686705	0.0981142	0.467634	1.07057	1.48749	1.89689	2.814	3.65451	3.85388	3.83272	3.63627	3.70693	4.07494	4.15975	4.01298	3.9257	3.53104	2.83226	1.87215	0.805082	0.173966	0.0124854	0	0	0	0	0	0	0	0	0	0	0	0	0	0	0	0	0	0	0	0	0	0	0.0104053	0.108426
0.236824	0.108426	0.0104053	0.0293347	0.340404	1.07874	1.64696	1.93942	1.77298	1.60006	1.71973	1.79011	1.63078	0.879223	0.213906	0.0509156	0.418743	1.45315	2.47626	3.0734	3.24049	3.19927	2.63623	1.71898	0.817973	0.206293	0.0162133	0	0	0	0	0	0	0	0	0	0	0	0	0	0	0	0	0	0	0	0	NaN	NaN	NaN
NaN	NaN	0	0	0	0	0	0.0231205	0.281559	0.997474	1.72405	2.20842	2.4489	2.34298	2.40912	2.59653	2.58583	2.59212	2.8802	2.75961	2.06598	0.992935	0.23402	0.0175767	0	0	0	0	0	0	0	0	0	0	0	0	0	0	0	0	0	0	0	0	0	0	0	0	0	0
0	0	0	0	0	0	0	0.018503	0.202261	0.543697	0.658537	0.664231	0.259982	0.0322566	0.0903515	0.236524	0.193861	0.0577821	0.00475688	0	0.00728389	0.0995192	0.422498	0.723904	0.494603	0.134048	0.0105975	0	0	0	0	0	0	0	0	0	0	0	0	0	0	0	0	0	0	0	0	0	0	0
0	0	0	0	0	0.0116159	0.126197	0.318115	0.238418	0.0653551	0.0262047	0.25427	0.90231	1.68352	2.34583	2.5625	2.58488	2.4223	2.59584	2.77197	2.98329	3.74319	3.85347	2.79418	1.87242	1.29624	0.612834	0.140148	0.0103115	0	0	0	0	0	0	0	0	0	0	0	0	0	0	0	0	0	0	0	0	0
0	0	0	0	0	0	0	0	0	0.0118376	0.182344	0.952998	2.21688	2.58684	2.07113	2.18237	2.70461	2.76074	2.52038	2.6326	2.71362	2.64955	2.46811	2.12299	1.43539	0.589229	0.354236	0.144763	0.0138925	0	0	0	0	0	0	0	0	0	0	0	0	0	0	0	0	0	0	0	0	0
0	0	0	0	0	0	0	0	0	0	0	0	0	0	0.0154457	0.196109	0.749134	1.32237	1.52381	1.83581	2.42949	2.67395	2.23344	1.56316	1.09963	0.660512	0.197731	0.0344074	0.0391989	0.0245894	0.0709428	0.151192	0.0692205	0.00664289	0	0	0	0	0	0	0	0	0	0	0	0	0	0	0	0
0	0	0	0	0.0051997	0.0699669	0.289564	0.506529	0.561454	0.606774	0.24517	0.0228817	0	0	0.00704522	0.100303	0.461786	0.935874	1.10429	1.24657	1.27558	1.02029	0.565012	0.285469	0.12501	0.0289704	0.00216224	0	0	0	0	0	0	0	0	0	0	0	0	0	0	0	0	0	0	0	0	0	0	0
0	0	0	0	0	0.00487799	0.0753316	0.366337	0.608488	0.293813	0.398026	1.00689	0.885045	0.367944	0.437345	0.945414	1.46745	1.91642	2.16266	2.05188	1.75051	1.63266	1.55022	1.26875	0.60212	0.129616	0.00910994	0	0	0	0.00526672	0.0610678	0.184343	0.195702	0.0697397	0.00618729	0	0	0	0	0	0	0	0	0	0	0	0	0	0
0	0	0	0.00955069	0.137005	0.619521	1.0783	0.764576	0.847703	2.09243	3.32127	3.47298	3.00165	2.5243	2.46768	3.21855	4.57391	5.39563	5.07946	4.11594	2.88848	1.26508	0.262209	0.0181158	0	0	0	0	0	0	0	0	0	0	0.0171222	0.178418	0.3897	0.178418	0.0171222	0	0	0	0	0	0	0	0	0	0	0
0	0	0	0	0	0	0	0	0	0	0	0	0	0	0	0.0247876	0.33697	1.4482	2.77938	3.00518	2.78708	2.28311	1.1705	0.283217	0.021464	0	0	0	0	0	0	0	0	0	0	0	0	0	0	0	0	0	0	0	0	0	0	0	0	0
0	0	0	0	0	0	0	0	0	0	0.00648908	0.0846772	0.325454	0.455888	0.191093	0.125515	0.576097	1.2854	1.43344	1.37339	1.43441	1.09816	0.978814	0.782215	0.301813	0.0644315	0.209903	0.525364	0.39745	0.109986	0.0087231	0	0	0	0.00402745	0.041967	0.0916644	0.041967	0.00402745	0	0	0	0	0	0	0	0	0	0	0
0	0	0	0	0	0	0	0	0	0	0	0	0	0	0.0284969	0.296944	0.667741	0.551888	1.09197	2.04158	2.37333	2.52848	2.31618	1.05265	0.194354	0.0119488	0	0	0	0	0	0	0	0	0	0	0	0	0	0	0	0	0	0	0	0	0	0	0	0
0	0	0	0	0	NaN	NaN	NaN	NaN	NaN	NaN	2.74641	5.089	5.80212	5.08503	4.40041	4.20032	3.96628	3.40667	2.94415	2.97019	2.57793	1.61425	0.661833	0.143073	0.0103723	0	0	0	0	0	0	0	0	0	0	0	0.0091684	0.095537	0.208672	0.095537	0.0091684	0	0	0	0	0	0	0	0
0	0	0	0	0	0	0	0	0	0	0.00286255	0.0377655	0.147857	0.210475	0.0855686	0.00793706	0	0	0	0	0	0	0	0	0	0	0	0.00309143	0.0385476	0.136364	0.176377	0.07142	0.054197	0.299155	0.562037	0.24855	0.0236294	0	0	0	0	0	0	0	0	0	0	0	0.034371	0.392136
1.16659	1.47602	1.41199	1.32543	1.13161	0.677636	0.192631	0.0158376	0.0106116	0.151744	0.730627	1.7288	2.43666	2.55994	2.40311	1.97753	1.84264	2.07419	1.9136	1.25842	0.597718	0.154277	0.0123132	0	0	0	0	0	0	0	0	0	0	0	0	0	0	0	0	0	0	0	0	0	0	0	0	0	0	0
0	0	0	0	0.00692287	0.0981015	0.450492	0.922408	1.10213	1.34764	1.77925	1.88573	1.43141	0.789126	0.80663	1.02054	1.13047	1.05049	1.05238	1.05107	0.894192	0.985203	0.552182	0.119353	0.00815559	0	0	0	0	0	0	0	0	0	0	0	0	0	0	0	0	0	0	0	0	0	0	0	0	0
0	0	0	0	0	0	0	0	0	0.0129127	0.15849	0.572306	1.00433	1.1612	0.848428	0.268192	0.0229562	0	0	0	0	0	0	0	0	0.000891529	0.00928994	0.0202911	0.00928994	0.000891529	0.00639511	0.0733842	0.215843	0.220168	0.0766858	0.00674559	0	0	0	0	0	0	0	0	0	0	0	0	0	0
0	0	0	0	0	0	0	0	0.00991633	0.136904	0.649922	1.70345	2.74243	2.8166	2.49418	2.07302	1.61839	1.90753	2.83355	2.80114	2.34772	2.26943	2.14754	1.51745	0.484062	0.0416952	0	0	0	0	0	0	0	0	0	0	0	0	0	0	0	0	0	0	0	0	0	0	0	0.00430588
0.0537467	0.190516	0.24694	0.0968209	0.00887839	0	0.0117773	0.130584	0.349977	0.301667	0.0937044	0.00786231	0	0	0	0	0	0	0	0	0	0	0	0	0	0	0	0	0	0	0	0	0	0	0	0	0	0	0	0	0	0	0	0	0	0	0	0	0	0
0	0	0	0	0	0	0.0256296	0.267066	0.583327	0.267066	0.035028	0.114286	0.3843	0.480346	0.308939	0.490886	0.721948	0.689299	0.823344	0.876984	1.09045	1.0579	0.778888	0.297597	0.0437111	0.00209559	0	0	0	0	0	0	0	0	0	0	0	0	0	0	0	0	0	0	0	0	0	0	0	0
0	0	0	0	0	0	0	0	0	0	0	0.0171106	0.178296	0.389435	0.178296	0.0451446	0.31563	0.899737	1.00134	0.653386	0.197659	0.0167126	0	0	0	0	0	0	0	0	0	0	0	0	0	0	0	0	0	0	0	0	0	0	0	0	0	0	0	0
0	0	0	0	0	0	0	0.0137242	0.14301	0.316978	0.21161	0.359292	0.800854	0.888042	0.453864	0.445237	1.28334	2.06496	2.12277	1.91918	1.82434	1.44777	1.23185	0.956622	0.356658	0.0500208	0.0333503	0.068762	0.0314815	0.00302119	0	0	0	0	0	0	0	0	0	0	0	0	0	0	0	0	0	0	0	0
0	0	0	0	0	0	0	0	0	0	0	0	0	0	0	0	0	0	0	0.0208719	0.236942	0.677727	0.660193	0.223556	0.019451	0	0	0.00256027	0.0266786	0.0582714	0.0266786	0.00256027	0	0	0	0	0	0	0	0	0	0	0	0	0	0	0	0	0	0
0	0.0139098	0.157429	0.454214	0.530217	0.551656	0.607156	0.243882	0.0264521	0.0593049	0.29445	0.495019	0.212422	0.0200237	0	0.0170989	0.211154	0.754087	1.1504	0.844824	0.254605	0.0212688	0	0	0	0	0	0	0	0	0	0	0	0	0	0	0	0	0	0	0	0	0	0	0	0	0	0	0.0140322	0.172492
0.633304	1.1895	1.4935	1.19776	0.746848	0.495005	0.39017	0.522543	0.232872	0.022348	0	0	0	0.0249996	0.283416	0.836694	1.10881	1.22104	1.31602	1.62299	1.87866	1.72911	1.44644	1.09961	0.487843	0.0967355	0.00641175	0	0	0	0	0.0115723	0.122391	0.287771	0.219813	0.157388	0.0599536	0.00558036	0	0	0	0	0	0	0	0	0	0	0	0
0	0	0	0	0	0	0	0	0	0	0	0	0	0.0194938	0.219789	0.617268	0.608376	0.480912	0.77719	0.636209	0.202344	0.114243	0.21456	0.0982329	0.00942712	0	0	0	0	0	0	0	0	0	0	0	0	0	0	0	0	0	0	0	0	0	0	0	0	0
0	0	0	0	0	0	0	0	0	0	0.0278693	0.313463	0.900016	1.11242	1.21183	1.34103	1.18762	1.35327	3.1811	5.03908	5.04326	3.96173	2.59785	1.3015	0.34568	0.0278462	0	0	0	0	0	0	0	0	0	0	0	0.00449291	0.057367	0.21219	0.286931	0.114425	0.0105499	0	0	0	0	0	0	0
0	0	0	0.0142784	0.166154	0.505965	0.557314	0.359414	0.642542	1.30061	2.00053	2.22415	1.95153	1.71862	1.61309	1.65569	1.67832	1.37232	1.40757	1.62554	1.36738	0.871551	0.484241	0.145608	0.0124033	0	0	0	0	0	0	0	0	0	0	0	0	0	0	0	0	0	0	0	0	0	0	0	0	0
0	0	0	0	0	0	0	0	0.0179789	0.233614	0.918803	1.56349	1.56593	1.83516	2.57853	3.32693	3.68195	3.69084	3.57185	3.30064	2.57437	1.87235	1.23802	0.654642	0.182889	0.0150702	0	0	0	0.00437367	0.0455747	0.0995444	0.0455747	0.00437367	0	0	0	0	0	0	0	0	0	0	0	0	0	0	0	0
0	0	0	0	0	0	0.0193845	0.237294	0.859165	1.59772	2.33423	3.03005	3.42965	3.48041	3.28205	3.24617	3.16174	2.76043	2.47336	2.47233	2.52671	2.14727	1.52155	1.00189	0.587693	0.338262	0.107953	0.0094328	0	0	0	0	0	0	0	0	0	0	0	0	0	0	0	0	0	0	0	0	0	0
0	0	0	0	0.00843376	0.109826	0.442424	0.855346	1.21028	1.75217	2.01325	1.7177	1.33124	1.06598	1.59535	1.98533	1.66954	1.349	1.34303	1.25321	0.799555	0.717568	0.848323	0.3465	0.0323283	0	0	0	0	0	0	0	0	0	0	0	0	0	0	0	0	0	0	0	0	0	0	0	0	0
0	0	0	0	0	0	0	0.0149425	0.160794	0.399508	0.365314	0.545801	1.25295	1.99224	2.20916	2.16558	2.30146	2.19525	2.46854	2.59446	2.29669	1.78165	0.983016	0.26504	0.0213079	0	0	0	0	0	0	0	0	0	0	0	0	0	0	0	0	0	0	0	0	0	0	NaN	NaN	NaN
NaN	NaN	0	0	0	0	0	0	0.0150061	0.186221	0.705401	1.437	2.10127	2.21806	2.09261	2.23372	2.48879	2.76627	2.47659	1.71345	1.00087	0.60544	0.328867	0.0925041	0.0076106	0	0	0	0	0.00342868	0.0357277	0.0780364	0.0357277	0.00342868	0	0	0	0	0	0	0	0	0	0	0	0	0	0	NaN	NaN
0	0	0	0	0	0	0	0	0	0	0	0	0	0	0	0	0	0	0	0	0	0	0	0	0	0	0	0	0	0	0	0	0	0	0	0	0	0	0	0	0	0	0	0	0	0	0	0	0	0
0	0	0.0283685	0.3232	0.952902	1.15002	1.00769	1.00212	1.2456	1.64501	1.71152	1.47719	1.21088	0.765445	0.556725	0.209008	0.0192847	0	0	0	0	0	0	0	0	0	0	0	0	0	0	0	0	0	0	0	0	0	0	0	0	0	0	0	0	0	0	0	0	0
0	0.0336142	0.426289	1.65857	3.24443	4.37477	4.94583	5.2807	5.21017	4.71288	4.21717	3.55084	2.49645	1.78935	1.82986	1.90556	1.88189	1.77736	1.69741	1.87307	2.20867	2.36614	2.12305	1.77862	1.36052	1.12939	0.804289	0.259234	0.0224014	0	0	0	0	0	0	0	0	0	0	0	0	0	0.00679258	0.113645	0.650385	1.61043	2.15916	2.23945	2.04196	1.9317
2.08782	2.21001	2.28188	2.12111	1.65146	1.24321	0.958425	0.4691	0.105489	0.00762266	0	0	0	0	0	0	0	0	0	0	0	0	0	0	0	0	0	0	0	0	0	0	0	0	0	0	0	0	0	0	0	0.0105685	0.116699	0.324969	0.461619	0.831583	1.16025	0.765605	0.252907	0.527177
1.52407	1.97378	1.97778	1.91761	1.79933	1.37724	0.750184	0.206068	0.0167845	0	0	0	0	0	0	0	0	0.0217815	0.23091	0.536818	0.316681	0.0628552	0.00394173	0	0	0	0	0	0	0	0	0	0	0	0	0	0	0	0	0	0	0	0	0	0	0	0	0	0.0360222	0.411977
1.23343	1.572	1.47083	1.20779	0.718363	0.457768	0.895696	1.17906	0.734919	0.195989	0.0154914	0	0	0	0	0	0	0	0	0	0	0	0	0	0	0	0	0	0	0	0	0	0	0	0	0	0	0	0	0	NaN	NaN	NaN	NaN	NaN	0	0	0	0	0
0	0	0	0	0	0	0	0	0	0	0	0	0	0	0	0	0	0	0	0	0	0	0	0	0	0	0	0	0	0	0	0	0	0	0	0	0	0	0	0	0	0	0	0	0	0	0	0	0.00794222	0.0971475
0.330687	0.410222	0.172535	0.189158	0.562133	0.651394	0.242913	0.0219038	0.00664389	0.0940004	0.409317	0.63298	0.264747	0.0247694	0	0	0	0	0	0.0120098	0.125145	0.273342	0.125145	0.0120098	0	0	0	0	0	NaN	NaN	NaN	NaN	NaN	0	0	0	0	0	0	0	0	0	0	0	0.00685362	0.0933707	0.403801	0.783436	0.813874
0.550401	0.320268	0.467107	0.451185	0.154868	0.0135465	0	0	0	0	0	0	0	0	0	0	0	0.00373057	0.101674	0.789872	2.00479	1.90974	0.809702	0.151283	0.00966543	0.00459838	0.0479162	0.104659	0.0479162	0.00459838	0	0	0	0	0	0	0	0	0	0	0	0	0	0	0	0	0	0	0.00385153	0.0691424
0.429596	1.14349	1.5264	1.18955	0.498726	0.0975948	0.00650065	0	0	0	0	0	0.022316	0.253446	0.730848	0.761249	0.383114	0.390502	0.989838	1.47235	1.72941	1.42869	0.739999	0.189503	0.0149071	0	0	0	0	0	0	0	0	0	0	0	0	0	0	0	0	0	0	0	0	0	0	0.0179704	0.217578	0.757938
1.25325	1.44122	1.34607	1.10584	1.0607	1.08182	1.01725	0.824806	0.383158	0.0796196	0.00545315	0	0	0	0	0	0	0	0.0201512	0.20998	0.458638	0.20998	0.0201512	0	0	0	0	0	0	0	0	0	0	0	0	0	0	0	0	0	0	0	0.00779973	0.116701	0.580029	1.25758	1.39852	1.24243	1.44916	1.87245
2.05705	2.05721	1.71411	0.869266	0.207341	0.0155876	0	0	0	0	0	0	0.0204389	0.212978	0.465187	0.212978	0.0204389	0	0	0	0	0	0	0	0	0	0	0	0	0	0	0	0	0	0	0	0	0	0	0	0	0	0	0	0.0140612	0.171618	0.624869	1.21405	1.76387	1.88429
1.5745	1.01276	0.313105	0.0267387	0	0	0	0	0	0	0	0.0163475	0.193154	0.633022	0.955061	1.04637	1.03375	0.926877	1.04115	1.98505	2.90382	3.0166	2.49348	1.98305	1.53013	0.805129	0.203672	0.0158301	0	0	0	0	0	0	0	0	0	0	0	0	0	0	0	0	0.0192704	0.243904	0.934277	1.71767	2.1064	2.24613
2.20094	1.72492	0.727593	0.132675	0.00820758	0	0	0	0	0	0	0	0	0	0.00621758	0.0912854	0.431074	0.808112	0.614409	0.445701	0.711923	0.514601	0.138581	0.01083	0	0	0	0	0	0	0.00186507	0.0194345	0.0424488	0.0194345	0.00186507	0	0	0	0	0	0	0	0	0	0	0.0203096	0.245895	0.833175	1.15101	0.852186
0.565548	0.278353	0.0654415	0.00486425	0	0	0	0	0	0	0	0	0	0	0	0	0.0257655	0.309849	1.06203	1.7106	1.84942	1.33235	0.42304	0.0363219	0	0	0	0	0	0	0	0	0	0	0	0	0	0	0	0	0	0	0	0	0	0	0.0212843	0.221787	0.484428	0.221787
0.0212843	0	0	0	0	0	0	0	0	0	0	0	0.0197796	0.206108	0.471218	0.448766	0.760468	0.935882	0.665109	0.206465	0.0175637	0	0	0	0	0	0	0	0	0	0	0	0	0	0	0	0	0	0	0	0	0	0	0	0	0	0	0	0	0
0	0	0	0	0	0	0	0	0	0	0	0	0	0	0	0	0	0	0	0	0	0	0.0139013	0.158114	0.454554	0.446628	0.152063	0.0155444	0.0238151	0.0520169	0.0238151	0.00228546	0	0	0	0	0	0	0	0	0	0	0	0	0	0	0	0	0	0
0	0	0	0	0	0	0	0	NaN	NaN	NaN	NaN	NaN	0.00738445	0.101614	0.448174	0.918263	1.26934	1.92591	2.55727	2.46165	2.17964	1.58938	0.822079	0.219535	0.0176992	0	0	0	0	0	0	0	NaN	NaN	NaN	NaN	NaN	0	0	0	0	0	0	0	0	0	0	0	0
0	0	0	0	0	0	0	0	0	0	0	0	0	0	0.00420734	0.0793884	0.505212	1.3118	1.85021	2.13147	2.05384	1.90539	1.84369	1.71763	1.38294	0.529077	0.0688102	0.00259479	0	0	0	0	0	0	0	0	0	0	0	0	0	0	0	0	0	0	0	0	0	0
0	0	0	0	0	0	0	0	0	0	0	0	0	0	0.0257767	0.297473	0.917166	1.27578	1.45932	1.61193	1.60532	1.89367	2.24126	2.45441	1.91345	0.899228	0.209582	0.0157059	0	0	0	0	0	0	0	0	0	0	0	0	0	0	0	0	0	0	0	0	0	0
0	0	0	0	0	0	0	0	0	0	0	0	0	0	0	0	0.0241517	0.290254	0.988917	1.57606	1.90074	1.90904	0.9922	0.329287	0.141787	0.0426302	0.00367209	0	0	0	0	0	0	0	0	0	0	0	0	0	0	0	0	0	0	0	0	0	0.00821667	0.130375
0.69342	1.553	1.72329	1.27555	0.580249	0.128642	0.00932494	0	0	0	0	0	0	0	0.00527788	0.0852214	0.467416	1.11752	1.47735	1.5672	1.53242	1.64789	1.68533	1.50828	0.962265	0.30886	0.0373408	0.00136531	0	0	0	0	0	0	0	0	0	0	0	0	0	0	0	0	0	0	0	0	0	0
0	0	0	0	0	0	0	0	0	0	0	0	0	0	0	0	0	0.0165209	0.198136	0.680288	1.15276	1.48734	1.4998	0.918539	0.254399	0.0205761	0	0	0	0.00281	0.0292808	0.0639553	0.0292808	0.00281	0	0	0	0	0	0	0	0	0	0	0	0	0	0	0.0130125	0.151609
0.463046	0.5001	0.179896	0.0160153	0	0	0	0	0	0	0	0	0	0	0.00531291	0.0766772	0.343033	0.551153	0.37908	0.741098	1.64744	2.21126	2.07439	1.33614	0.433594	0.0521615	0.00185849	0	0	0	0	0	0	0	0	0	0	0	0	0	0	0	0	0	0	0	0	0	0.0308427	0.355973
1.11304	1.68099	2.01385	1.64793	0.68017	0.121141	0.00737382	0	0	0	0	0	0	0	0.00464107	0.0695831	0.341428	0.68413	0.559435	0.18446	0.123858	0.23851	0.109198	0.0104794	0	0	0	0	0	0	0	0	0	0	0	0	0	0	0	0	0	0	0	0	0	0	0	0	0	0
0	0	0	0	0	0	0	0	0	0	0	0	0	0	0	0	0	0.0317442	0.380472	1.29205	2.03757	2.13468	1.71338	1.11384	0.424361	0.0716365	0.00417665	0	0	0	0	0	0	0	0	0	0	0	0	0	0	0	0	0	0	0	0	0	0	0
0	0	0	0	0	0	0	0	0	0	0	0	0	0	0.0180659	0.225114	0.809146	1.17156	0.726717	0.315207	0.64198	1.2977	1.56926	1.68508	1.38073	0.890614	0.41256	0.0991373	0.0075733	0	0	0	0	0	0	0	0	0	0	0	0	0	0	0	0	0	0	0	0	0
0	0	0	0	0	0	0	0	0	0	0	0	0	0	0	0	0	0.0103169	0.135308	0.585397	1.4214	2.19258	1.92793	0.985686	0.246826	0.0191929	0	0	0	0	0	0	0	0	0	0	0	0	0	0	0	0	0	0	0	0	0	0	0	0
0	0	0	0	0	0	0	0	0	0	0	0	0	0.013832	0.167099	0.59806	1.17401	1.81337	2.12277	2.06916	1.95016	1.89012	1.78796	1.66062	0.973196	0.256216	0.0201694	0	0	0	0	0	0	0	0	0	0	0	0	0	0	0	0	0	0	0	0	0	0	0
0	0	0	0	0	0	0	0	0	0	0	0	0	0	0.0172369	0.201478	0.649602	1.01647	1.28202	1.40538	1.39624	1.20691	0.644946	0.258117	0.0690761	0.00577372	0	0	0	0	0	0	0	0	0	0	0	0	0	0	0	0	0	0	0	0	0	0	0	0
0	0	0	0	0	0	0	0	0	0	0	0	0	0	0	0.0173309	0.180592	0.421532	0.525438	1.32847	2.18137	2.05316	1.7929	1.55759	0.771022	0.167596	0.0117816	0	0	0	0	0	0	0	0	0	0	0	0	0	0	0	0	0	0	0	0	0	0	0
0	0	0	0	0	0	0	0	0	0	0	0	0	0	0.0209971	0.273396	1.11144	2.19404	2.73103	2.65411	2.2942	1.86666	1.76193	2.24708	2.21872	1.05408	0.210682	0.013911	0	0	0	0	0	0	0	0	0	0	0	0	0	0	0	0	0	0	0	0	0	0
0	0	0	0	0	0	0	0	0	0	0	0	0	0	0	0	0	0	0	0	0	0	0	0	0	0	0	0.000723565	0.00753972	0.0164683	0.00753972	0.000723565	0	0	0	0	0	0	0	0	0	0	0	0	0	0	0	0	0	0
0	0	0	0	0	0	0	0	0	0	0	0	0	0	0	0	0	0	0	0	0.0372435	0.425544	1.2412	1.27418	0.500855	0.0710131	0.0032202	0	0	0	0	0	0	0	0	0	0	0	0	0	0	0	0	0	0	0	0	0	0	0
0	0	0	0	0	0	0	0	0	0	0	0	0	0	0.00464767	0.0760477	0.433574	1.15465	1.90247	2.59719	3.06209	3.31131	2.93548	1.68258	0.467048	0.155111	0.258817	0.118495	0.0113716	0	0	0	0	0	0	0	0	0	0	0	0	0	0	0	0	0	0	0	0	0
0	0	0	0	0	0	0	0	0	0	0	0	0	0	0	0.00595616	0.0759521	0.280272	0.405778	0.471797	1.03179	1.51416	1.55985	0.92671	0.331887	0.274635	0.244979	0.0820906	0.00711273	0	0	0	0	0	0	0	0	0	NaN	NaN	NaN	NaN	NaN	0	0	0	0	0	0	0
0	0	0	0	0	0	0	0	0	0	0	0	0	0	0.0107277	0.134389	0.517684	1.07676	1.73541	2.26343	2.19946	1.65193	1.42716	1.4373	1.0469	0.454512	0.0993691	0.00720677	0	0	0	0	0	0	0	0	0	0	0	0	0	0	0	0	0	0	0	0	0	0
0	0	0	0	0	0	0	0	0	0	0	0	0	0	0	0.00659202	0.0996091	0.525745	1.37246	2.03095	2.04933	1.98643	1.8352	1.20731	0.407444	0.0556707	0.00254049	0	0	0	0	0	0	0	0	0	0	0	0	0	0	0	0	0	0	0	0	0	0	0
0	0	0	0	0	0	0	0	0	0	0	0	0	0	0.00494548	0.0758045	0.404515	1.0499	1.58754	1.69608	1.52493	1.4511	1.6207	1.3999	0.687067	0.158304	0.0116843	0	0	0	0	0	0	0	0	0	0	0	0	0	0	0	0	0	0	0	0	0	0	0
0	0	0	0	0	0	0	0	0	0	0	0	0	0	0.0118155	0.148191	0.560738	1.06216	1.55033	2.19365	2.68988	2.47379	1.30638	0.316976	0.0239905	0	0	0	0	0	0	0	0	0	0	0	0	0	0	0	0	0	0	0	0	0	0	0	0	0
0	0	0	0	0	0	0	0	0	0	0	0	0	0.0273761	0.311102	0.926201	1.28569	1.73986	2.35447	2.47818	2.12596	1.31666	0.441869	0.064045	0.00322564	0	0	0	0	0	0	0	0	0	0	0	0	0	0	0	0	0	0	0	0	0	0	0	0	0
0	0	0	0	0	0	0	0	0	0	0	0	0.0252123	0.284624	0.802095	0.761295	0.28723	0.410061	1.19958	1.75628	2.03446	2.03633	2.02103	1.43916	0.789	0.35969	0.0921021	0.00732505	0	0	0.00267818	0.0279072	0.060955	0.0279072	0.00267818	0	0	0	0	0	0	0	0	0	0	0	0	0	0	0
0	0	0	0	0	0	0	0	0	0	0	0	0	0	0	0	0	0	0	0	0	0	0	0	0	0	0	0	0.00399592	0.0416384	0.0909466	0.0416384	0.00399592	0	0	0	0	0	0	0	0	0	0	0	0	0	0	0	0	0
0	0	0	0	0	0	0	0	0	0	0	0	0	0.0112807	0.140352	0.523395	1.00385	1.63748	2.37551	2.24946	1.73964	1.71629	1.81147	1.3775	0.603916	0.23595	0.0716802	0.00637001	0	0	0	0	0	0	0	0	0	0	0	0	0	0	0	0	0	0	0	0	0	0
0	0	0	0	0	0	0	0	0	0	0	0	0	0	0	0.0293415	0.333853	0.983158	1.21288	1.18494	1.06013	0.465757	0.199475	0.283344	0.128053	0.0122889	0	0	0	0	0	0	0	0	0	0	0	0	0	0	0	0	0	0	0	0	0	0	0	0
0	0	0	0	0	0	0	0	0	0	0	0	0	0	0	0	0	0	0	0	0	0	0	0	0	0	0	0	0	0	0	0	0	0	0	0	0	0	0	0	0	0	0	0	0	0	0	0	0	0
0	0	0	0	0	0	0	0	0	0	0	0	0	0	0.0326326	0.386665	1.26371	1.82244	1.95705	2.42568	2.93972	3.11626	2.73115	1.92173	1.05235	0.299537	0.0274904	0.0274938	0.0600521	0.0274938	0.0026385	0	0	0	0	0	0	0	0	0	0	0	0	0	0	0	0	0	0	0
0	0	0	0	0	0	0	0	0.0164975	0.200575	0.708747	1.23798	1.73907	2.49544	3.10324	2.96439	2.83473	3.16834	3.52303	3.908	4.78081	5.54404	5.87452	5.30074	4.37656	3.28831	1.85847	0.63823	0.110059	0.00682704	0	0	0	0	0	0	0	0	0	0	0	0	0	0	0	0	0	0	0	0
0	0	0	0	0	0	0	0	0	0.0132107	0.137659	0.300675	0.137659	0.0132107	0	0	0	0	0	0	0	0.0228863	0.262563	0.784833	0.929553	0.652774	0.393011	0.315576	0.299677	0.114738	0.0105266	0	0	0	0	0	0	0	0	0	0	0	0	0	0	0	0	0	0	0
0	0	0	0	0	0	0	0	0	0	0	0	0	0	0	0	0.018882	0.244692	0.976032	1.83414	2.22869	2.22442	1.63098	1.17835	1.12975	1.02231	0.425104	0.0633153	0.00300112	0	NaN	NaN	NaN	NaN	NaN	0	0	0	0	0	0	0	0	0	0	0	0	0	0	0
0	0	0	0	0	0	0	0.00570949	0.081267	0.356825	0.585021	0.606086	1.40611	2.43586	2.75352	2.61782	2.95119	3.63698	3.65827	3.41474	3.33867	3.08237	2.27372	1.81084	1.52574	0.92007	0.285102	0.0347765	0.00134034	0	0	0	0	0	0	0	0	0	0	0	0	0	0	0	0	0	0	0	0	0
0	0	0	0	0.0414319	0.500669	1.70427	2.47274	1.99953	1.17031	0.78892	1.18194	1.48764	1.57021	1.83237	1.86722	1.89576	1.94125	1.74357	1.87383	2.1352	1.71088	1.07139	0.504472	0.125082	0.00972414	0	0	0	0	0	0	0	0	0	0	0	0	0	0	0	0	0	0	0	0	0	0	0	0
0	0	0	0	0	0	0	0	0	0	0.00649792	0.095848	0.481817	1.16892	1.65012	1.77207	1.83015	1.76495	1.74619	1.80609	1.79956	1.5972	1.69996	1.73666	1.43859	0.67252	0.140734	0.00968832	0	0	0	0	0	0	0	0	0	0	0	0	0	0	0	0	0	0	0	0	0	0
0	0	0	0	0	0	0	0	0	0	0	0	0.0197461	0.226818	0.695957	0.99902	1.2306	1.53862	1.89009	2.11161	2.35436	2.29399	1.96862	1.76451	1.57418	0.671063	0.103288	0.00509722	0	0	0	0	0	0	0	0	0	0	0	0	0	0	0	0	0	0	0	0	0	0
0	0	0	0	0	0	0	0	0	0	0	0	0	0.0133587	0.174883	0.730437	1.59198	2.47412	3.35702	4.20429	4.63095	4.72331	4.89035	4.75579	3.60415	1.99054	0.56116	0.0463124	0	0	0	0	0	0	0	0	0	0	0	0	0	0	0	0	0	0	0	0	0	0
0	0	0	0	0	0	0	0	0	0	0	0	0	0	0	0	0	0	0	0	0	0	0	0	0	0	0	0	0.00902548	0.117486	0.449655	0.627508	0.253261	0.0234386	0	0	0	0	0	0	0	0	0	0	0	0	0	0	0	0
0	0	0	0	0	0	0	0	0	0	0.00810579	0.106459	0.439075	0.870534	1.05814	1.06322	1.27237	1.95961	3.01222	3.79694	4.72344	5.33137	4.68359	3.12106	1.48049	0.569725	0.144086	0.0116874	0	0	0	0	0	0	0	0	0	0	0	0	0	0	0	0	0	0	0	0	0	0
0	0	0	0	0	0	0	0	0	0	0	0	0.0284821	0.338339	1.1303	1.79674	2.07739	2.14097	2.3401	2.43	2.49411	2.90055	3.21538	2.91883	2.36803	1.1722	0.263515	0.0190061	0	0	0	0	0	0	0	0	0	0	0	0	0	0	0	0	0	0	0	0	0	0
0	0	0	0	0	0	0	0	0	0	0	0.0275125	0.308724	0.880438	1.09556	1.43211	2.41186	3.45347	3.64651	3.2743	2.98641	2.78369	2.55262	1.96	0.772952	0.120897	0.00632144	0	0	0	0	0	0	0	0	0	0	0	0	0	0	0	0	0	0	0	0	0	0	0
0	0	0	0	0	0	0	0	0	0	0	0.0176755	0.195622	0.526885	0.521518	0.507678	0.911922	1.46227	2.15321	2.75475	2.56738	2.53518	3.04762	2.97146	2.07578	1.04763	0.279843	0.0226218	0	0	0	0	0	0	0	0	0	0	0	0	0	0	0	0	0	0	0	0	0	0
0	0	0	0	0	0	0	0	0	0	0	0.0238714	0.289524	1.01601	1.72396	2.10213	2.27847	2.57599	3.06643	3.33238	3.49725	3.44945	2.49801	1.04946	0.212746	0.0145988	0	0	0	0	0	0	0	0	0	0	0	0	0	0	0	0	0	0	0	0	0	0	0	0
0	0	0	0	0	0	0	0	0	0	0	0	0	0	0.0118093	0.162241	0.727249	1.58484	2.14176	2.65897	3.86408	5.37053	6.62386	6.20636	4.18045	1.99032	0.593365	0.0906968	0.0051548	0	0	0	0	0	0	0	0	0	0	0	0	0	0	0	0	0	0	0	0	0
0	0	0	0	0	0	0	0	0	0	0.0159748	0.197261	0.716831	1.25463	1.66842	2.32776	3.13472	3.84907	4.3616	4.73865	4.97972	4.85271	4.30012	3.16941	1.67306	0.447692	0.0360273	0	0	0	0	0	0	0	0	0	0	0	0	0	0	0	0	0	0	0	0	0	0	0
0.00796397	0.0878292	0.231722	0.193207	0.0584266	0.00484275	0	0	0	0	0	0	0	0	0	0	0	0	0	0	0	0	0	0	0	0	0	0	0	0.00352335	0.0367142	0.0801911	0.0367142	0.00352335	0	0	0	0	0	0	0	0	0	0	0	0	0	0	0	0
0	0	0	0	0	0	0	0	0.0109575	0.151749	0.704389	1.72454	2.89387	3.63064	NaN	NaN	NaN	NaN	NaN	3.75185	3.58282	3.4849	3.39298	2.95582	1.95154	0.755086	0.138975	0.00888911	0	0	0	0	0	0	0	0	0	0	0	0	0	0	0	0	0	0	0	0	0	0
0	0	0	0	0	0	0	0	0	0	0	0	0.00713559	0.100205	0.455064	0.932572	1.11838	1.21836	1.3588	1.72897	2.32342	2.40311	1.98121	1.56483	0.747119	0.157755	0.0108743	0	0	0	0	0	0	0	0	0	0	0	0	0	0	0	0	0	0	0	0	0	0	0
0	0	0	0	0	0	0	0	0	0	0	0.0207726	0.228699	0.606866	0.600251	0.732275	1.47642	2.16371	2.64137	2.72011	2.41475	1.96461	1.68541	1.20985	0.397023	0.0812637	0.103198	0.0472475	0.0045342	0	0	0	0	0	0	0	0	0	0	0	0	0	0	0	0	0	0	0	0	0
0	0	0	0	0	0	0	0	0	0	0	0	0.0316188	0.375536	1.27345	2.22505	3.07644	3.42557	3.41534	3.50952	3.63789	3.34407	2.89248	2.1436	0.982976	0.215917	0.0155186	0	0	0	0	0	0	0	0	0	0	0	0	0	0	0	0	0	0	0	0	0	0	0
0	0	0	0	0	0	0	0	0	0.0438995	0.556789	2.18073	4.36206	5.74121	5.43793	4.73621	4.49995	4.47337	4.51599	4.55563	3.98542	2.70919	1.67851	0.908932	0.257781	0.0213218	0	0	0	0	0	0	0	0	0	0	0	0	0	0	0	0	0	0	0	0	0	0	0	0
0	0	0	0	0	0	0	0.0274009	0.306576	0.866916	1.0355	1.04894	1.11563	1.19521	0.914511	0.691897	1.06423	1.45271	1.69785	1.77177	1.802	1.82414	1.63593	1.22249	0.825725	0.301125	0.0395076	0.00155629	0	0	0	0	0	0	0	0	0	0	0	0	0	0	0	0	0	0	0	0	0	0
0	0	0	0	0	0	0	0.0167588	0.230661	0.998586	1.82747	1.70303	1.40756	1.36918	1.73088	2.39759	2.86712	2.95402	2.84464	2.31435	2.05678	2.10107	2.12584	1.4659	0.492686	0.06459	0.00274506	0	0	0	0	0	0	0	0	0	0	0	0	0	0	0	0	0	0	0	0	0	0	0
0	0	0	0.0106995	0.132823	0.487316	0.849553	1.04858	1.21113	1.08195	0.733719	0.918639	1.23394	1.61323	1.91741	1.94344	2.00599	2.26468	2.23898	1.92371	1.86799	1.73647	1.56501	1.6309	1.02159	0.272691	0.0214922	0	0	0	0	0	0	0	0	0	0	0	0	0	0	0	0	0	0	0	0	0	0	0
0	0	0	0	0.0147193	0.159985	0.426041	0.556681	0.84166	1.03438	1.12446	1.15808	1.35328	1.6067	1.57544	1.01864	0.479025	0.662466	1.0249	1.15288	0.902916	0.301587	0.0263824	0	0	0	0	0	0	0	0	0	0	0	0	0	0	0	0	0	0	0	0	0	0	0	0	0	0	0
0	0	0	0	0	0	0	0	0	0	0.0287027	0.314746	0.816416	0.655432	0.198747	0.123308	0.57125	1.35325	1.72347	1.68005	1.56541	1.2704	0.965396	0.601588	0.181536	0.0153374	0	0	0.00350352	0.0365075	0.0797398	0.0365075	0.00350352	0	0	0	0	0	0	0	0	0	0	0	0	0	0	0	0	0
0	0	0	0	0	0	0.0214205	0.258867	0.896135	1.45121	1.58229	1.43003	1.26272	0.94393	0.321013	0.114702	0.499024	1.22193	1.65788	1.85751	1.8992	2.05376	1.98237	1.51838	0.759302	0.18651	0.0143271	0	0	0	0	0	0	0	0	0	0	0	0	0	0	0	0	0	0	0	0	0	0	0
0	0	0	0	0	0	0	0	0	0	0.0167495	0.202535	0.707292	1.19628	1.4151	1.52347	2.03907	2.59676	2.54728	1.98699	1.59683	1.76487	1.78967	1.7749	1.65062	1.05719	0.348378	0.047572	0.00220352	0	0	0	0	0	0	0	0	0	0	0	0	0	0	0	0	0	0	0	0	0
0	0	0	0	0	0	0	0.0147763	0.188111	0.734674	1.41484	1.82248	2.16695	2.80625	2.99576	2.70951	2.55606	2.80738	3.03046	2.50175	1.74146	1.22138	0.801232	0.530941	0.180441	0.0160597	0	0	0	0	0	0	0	0	0	0	0	0	0	0	0	0	0	0	0	0	0	0	0	0.00817803
0.119663	0.572177	1.15698	1.03909	0.436948	0.0940251	0.156912	0.552527	0.751638	0.463975	0.557823	1.03348	2.02183	2.64558	2.43394	2.1721	2.34413	2.06346	1.59159	1.52697	1.60962	1.05089	0.426318	0.392261	0.33271	0.106996	0.00911446	0	0	0	0	0	0	0	0	0	0	0	0	0	0	0	0	0	0	0	0	0	0	0
0	0	0	0	0	0	0	0.0136556	0.187782	0.809526	1.45805	1.28725	0.820066	0.261355	0.0227076	0.0111367	0.13911	0.493785	0.640942	0.251451	0.0230623	0	0	0.00649365	0.0676654	0.147795	0.0676654	0.00649365	0	0	0	0	0	0	0	0	0	0	0	0	0	0	0	0	0	0	0	0	0	0
0	0	0	0	0	0	0	0	0	0	0	0	0	0	0	0	0	0	0	0	0	0	0	0.0157417	0.164033	0.35828	0.164033	0.0157417	0	0	0	0	0	0	0	0	0	0	0	0	0	0	0	0	0	0	0	0	0	0
0	0	0	0	0.00298435	0.0465677	0.234497	0.456368	0.479961	0.614952	0.557823	0.385893	0.364133	0.147633	0.0138485	0	0	0	0	0	0	0.00425572	0.0695617	0.385363	0.91023	1.09994	0.832934	0.272724	0.0237019	0	0	0	0	0	0	0	0	0	0	0	0	0	0	0	0	0	0	0	0	0
0	0	0	0	0	0	0.0368499	0.434804	1.43003	2.28954	3.20699	4.6677	5.79273	5.70907	4.89546	4.1904	3.55462	2.85238	2.59371	2.81335	3.35559	3.69317	3.1324	1.98495	0.797754	0.160851	0.0110629	0	0	0	0	0	0	0	0	0	0	0	0	0	0	0	0	0	0	0	0	0	0	0
0	0	0.0204376	0.244229	0.790939	0.946605	0.587002	0.646472	0.496534	0.346336	0.509683	0.333207	0.316826	0.607269	0.400894	0.1171	0.251871	0.735059	0.962746	0.982043	0.991067	1.07511	1.17538	1.10239	0.860552	0.372995	0.0698602	0.00440501	0	0	0	0	0	0	0	0	0	0	0	0	0	0	0	0	0	0	0	0	0	0
0	0	0	0	0	0	0	0.0258544	0.297463	0.894362	1.08011	0.982399	1.28407	1.60491	1.72221	1.80866	2.02317	2.06363	2.05351	2.16622	2.36804	2.37125	2.24994	2.04403	1.3627	0.573446	0.126424	0.0092732	0	0	0	0	0	0	0	0	0	0	0	0	0	0	0	0	0	0	0	0	0	0
0	0	0	0	0	0	0	0	0	0	0	0.011615	0.130859	0.366773	0.344733	0.114033	0.0341203	0.290563	0.977836	1.50023	1.55357	1.26214	0.65924	0.165169	0.0127788	0	0	0	0	0	0	0	0	0	0	0	0	0	0	0	0	0	0	0	0	0	0	0	0	0
0	0	0	0	0	0	0	0	0	0	0	0.00988485	0.155496	0.852346	2.22012	3.35613	3.78103	3.65067	3.05821	2.50625	2.0518	1.23161	0.350886	0.0288621	0	0	0	0	0	0	0	0	0	0	0	0	0	0	0	0	0	0	0	0	0	0	0	0	0	0
0	0	0	0	0	0	0	0	0	0	0.0179444	0.191317	0.467452	0.463347	0.773074	1.48442	2.18583	2.56778	2.50848	2.20991	2.15143	2.35128	2.39769	1.76057	0.856373	0.216085	0.0169745	0	0	0	0	0	0	0	0	0	0	0	0	0	0	0	0	0	0	0	0	0	0	0
0	0	0	0	0	0	0	0	0.00995339	0.103717	0.226538	0.103717	0.0436788	0.387459	1.19215	1.76697	2.47779	3.32735	3.38037	2.8434	2.5127	2.67982	2.568	2.07129	1.31749	0.442593	0.0563085	0.00221639	0	0.0153031	0.159462	0.348297	0.159462	0.0153031	0	0	0	0	0	0	0	0	0	0	0	0	0	0	0	0
0	0	0	0	0	0	0	0.0286432	0.303502	0.704367	0.452015	0.594592	2.15828	4.54099	6.20567	6.29468	5.21733	4.42406	4.12986	3.87844	3.74848	4.13233	4.41238	3.92433	2.01102	0.466759	0.0343515	0	0	0	0	0	0	0	0	0	0	0	0	0	0	0	0	0	0	0	0	0	0	0
0	0	0	0	0	0	0	0	0	0	0.00865546	0.090192	0.196997	0.090192	0.00865546	0	0	0	0	0.00238711	0.029357	0.101042	0.126901	0.0490984	0.00448275	0	0	0	0	0	0	0	0	0	0	0	0	0	0	0	0	0	0	0	0	0	0	0	0	0.0115991
0.120865	0.263993	0.136456	0.17406	0.354847	0.162461	0.0155909	0	0	0	0	0	0	0	0	0	0	0	0	0	0	0	0.0126078	0.166758	0.664498	1.02895	0.582855	0.127662	0.00885581	0	0	0	0	0	0	0	0	0	0	0	0	0	0	0	0	0	0	0	0	0
0	0	0	0	0	0	0	0	0	0	0	0	0	0	0	0	0	0	0	0	0	0	0	0	0	0	0	0	0	0	0.0311034	0.325939	0.733546	0.43377	0.198541	0.0697397	0.00651663	0	0	0	0	0	0	0	NaN	NaN	NaN	NaN	NaN	0
0	0	0	0	0	0	0	0	0	0	0	0	0	0.00813988	0.11573	0.53772	1.11282	1.11827	0.668998	0.495027	0.590569	0.758547	0.318535	0.0299839	0	0	0	0	0	0	0	0	0	0	0	0	0	0	0	0	0	0	0	0	0	0	0	0	0	0
0	0	0	0	0	0	0	0	0	0	0	0	0	0	0.00850831	0.132198	0.695595	1.61781	1.97404	1.84785	1.75141	1.37436	1.04305	0.778171	0.267339	0.0237182	0	0	0	0	0	0	0	0	0	0	0	0	0	0	0	0	0	0	0	0	0	NaN	NaN	NaN
NaN	NaN	0	0	0	0	0	0	0	0	0	0	0	0	0	0	0	0	0.0101074	0.124213	0.441433	0.686728	0.53772	0.170323	0.0145324	0	0	0	0	0	0	0	0	0	0	0	0	0	0	0	0	0	0	0	0	0	0	0	0	0
0	0	0	0	0	0	0	0	0.0190422	0.206195	0.51437	0.375281	0.100013	0.00777052	0	0	0	0	0	0	0	0	0	0	0	0	0	0	0	0	0	0	0	0	0	0	0	0	0	0	0	0	0	0	0	0	0	0	0	0
0	0	0	0	0	0	0	0	0.0221768	0.304979	1.32781	2.5174	2.56653	2.16703	1.77311	1.68196	1.52101	1.30425	0.914961	0.294431	0.0254633	0	0	0	0	0	0	0	0	0	0	0	0	0	0	0	0	0	0	0	0	0	0	0	0	0	0	0	0	0
0.0131192	0.150536	0.442706	0.451478	0.157232	0.0138301	0	0.00950397	0.12733	0.542894	1.09255	1.22326	0.788746	0.259852	0.353107	0.794123	0.503623	0.112449	0.00778507	0	0	0	0	0	0	0	0	0	0	0	0	0	0	0	0	0	0	0	0	0	0	0	0	0	0	0	0	0	0	0
0	0	0	0	0	0	0	0.010136	0.140398	0.619167	1.16885	0.96593	0.306454	0.034744	0.119427	0.500217	0.751836	0.311516	0.029063	0	0	0	0	0	0	0	0	0	0	0	0	0	0	0	0	0	0	0	0	0	0	0	0	0	0	0	0	0	0	0
0	0	0	0	0	0	0.0157476	0.198578	0.747152	1.28429	1.3612	1.16097	0.684718	0.19102	0.0155575	0	0	0	0	0	0	0	0	0	0	0	0	0	0	0	0	0	0	0	0	0	0	0	0	0	0	0	0	0	0	0	0	0	0	0
0	0	0	0	0.005978	0.0890769	0.415162	0.67191	0.285081	0.0267847	0	0	0	0	0	0	0	0	0	0.0300166	0.380927	1.44901	2.4445	2.0085	0.648854	0.0557288	0	0	0	0	0	0	0	0	0	0	0	0	0	0	0	0	0	0	0	0	0	0	0	0
0	0	0	0	0	0	0	0	0	0	0	0	0	0.0253328	0.297928	0.973833	1.53733	1.91901	2.17562	2.31579	2.33582	2.42295	2.35196	1.63413	0.681008	0.142461	0.0100541	0	0	0	0	0	0	0	0	0	0	0	0	0	0	0	0	0	0	0	0	0	0	0
0	0	0	0	0	0	0	0	0	0.0125528	0.168337	0.731186	1.60144	2.19378	2.12393	1.75751	1.71226	1.97411	2.55074	3.26026	3.48656	3.61412	3.27848	2.14632	0.766873	0.120163	0.0065667	0	0	0	0	0	0	0	0	0	0	0	0	0	0	0	0	0	0	0	0	0	0	0
0	0	0	0	0	0	0	0	0.0319012	0.360629	1.02798	1.07799	0.754266	0.917235	0.98901	0.728653	1.23158	1.72052	1.76922	1.75993	1.7166	1.82525	1.82545	1.10652	0.299707	0.0239403	0	0	0	0	0	0	0	0	0	0	0	0	0	0	0	0	0	0	0	0	0	0	0	0
0	0	0	0	0	0	0	0	0	0	0	0	0	0	0.0356051	0.428163	1.49106	2.64065	3.47894	3.5075	3.05848	2.69783	2.06973	1.09329	0.28741	0.0228914	0	0	0	0	0	0	0	0	0	0	0	0	0	0	0	0	0	0	0	0	0	0	0	0
0	0	0	0	0	0	0	0	0	0	0.0059192	0.08917	0.448598	1.00523	1.28527	1.43563	1.59049	1.88248	2.19876	2.14234	1.94153	1.64192	1.30309	0.926209	0.309242	0.0271858	0	0	0	0	0	0	0	0	0	0	0	0	0	0	0	0	0	0	0	0	0	0	0	0
0	0	0	0	0	0	0	0	0.0184543	0.259932	1.19745	2.56918	3.2677	3.27108	2.7786	2.57325	2.664	2.75977	2.54621	2.21417	2.12622	2.00328	1.53198	0.846877	0.235792	0.0193191	0	0	0	0	0	0	0	0	0	0	0	0	0	0	0	0	0	0	0	0	0	0	0	0
0	0	0	0	0	0.0132312	0.165105	0.614112	1.11383	1.55515	2.09202	2.06956	1.48878	1.36025	1.7054	2.07508	2.3711	2.4986	2.41463	2.62926	2.6188	1.87872	1.09252	0.837531	0.319277	0.029513	0	0	0	0	0	0	0	0	0	0	0	0	0	0	0	0	0	0	0	0	0	0	0	0
0	0	0	0	0	0	0.0158271	0.195231	0.709962	1.25671	1.65218	1.97431	2.01646	2.02336	1.9944	1.96043	2.06758	2.21347	2.14055	1.7944	1.16134	0.479607	0.101002	0.00716606	0	0	0	0	0	0	0	0	0	0	0	0	0	0	0	0	0	0	0	0	0	0	0	0	0	0
0	0	0	0	0	0	0	0	0	0	0	0	0	0	0	0	0	0	0	0	0	0	0	0	0	0	0	0	0	0	0	0	0	0	0	0	0	0	0	0	0	0	0	0	0	0	0	0	0	0
0	0	0	0	0	0	0	0	0	0	0	0	0	0	0	0	0	0	0	0	0	0	0	0	0	0	0	0	0	0	0	0	0	0	0	0	0	0	0	0	0	0	0	0	0	0	0	0	0	0
0	0	0	0	0	0	0	0	0	0	0	0	0.0269537	0.315065	0.995895	1.36148	1.32613	1.34535	1.38258	1.27989	0.773084	0.307279	0.473317	0.744489	0.316645	0.0297714	0	0	0	0	0	0	0	0	0	0	0	0	0	0	0	0	0	0	0	0	0	0	0	0
0	0	0	0	0	0.00593916	0.114475	0.749448	2.01471	2.79916	2.87312	2.55373	2.0916	1.79697	1.70444	1.77653	1.56151	1.01138	0.643531	0.359493	0.117502	0.187309	0.449593	0.333734	0.0905823	0.00710958	0	0	0	0	0	0	0	0	0	0	0	0	0	0	0	0	0	0	0	0	0	0	0	0
0	0	0	0	0	0	0	0	0	0.0129309	0.145994	0.432852	0.633469	0.830309	0.740434	0.656378	1.24126	1.3836	0.867448	0.250683	0.0207607	0	0	0	0	0	0	0	0	0	0	0	0	0	0	0	0	0	0	0	0	0	0	0	0	0	0	0	0	0
0	0	0	0	0	0	0	0.00721033	0.109338	0.547593	1.14678	1.11507	0.793886	0.817636	0.852169	0.635726	0.442161	0.631121	0.525925	0.343234	0.117292	0.0105096	0	0	0	0	0	0	0	0	0	0	0	0	0	0	0	0	0	0	0	0	0	0	0	0	0	0	0	0
0	0	0	0	0	0	0	0	0.0310392	0.379637	1.34593	2.21854	2.42084	1.95718	0.998131	0.721077	0.585176	0.579664	1.1338	1.06909	0.446935	0.0822313	0.00519692	0	0	0	0	0	0	0	0	0.00893746	0.0931304	0.203416	0.0931304	0.00893746	0	0	0	0	0	0	0	0	0	0	0	0	0	0
0	0	0	0	0	0	0	0	0	0	0.0264592	0.275711	0.602208	0.275711	0.0264592	0.018749	0.218883	0.67174	0.730529	0.263763	0.0235133	0	0	0	0	0	0	0	0	0	0	0	0	0	0	0	0	0	0	0	0	0	0	0	0	0	0	0	0	0
0	0	0	0	0	0	0	0.0224492	0.233926	0.510941	0.233926	0.0224492	0	0	0	0	0	0	0.00665637	0.144049	1.0122	2.66108	3.00278	1.67964	0.423932	0.0327718	0	0	0	0	0	0	0	0	0	0	0	0	0	0	0	0	0	0	0	0	0	0	0	0
0	0	0	0	0	0	0	0	0	0	0	0.0104333	0.144719	0.631955	1.14243	1.00582	1.06468	1.74341	2.04112	2.02814	2.00481	1.59738	0.545707	0.0481587	0	0	0	0	0	0	0	0	0	0	0	0	0	0	0	0	0	0	0	0	0	0	0	0	0	0
0	0	0	0	0	0	0	0.0820212	0.9478	2.9284	4.00282	4.03069	3.83378	3.77579	3.54039	3.80957	4.1312	3.57216	2.80002	2.72016	3.04111	3.14163	1.99163	0.558943	0.0453872	0	0	0	0	0	0	0	0	0	0	0	0	0	0	0	0	0	0	0	0	0	0	0	0	0
0	0	0.00432803	0.0732184	0.421805	1.03394	1.33925	1.19853	0.874859	0.994422	0.798305	0.862462	1.60762	2.17005	2.16645	1.94358	1.84979	1.97971	1.891	1.51002	1.21069	0.63455	0.151639	0.0113338	0	0	0	0	0	0	0	0	0	0	0	0	0	0	0	0	0	0	0	0	0	0	0	0	0	0
0	0	0	0	0	0.0185416	0.193208	0.44834	0.496196	0.94929	1.30376	1.41321	1.3566	1.36327	1.44268	1.32722	1.06252	1.25487	1.51928	1.57309	1.2852	0.713362	0.194071	0.0156896	0	0	0	0	0	0	0	0	0	0	0	0	0	0	0	0	0	0	0.00922661	0.0961435	0.209997	0.0961435	0.00922661	0	0	0
0	0	0	0	0	0	0	0	0.0103809	0.136728	0.537903	0.830839	0.743298	1.06791	1.24736	1.22609	0.93056	0.308318	0.0269041	0	0	0	0	0	0	0	0	0	0	0	0	0	0	0	0	0	0	0	0	0	0	0	0	0	0	0	0	0.011572	0.13819	0.446844
0.521308	0.195037	0.0176066	0	0	0	0	0	0	0.0135295	0.147104	0.382623	0.433507	0.76025	1.26572	1.16225	1.38892	2.25678	2.39221	2.23406	1.967	1.58966	1.03682	0.322568	0.0275902	0	0	0	0	0	0	0	0	0	0	0	0	0	0	0	0	0	0	0	0	0	0	0	0	0
0	0	0	0	0	0	0	0.0128131	0.173643	0.73814	1.35801	1.26244	0.978713	1.20261	1.75406	2.2955	2.73737	2.81269	2.65345	2.01738	1.04795	1.38172	1.82612	1.14789	0.305398	0.0240804	0	0	0	0	0	0	0	0	0	0	0	0	0	0	0	0	0	0	0	0	0	0	0	0
0	0	0	0	0	0	0	0	0	0	0.0084491	0.114119	0.501966	1.10402	1.46194	1.45768	1.69209	1.98929	1.8625	1.67468	1.31343	0.657665	0.159444	0.0121435	0	0	0	0	0	0	0	0	0	0	0	0	0	0	0	0	0	0	0	0	0	0	0	0	0	0
0	0	0	0	0	0	0	0	0	0	0	0.0267935	0.329557	1.17231	1.85279	1.82422	1.84745	2.12553	1.97807	1.62298	0.978328	0.438899	0.436532	0.383572	0.127821	0.0110675	0	0	0	0	0	0	0	0	0	0	0	0	0	0	0	0	0	0	0	0	0	0	0	0
0	0	0	0	0	0	0	0	0	0	0.0110092	0.140228	0.520116	0.734151	0.361628	0.0643331	0.00372572	0.00679673	0.117382	0.701674	1.82771	2.48068	2.24027	1.628	1.09883	0.391833	0.0468425	0.0014726	0	0	0	0.00191425	0.0237524	0.0832218	0.106559	0.041568	0.00380545	0	0	0	0	0	0	0	0	0	0	0	0	0
0	0	0	0	0	0	0	0	0	0	0	0	0	0	0	0	0	0	0	0	0.0284059	0.305427	0.744786	0.510641	0.126677	0.00943083	0	0	0	0	0.00263165	0.0274225	0.0598961	0.0274225	0.00263165	0	0	0	0	0	0	0	0	0	0	0	0	0	0	0
0	0	0	0	0	0	0	0	0	0	0	0	0	0	0	0.035959	0.39435	1.05295	1.13995	1.03698	0.901367	0.974196	0.403246	0.0379568	0	0	0	0	0	0	0	0	0	0	0	0	0	0	0	0	0	0	0	0	0	0	0	0	0	0
0	0	0	0	0	0	0	0	0	0	0	0	0	0	0	0	0	0.0177914	0.21327	0.725747	1.16698	1.32588	1.07695	0.40374	0.0531063	0.00209676	0	0	0	0	0	0	0	0	0	0	0	0	0	0	0	0	0	0	0	0	0	0	0	0
0	0	0	0	0	0	0	0	0	0	0	0.0330796	0.376612	1.11255	1.38262	1.33609	1.60105	2.64243	4.01731	4.14083	3.20526	2.45133	1.56009	0.635071	0.133847	0.00954019	0	0	0	0	0	0	0	0	0	0	0	0	0	0	0	0	0	0	0	0	0	0	0	0
0	0	0	0	0	0	0	0	0	0	0	0.00752745	0.0784378	0.171324	0.0784378	0.00752745	0	0	0	0	0	0	0	0	0	0	0	0	0	0	0	0.00136455	0.0261714	0.155605	0.286257	0.125913	0.0119525	0	0	0	0	0	0	0	0	0	0	0	0	0
0	0	0	0	0	0	0	0	0	0	0	0	0	0	0	0	0.0327448	0.418957	1.63255	2.9775	3.26483	2.41459	0.947902	0.160865	0.00938549	0	0	0	0	0	0.0007728	0.00805276	0.0175888	0.00805276	0.0007728	0	0	0	0	0	0	0	0	0	0	0	0	0	0	0
0	0	0	0	0	0	0	0	0	0	0.00733977	0.106983	0.513672	1.13097	1.66211	2.31135	2.43333	2.29133	2.27394	2.07844	1.47739	0.91829	0.570478	0.316925	0.0925897	0.007766	0	0	0	0	0	0	0	0	0	0	0	0	0	0	0	0	0	0	0	0	0	0	0	0
0	0	0	0	0	0	0	0	0	0	0	0	0.0330068	0.375449	1.1225	1.55689	1.88857	2.08473	2.00035	1.72357	1.12526	0.344063	0.0291781	0	0	0	0	0	0	0	0	0	0	0	0	0	0	0	0	0	0	0	0	0	0	0	0	0	0	0
0	0	0	0	0	0	0	0	0	0	0	0	0	0	0	0	0.0279156	0.336998	1.18824	2.1673	2.96101	3.00249	2.33172	1.464	0.576499	0.10859	0.00704631	0	0	0	0	0	0	0	0	0	0	0	0	0	0	0	0	0.00641379	0.098511	0.51743	1.24748	1.6087	1.46993	1.27363
0.801089	0.232055	0.019175	0	0	0	0	0	0	0	0	0	0	0	0	0	0	0	0	0	0	0	0	0	0	0	0	0	0	0	0	0	0	0	0	0	0	0	0	0	0	0	0	0	0	0	0	0	0	0
0	0	0	0	0	0	0	0	0	0	0	0	0	0	0	0	0.00733608	0.0957465	0.386394	0.767247	1.29198	1.93926	1.44171	0.509488	0.083128	0.00486655	0	0	0	0	0	0	0	0	0	0	0	0	0	0	0	0	0	0	0	0	0	0	0	0
0	0	0	0	0	0	0	0	0	0	0	0	0	0	0	0.0162042	0.219904	0.967042	2.13571	3.42485	5.36191	7.32727	7.85112	6.78055	4.59926	2.04417	0.460107	0.0338589	0	0	0	0	0	0	0	0	0	0	0	0	0	0	0	0	0	0	0	0	0	0
0	0	0	0	0	0	0	0	0.0234749	0.321317	1.41443	2.87542	3.12057	2.07577	1.16411	1.15329	1.55728	1.72282	1.79085	1.85501	1.66759	1.43498	1.72667	2.75593	3.4668	2.93044	1.99526	1.30794	0.748405	0.220384	0.0185141	0	0	0	0	0	0	0	0	0	0	0	0	0	0	0	0	0	0	0
0	0	0	0	0	0	0	0	0	0	0	0	0	0	0.01661	0.20999	0.822609	1.73414	2.87267	4.03461	4.54657	4.41233	3.93185	3.10396	1.79545	0.601245	0.0958356	0.0054945	0	0	0	0	0	0	0	0	0	0	0	0	0	0	0	0	0	0	0	0	0	0
0	0	0	0	0	0	0	0	0	0	0	0	0	0	0	0	0	0	0.0662635	0.877821	3.68485	7.50799	9.47618	8.71089	5.82024	2.93817	1.10414	0.238818	0.0175495	0	0	0	0	0	0	0	0	0	0	0	0	0	0	0	0	0	0	0	0	0
0	0	0	0	0	0	0	0	0	0	0	0	0.00481999	0.086334	0.55868	1.73881	3.34592	5.25026	7.03533	7.44521	7.07259	6.25814	4.25078	1.33277	0.114121	0	0	0	0	0	0	0	0	0	0	0	0	0	0	0	0	0	0	0	0	0	0	0	0	0
0	0	0	0	0	0	0	0	0	0	0	0	0	0	0	0	0	0	0	0	0	0	0	0	0	0	0	0	0	0	0	0	0.00464281	0.0483791	0.10567	0.0483791	0.00464281	0	0	0	0	0	0	0	0	0	0	0	0	0
0	0	0	0	0	0	0	0	0	0.00994322	0.103611	0.226307	0.103611	0.00994322	0	0.0261838	0.329495	1.2562	2.3845	3.29199	4.15161	4.71761	4.77111	4.52046	4.13247	3.21862	1.41887	0.279398	0.0184438	0	0	0	0	0	0	0	0	0	0	0	0	0	0	0	0	0	0	0	0	0
0	0	0	0	0	0	0	0	0	0	0	0	0	0	0	0	0	0.00625573	0.0982305	0.535064	1.3928	2.27319	3.01451	3.19884	2.72726	1.72579	0.52184	0.0441288	0	0	0	0	0	0	0	0	0	0	0	0	0	0	0	0	0	0	0	0	0	0
0	0	0	0	0	0	0	0	0	0	0	0	0	0	0	0.0258812	0.306354	0.998412	1.43912	1.64654	2.53449	3.91524	4.46976	3.19446	1.21839	0.214679	0.0132304	0	0	0	0	0	0	0	0	0	0	0	0	0	0	0	0	0	0	0	0	0	0	0
0	0	0	0	0	0	0	0	0	0	0	0	0	0	0	0	0.0265916	0.355758	1.53502	3.32518	4.60041	4.86401	4.84882	5.21135	4.49048	2.20257	0.500789	0.0365855	0	0	0	0	0	0	0	0	0	0	0	0	0	0	0	0	0	0	0	0	0	0
0	0	0	0	0	0	0	0	0	0	0	0	0	0	0	0.0384343	0.477524	1.79028	3.44816	4.78007	5.53562	6.4015	7.1238	6.24964	4.15354	1.98153	0.682757	0.14486	0.0164515	0.0597367	0.130477	0.0597367	0.00573276	0	0	0	0	0	0	0	0	0	0	0	0	0	0	0	0	0
0	0	0	0	0	0	0	0	0	0	0	0	0.00799961	0.12075	0.585168	1.13709	1.4636	2.87402	4.71029	5.64072	5.23089	4.44254	3.27287	1.53169	0.347309	0.0254768	0	0	0	0	0	0	0	0	0	0	0	0	0	0	0	0	0	0	0	0	0	0	0	0
0	0	0	0.0096656	0.138677	0.643444	1.27688	1.26289	0.814464	0.250248	0.0213366	0	NaN	NaN	NaN	NaN	NaN	2.34893	3.6697	4.07236	3.98095	4.08754	4.08764	3.10634	1.42678	0.319782	0.0233617	0	0	0	0	0	0	0	0	0	0	0	0	0	0	0	0	0	0	0	0	0	0	0
0.0337436	0.476837	2.18428	4.43306	4.62254	3.07338	1.4062	0.939439	1.1236	1.02441	1.09371	0.559814	0.103842	0.00619538	0.0275688	0.342482	1.29093	2.55944	3.71598	4.23559	3.72592	1.9891	0.49678	0.038268	0	0	0	0	0	0	0	0	0	0	0	0	0	0	0	0	0	0	0	0	0	0	0	0	0	0
0.253552	0.895816	1.40055	1.12606	0.363812	0.0312935	0	0	0	0	0	0	0	0	0	0	0	0.0314454	0.368566	1.19081	1.83608	2.32351	2.61974	2.17638	1.62509	1.61235	1.34867	0.512263	0.0690503	0.00286098	0	0	0	0	0	0	0	0	0	0	0	0	0	0	0	0	0	0	0	0
0	0	0	0	0	0	0	0	0	0	0	0	0	0	0	0	0	0.00558413	0.0891234	0.477314	1.08143	1.29331	1.33146	1.3632	1.14517	0.564847	0.129567	0.00951283	0	0	0	0	0	0	0	0	0	0	0	0	0	0	0	0	0	0	0	0	0	0
0	0	0	0	0	0	0	0	0	0	0.00825652	0.112348	0.505005	1.17173	1.72689	2.0258	2.71262	3.67802	3.76002	3.02735	2.43169	1.97784	1.14524	0.315322	0.0255315	0	0	0	0	0	0	0	0	0	0	0	0	0	0	0	0	0	0	0	0	0	0	0	0	0
0	0	0	0	0	0	0	0	0.00665491	0.124966	0.836478	2.5258	4.02695	4.21433	4.09261	4.45723	4.59782	3.72905	2.94893	2.31176	1.13791	0.260453	0.0190722	0	0	0	0	0	0	0	0	0	0	0	0	0	0	0	0	0	0	0	0	0	0	0	0	0	0	0
0	0	0	0	0	0	0.00359303	0.0727262	0.494438	1.35302	1.91107	2.18875	2.63895	3.06047	3.21307	2.94133	2.45778	1.91575	1.09756	0.305523	0.0249175	0	0	0	0	0	0	0	0	0	0	0	0	0	0	0	0	0	0	0	0	0	0	0	0	0	0	0	0	0
0	0	0	0	0	0.0109877	0.158398	0.75763	1.70737	2.44777	3.24413	4.00846	4.46313	4.60443	4.65514	4.4843	4.0412	3.71762	3.49941	2.91452	1.92688	0.735565	0.126087	0.0074916	0	0	0	0	0	0	0	0	0	0	0	0	0	0	0	0	0	0	0	0	NaN	NaN	NaN	NaN	NaN	0
0	0	0.0297973	0.360543	1.25178	2.05663	2.46127	2.68734	2.71554	3.09529	3.8559	4.55901	4.97547	4.75863	4.01399	3.20356	2.56577	2.39925	2.42165	2.04556	1.39774	0.72414	0.195527	0.0158398	0	0	0	0	0	0	0.0056905	0.0592964	0.129515	0.0592964	0.0056905	0	0	0	0	0	0	0	0	0	0	0	0	0	0	0.0121109
0.161671	0.682528	1.38348	1.91997	2.35659	2.24038	2.24693	2.764	3.13738	3.31319	3.38292	3.47458	3.89327	4.0137	3.74154	3.38353	2.99868	2.1902	0.977809	0.284817	0.0580027	0.00437311	0	0	0	0	0	0	0	0	0	0	0	0	0	0	0	0	0	0	0	0	0	0	0	0	0	0	0.0155807	0.205854
0.856923	1.72806	2.31331	2.65205	2.68074	2.86483	3.21791	3.63361	3.62127	3.31677	3.14611	3.32718	3.84355	4.73559	5.05387	4.55928	3.71246	2.68466	1.8248	1.75778	2.20628	2.07338	1.31281	0.571259	0.136186	0.0104733	0	0	0	0	0	0	0	0	0	0	0	0	0	0	0	0	0	0	0	0	0	0	0	0
0	0	0	0	0.0111419	0.14711	0.612611	1.24338	1.73256	2.49905	3.70605	4.3925	4.23176	3.96591	3.99408	4.09934	3.96841	3.6214	3.12689	2.13419	1.28105	0.997015	0.474065	0.0912993	0.00576203	0	0	0	0	0	0	0	0	0	0	0	0	0	0	0	0	0	0	0	0	0	0	0	0	0
0	0	0	0	0.00559719	0.0811287	0.396957	0.967221	1.63118	2.42063	2.99505	3.3005	3.3911	3.48949	3.50972	3.52564	3.43869	2.82519	2.11222	1.77583	1.59221	1.41958	1.10872	0.587105	0.15218	0.0120099	0	0	0	0	0	0	0	0	0	0	0	0	0	0	0	0	0	0	0	0	0	0	0	0
0	0	0	0	0	0.0156029	0.199474	0.776326	1.44238	1.8888	2.40536	2.65137	2.61108	2.68011	2.74896	2.94385	3.2759	3.77369	3.87532	3.28035	2.48569	1.97565	1.46756	0.941611	0.300616	0.0260759	0	0	0	0	0	0	0	0	0	0	0	0	0	0	0	0	0	0	0	0	0	0	0	0
0	0	0	0.00670252	0.0925606	0.416547	0.918567	1.41582	2.01881	2.29634	2.16739	2.36601	2.97687	3.41766	3.40231	3.16429	2.8575	2.58134	2.49742	2.46781	2.21335	1.66139	1.15533	0.614062	0.163123	0.0130375	0	0	0	0	0	0	0	0	0	0	0	0	0	0	0	0	0	0	0	0	0	0	0	0
0	0	0	0	NaN	NaN	NaN	NaN	NaN	1.41174	1.84152	2.46527	3.21236	3.52639	3.3283	2.94526	2.60033	2.22824	1.89141	1.57527	1.29217	1.05174	0.507297	0.108031	0.00749216	0	0	0	0	0	0	0	0	0	0	0	0	0	0	0	0	0	0	0	0	0	0	0	0	0
0	0	0	0.0146627	0.182262	0.689197	1.36418	1.85221	1.93482	2.31264	2.93055	3.22424	3.54633	4.17276	4.25512	3.99385	3.5208	2.94676	3.08346	3.60678	3.3905	2.77871	1.72534	0.635983	0.115507	0.00740026	0	0	0	0	0	0	0	0	0	0	0	0	0	0	0	0	0	0	0	0	0	0	0	0
0	0	0	0	0	0	0.00773094	0.111974	0.544652	1.2843	1.93939	2.44859	2.55887	2.28821	1.89722	1.42074	0.974147	1.07131	1.04077	0.600618	0.161968	0.0129902	0	0	0	0	0	0	0	0	0	0	0	0	0	0	0	0	0	0	0	0	0	0	0	0	0	0	0	0
0	0	0	0	0.0255502	0.282571	0.751697	0.65799	0.450767	1.01988	2.01068	2.65725	2.51169	1.99822	1.74265	1.83815	1.76717	1.60916	1.70788	1.68237	1.08427	0.348441	0.0446528	0.00186896	0	0	0	0	0	0	0	0	0	0	0	0	0	0	0	0	0	0	0	0	0	0	0	0	0	0
0	0	0	0	0	0	0	0	0	0	0	0	0	0	0	0.0228512	0.238115	0.520092	0.262397	0.313228	1.00693	1.89921	3.25432	4.7795	4.82803	3.12103	1.38589	0.438025	0.0821414	0.00561222	0	0	0	0	0.00309356	0.0358123	0.107679	0.113641	0.0403635	0.00357669	0	0	0	0	0	0	0	0	0	0
0	0	0	0	0	0	0	0	0.020169	0.210166	0.479436	0.460561	0.915486	1.48667	1.63983	1.66507	1.8334	2.06098	2.24922	2.46362	2.33612	1.95877	2.11669	1.907	0.989857	0.241054	0.0183506	0	0	0	0	0	0	0	0	0	0	0	0	0	0	0	0	0	0	0	0	0	0	0
0	0	0	0	0	0	0	0	0	0.00534272	0.0658947	0.228118	0.288329	0.138871	0.314302	0.885908	1.20751	1.55461	1.86403	1.92997	1.71521	1.24067	0.499457	0.087061	0.0051872	0	0	0	0	0	0	0	0.0042052	0.0556535	0.219027	0.313168	0.127522	0.0118344	0	0	0	0	0	0	0	0	0	0	0	0
0	0	0	0	0	0	0	0	0	0	0	0	0	0	0.00920487	0.146427	0.788552	1.83596	2.2269	2.24035	2.39111	1.97435	1.44464	1.05447	0.613852	0.280342	0.0744209	0.00606677	0	0	0	0	0	0	0	0	0	0	0	0	0	0	0	0	0	0	0	0	0	0
0	0	0	0	0	0	0	0	0	0.021309	0.255911	0.886599	1.5527	2.07722	2.30838	2.38467	2.57868	2.8069	2.89083	2.65667	2.15402	1.9366	1.96222	1.49469	0.718077	0.174731	0.0134378	0	0	0	0	0.0057256	0.0596621	0.130314	0.0596621	0.0057256	0	0	0	0	0	0	0	0	0	0	0	0	0	0
0	0	0	0	0	0	0	0.00617254	0.109941	0.660044	1.60501	1.96909	1.95674	1.93873	1.98078	2.17	2.31465	2.40603	2.34426	2.58902	2.67738	2.06242	1.1545	0.384825	0.249926	0.311696	0.125901	0.0116547	0	0	0	0	0	0	0	0	0	0	0	0	0	0	0	0	0	0	0	0	0	0
0	0	0	0	0	0	0	0	0	0	0	0	0	0.00603909	0.090608	0.451211	0.990391	1.22549	1.13801	0.820465	1.19902	1.67776	1.60723	1.73168	1.9781	1.87571	1.70304	0.94301	0.231471	0.0175122	0	0	0	0	0.0107806	0.113791	0.260522	0.145442	0.0259374	0.00145456	0	0	0	0	0	0	0	0	0	0
0	0	0	0	0	0	0	0	0	0	0	0	0	0.0286364	0.336771	1.10463	1.76696	2.12819	2.0921	1.92783	1.51528	1.14783	0.734739	0.225485	0.0191679	0	0	0	0	0	0	0	0	0	0	0	0	0	0	0	0	0	0	0	0	0	0	0	0	0
0	0	0	0	0	0	0	0	0	0	0.00538758	0.0787583	0.394604	1.00328	1.67173	2.08229	1.86072	1.57381	1.60392	1.49726	1.08408	0.524724	0.128338	0.00987557	0	0	0	0	0	0	0	0	0	0	0	0	0	0	0	0	0	0	0	0	0	0	0	0	0	0
0	0	0	0	0	0	0	0	0	0	0	0	0	0	0	0	0.0133944	0.162165	0.575841	1.08725	1.79505	2.72563	3.09617	2.38984	1.97197	2.85753	3.25401	1.6018	0.312442	0.0199988	0	0	0	0	0	0	0	0	0	0	0	0	0	0	0	0	0	0	0	0
0	0	0	0	0	0	0	0	0	0.00982304	0.155947	0.830171	1.86352	2.10185	1.76693	1.45046	1.51132	1.891	2.32824	2.32302	1.88241	1.44402	1.23491	1.0237	0.651087	0.416664	0.143435	0.0128722	0	0	0	0	0	0	0	0	0	0	0	0	0	0	0	0	0	0	0	0	0	0
0	0	0	0	0	0	0	0	0	0	0	0	0	0	0	0.0304418	0.340866	0.979262	1.32563	1.79431	2.2048	2.33155	2.56525	2.55999	2.0051	0.822696	0.145707	0.0690956	0.178029	0.179447	0.0620612	0.00544438	0	0	0	0	0	0	0	0	0	0	0	0	0	0	0	0	0	0
0	0	0	0	0	0	0	0	0	0	0	0	0	0	0.0331522	0.386321	1.21735	1.69783	1.71859	1.63419	1.4921	1.43366	1.59264	1.8361	1.97506	1.51485	0.565689	0.0828075	0.0040261	0	0	0	0	0	0	0	0	0	0	0	0	0	0	0	0	0	0	0	0	0
0	0	0	0	0	0	0	0	0	0	0	0	0	0	0	0	0	0.0204382	0.232924	0.68248	0.79679	0.796067	1.07727	0.856012	0.267753	0.0226451	0	0	0	0	0	0	0.00381963	0.0398014	0.0869343	0.0398014	0.00381963	0	0	0	0	0	0	0	0	0	0	0	0	0
0	0	0.00590775	0.0615601	0.13446	0.0615601	0.00590775	0	0	0	0	0	0	0	0	0	0	0	0	0	0	0	0	0	0	0	0	0	0	0	0	0	0	0	0	0	0	0	0	0	0	0	0	0	0	0	0	0	0	0
0	0	0	0	0	0	0	0	0	0	0	0	0	0	NaN	NaN	NaN	NaN	NaN	0.0210848	0.232138	0.609411	0.502614	0.150609	0.01243	0	0	0	0	0	0	0	0	0	0	0	0	0	0	0	0	0	0	0	0	0	0	0	0	0
0	0	0	0	0	0	0	0	0.0045962	0.0734631	0.401736	0.981755	1.34239	1.49771	1.48891	1.00279	0.442175	0.663443	1.24033	1.35046	1.29589	1.07183	0.468342	0.086599	0.0053858	0	0	0	0	0	0	0	0	0	0	0	0	0	0	0	0	0	0	0	0	0	0	0	0	0
0	0	0	0	0	0	0	0	0.00367776	0.0603789	0.335699	0.805194	1.14027	1.58011	2.00991	2.16644	2.32223	2.37494	2.16985	1.736	1.59375	1.6096	1.11819	0.341355	0.0287921	0	0	0	0	0	0	0	0	0	0	0	0	0	0	0	0	0	0	0	0	0	0	0	0	0
0	0	0	0	0	0	0	0	0	0	0	0	0.0108909	0.125038	0.36825	0.40169	0.432713	1.02363	1.58636	1.74767	1.82558	1.89334	1.05822	0.250586	0.0184727	0	0	0	0	0	0	0	0	0	0	0	0	0	0	0	0	0	0	0	0	0	0	0	0	0
0	0	0	0	0	0	0.0149513	0.182905	0.648346	1.07673	1.30982	1.58611	1.57641	1.00633	0.293345	0.0473846	0.24875	0.632898	0.642212	0.606754	0.391176	0.598196	1.35012	1.3591	0.527776	0.0712312	0.00294926	0	0	0	0	0	0	0	0.0035681	0.0371804	0.0812096	0.0371804	0.0035681	0	0	0	0	0	0	0	0	0	0	0
0	0	0	0	0	0	0	0	0.0156697	0.163282	0.35664	0.163282	0.0156697	0	0.0296324	0.347547	1.08537	1.26351	0.599534	0.198776	0.258996	0.431461	0.863025	1.22443	1.18061	0.924839	0.493595	0.12759	0.010036	0	0	0	0	0.00355325	0.0370257	0.0808716	0.0370257	0.00355325	0	0	0	0	0	0	0	0	0	0	0	0
0	0	0	0	0	0	0	0	0	0	0	0	0	0	0	0	0	0	0	0	0.00506537	0.0883055	0.542072	1.50556	2.26346	2.23337	1.56373	0.76102	0.193962	0.0153148	0	0	0	0	0	0	0	0	0	0	0	0	0	0	0	0	0	0	0	0
0	0.00597195	0.0653364	0.168299	0.132949	0.0383499	0.00310722	0	0	0	0	0	0	0	0	0	0	0.0282037	0.324122	0.978814	1.2355	1.13265	1.12415	1.14277	1.05319	0.655058	0.187389	0.0154055	0	0	0	0	0	0	0	0	0	0.00811486	0.0845588	0.184693	0.0845588	0.00811486	0	0	0	0	0	0	0	0
0	0	0	0	0	0	0	0	0	0	0	0	0	0	0	0	0	0	0.0129451	0.164753	0.641686	1.2046	1.33616	1.0742	1.00137	0.671991	0.195988	0.0161537	0	0	0	0	0	0	0	0	0	0	0	0	0	0	0	0	0	0	0	0	0	0
0	0	0	0	0	0	0	0	0	0	0.0086419	0.120119	0.548769	1.20221	1.4738	1.21819	1.05169	1.22798	1.56705	1.6284	1.43753	1.35817	1.39703	1.34811	1.42297	1.26152	0.528454	0.084995	0.0045284	0	0	0	0	0	0	0	0	0	0	0	0.0119918	0.124957	0.272931	0.124957	0.0119918	0	0	0	0	0
0	0	0	0	0	0	0	0	0	0	0	0	0	0	0	0	0	0	0.0127555	0.139615	0.360123	0.285392	0.0825642	0.00669934	0	0	0	0	0	0	0	0	0	0	0	0	0	0	0	0	0	0	0	0	0	0	0	0	0	0
0	0.00745002	0.077631	0.169562	0.077631	0.00745002	0	0	0	0	0	0	0	0.0179199	0.198871	0.534371	0.463065	0.144435	0.0121413	0.008086	0.0937723	0.283177	0.306598	0.198182	0.473355	0.897138	0.633064	0.171992	0.0135739	0	0	0	0.00435289	0.0453581	0.0990713	0.0453581	0.00435289	0	0	0	0	0	0	0	0	0	0	0	0	0
0	0	0.00514706	0.0536336	0.117147	0.0536336	0.00514706	0	0	0	0	0	0	0	0	0	0	0.0182656	NaN	NaN	NaN	NaN	NaN	2.08887	1.94352	1.6093	0.829213	0.204958	0.0602084	0.0983201	0.0450142	0.00431989	0	0	0	0	0	0	0	0	0	0	0	0	0	0	0	0	0	0
0	0	0	0	0	0	0	0	0	0	0	0	0	0	0.0110187	0.147168	0.619282	1.21967	1.52869	1.67401	1.39943	0.961711	1.09212	1.54243	2.05704	2.17173	1.4975	0.459641	0.0389236	0	0	0	0	0	0	0	0	0	0	0	0	0	0	0	0	0	0	0	0	0
0	0	0	0	0	0	0	0	0	0	0	0	0	0	0	0.00779936	0.105317	0.457354	0.9786	1.43252	1.76143	1.40698	0.637541	0.634878	1.22077	1.9987	1.74807	1.08743	0.372309	0.0470975	0.0017781	0	0	0	0	0	0	0	0	0.00835657	0.0880748	0.200588	0.109778	0.0187495	0.00099738	0	0	0	0	0
0	0	0	0	0	0	0	0.0206828	0.21552	0.470738	0.21552	0.0206828	0	0	0	0	0	0	0.00566591	0.0829066	0.39419	0.774589	0.63081	0.196218	0.0165401	0.00243914	0.0290735	0.0936222	0.108651	0.0405468	0.00365708	0	0	0	0	0	0	0	0	0	0	0	0	0	0	0	0	0	0	0
0	0	0	0	0	0	0	0	0	0	0	0	0	0	0	0.00770598	0.10511	0.460474	0.94055	1.07254	NaN	NaN	NaN	NaN	NaN	0.456958	0.138072	0.0117369	0	0	0	0	0	0	0	0	0	0	0	0	0	0.00250798	0.0261337	0.0570813	0.0261337	0.00250798	0	0	0	0
0	0	0	0	0	0	0	0	0	0	0	0	0	0	0	0	0	0	0	0	0	0.0215095	0.268253	0.990306	1.66038	1.46334	0.57744	0.0894937	0.0046518	0	0	0	0	0	0	0	0	0	0	0	0	0	0	0	0	0	0	0	0	0
0	0	0	0	0	0	0	0	0	0	0	0	0	0.0198803	0.235193	0.774356	1.26025	2.25938	4.70628	6.7335	6.34245	4.71717	3.47741	3.16712	2.49661	1.23505	0.417137	0.561967	0.854405	0.385327	0.0482488	0.00146807	0	0	0	0	0	0	0	0.00764303	0.0796422	0.173954	0.0796422	0.00764303	0	0	0	0	0	0
0	0	0	0	0	0	0	0	0	0	0	0	0	0	0.0199381	0.236199	0.78741	1.28975	1.69433	2.02382	2.27283	2.46133	2.33203	2.24534	2.18852	1.6838	0.647105	0.0972198	0.00484671	0	0	0	0	0	0	0	0	0	0	0	0	0	0	0	0	0	0	0	0	0
0	0	0	0	0	0	0	0	0	0.0213236	0.33439	1.81075	4.53455	6.20295	5.85287	4.85884	4.27698	4.38069	4.62022	4.22674	3.88686	3.60125	2.78836	1.6241	0.869704	0.276676	0.104689	0.177775	0.0813914	0.0078109	0	0	0	0	0	0	0	0	0	0	0	0	0	0	0	0	0	0	0	0
0	0	0	0	0	0	0	0	0	0	0	0	0	0	0	0	0	0	0.0272702	0.287169	0.652005	0.352611	0.0586083	0.00300743	0.0114732	0.119554	0.263966	0.149115	0.0760411	0.0295613	0.00283691	0	0	0	0	0	0	0	0	0	0	0	0	0	0	0	0	0	0	0
0	0	0	0	0	0.00286659	0.0579224	0.431163	1.51479	2.88625	3.60351	3.82299	3.56279	2.73626	1.43588	0.372666	0.0294643	0	0	0	0	0	0	0	0	0	0	0	0	0	0	0	0	0	0	0	0	0	0	0	0	0	0	0	0	0	0.0159205	0.174473	0.45173	0.361123
0.105303	0.0123355	0.0416979	0.112004	0.0969891	0.0302353	0.00254097	0	0	0.00910382	0.136474	0.659117	1.23292	0.859919	0.232633	0.034678	0.198492	0.718566	1.37615	1.65739	1.02274	0.553406	0.184533	0.0165756	0	0	0	0	0	0	0	0	0	0	0	0	0	0	0	0	0	0	0	0	0	0	0	0	0	0.0207122
0	0	0	0	0	0	0	0	0	0	0	0	0	0	0	0	0	0	0	0	0.00942357	0.103671	0.271529	0.222803	0.066473	0.00547487	0	0	0	0	0	0	0	0	0	0	0	0	0	0	0	0	0	0	0	0	0	0	0	0
0	0	0	0	0	0	0	0	0	0	0	0	0	0	0	0.00829478	0.094118	0.268862	0.285699	0.354191	0.701216	0.680988	0.490073	0.168392	0.0150193	0	0	0	0	0	0	0	0	0	0	0	0	0	0	0	0	0	0	0	0	0	0	0	0	0
0	0	0	0	0	0	0	0.00506008	0.118075	0.890828	2.66677	4.40984	5.50358	5.23072	4.41517	3.531	3.11156	3.07012	2.77641	2.15203	1.66044	1.36252	0.811192	0.226588	0.0184415	0	0	0	0	0	0	0	0	0	0	0	0	0	0	0	0	0	0	0	0	0	0	0	0	0
0	0	0	0	0.00474131	0.0716963	0.373399	0.934401	1.35025	1.42239	1.503	2.12685	3.33054	4.4567	5.01989	5.20228	5.2609	5.06754	4.82955	4.29947	3.33179	1.53957	0.325718	0.0226657	0	0	0	0	0	0	0	0	0	0	0	0	0	0	0	0	0	0	0	0	0	0	0	0	0	0
0	0	0.0138205	0.169837	0.607834	1.01648	1.20481	1.38164	1.50425	1.80093	2.36173	2.8926	3.44165	4.16827	4.53264	4.48315	4.31607	4.11438	4.00611	3.68679	3.43478	3.09272	2.31707	1.498	0.83311	0.244224	0.0205271	0	0	0	0	0	0	0	0	0	0	0	0	0	0	0	0	0	0	0	0	0	0	0
0	0	0	0	0	0	0	0.0232638	0.288589	1.08668	2.15463	3.0195	3.18725	3.33505	3.88905	4.2415	4.38828	4.48702	4.24609	3.6164	2.88382	2.21668	1.48255	0.64436	0.252278	0.0756994	0.00668775	0	0	0	0	0	0	0	0	0	0	0	0	0	0	0	0	0	0	0	0	0	0	0
0	0	0	0	0.0222343	0.255299	0.776129	1.05897	1.26443	1.62512	1.94507	2.4619	2.96978	3.48736	4.3976	4.82207	4.19263	3.40096	2.74075	2.22916	1.40333	0.634945	0.46524	0.223231	0.0377727	0.00202028	0	0	0	0	0	0	0	0	0	0	0	0	0	0	0	0	0	0	0	0	0	0	0	0
0	0	0	0	0	0	0	0	0.0276214	0.338202	1.21727	2.17136	2.86539	3.47362	3.96012	3.70475	3.07459	2.88597	2.78116	2.60562	2.3312	1.95229	1.62887	1.41817	1.09073	0.388226	0.041715	0.000883999	0	0	0	0	0	0	0	0	0	0	0	0	0	0	0	0	0	0	0	0	0	0
0	0	0	0	0	0	0	0	0	0.014136	0.191028	0.825944	1.71344	2.32388	2.8659	3.29937	3.41044	3.02227	2.82257	3.0184	2.83353	2.01737	1.21978	0.664775	0.195851	0.0165257	0	0	0	0	0	0	0	0	0	0	0	0	0	0	0	0	0	0	0	0	0	0	0	0
0	0	0	0	0	0	0	0.0205428	0.316643	1.67961	4.20372	6.20221	7.03172	6.85099	6.35383	6.11244	6.08309	5.84394	5.2806	4.7172	4.062	3.25105	2.53477	1.74306	0.86328	0.275257	0.0490841	0.00322166	0	0	0	0	0	0	0	0	0	0	0	0	0	0	0	0	0	0	0	0	0	0
0	0	0	0	0.00975727	0.107795	0.292077	0.338036	0.575998	1.08535	1.18793	1.32303	1.80554	2.14942	2.45892	2.70956	2.75094	2.62794	2.48982	2.02149	1.63519	1.23734	0.652092	0.169953	0.0134646	0	0	0	0	0	0	0	0	0	0	0	0	0	0	0	0	0	0	0	0	0	0	0	0	0
0	0	0	0	0	NaN	NaN	NaN	NaN	NaN	2.76883	4.32775	5.36365	5.66516	5.65061	5.44914	5.15353	4.97858	4.66977	4.28127	3.96583	3.12896	2.21525	1.23068	0.418311	0.0718029	0.00444951	0	0	0	0	0	0	0	0	0	0	0	0	0	0	0	0	0	0	0	0	0	0	0
0	0	0	0	0	0.0265907	0.322639	1.14212	2.02109	2.59619	2.7817	2.99312	3.42012	3.98318	4.31585	4.342	4.27097	3.85889	2.86195	2.12407	1.48972	0.678358	0.25212	0.244164	0.107037	0.0102721	0	0	0	0	0	0	0	0	0	0	0	0	0	0	0	0	0	0	0	0	0	0	0	0
0	0	0	0	0	0	0	0.00866089	0.136238	0.739822	1.87923	2.85831	3.51635	3.91385	4.27921	4.43956	4.15174	3.56384	3.19345	3.08999	2.85022	2.45356	2.09199	1.66417	1.3073	0.775541	0.219478	0.0179956	0	0	0	0	0	0	0	0	0	0	0	0	0	0	0	0	0	0	0	0	0	0
0	0	0	0	0	0	0	0	0	0.00432225	0.0852028	0.561022	1.48971	2.2596	3.20018	4.00088	3.96394	3.46937	3.58967	3.90693	3.54244	2.77814	2.03509	1.32262	0.590743	0.139882	0.0711136	0.133706	0.0612153	0.00587465	0	0	0	0	0	0	0	0	0	0	0	0	0	0	0	0	0	0	0	0
0	0	0	0	0	0.0103034	0.142867	0.6598	1.54685	2.2662	2.51596	2.74704	3.11044	3.07132	2.77934	2.67794	3.02641	3.20806	2.95429	2.56822	2.07157	1.32678	0.50406	0.0902925	0.00564215	0	0	0	0	0	0	0	0	0	0	0	0	0	0	0	0	0	0	0	0	0	0	0	0	0
0	0	0	0	0	0	0	0	0	0.0104971	0.109382	0.238913	0.109382	0.0104971	0	0	0	0.0184429	0.197051	0.493396	0.574371	0.975754	1.47852	1.78533	1.68052	1.25249	0.862292	0.637239	0.681208	0.500199	0.151955	0.0127185	0	0	0	0	0	0	0	0	0	0	0	0	0	0	0	0	0	0
0	0	0	0	0	0	0	0.0269553	0.282894	0.634473	0.32669	0.0479284	0.00201273	0	0	0	0	0	0	0	0	0	0	0	0	0	0	0	0	0	0	0	0	0	0	0	0	0	0	0	0	0	0	0	0	0	0	0	0	0
0	0	0	0	0	0.0102334	0.132273	0.507912	0.841202	1.23271	2.29025	2.38569	1.73813	1.09177	0.780118	0.684638	0.259104	0.0292601	0.0860028	0.422094	0.70489	0.301893	0.0284417	0	0	0	0	0	0	0	0	0	0	0	0	0	0	0	0	0	0	0	0	0	0	0	0	0	0	0
0	0	0	0	0	0	0	0	0.00859679	0.118125	0.496701	0.776774	0.388009	0.0759483	0.135799	0.583304	1.38533	2.24331	2.82254	3.03906	2.68762	2.12022	1.63753	1.31849	0.676658	0.157615	0.0116046	0	0	0	0	0.00129268	0.0253151	0.15285	0.283064	0.124722	0.0118451	0	0	0	0	0	0	0	0	0	0	0	0	0
0	0	0	0	0	0	0	0	0.0255217	0.308609	1.07757	1.89636	3.00473	4.79379	6.03009	6.52132	6.48639	6.08962	5.39497	4.81211	4.09472	3.40333	2.62463	1.6825	0.79281	0.199116	0.0156298	0	0	0	0	0.00383797	0.0399926	0.0873518	0.0399926	0.00383797	0	0	0	0	0	0	0	0	0	0	0	0	0	0
0	0	0	0	0	0	0	0	0.0105865	0.132646	0.506515	1.01753	1.63322	2.26743	2.6347	3.49753	4.8247	5.09298	4.38513	3.6377	3.28524	2.84379	2.55501	2.28702	1.68124	0.752841	0.161431	0.0114361	0	0	0	0	0	0	0	0	0	0	0	0	0	0	0	0	0	0	0	0	0	0
0	0	0	0	0.0144583	0.182018	0.698351	1.35976	1.95517	2.86772	4.62773	6.4267	7.39854	7.87657	7.85343	7.58495	7.16423	6.40081	5.72354	5.25193	4.31261	2.49758	0.862658	0.198981	0.0368203	0.00276144	0	0	0	0	0	0	0	0	0	0	0	0	0	0	0	0	0	0	0	0	0	0	0	0
0	0	0	0	0.00474078	0.0775161	0.431241	1.05641	1.59911	2.43855	3.39613	3.86963	4.15671	4.44521	4.84222	5.20924	4.98322	4.6117	4.09797	3.31549	2.49862	1.74312	0.742478	0.143615	0.00937444	0	0	0	0	0	0	0	0	0	0	0	0	0	0	0	0	0	0	0	0	0	0	0	0	0
0	0	0.00523628	0.0784078	0.403614	1.00696	1.48071	1.71792	2.07082	2.45031	2.83774	3.6321	4.30768	4.41458	3.92471	3.13024	2.44722	1.69057	1.00433	0.459126	0.1128	0.00875399	0	0	0	0	0	0	0	0	0	0	0	0	0	0	0	0	0	0	0	0	0	0	0	0	0	0	0	0
0	0	0	0	0	0	0.0157393	0.195762	0.741617	1.49399	2.22544	2.60239	2.70646	2.91781	3.2359	3.56835	3.50978	2.99294	2.38227	1.72076	1.16692	0.739558	0.236385	0.0205136	0	0	0	0	0	0	0	0	0	0	0	0	0	0	0	0	0	0	0	0	0	0	0	0	0	0
0	0	0	0	0.0191173	0.220738	0.68287	0.970968	1.23548	1.88304	2.80536	3.59082	4.17337	4.42474	4.64828	4.41006	3.71276	3.00813	2.15405	1.54297	0.898488	0.255372	0.0210092	0	0	0	0	0	0	0	0	0	0	0	0	0	0	0	0	0	0	0	0	0	0	0	0	0	0	0
0	0	0	0.0119498	0.159415	0.666999	1.28742	1.57365	1.89711	2.28751	2.76498	3.53822	4.25857	5.02064	5.41509	4.99377	4.47923	4.23912	3.82735	3.32549	2.35398	1.28031	0.448382	0.137143	0.141028	0.062514	0.00599928	0	0	0	0	0	0	0	0	0	0	0	0	0	0	0	0	0	0	0	0	0	0	0
0	0	0	0	0	0.02203	0.233571	0.579098	0.731064	1.31542	1.86099	2.45669	2.89321	2.92686	2.64925	2.44219	2.06601	1.96082	1.68274	1.25062	0.626035	0.151281	0.0114758	0	0	0	0	0	0	0	0	0	0	0	0	0	0	0	0	0	0	0	0	0	0	0	0	0	0	0
0	0	0	0	0	0.0191397	0.230013	0.786989	1.28849	1.70353	2.48854	3.35242	3.4644	3.06874	2.74513	2.44033	1.94306	1.67606	1.5819	1.06741	0.378908	0.0596236	0.00329979	0	0	0	0	0	0	0	0	0	0	0	0	0	0	0	0	0	0	0	0	0	0	0	0	0	0	0
0	0	0	0.0172301	0.200808	0.643317	1.00576	1.31364	1.62745	1.86373	1.72225	1.51146	1.5085	1.38925	0.764805	0.191805	0.0147558	0	0	0	0	0	0	0	0	0	0	0	0	0	0	0	0	0	0	0	0	0	0	0	0	0	0	0	0	0	0	0	0	0
0	0	0	0	0	0	0	0	0	0.0151139	0.15749	0.34399	0.15749	0.0240693	0.123429	0.526007	0.877152	0.652551	0.668886	1.12373	1.47148	1.43181	1.35649	1.22288	0.583231	0.116629	0.00767557	0	0	0	0	0	0	0	0	0	0	0	0	0	0	0	0	0	0	0	0	0	0	0
0	0	0	0	0	0.0244493	0.275846	0.802707	1.0596	1.40497	2.03959	2.51147	2.60446	2.37126	2.3762	2.5888	2.74075	2.70187	2.26555	1.88159	1.56028	1.00061	0.333749	0.0431782	0.0017794	0	0	0	0	0	0	0	0	0	0	0	0	0	0	0	0	0	0	0	0	0	0	0	0	0
0	0	0	0	0	0	0	0	0	0.00611345	0.0856349	0.39838	0.916884	1.31218	1.39068	1.21545	1.20215	1.3436	1.4026	1.56841	1.65063	1.34473	0.537145	0.083065	0.00425411	0	0	0	0	0	0	0	0	0	0	0	0	0	0	0	0	0	0	0	0	0	0	0	0	0
0	0	0	0	0	0	0.010331	0.130666	0.474955	0.631473	0.250154	0.0462031	0.241625	0.548551	0.484484	0.813794	1.32377	1.82795	1.89445	1.49346	1.04304	0.442395	0.0834989	0.00532103	0	0	0	0	0	0	0	0	0	0	0	0	0	0	0	0	0	0	0	0	0	0	0	0	0	0
0	0	0	0	0	0	0	0	0.0121196	0.126289	0.275841	0.152468	0.322741	1.01875	1.46332	1.41322	1.30994	1.28784	1.50901	1.78469	1.85257	1.2262	0.411144	0.0595779	0.00302237	0	0	0	0	0.00170888	0.0206252	0.0682609	0.0819502	0.0310758	0.00281826	0	0	0	0	0	0	0	0	0	0	0	0	0	0	0
0	0	0	0	0	0	0	0	0.0115773	0.120638	0.263499	0.120638	0.0115773	0	0.00451978	0.0663115	0.322563	0.711376	0.922019	1.01592	0.809378	0.271066	0.0237082	0	0	0	0	0	0	0	0	0.00630739	0.0657245	0.143556	0.0657245	0.00630739	0	0	0	0	0	0	0	0	0	0	0	0	0	0
0	0	0	0	0	0	0	0	0	0	0	0.0150097	0.174537	0.535044	0.637773	0.557624	0.824061	1.01385	1.09146	1.20978	1.25556	1.16312	0.811301	0.405266	0.378228	0.196562	0.03403	0.00184148	0	0	0.00652968	0.0680409	0.148615	0.0680409	0.00652968	0	0	0	0	0	0	0	0	0	0	0	0	0	0	0
0	0	0	0	0	0	0	0	0	0	0	0	0	0	0	0	0.0257974	0.307493	1.01522	1.42238	1.12687	0.586141	0.224626	0.168587	0.0715598	0.00686738	0	0	0	0	0	0	0	0	0	0	0	0	0	0	0	0	0	0	0	0	0	0	0	0
0	0	0	0	0	0	0	0	0.0168397	0.175474	0.401366	0.386856	0.702287	1.11969	1.51913	1.78792	1.89419	1.71519	1.5415	1.47378	1.02365	0.315833	0.0267779	0	0	0	0	0	0	0.00367048	0.0382473	0.0835398	0.0382473	0.00367048	0	0	0	0	0	0	0	0	0	0	0	0	0	0	0	0
0	0	0	0	0	0	0	0	0	0	0	0	0	0.00589707	0.0810971	0.362139	0.774207	1.01008	1.05337	0.974832	0.779919	0.571514	0.521331	0.411361	0.438416	0.185779	0.0176457	0	0	0	0	0	0	0	0	0	0	0	0	0	0	0	0	0	0	0	0	0	0	0
0	0	0	0	0	0	0.00903802	0.0941783	0.205704	0.130315	0.43321	1.37493	2.09561	2.36989	2.26782	2.06795	2.07957	2.43919	2.07689	0.881757	0.161148	0.0100088	0	0	0	0	0	0	0	0	0	0	0	0	0	0	0	0	0	0	0	0	0	0	0	0	0	0	0	0
0	0	0	0	0	0	0	0	0	0	0	0	0	0	0	0	0.0132126	0.141303	0.338492	0.220186	0.0546232	0.0631871	0.308612	0.53121	0.229496	0.0216751	0	0	0	0	0	0	0	0	0	0	0	0	0	0	0	0	0	0	0	0	0	0	0	0
0	0	0	0	0	0	0	0	0	0	0	0	0	0	0	0	0.00800143	0.0887527	0.23813	0.205732	0.0794735	0.166409	0.351729	0.161033	0.0154539	0	0	0	0	0	0	0	0	0.00607584	0.0633117	0.138286	0.0633117	0.00607584	0	0	0	0	0	0	0	0	0	0	0	0
0	0	0	0	0	0	0	0	0	0	0	0	0	0	0	0	0.00351861	0.0588302	0.333661	0.805958	1.08588	1.28834	1.40337	1.46317	1.47414	1.07477	0.674193	0.347921	0.183041	0.0596253	0.00530017	0	0	0	0	0	0	0	0	0	0	0	0	0	0	0	0	0	0	0
0	0	0	0.00694549	0.0865424	0.320291	0.565441	0.707647	0.970991	2.08004	4.55717	6.46748	6.486	5.55852	4.72511	4.14148	3.35822	2.24036	1.3347	0.949423	0.62578	0.217933	0.274329	0.742614	0.893362	0.694225	0.234496	0.0206492	0	0	0	0	0.00249959	0.0514265	0.331293	0.70723	0.493108	0.128915	0.00993594	0	0	0	0	0	0	0	0	0	0	0
0	0	0	0	0	0	0	0	0	0	0	0	0	0	0	0	0	0	0	0	0.00226351	0.027875	0.0962057	0.121195	0.0469519	0.00428862	0	0	0	0	0	0	0	0	0	0	0	0	0	0	0	0	0	0	0	0	0	0	0	0
0	0	0	0	0	0	0	0	0	0	0	0	0	0	0	0	0	0	0	0	0	0	0	0	0	0	0	0	0	0	0	0	0	0	0	0	0	0	0	0	0	0	0	0	0	0	0	0	0	0
0	0	0	0	0	0.0108928	0.139281	0.543574	1.00806	1.18681	1.16867	1.30555	1.65503	1.4087	0.794739	0.225453	0.0481488	0.324343	0.848729	0.695015	0.206996	0.0170346	0	0	0	0	0	0	0	0	0	0	0	0	0	0	0	0	0	0	0	0	0	0	0	0	0	0	0	0
0	0	0	0	0	0	0	0	0	0	0	0	0	0	0	0	0	0.00476457	0.0715334	0.346331	0.650272	0.456727	0.124399	0.00983796	0	0	0	0	0	0	0	0	0	0	0	0	0	0	0	0	0	0	0	0	0	0	0	0	0	0
0	0	0	0	0	0	0	0	0	0.00852734	0.115506	0.475097	0.730039	0.361901	0.0711657	0.122419	0.394268	0.473505	0.179584	0.0162873	0.00632861	0.0877176	0.374659	0.600567	0.318587	0.060866	0.00375174	0	0	0	0	0	0	0	0	0	0	0	0	0	0	0	0	0	0	0	0	0	0	0
0	0	0	0	0	0	0	0	0	0	0	0	0	0	0.0207479	0.216199	0.472221	0.216199	0.0207479	0	0	0	0	0	0	0	0	0	0	0	0	0	0	0	0	0	0	0	0	0	0	0	0	0	0	0	0	0	0	0
0	0	0	0	0	0	0	0	0	0	0	0	0	0	0	0	0	0.0153636	0.160092	0.349674	0.172473	0.144371	0.281778	0.129007	0.0123805	0	0	0	0	0	0	0	0	0	0	0	0	0	0	0	0	0	0	0	0	0	0	0	0	0
0	0	0.0178714	0.215459	0.776647	1.61584	2.74533	3.31143	2.99754	2.77378	2.71784	2.70264	3.21154	4.31986	5.05656	4.79542	3.84963	3.16899	2.67445	1.97105	1.3011	0.617148	0.147347	0.0111638	0	0	0	0	0	0	0	0	0	0	0	0	0	0	0	0	0	0	0	0	0	0	0	0	0	0
0	0	0.0126814	0.145002	0.422614	0.424796	0.146667	0.0128582	0.013487	0.161733	0.531747	0.663792	0.323554	0.0620351	0.00391922	0	0.00565747	0.0706983	0.251161	0.326292	0.128055	0.0117461	0	0	0	0	0	0	0	0	0	0	0	0	0	0	0	0	0	0	0	0	0	0	0	0	0	0	0	0
0	0	0	0	0	0	0.0128247	0.136209	0.330872	0.346341	0.639134	1.23036	2.12539	3.43681	4.27804	4.31361	3.59737	2.7784	2.61985	2.46188	2.02777	1.54058	1.10334	0.681939	0.395193	0.165815	0.0345777	0.00241087	0	0	0	0	0	0	0	0	0	0	0	0	0	0	0	0	0	0	0	0	0	0
0	0	0	0	0	0	0	0	0	0.0285472	0.330544	1.0497	1.66106	2.03181	1.85363	1.71276	1.51358	1.29663	0.972255	0.425479	0.0850909	0.0057066	0	0	0	0	0	0	0	0	0	0	0	0	0	0	0	0	0	0	0	0	0	0	0	0	0	0	0	0
0	0	0	0	0	0	0	0	0	0	0	0	0	0	0	0	0	0	0.0221378	0.230682	0.503855	0.230682	0.0221378	0	0	0	0	0	0	0	0	0	0	0	0	0	0	0	0	0	0	0	0	0	0	0	0	0	0	0
0	0	0	0	0	0	0	0	0	0	0.0380597	0.477037	1.77305	3.02431	3.37115	3.53543	3.52126	3.37738	2.96173	2.34729	1.69536	0.997805	0.372632	0.0695664	0.00454514	0	0	0	0	0	0	0	0	0	0	0	0	0	0	0	0	0	0	0	0	0	0	0	0	0
0	0	0	0	0	0	0	0	0	0.0147654	0.184326	0.689	1.21684	1.14478	0.476103	0.366318	0.534112	0.484361	0.886782	1.17174	0.926945	0.479162	0.126301	0.0101123	0	0	0	0	0	0	0	0	0	0	0	0	0	0	0	0	0	0	0	0	0	0	0	0	0	0

## Sheet: Cell 2 Long CM28_114
0	0	0	0	0	0	0	0	0.0481497	0.581599	2.02292	3.36239	3.64228	2.64253	1.373	0.37777	0.0309743	0	0	0	0	0	0	0	0	0	0	0	0	0	0	0	0	0	0	0	0	0	0	0	0	0	0	0	0	0	0	0	0.0128546	0.156062
0.546259	0.879574	0.77254	0.264423	0.0232536	0	0.00863579	0.105692	0.396288	0.895974	1.91912	3.96211	6.30318	6.53449	6.16359	6.51051	4.98217	1.6141	0.139279	0	0	0	0	0	0	0	0	0	0	0	0	0	0	0	0	0	0	0	0	0	0	0	0	0	0	0	0	0	0	0
0	0	0	0	0	0	0	0.0269242	0.347	1.53798	4.51812	9.41784	12.4668	12.3201	10.6316	9.12339	7.44488	4.80946	2.012	0.432283	0.031073	0	0	0	0	0	0	0	0	0	0	0	0	0	0	0	0	0	0	0	0	0	0	0	0	0	0	0	0.0246671	0.263559
0.629379	0.405472	0.0926253	0.00652175	0	0	0	0.026928	0.325567	1.13037	1.85283	2.05075	1.81181	1.39628	0.784287	0.215958	0.0175403	0	0	0	0	0	0	0	0	0	0	0	0	0	0	0	0	0	0	0	0	0	0	0	0	0	0	0	0	0	0	0	0	0
0	0	0	0	0	0	0.0195662	0.265798	1.28196	3.83741	7.65215	9.98399	10.1829	8.70297	7.21666	5.9133	3.69636	1.32798	0.225169	0.0135276	0	0	0	0	0	0	0	0	0	0	0	0	0	0	0	0	0	0	0	0	0	0	0	0	0	0	0	0	0	0
0	0	0	0	0.0212465	0.338429	1.92093	5.33454	8.24692	8.46611	7.77941	6.7089	5.34315	4.04369	2.81567	1.2954	0.289229	0.0210057	0	0	0	0	0	0	0	0	0	0	0	0	0	0	0	0	0	0	0	0	0	0	0	0	0	0	0	0	0	0	0	0
0	0	0	0	0	0	0.0242864	0.326441	1.43515	3.32464	5.44076	7.03794	6.81139	5.15453	3.2719	1.54581	0.415017	0.0474956	0.00177766	0	0	0	0	0	0	0	0	0	0	0	0	0	0	0	0	0	0	0	0	0	0	0	0	0	0	0	0	0	0	0
0	0.0201357	0.225561	0.622327	0.568117	0.184176	0.0277326	0.180493	1.0193	3.33586	6.68174	8.36783	7.22001	4.14382	2.23318	1.47217	0.698121	0.159369	0.0116949	0	0	0	0	0	0	0	0	0	0	0	0	0	0	0	0	0	0	0	0	0	0	0	0	0	0	0	0	0	0	0
0	0	0	0	0	0	0	0	0	0.00842145	0.108013	0.423533	0.765119	0.691894	0.236524	0.0207543	0	0	0	0	0	0	0	0	0	0	0	0	0	0	0	0	0	0	0	0	0	0	0	0	0	0	0	0	0	0	0	0	0	0
0	0	0	0	0	0	0	0.00798853	0.0850903	0.244631	0.619618	1.44943	1.47495	0.681101	0.139433	0.00950092	0	0	0	0	0	0	0	0	0	0	0	0	0	0	0	0	0	0	0	0	0	0	0	0	0	0	0	0	0	0	0	0	0	0
0	0	0	0.0198525	0.206868	0.451841	0.226469	0.268233	1.00354	2.39363	4.64371	7.05688	8.40931	8.54238	6.26951	2.0232	0.174789	0	0	0	0	0	0	0	0	0	0	0	0	0	0	0	0	0	0	0	0	0	0	0	0	0	0	0	0	0	0	0	0	0
0	0	0	0	0	0.0304941	0.379069	1.39342	2.40284	2.71255	2.57066	2.08564	1.37427	0.690462	0.184775	0.0149472	0	0	0	0	0	0	0	0	0	0	0	0	0	0	0	0	0	0	0	0	0	0	0	0	0	0	0.0145833	0.157493	0.389555	0.277858	0.0896009	0.186615	0.395524	0.181084
0.0173781	0	0	0	0	0	0	0	0	0	0	0	0	0	0	0	0	0	0	0	0	0	0	0	0	0	0	0	0	0	0	0.0047997	0.0500141	0.135563	0.379547	1.20577	1.80447	1.19775	0.32799	0.0261742	0	0	0	0	0	0	0	0	0	0
0	0	0	0	0	0	0	0	0	0	0	0	0	0	0	0	0	0	0	0	0	0	0	0	0	0	0	0	0.0483158	0.814543	4.58513	10.328	11.095	9.05829	6.81857	5.03224	3.61484	2.53909	1.7343	1.13914	0.678496	0.208644	0.0178584	0	0	0	0	0	0	0
0	0	0	0	0	0	0	0	0	0	0	0	0	0	0	0	0	0	0	0	0	0	0	0	0	0	0	0	0.0195279	0.337708	2.03532	5.41977	7.55859	7.03761	5.42358	3.76411	2.30789	1.63372	1.17411	0.601615	0.155991	0.0123645	0	0	0	0	0	0	0	0
0	0	0	0	0	0	0	0	0	0	0	0	0	0	0	0	0	0	0	0	0	0	0	0	0	0	0	0	0.0399331	0.515249	2.01484	3.51056	3.60201	3.24439	2.46917	1.45487	0.649357	0.161695	0.0127143	0	0	0	0	0	0	0	0	0	0	0.00414309
0.043172	0.0942962	0.043172	0.00414309	0	0	0	0	0	0	0	0	0	0	0	0	0	0	0	0	0	0	0	0	0	0	0	0	0	0	0	0	0	0	0.0276866	0.361168	1.45883	2.77962	3.48493	4.13867	4.32029	3.58598	2.97272	2.07741	1.17505	0.447662	0.0849627	0.00558302	0	0
0	0	0	0	0	0	0	0	0	0	0	0	0	0	0	0	0	0	0	0	0	0	0	0	0	0	0	0	0	0	0	0	0.0606181	0.782221	3.15889	6.47951	8.98292	9.52617	8.15088	6.3962	4.62666	2.96373	1.6545	0.560116	0.0812767	0.00403189	0	0	0.0186136	0.193958
0.423643	0.193958	0.0186136	0	0	0	0	0	0	0	0	0	0	0	0	0	0	0	0	0	0	0	0	0	0	0.00847447	0.088306	0.254242	0.827763	2.51083	3.63409	3.18455	2.46267	1.58379	0.643444	0.132005	0.00920474	0	0	0	0	0	0	0	0	0	0	0	0	0
0	0	0	0	0	0	0	0	0	0	0	0	0	0	0	0	0	0	0	0	0	0	0.0072432	0.0848809	0.262857	0.289534	0.127755	0.253044	0.631837	0.751191	1.34637	2.90734	4.74705	4.58635	2.80048	0.936575	0.138123	0.00713689	0	0	0	0	0	0	0	0	0	0	0	0
0	0	0	0	0	0	0	0	0	0	0	0	0	0	0	0	0	0	0	0	0	0	0	0	0	0.0201526	0.374909	2.41313	6.66371	9.85696	10.7865	10.573	9.59674	7.91771	6.2501	4.7032	3.41323	2.53328	1.86369	1.27766	0.670226	0.179573	0.0144559	0	0	0	0	0	0	0
0	0	0	0	0	0	0	0	0	0	0	0	0	0	0	0	0	0	0	0	0	0	0	0	0	0	0	0	0	0	0.173734	2.07824	7.01411	10.9167	11.4423	9.64748	7.40419	5.63438	4.15633	2.84567	1.73971	0.753347	0.384052	0.226696	0.0645225	0.0052684	0	0	0	0
0	0	0	0	0	0	0	0	0	0	0	0	0	0	0	0	0	0	0	0	0	0	0	0	0	0	0	0	0.00539078	0.193904	1.73358	5.1956	7.44303	8.10671	8.34084	7.44939	4.76203	1.60128	0.220631	0.0102151	0	0	0	0	0	0	0	0	0	0
0	0	0	0	0	0	0	0	0	0	0	0	0	0	0	0	0	0	0	0	0.0361143	0.414394	1.25005	1.62705	1.82271	2.52856	2.94641	2.38082	1.47778	0.673768	0.451665	0.259921	0.0636442	0.00474752	0	0	0	0	0	0	0	0	0	0	0	0	0	0	0	0
0	0	0	0	0	0	0	0	0	0	0	0	0	0	0	0	0	0	0	0	0	0	0	0.0499625	0.574576	1.73718	2.16231	1.67747	0.894916	0.242428	0.019636	0	0	0	0	0	0	0	0	0	0	0	0	0	0	0	0	0	0	0
0	0	0	0	NaN	NaN	NaN	NaN	NaN	0.10333	0.225694	0.10333	0.00991632	0	0	0	0	0	0	0	0	0	0	0	0	0	0	0	0.00156956	0.0316754	0.216533	0.591535	0.704509	0.370198	0.0826499	0.00590008	0	0	0	0	0	0	0	0	0	0	0	0	0	0
0	0	0	0	0	0	0	0	0	0	0	0	0	0	0	0	0	0	0	0	0	0	0.0446066	0.525337	1.68551	2.27653	1.81523	1.13348	0.933634	1.10106	0.702365	0.297444	0.277392	0.120798	0.0115926	0	0	0	0	0	0	0	0	0	0	0	0	0	0	0
0	0	0	0	0	0	0	0	0	0	0	0	0	0	0	0	0	0	0	0	0	0	0	0	0.0558721	0.754186	3.31176	7.31382	10.1451	10.5326	9.39164	7.21471	5.25	3.20992	1.4348	0.352726	0.0275414	0	0	0	0	0	0	0	0	0	0	0	0	0
0	0	0	0	0	0	0	0	0	0	0	0	0	0	0	0	0	0	0	0	0	0	0	0	0	0.0480849	0.676844	3.19899	7.5639	10.5179	9.55949	6.1893	2.39458	0.442981	0.0284353	0	0	0	0	0	0	0	0	0	0	0	0	0	0	0
0	0	0	0	0	0	0	0	0	0	0	0	0	0	0	0	0	0	0	0	0	0	0	0	0	0	0	0	0	0	0	0.00528261	0.0973439	0.64919	2.03371	3.52321	3.82591	2.78868	1.42231	0.403187	0.146896	0.405581	0.585975	0.30508	0.0597893	0.0038023	0	0	0	0
0	0	0	0	0	0	0	0	0	0	0	0	0	0	0	0	NaN	NaN	NaN	NaN	NaN	NaN	0	0	0	0	0	0	0.0808923	1.08243	4.52034	8.32455	8.06706	5.73267	3.81673	2.38599	1.15587	0.460501	0.118387	0.00964417	0	0	0	0	0	0	0	0	0.0107155	0.111658
0.243883	0.111658	0.0107155	0	0	0	0	0	0	0	0	0	0	0	0	0	0	0	0	0.0192797	0.286472	1.41817	3.15714	4.01936	4.53094	4.91098	4.3319	3.45681	2.86641	2.43348	1.52448	0.562397	0.104492	0.00685151	0	0	0	0	0	0	0	0	0	0	0	0	0	0	0.00859384	0.0895498
0.195595	0.0895498	0.00859384	0	0	0	0	0	0	0	0	0	0	0	0	0	0	0	0	0	0	0	0	0	0.00650358	0.119021	0.737448	1.83333	2.06971	1.58774	1.7678	2.11138	1.66388	0.634906	0.0980836	0.00513378	0	0	0	0	0	0	0	0	0	0	0	0	NaN	NaN
NaN	NaN	NaN	0	0	0	0	0	0	0	0	0	0.0415012	0.482118	1.48818	1.83843	1.19184	0.406793	0.0651341	0.00374716	0	0	0.0103988	0.108358	0.236676	0.108358	0.0103988	0	0	0	0	0	0	0	0	0	0	0	0	0	0	0	0	0	0	0	0	0	0	0
0	0.0180854	0.188454	0.411621	0.188454	0.0180854	0	0	0	0	0	0	0	0	0	0	0	0	0	0	0	0	0	0	0	0	0.0573576	0.694944	2.42662	4.06695	5.10757	6.34977	6.74003	4.02596	1.05755	0.0830534	0	0	0	0	0	0	0	0	0	0	0	0	0	0
0	0	0	0	0	0	0	0	0	0	0	0	0	0	0	0	0	0	0	0	0	0	0	0.00956942	0.106923	0.348686	0.955702	2.59037	4.03939	3.84168	2.78437	1.28892	0.288169	0.0209335	0	0	0	0	0	0	0	0	0	0	0	0	0	0	0	0
0	0	0	0	0	0	0	0	0	0	0	0	0	0	0	0	0	0	0	0	0	0	0.00728924	0.11167	0.556587	1.08192	0.801232	0.237864	0.165483	0.765823	1.40331	0.795822	0.161317	0.0104191	0	0	0	0	0	0	0	0	0	0	0	0	0	0	0	0
0	0	0	0	0	0	0	0	0	0	0	0	0	0	0	0	0	0	0	0	0	0	0	0	0	0	0	0	0.0103083	0.225811	1.62208	4.51345	5.94289	4.8712	2.97401	1.46947	0.590281	0.141538	0.0110202	0	0	0	0	0	0	0	0	0	0	0
0	0	0	0	0	0	0	0	0	0	0	0	0	0	0	0	0	0	0	0	0	0	0	0	0	0	0	0	0	0.0399304	0.503468	1.96364	4.00143	5.22572	3.92952	1.59282	0.311974	0.0210005	0	0	0	0	0	0	0	0	0	0	0	0
0	0	0	0	0	0	0	0	0	0	0	0	0	0	0	0	0	0	0	0	0	0	0	0	0	0	0	0	0	0.0088254	0.0919627	0.205741	0.145965	0.153116	0.123592	0.0382002	0.00319807	0	0	0	NaN	NaN	NaN	NaN	NaN	0	0	0	0	0
0	0	0	0	0	0	0	0	0	0	0	0	0	0	0	0	0	0	0	0.0532007	0.600375	1.69029	1.60158	0.532652	0.0460116	0	0	0	0	0.00401121	0.0447016	0.121553	0.107887	0.0342692	0.00290377	0	0	0	0	0	0	0	0	0	0	0	0	0	0	0
0	0	0	0	0	0	0	0	0	0	0	0	0	0	0	0.00703405	0.107606	0.550343	1.19532	1.12183	0.518125	0.476931	0.492935	0.17988	0.0160968	0.00339825	0.0750229	0.527695	1.38123	1.83049	1.73837	0.824411	0.161754	0.0104716	0	0	0	0	0	0	0	0	0	0	0	0	0	0	0	0
0	0	0	0	0	0	0	0	0	0	0	0	0	0	0	0	0	0	0	0	0.00235094	0.0683324	0.530875	1.2368	0.927907	0.25846	0.020597	0	0	0	0.0080288	0.0914035	0.265515	0.281872	0.136784	0.0297572	0.00211279	0	0	0	0	0	0	0	0	0	0	0	0	0
0	0	0	0	0	0	0	0	0	0	0	0	0	0	0	0	0	0	0	0	0	0	0	0.0226334	0.281525	0.997146	1.36862	1.13882	2.89616	6.24266	6.47898	4.68725	3.42219	2.83381	1.78886	0.755602	0.177319	0.0135851	0	0	0.00355502	0.0424444	0.153662	0.340962	0.53175	0.388688	0.113345	0.00929591	0	0
0	0	0	0	0	0	0	0	0	0	0	0	0	0	0	0	0	0	0	0	0	0	0	0	0.00387664	0.104894	0.836742	2.34913	2.91718	2.33126	2.0833	2.65884	3.45239	3.25244	1.60197	0.349492	0.024714	0	0	0	0	0	0	0.00892203	0.105033	0.328768	0.367531	0.134625	0.0120634	0
0	0	0	0	0	0	0	0	0	0	0	0	0	0	0	0	0	0	0	0	0	0	0	0	0	0	0	0	0	0	0.0360815	0.481945	1.97656	3.35887	2.72177	1.71631	0.906448	0.247836	0.0201256	0	0	0	0	0	0	0	0	0	0	0
0	0	0	0	0	0	0	0	0	0	0	0	0	0	0	0	0	0	0	0	0	0	0	0	0.018589	0.206709	0.582211	0.764329	1.00107	1.02527	0.637434	0.41462	0.337291	0.122101	0.0110107	0	0	0	0	0	0	0	0	0	0	0	0	0	0	0
0	0	0	0	0	0	0	0	0	0	0	0	0	0	0	0	0	0	0	0	0	0	0	0.0215192	0.264926	0.962036	1.70683	2.1156	1.9073	1.02526	0.740535	1.23941	1.47844	0.80319	0.18267	0.0131477	0	0	0	0	0	0	0	0	0	0	0	0	0	0
0	0	0	0	0	0	0	0	0	0	0	0	0	0	0	0	0	0	0	0	0	0	0	0	0	0	0	0.0132189	0.243672	1.42931	2.80556	1.67815	0.362837	0.0246548	0	0	0	0	0	0	0	0	0	0	0	0	0	0	0	0
0	0	0	0	0	0	0	0	0	0	0	0	0	0	0	0	0	0	0	0.0469634	0.524665	1.50157	2.01865	2.42454	2.00023	0.928684	0.208252	0.0152206	0	0	0	0	0	0	0	0	0	0	0	0	0	0	0	0	0	0	0	0	0	0
0	0	0	0	0	0	0	0	0	0	0	0	0	0	0	0	0	0	0	0	0	0	0	0	0	0	0	0.0150886	0.185275	0.795083	2.50587	4.45191	2.8391	0.732684	0.0764053	0.0025969	0	0	0	0	0	0	0	0	0	0	0	0	0	0
0	0	0	0	0	0	0	0	0	0	0	0	0	0	0	0	0	0	0	0	0	0	0	0	0	0	0	0	0.0115205	0.136682	0.447502	0.62325	0.457006	0.141233	0.0119573	0	0	0	0	0	0	0	0	0	0	0	0	0	0	0
0	0	0	0	0	0	0	0	0	0	0	0	0	0	0	0	0	0	0	0	0	0	0	0	0	0	0	0	0	0	0	0	0	0	0	0	0	0	0	0	0	0	0	0	0	0	0	0	0	0
0	0	0	0	0	0	0	0	0	0	0	0	0	0	0	0.00639731	0.0710839	0.191685	0.167315	0.0524799	0.00442241	0	0	0	0	0.00496587	0.0598802	0.259266	0.973627	2.4905	2.83627	1.06299	0.0961123	0	0	0	0	0	0	0	0	0	0	0	0	0	0	0	0	0
0	0	0	0	0	0	0	0	0	0	0	0	0	0	0	0	0	0	0	0	0	0	0	0	0	0	0	0	0	0	0.00919259	0.104946	0.31128	0.376111	0.288938	0.190412	0.144246	0.0527144	0.00479705	0	0	0	0	0	0	0	0	0	0	0
0	0	0	0	0	0	0	0	0	0	0	0	0	0	0	0	0	0	0	0	0	0	0	0	0	0	0	0	0.0422137	0.546821	2.17071	4.00197	4.76113	4.64138	2.62432	0.658673	0.0505091	0	0	0	0	0	0	0	0	0	0	0	0	0
0	0	0	0	0	0	0	0	0	0	0	0	0	0	0	0	0	0	0	0	0	0	0	0	0	0.00307699	0.032063	0.0915579	0.317217	1.14966	1.84459	1.16965	0.296202	0.0225861	0	0	0	0	0	0	0	0	0	0	0	0	0	0	0	0
0	0	0	0	0	0	0	0	0	0	0	0	0	0	0	0	0	0	0	0	0	0	0	0	0	0	0	0	0.0324191	0.404056	1.5083	2.76835	3.50984	3.48554	2.68534	1.77848	0.723324	0.132453	0.00827117	0	0	0	0	0	0	0	0	0	0	0
0	0	0	0	0	0	0	0	0	0	0	0	0	0	0	0	0	0	0	0	0	0	0	0	0	0	0	0	0.0125871	0.16703	0.665236	0.999481	0.505715	0.149673	0.140135	0.0618772	0.00593817	0	0	0	0	0	0	0	0	0	0	0	0	0
0	0	0	0	0	0	0	0	0	0	0	0	0	0	0	0	0	0	0	0	0	0	NaN	NaN	NaN	NaN	NaN	0.373409	0.303906	0.416878	0.624603	0.394487	0.0985404	0.00744187	0	0	0	0	0	0	0	0	0	0	0	0	0	0	0	0
0	0	0	0	0	0	0	0	0	0	0	0	0	0	0	0.0242161	0.271202	0.747733	0.681704	0.253514	0.399283	1.1869	1.57201	1.2727	0.754335	0.656454	0.7181	0.365721	0.0728834	0.00472054	0	0	0	0	0	0	0	0	0	0	0	0	0	0	0	0	0	0.0122824	0.127985	0.279546
0.127985	0.0122824	0	0	0	0	0	0	0	0	0	0	0	0	0	0	0	0	0	0	0	0	0	0	0.0059479	0.109066	0.627547	1.15718	0.619181	0.354416	0.643652	1.0134	0.678692	0.34853	NaN	NaN	NaN	NaN	NaN	0	0	0	0	0	0	0	0	0	0	0
0	0	0	0	0	0	0	0	0	0	0	0	0	0	0	0	0	0	0	0	0	0	0	0	0.00428496	0.0661351	0.324559	0.566536	0.300008	0.0543781	0.00859208	0.0781295	0.351143	0.582149	0.308824	0.0578639	0.00349058	0	0	0	0	0	0	0	0	0	0	0	0	0
0	0	0	0	0	0	0	0	0	0	0	0	0	0	0	0	0	0	0	0	0	0	0	0.0122844	0.146419	0.471448	0.552262	0.275446	0.322577	0.524678	0.362234	0.099114	0.00787405	0	0	0	0	0	0	0	0	0	0	0	0	0	0	0	0	0
0	0	0	0	0	0	0	0	0	0	0	0	0	0	0	0	0	0.0116288	0.126107	0.316064	0.23343	0.0630231	0.00493216	0	0	0.0104622	0.127319	0.433644	0.575831	0.310998	0.0800373	0.126981	0.290236	0.184045	0.0410873	0.00284422	0	0	0	0	0	0	0	0	0	0	0	0	0	0
0	0	0	0	0	0	0	0	0	0	0	0	0	0	0	0	0	0	0	0	0	0	0.056928	0.706142	2.54876	4.06279	4.16263	4.39663	3.93452	2.32561	1.05447	0.285086	0.0235185	0	0	0	0	0	0	0	0	0	0	0	0	0	0	0	0	0
0	0	0	0	0	0	0	0	0	0	0	0	0	0	0	0.00533181	0.083977	0.417476	0.702354	0.304329	0.0606533	0.089379	0.0823572	0.0268746	0.00230341	0	0.0225267	0.25652	0.739723	0.730584	0.262417	0.155936	0.29301	0.13415	0.012874	0	0	0	0	0	0	0	0	0	0	0	0	0	0	0
0	0	0	0	0	0	0	0	0	0	0	0	0	0	0	0	0	0	0	0	0	0	0	0.0131585	0.137114	0.299486	0.158525	0.247873	0.645934	0.888408	1.08964	0.600828	0.127752	0.00864568	0	0	0	0	0	0	0	0	0	0	0	0	0	0	0	0
0	0	0	0	0	0	0	0	0	0	0	0	0	0	0	0	0	0	0	0	0	0	0	0	0	0.0152009	0.344306	2.48833	6.66631	8.1842	6.67797	4.25416	1.32961	0.114259	0	0	0	0	0	0	0	0	0	0	0	0	0	0	0	0
0	0	0	0	0	0	0	NaN	NaN	NaN	NaN	NaN	0	0	0	0	0	0	0	0	0	0	0.00935924	0.0997106	0.238603	0.196606	0.319828	0.652604	0.622944	0.314393	0.0766905	0.00588097	0	0	0	0	0	0	0	0	0	0	0	0	0	0	0	0	0	0
0	0	0	0	0	0	0.0242922	0.259864	0.623056	0.406394	0.0944613	0.00673393	0	0	0	0	0	0	0	0	0	0	0	0.0327274	0.36559	1.00082	0.949457	0.854435	1.73533	2.28662	2.26929	1.77988	1.00324	0.282409	0.0232371	0	0	0	0	0	0	0	0	0	0	0	0	0	0	0
0	0	0	0	0	0	0	0	0	0	0	0	0	0	0	0	0	0	0	0	0	0	0	0	0	0	0.0719702	0.834425	2.60781	3.62714	3.24859	1.8398	1.06032	0.443207	0.0777924	0.00453723	0	0	0	0	0	0	0	0	0	0	0	0	0	0
0	0	0	0	0	0	0	0	0	0	0	0	0	0	0	0	0	0	0	0	0	0	0	0	0	0	0.00959134	0.151689	0.790574	1.62619	1.34118	0.482479	0.0724454	0.00377719	0	NaN	NaN	NaN	NaN	NaN	0	0	0	0	0	0	0	0	0	0
0.821661	0.545243	0.129726	0.00939782	0	0	0	0	0	0	0	0	0	0	0	0	0	0	0	0	0	0	0	0	0	0	0.00623978	0.218712	1.90118	5.41174	7.54425	8.75821	8.61773	6.23023	2.45476	0.427817	0.0257082	0	0	0	0	0	0	0	0.0099636	0.119479	0.389908	0.460148	0.173101	0.0156558
0	0	0	0	0	0	0	0	0	0	0	0	0	0	0	0	0	0	0	0	0	0	0	0	0	0	0	0	0	0	0	0	0	0	0	0	0	0	0	0	0	0	0	0	0	0	0	0	0	0
0	0	0	0	0	0	0	0	0	0	0	0	0	0	0	0	0	0	0	0	0	0	0	0	0	0	0	0.0022395	0.104578	1.06448	3.69295	5.51525	3.90835	1.54723	0.326846	0.0236017	0	0	0	0	0	0	0	0	0	0	0	0	0	0
0	0	0	0	0	0	0	0	0	0	0.00803475	0.083724	0.18287	0.083724	0.00803475	0	0	0	0	0	0	0	0	0	0	0	0	0.00219514	0.0514154	0.365515	0.861551	0.712587	0.217619	0.0181452	0	0	NaN	NaN	NaN	NaN	NaN	0	0	0	0	0	0	0	0	0
0	0	0	0	0	0	0	0	0	0	0	0	0	0	0	0	0	0	0	0	0	0	0	0	0	0	0	0	0.0044633	0.0597059	0.239102	0.346876	0.141981	0.0131972	0	0	NaN	NaN	NaN	NaN	NaN	0	0	0	0	0	0	0	0	0
0	0	0	0	0	0	0	0	0	0	0	0	0	0	0	0	0	0	0	0	0	0	0	0	0	0	0	0.0629412	0.869587	3.82912	7.47449	8.13051	6.51416	2.69162	0.446364	0.0248086	0	0	0	0	0	0	0	0	0	0	0	0	0	0
0	0	0	0	0	0	0	0	0	0	0	0	0	0	0	0	0	0	0	0	0	0	0	0	0	0	0.00709328	0.121541	0.658453	1.17322	0.601002	0.232501	0.0819208	0.00779246	0	0	0	0	0	0	0	0	0	0	0	0	0	0	0	0
0	0	0	0	0	0	0	0	0	0	0	0	0	0	0	0	0	0	0	0	0	0	0	0	0.00210168	0.147402	1.57146	5.34131	8.58087	8.71319	6.56622	4.26463	1.80154	0.362604	0.0245644	0	0	0	0	0	0	0	0	0	0	0	0	0	0	0
0	0	0	0	0	0	0	0	0	0	0	0	0	0	0	0	0	0	0	0	0	0	0	0	0.0766096	0.991937	3.96605	7.48299	8.4257	7.37158	6.22013	3.766	1.06208	0.0867694	0	0	0	0	0	0	0	0	0	0	0	0	0	0	0	0
0	0	0	0	0	0	0	0	0	0	0	0	0	0	0	0	0	0	0	0	0	0	0	0.00261197	0.135556	1.37503	4.62917	7.53689	8.25223	7.29835	5.63416	3.7041	1.45405	0.258699	0.0158619	0	0	0	0	0	0	0	0	0	0	0	0	0	0	0
0	0	0	0	0	0	0	0	0	0	0	0	0	0	0	0	0	0	0	0	0	0	0	0	0	0.00486979	0.0728396	0.361698	0.795785	1.02341	1.23761	1.26441	0.747696	0.197778	0.0156189	0	0	0	0	0	0	0	0	0	0	0	0	0	0	0
0	0	0	0	0	0	0	0	0	0	0	0	0	0	0	0	0	0	0	0	0	0	0	0	0.0238422	0.314861	1.32024	2.71381	3.33678	2.6161	1.43114	1.01635	0.860047	0.308919	0.027719	0	0	0	0	0	0	0	0	0	0	0	0	0	0	0
0	0	0	0	0	0	0	0	0	0	0	0	0	0	0	0	0	0	0	0	0	0	0	0.0200351	0.223208	0.662115	1.20334	2.39772	3.26555	2.81831	1.7871	1.00742	0.408586	0.084037	0.0058371	0	0	0	0	0	0	0	0	0	0	0	0	0	0	0
0	0	0	0	0	0	0	0	0	0	0	0	0	0	0	0	0	0.00214711	0.0673251	0.52712	1.14805	0.694604	0.147529	0.00984402	0.0048163	0.050187	0.109618	0.050187	0.00894455	0.0475487	0.146253	0.199053	0.166896	0.0574341	0.00507693	0	0	0	0	0	0	0	0	0	0	0	0	0	0	0
0	0	0	0	0	0	0	0	0	0	0	0	0	0	0	0	0	0	0	0	0	0	0.0203968	0.240029	0.793253	1.41176	2.81761	5.57325	7.72387	7.66907	5.85798	3.78391	1.91197	0.509026	0.0409897	0	0	0	0	0	0	0	0	0	0	0	0	0	0	0
0	0	0	0	0	0	0	0	0	0	0	0	0	0	0	0	0	0	0	0	0	0	0	0	0.0196137	0.242485	0.923708	2.01894	3.52234	4.73366	4.73046	2.99923	0.867566	0.0716865	0	0	0	0	0	0	0	0	0	0	0	0	0	0	0.112922	1.27477
3.59381	3.42544	1.17035	0.114237	0.00154912	0	0	0	0	0	0	0	0	0	0	0	0	0	0	0	0	0	0	0	0	0	0	0	0.0480657	0.62383	2.57737	5.59525	8.10559	8.7132	8.24934	6.76516	4.30545	1.76293	0.500677	0.332541	0.140743	0.0135067	0	0	0	0	0	0	0	0
0	0	0	0	0	0	0	0	0	0	0	0	0	0	0	0	0	0	0	0	0	0.0190253	0.230141	0.783278	1.11773	0.847795	0.568363	0.577211	0.361798	0.094101	0.0072882	0.0121872	0.141342	0.455776	0.754539	0.819102	0.315329	0.0288843	0	0	0	0	0	0	0	0	0	0	0	0
0	0	0	0	0	0	0	0	0	0	0	0	0	0	0	0	0	0	0	0	0	0	0	0	0	0.021278	0.269089	1.01017	1.6658	1.57222	1.22112	0.707597	0.198511	0.0162342	0	0	0	0	0	0	0	0	0	0	0	0	0	0	0	0
0	0	0	0	0	0	0	0	0	0	0	0	0	0	0	0	0	0	0	0	0	0	0	0	0	0	0.0284802	0.376767	1.57096	3.09197	3.39372	2.36686	1.36956	0.620735	0.149197	0.0114099	0	0	0	0	0	0	0	0	0	0	0	0	0	0
0	0	0	0	0	0	0	0	0	0	0	0	0	0	0	0	0	0.0293231	0.305554	0.667391	0.305554	0.0293231	0	0	0.0106863	0.11615	0.293198	0.220517	0.0606646	0.01237	0.0789203	0.172378	0.0789203	0.00757375	0	0	0	0	0	0	0	0	0	0	0	0	0	0	0	0
0	0	0	0	0	0	0	0	0	0	0	0	0	0	0	0	0	0	0	0	0.00952465	0.136004	0.605017	1.00918	0.741633	0.882107	1.06098	0.786528	0.828252	0.563732	0.698577	1.26772	0.576295	0.0553053	0	0	0	0	0	0	0	0	0	0	0	0	0	0	0	0
0	0	0	0	0	0	0	0	0	0	0	0	0	0	0	0	0	0	0	0	0.0445609	0.531454	1.80981	3.06386	3.66974	2.79697	1.22489	0.662124	1.05222	1.37303	1.0982	0.380183	0.0411053	0.000956605	0	0	0	0	0	0	0	0	0	0	0	0	0	0	0	0
0	0	0	0	0	0	0	0	0	0	0	0	0	0	0	0	0	0	0	0	0	0.0165794	0.226277	1.00173	2.13435	2.62764	2.25511	2.04993	2.30774	1.71452	1.0103	1.08034	0.833742	0.256766	0.0215571	0	0	0	0	0	0	0	0	0	0	0	0	0	0	0
0	0	0	0	0	0	0	0	0	0	0	0	0	0	0	0	0	0	0	0	0	0	0	0	0.0128614	0.173761	0.760209	1.66819	2.50103	3.28152	3.40003	2.09103	0.629834	0.0770921	0.00310182	0	0	0	0	0	0	0	0	0	0	0	0	0	0	0
0	0	0	0	0	0	0	0	0	0	0	0	0	0	0	0	0	0	0	0	0.0483861	0.685884	3.17538	6.68579	7.90582	7.58708	7.20029	6.81216	6.13954	3.82733	1.56464	0.424904	0.0650076	0.00382474	0	0	0	0	0	0	0	0	0	0	0	0	0	0	0	0
0	0	0	0	0	0	0	0	0	0	0	0	0	0	0	0	0	0	0	0	0	0	0.0177941	0.212229	0.722459	1.2183	1.47431	1.46147	1.39128	0.732432	0.163861	0.0116605	0	0	0	0	0	0	0	0	0	0	0	0	0	0	0	0	0	0
0	0	0	0	0	0	0	0	0	0	0	0	0	0	0	0	0.00414757	0.117603	1.02815	3.54142	6.10937	6.7037	6.03748	4.96316	3.73329	2.4033	1.11098	0.269105	0.0216693	0.0165508	0.0926224	0.237712	0.591797	1.10678	0.785129	0.308947	0.0727895	0.00570551	0	0	0	0	0	0	0	0	0	0	0	0
0	0	0	0	0	0	0	0	0	0	0	0	0	0	0	0	0	0	0	0	0	0	0	0	0	0	0.00139143	0.0337377	0.236937	0.54848	0.821491	1.44505	1.32768	0.723309	0.264515	0.168137	0.0697277	0.00669157	0	0	0	0	0	0	0	0.0214404	0.25011	0.770617	0.877406	0.400928
0.0730761	0.0044509	0	0	0	0	0	0	0	0	0	0	0	0	0	0	0	0	0	0	0	0	0	0.00426921	0.0444862	0.0971667	0.0641438	0.253049	0.905293	1.20495	0.477544	0.0623028	0.200945	0.51815	0.410316	0.118623	0.00962185	0	0	0	0	0	0	0	0	0	0	0	0	0
0	0	0	0	0	0	0	0	0	0	0	0	0	0	0	0	0	0	0	0	0	0	0.108725	1.31432	4.54997	7.36471	8.14569	7.60741	6.75053	6.282	5.33892	3.48968	1.60619	0.395604	0.0308008	0	0	0	0	0	0	0	0	0	0	0	0	0	0	0
0	0	0	0	0	0	0	0	0	0	0	0	0	0	0	0	0	0	0	0	0	0	0	0	0	0	0	0	0.0162691	0.194118	0.655515	1.04434	1.07646	0.713492	0.364048	0.104488	0.00878271	0	0	0	0	0	0	0	0	0	0	0	0	0
0	0	0	0	0	0	0	0	0	0	0	0	0	0	0.0290551	0.369392	1.36585	1.92609	0.956706	0.173465	0.0102526	0	0	0	0	0	0	0	0	0	0	0	0	0	0	0	0	0	0	0	0	0	0	0	0	0	0	0	0	0
0	0	0	0	0	0	0	0	0	0	0	0	0	0	0	0	0	0	0	NaN	NaN	NaN	NaN	NaN	0	0	0	0	0	0	0.00186886	0.0208344	0.0626408	0.112221	0.15099	0.0631427	0.00592906	0	0	0	0	0	0	0	0	0	0	0	0	0
0	0	0	0	0	0	0	0	0	0	0	0	0	0	0	0	0	0	0	0.0206538	0.291383	1.38826	3.41688	5.59045	7.10851	7.2419	6.33617	4.81432	3.26915	1.94425	0.655664	0.0861879	0.00360038	0	0	0	0	0	0	0	0	0	0	0	0	0	0	0	0	0
0	0	0	0	0	0	0	0	0	0	0	0	0	0	0	0	0	0	0	0	0	0	0	0	0	0	0	0.0094308	0.0982712	0.214644	0.0982712	0.0094308	0	0	0	0	0	0	0	0	0	0	0	0	0	0	0	0	0	0
0	0	0	0	0	0	0	0	0	0	0	0	0	0	0.0194003	0.228034	0.723706	0.921398	0.573567	0.156136	0.0125005	0.00423859	0.0653125	0.32168	0.576184	0.33543	0.0718972	0.00487051	0	0	0	0	0	0	0	0	0	0	0	0	0	0	0	0	0	0	0	0	0	0
0	0	0	0	0	0	0	0	0	0	0	0	0	0	0	0	0	0	0	0	0	0.00604607	0.0630015	0.137608	0.0630015	0.00604607	0.0273256	0.342013	1.24975	1.92509	1.49736	1.01028	1.3227	1.52494	0.595956	0.0547494	0	0	0	0	0	0	0	0	0	0	0	0	0	0
0	NaN	NaN	NaN	NaN	NaN	0	0	0	0	0	0	0	0	0	0	0	0.0191048	0.214323	0.593694	0.54608	0.177975	0.0152463	0	0	0.0151018	0.162642	0.40385	0.381276	0.741758	1.52703	1.23785	0.374922	0.0338305	0.0278427	0.060814	0.0278427	0.00267198	0	0	0	0	0	0	0	0	0	0	0	0
0	0	0	0	0	0	0	0	0	0	0	0	0	0	0	0	0	0	0	0.0194143	0.277527	1.37341	3.58641	5.62287	5.41389	3.4868	1.66151	0.522341	0.0840301	0.00493901	0.0680264	0.777291	2.26143	2.26653	0.781182	0.0684395	0	0	0	0	0	0	0	0	0	0	0	0	0	0
NaN	NaN	NaN	NaN	NaN	0	0	0	0	0	0	0	0	0	0	0	0	0	0	0	0	0	0	0	0.00809129	0.0996819	0.355504	0.550824	0.423177	0.137345	0.065967	0.119619	0.0547657	0.0052557	0	0	0	0	0	0	0	0	0	0	0	0	0	0	0	0
0	0	0	0	0	0	0	0	0	0	0	0	0	0	0	0	0	0	0	0	0	0	0	0	0	0	0	0	0	0	0.0220118	0.291288	1.20657	2.29338	2.31768	1.36355	0.51771	0.112283	0.008304	0	0	0	0	0	0	0	0	0	0	0
0	0	0	0	0	0	0	0	0	0	0	0	0	0	0	0	0.00484464	0.0883615	0.522977	1.10608	0.870555	0.35927	0.0792593	0.00587861	0	0.00657911	0.116252	0.707178	1.82905	2.35636	1.7833	0.811356	0.571984	0.576733	0.219319	0.0199829	0	0	0	0	0	0	0	0	0	0	0	0	0	0
0	0	0	0	0	0	0	0	0	0	0	0	0	0	0	0	0	0.0125857	0.131146	0.286449	0.131146	0.02013	0.0786142	0.171709	0.0786142	0.0114879	0.0450729	0.131229	0.13168	0.0454176	0.00398015	0	0	0	0	0	0	0	0	0	0	0	0	0	0	0	0	0	0	0
0	0	0	0	0	0	0	0	0	0.00463872	0.0496556	0.119321	0.0783557	0.0183825	0.00131895	0	0	0.011208	0.11679	0.255094	0.11679	0.011208	0	0	0	0	0	0	0	0.00345025	0.0359524	0.0785272	0.0408618	0.0618101	0.210903	0.466344	0.628755	0.258458	0.0241123	0	0	0	0	0	0	0	0	0	0	0
0	0	0	0	0	0	0	0	0	0	0	0.0178574	0.197531	0.539534	0.590077	0.450243	0.154772	0.0137539	0	0	0	0	0.0356743	0.421082	1.37325	2.02827	2.10065	1.90275	1.63865	1.28516	0.624526	0.141327	0.0102821	0	0	0	0	0	0	0	0	0	0.0055136	0.0605614	0.157879	0.128198	0.0379032	0.00310833	0	0
0	0	0	0	0	0	0	0	0	0	0	0	0	0	0	0	0	0	0	0.0387464	0.42615	1.15785	1.38436	1.54693	1.30543	0.798933	0.242873	0.0206755	0	0	0	0	0	0	0	0	0	0	0	0.00212663	0.103613	0.945458	2.44183	2.65442	2.56853	2.03668	0.922764	0.196251	0.0138052	0
0.00879562	0.0916524	0.200187	0.0916524	0.00879562	0	0	0	0	0	0	0	0	0	0	0	0	0	0	0	0	0	0	0	0.0402704	0.628733	3.34176	7.98638	10.5604	10.7698	9.92072	8.44454	6.64673	4.81863	3.13983	2.06831	1.46525	0.897904	0.272141	0.0230739	0	0	0	0	0	0	0	0	0	0
0	0	0	0	0	0	0	0	0	0	0	0	0	0	0	0	0	0	0	0	0.0273029	0.393736	1.95758	4.94721	6.96981	6.06277	5.47101	5.51801	4.50883	3.21179	1.70033	0.509453	0.071215	0.00361319	0	0	0	0	0	0	0	0	0	0	0	0	0	0	0	0
0	0	0	0	0	0	0	0	0	0	0	0	0	0	0	0	0	0	0	0	0	0	0	0	0	0.00253025	0.0272947	0.0672666	0.0475051	0.0122085	0.000928791	0	0	0	0	0	0	0	0	0	0	0	0	0	0	0	0	0	0	0
0	0	0	0	0	0	0	0	NaN	NaN	NaN	NaN	NaN	0	0	0	0	0.0592106	0.773472	3.09538	5.48388	5.32792	4.33622	4.06174	3.98118	3.83633	4.03763	4.92165	4.5113	2.37003	0.582885	0.0445916	0	0	0	0	0	0	0	0	0	0	0	0	0	0	0	0	0	0
0	0	0	0	0	0	0	0	0	0	0	0	0	0	0	0	0	0	0	NaN	NaN	NaN	NaN	NaN	0	0	0	0.0270419	0.410156	1.99081	3.60805	2.38325	1.19078	1.28086	1.24479	0.80431	0.244181	0.0206843	0	0	0	0	0	0	0	0	0	0	0	0
0	0	0	0	0	0	0	0	0	0	0	0	0.00490988	0.0693722	0.304105	0.522175	0.592081	1.04365	1.0505	0.627441	0.816092	0.844302	0.537566	0.461661	0.318555	0.0936858	0.00772899	0	0	0	0	0	0	0	0	0	0	0	0	0	0	0	0	0	0	0	0	0	0	0
0	0	0	0	0	0	0	0	0	0	0	0	0	0	0	0	0	0	0	0.0139283	0.166881	0.561643	0.840986	0.849648	1.22634	2.22112	2.3346	1.53109	0.465922	0.0394787	0	0	0	0	0	0	0	0	0	0	0	0	0.00921646	0.103138	0.284336	0.289682	0.37558	0.700175	0.54976	0.305778
0.0965991	0.00846871	0	0	0	0	0	0	0	0	0	0	0	0	0	0	0	0	NaN	NaN	NaN	NaN	NaN	2.86768	5.04047	6.12822	6.07287	5.42177	4.32858	3.52749	2.74284	1.74091	1.14264	1.2088	0.643659	0.127311	0.00807427	0	0	0	0	0	0.00266181	0.0368726	0.155781	0.235669	0.0978599	0.00913588	0	0
0	0	0	0	0	0	0	0	0	0	0	0	0	0	0	0	0	0	0	0	0	0	0	0	0	0	0	0	0.0711896	0.83284	2.66502	3.84121	3.46923	1.66016	0.355542	0.0248853	0	0	0	0	0	0	0	0	0	0	0	0	0	0
0	0	0	0	0	0	0	0	0	0	0	0	0	0	0	0	0	0	0.022278	0.405911	2.46132	5.80278	6.45258	5.59788	5.06732	4.87779	4.68384	4.87061	3.65132	1.78397	0.565832	0.0993945	0.0064206	0	0	0	0	0	0	0	0	0	0	0	0	0	0	0	0	0
0	0.00373368	0.0389058	0.0849781	0.0389058	0.00373368	0	0	0	0	0	0	0	0	0	0	0	0	0	0	0	0	0	0.0039569	0.0859457	0.650092	2.28617	5.45058	9.64137	11.0298	9.17827	6.49167	NaN	NaN	NaN	NaN	NaN	0.542008	0.614028	0.61444	0.217777	0.0192824	0	0	0	0	0	0	0	0
0	0	0	0	0	0.0377031	0.424643	1.20328	1.26315	0.697239	0.251221	0.171888	0.0722274	0.00693146	0	0	0	0	0	0	0	0	0	0	0	0	0	0	0	0	0.005081	0.0591362	0.180154	0.193851	0.0695922	0.00619095	0	0	0	0	0	0	0	0	0.00702978	0.0839522	0.271495	0.316786	0.118528	0.0107001
0	0	0	0	0	0	0	0	0	0	0	0	0	0	0	0	0	0	0	0	NaN	NaN	NaN	NaN	NaN	0	0	0.0172258	0.236468	1.00848	1.73972	1.4684	1.60225	2.06086	1.29734	0.334033	0.0257464	0	0	0	0.026761	0.462679	2.77129	7.20674	9.4808	8.01092	5.62243	3.84709	2.7509	1.9443
1.38603	0.91183	0.399729	0.0872147	0.0062796	0	0	0	0	0	0	0	0	0	0	0	0	0	0	0	0	0	0	0.0227202	0.266634	0.857104	1.25612	1.41758	1.31208	0.683552	0.41857	0.161752	0.0152428	0	0	0	0	0.00706867	0.0768708	0.194368	0.146797	0.0405543	0.00321352	0	0	0	0	0	0	0
0	0	0	0	0	0	0	0	0	0	0	0	0	0	0	0	0	0	0	0	0.00329951	0.113509	0.959621	2.51125	2.7685	2.38258	2.08129	1.78333	1.49014	1.06935	0.508689	0.12628	0.0676149	0.12777	0.0584973	0.00561382	0	0	0	0.00380749	0.0459012	0.172524	0.461075	1.21717	1.97999	1.45767	0.42775	0.0351961	0	0
0	0	0	0	0	0	0	0	0	0	0	0	0	0	0	0	0	0	0	0	0	0	0	0	0	0	0.0859743	1.14171	4.74129	8.86813	8.32143	4.17847	1.97635	2.11909	2.6595	1.65421	0.425762	0.0733831	0.349937	0.93282	0.927628	0.435968	0.168015	0.04918	0.00431033	0	0	0	0	0
0	0	0	0	0	0	0	0	0	0	0	0	0	0	0	0	0	0	0	0	0	0	0	0	0	0	0.0124765	0.134464	0.393984	0.948991	2.09324	2.12444	1.56192	1.6463	0.980362	0.233063	0.0820231	0.707128	1.79184	1.3606	0.403931	0.302463	0.60547	0.299973	0.0392119	0.0012657	0	0	0	0
0	0	0	0	0	0	NaN	NaN	NaN	NaN	NaN	0	0	0	0	0	0	0.0143454	0.172478	0.566123	0.672868	0.253969	0.0242113	0.0219637	0.124564	0.224318	0.104994	0.140438	0.794463	1.61432	1.03914	0.248306	0.0181208	0	0.00944118	0.0983794	0.21488	0.0983794	0.00944118	0	0	0	0	0	0	0.00466059	0.0496107	0.116977	0.0723767	0.0155626
0.00104623	0	0	0	0	0	0	0	0	0	0.0069061	0.0880059	0.33512	0.549319	0.419202	0.12827	0.0107702	0	0	0	0	0	0	0	0.0130978	0.16032	0.584226	1.07745	1.17782	0.714878	1.78777	3.87407	2.30134	0.46679	0.0298843	0	0	0	0	0.091023	0.96215	2.2141	1.26105	0.269865	0.266591	0.49451	0.220845	0.0210523	0	0
0	0	0	0	0	0	0	0	0	0	0	0	0	0	0	0	0	0	0	0	0	0	0	0	0.0182625	0.1903	0.415653	0.1903	0.0448369	0.276912	0.604831	0.276912	0.0265744	0.0622336	0.677447	1.71818	1.30757	0.363985	0.0289582	0	0	0	0	0.0152691	0.161484	0.37228	0.21318	0.0400251	0.00237575	0
0	0	0	0	0.00138567	0.014439	0.0315377	0.014439	0.00138567	0	0	0	0	0	0	0	0	0	0	0	0	0	0	0	0.019653	0.228712	0.696586	0.749279	0.272785	0.0845511	0.301648	0.507724	0.217949	0.0205468	0	0	0	0	0	0	0	0	0	0	0.0122706	0.131192	0.326334	0.332498	0.328433	0.132197
0.0123671	0	0	0	0	0	0	0	0	0	0	0	0	0	0	0	0	0	0	0	0	0	0	0	0	0	0	0.0195124	0.255212	1.01495	1.70574	1.33914	0.732573	0.671833	0.531436	0.17141	0.0147028	0	0	0	0	0.00318214	0.0331587	0.0724253	0.0331587	0.00318214	0	0	0	0
0	0	0	0	0	0	0	0	0	0	0	0	0	0	0	0	0	0	0	0.0182187	0.219318	0.743186	1.08673	0.84436	0.322265	0.0533572	0.00306687	0	0	0.0645269	0.760343	2.43101	3.18828	2.41618	1.53757	0.803634	0.656716	1.56897	2.31203	1.37511	0.327688	0.0241217	0	0	0	0	0	0	0	0
0	0	0	0	0	0	0	0	0	0	0	0	0	0	0	0	0	0	0	0	0	0	0.0126494	0.255697	1.67823	4.05717	4.37642	3.68364	3.59191	3.27856	2.00812	0.809816	0.601371	0.406029	0.155085	0.108899	0.0459209	0.00440689	0	0	0	0	0	0	0	0	0	0	0.0317986	0.340747
NaN	NaN	NaN	NaN	NaN	NaN	NaN	NaN	NaN	NaN	NaN	NaN	NaN	NaN	NaN	NaN	NaN	NaN	NaN	NaN	NaN	NaN	NaN	NaN	NaN	NaN	NaN	NaN	NaN	NaN	NaN	NaN	NaN	NaN	NaN	NaN	NaN	NaN	NaN	NaN	NaN	NaN	NaN	NaN	NaN	NaN	NaN	NaN	NaN	NaN
NaN	0.00383986	0	0	0	0	0	0	0	0	0	0	0	0	0	0	0	0	0	0	0	0	0	0.030744	0.34621	0.969093	0.924615	0.512715	0.878441	1.31016	1.10233	1.40066	1.06638	0.555604	0.165479	0.014195	0	0	0	0	0	0	0	0	0	0	0	0	0	0
0	0	0	0	0	0	0	0	0	0	0	0	0	0	0	0	0	0	0	0	0	0	0	0.00701902	0.0989766	0.431679	0.762931	1.14858	2.19928	1.90476	0.870729	0.294501	0.0676185	0.00529031	0	0	0	0	0	0	0	0	0	0	0	0	0	0	0	0
0	0	0	0	0	0	0	0	0	0	0	0	0	0	0	0	0	0	0	0	0	0	0	0	0	0.129463	1.66193	6.52458	11.9898	12.9032	9.40786	4.71098	1.24251	0.109709	0.00129062	0	0	0	0	0	0	0	0	0	0	0	0	0	0	0
0	0	0	0	0	0	0	0	0	0	0	0	0	0	0	0	0	0	0	0	0	0	0	0.0111247	0.115922	0.437482	2.28081	6.86247	8.67314	5.83497	3.09586	1.66926	0.610012	0.104111	0.00620113	0	0	0	0	0	0	0	0	0	0	0	0	0	0	0
0	0	0	0	0	0	0	0	0	0	0	0	0	0	0	0	0	0	0	0	0	0	0	0	0	0.0364575	0.403746	1.08931	1.04193	0.59332	0.36748	0.418427	0.355292	0.129879	0.016769	0.000654049	0	0	0	0	0	0	0	0	0	0	0	0	0	0
0	0	0	0	0	0	0	0	0	0	0	0	0	0.0485277	0.599074	2.13511	3.23785	2.4279	1.01295	0.673485	0.869442	0.474489	0.0962681	0.00625903	0	0.0425126	0.442992	0.967583	0.442992	0.0425126	0	0	0	0	0	0	0	0	0	0	0	0	0	0	0	0	0	0	0	0
0	0	0	0	0	0	0	0	0	0	0	0	0	0	0	0	0	0	0	0	0	0	0	0	0.00240816	0.1617	1.64989	5.03736	6.59484	5.24766	3.09339	1.38701	0.946514	1.25867	0.546725	0.0519607	0	0	0	0	0	0	0	0	0	0	0	0	0	0
0	0	0	0	0	0	0	0	0	0	0	0	0	0	0	0	0	0	0	0	0	0.00320322	0.0429398	0.172539	0.291248	0.600867	1.88104	3.71	4.85012	3.77475	2.22341	1.67063	1.32328	0.612256	0.129021	0.00895897	0	0	0	0	0	0	0	0	0	0	0	0	0	0
0	0	0	0	0	0	0	0	0	0	0	0	0	0	0	0	0	0	0	0	0	0	0	0.0112876	0.124013	0.394275	1.08804	2.65573	3.31982	2.4305	1.22943	0.576412	0.280398	0.0790308	0.00656658	0	0	0	0	0	0	0	0	0	0	0	0	NaN	NaN	NaN
NaN	NaN	0	0	0	0	0	0	0	0	0	0	0	0	0	0	0	0	0	0.0210274	0.227623	0.583195	0.611892	0.863108	1.48853	2.4156	3.62872	4.30405	4.14537	2.74883	1.65333	1.03985	0.452018	0.0973041	0.00693816	0	0	0	0	0	0	0	0	0	0	0	0	0	0	0
0	0	0	0	0	0	0	0	0	0	0	0	0	0	0.0087891	0.0971879	0.258428	0.219118	0.0671782	0.00560343	0	0	0.00596292	0.0725915	0.244674	0.326589	0.42956	1.02949	1.28309	0.706449	0.247659	0.353451	0.493348	0.201604	0.0187297	0	0	0	0	0	0	0	0	0	0	0	0	0	0	0
0	0	0	0	0	0	0	0	0	0	0	0	0	0	0	0	0	0	0	0	0	0	0	0	0.00843252	0.110261	0.446088	0.894384	1.69455	3.72066	5.65619	5.61125	4.3809	3.21651	2.29565	1.58535	0.728984	0.179499	0.022758	0.00114848	0	0	0	0	0	0	0	0	0	0
0	0	0	0	0	0	0	0	0	0	0	0	0	0	0	0	0	0	0	0	0	0	0	0.0183173	0.198201	0.493289	0.357721	0.0947069	0.00948041	0.0451775	0.286285	0.610833	1.03579	2.31376	2.25402	0.768061	0.0669921	0	0	0	0	0	0	0	0	0	0	0	0	0
0	0	0	0	0	0	0	0	0	0	0	0	0	0	0	0	0	0	0	0	0	0	0	0	0	0	0.17565	2.05647	6.49133	8.49071	6.64175	4.6769	3.93929	3.07065	1.9987	0.979625	0.574624	0.206667	0.0189715	0	0	0	0	0	0	0	0	0	0	0
0	0	0	0	0	0	0	0	0	0	0	0	0	0	0	0	0	0	0	NaN	NaN	NaN	NaN	NaN	0	0.0958733	1.13841	3.74312	5.42387	5.41132	5.50255	5.54992	4.70906	3.3319	1.85921	0.532549	0.0442384	0	0	0	0	0	0	0	0	0	0	0	0	0
0	0	0	0	0	0	0	0	0	0	0	0	0	0	0	0	0	0	0	0	0	0	0	0	0	0	0.0173455	0.232599	0.957966	1.59898	1.09531	0.485488	0.570068	0.751969	0.831038	0.331519	0.0307755	0	0	0	0	0	0	0	0	0	0	0	0	0
0	0	0	0	0	0	0	0	0	0	0	0	0	0	0	0	0	0	0	0	0	0	0	0.0110726	0.138025	0.515942	1.00885	1.83584	2.79704	2.05167	0.616366	0.0585448	0.009833	0.0985457	0.263394	0.225762	0.0698167	0.00584637	0	0	0	0	0	0	0	0	0	0	0	0
0	0	0	0	0	0	0	0	0	0	0	0	0	0	0	0	0	0	0	0	0	0	0	0	0	0.0903858	1.01271	2.82067	2.8244	1.51455	0.793011	0.697493	0.289711	0.0336643	0.000813008	0	0	0	0	0	0	0	0	0	0	0	0	0	0	0
0	0	0	0	0	0	0	NaN	NaN	NaN	NaN	NaN	0	0	0	0	0	0	0	0	0	0	0	0.0302224	0.381765	1.48722	3.02004	4.2733	4.10141	2.2516	0.866235	0.536763	0.229268	0.0338612	0.00151978	0	0	0	0	0	0	0	0	0	0	0	0	0	0	0
0	0	0	0	0	0	0	0	0	0	0	0	0	0	0	0	0	0	0	0	0	0	0	0.0102146	0.149089	0.733541	1.69968	2.08145	1.37084	0.394556	0.0324298	0	0	0	0	0	0	0	0	0	0	0	0	0	0	0	0	0	0	0
0	0	0	0	0	0	0	0	0	0	0	0	0	0	0	0	0	0	0	0	0	0	0	0	0	0.0042944	0.0796658	0.541065	1.74227	2.96264	2.65788	1.17481	0.472909	0.196449	0.038429	0.0024707	0	0	0	0	0	0	0	0	0	0	0	0	0	0
0	0	0	0	0	0	0	0	0	0	0	0	0	0	0	0	0	0	0	0	0	0	0	0	0.0194589	0.279565	1.32672	2.82607	2.78645	1.23258	0.528181	0.1865	0.0174638	0	0	0	0	0	0	0	0	0	0	0	0	0	0	0	0	0
0	0	0	0	0	0	0	0	0	0	0	0	0	0	0	0	0	0	0	0	0	0	0	0	0.0168667	0.229219	0.980252	1.82597	1.7406	1.22453	0.753625	0.325625	0.693133	1.75988	1.96271	1.17445	0.323301	0.0261662	0	0	0	0	0	0	0	0	0	0	0	0
0	0	0	0	0	0	0	0	0	0	0	0	0	0	0	0	0	0	0	0	0	0	0	0	0	0	0.00551898	0.13576	1.13761	4.07201	7.38234	8.15252	7.34203	5.83773	3.36267	1.28494	0.444519	0.207142	0.0614785	0.00523504	0	0	0	0	0	0	0	0	0	0
0	0	0	0	0	0	0	0	0	0	0	0	0	0	0	0	0	0	0	0	0	0	0	0	0	0	0.0299844	0.475086	2.55341	5.97487	7.13936	6.00988	4.70282	3.33229	1.90379	1.04908	0.518243	0.137283	0.0110169	0	0	0	0	0	0	0	0	0	0	0
0	0	0	0	0	0	0	0	0	0	0	0	0	0	0	0	0	0	0	0	0	0	0	0	0	0.0142071	0.204253	0.968483	2.09944	2.50778	1.90826	0.688384	0.143791	0.0345301	0.00313704	0	0	0	0	0	0	0	0	0	0	0	0	0	0	0
0	0	0	0	0	0	0	0	0	0	0	0	0	0	0	0	0	0	0	0	0	0.00977344	0.170014	0.977197	2.161	2.27898	2.47738	3.363	3.50603	2.19347	0.95283	0.260508	0.0612969	0.0192069	0.00184323	0	0	0	0	0	0	0	0	0	0	0	0	0	0	0
0	0	0	0	0	0	0	0	0	0	0	0	0	NaN	NaN	NaN	NaN	NaN	0	0	0	0	0	0.028984	0.333568	1.00929	1.36028	2.14587	3.40183	2.08664	0.483172	0.0345951	0	0	0	0	0	0	0	0	0	0	0	0	0	0	0	0	0	0
0	NaN	NaN	NaN	NaN	NaN	0	0	0	0	0	0	0	0	0	0	0	0	0	0	0	0	0	0.0170034	0.195997	0.630814	1.27291	3.16869	5.45026	4.60071	2.83999	1.94376	1.05165	0.276279	0.0218695	0	0	0	0	0	0	0	0	0	0	0	0	0	0	0
0	0	0	0	0	0	0	0	0	0	0	0	0	0	0	0	0	0	0	0	0.0109661	0.145057	0.600276	1.17494	1.58444	2.34131	4.32557	7.06045	6.18337	2.84036	0.813471	0.153851	0.0110305	0	0.00528737	0.0850337	0.432302	0.736483	0.317249	0.0299381	0	0	0	0	0	0	0	0	0	0
0	0	0	0	0	0	0	0	0	0	0	0	0	0	0	0	0	0	0	0	0	0	0	0	0.0352196	0.419604	1.36954	1.78346	1.17201	0.571347	0.183743	0.0252394	0.00115376	0	0	0	0	NaN	NaN	NaN	NaN	NaN	0	0	0	0	0	0	0	0
0	0	0	0	0	0	0	0	0	0	0	0	0	0	0	0	0	0	0	0	0.0277535	0.33266	1.17302	2.3014	3.65854	4.44779	3.9752	1.9708	0.47672	0.0519561	0.00203892	0	0.0060015	0.062537	0.136593	0.062537	0.0060015	0	0	0	0	0	0	0	0	0	0	0	0	0
0	0	0	0	0	0	0	0	0	0	0	0	0	0	0	0	0	0	0	0	0	0	0	0.019664	0.24757	0.968131	2.01071	2.68418	2.27255	1.63273	0.785624	0.275069	0.259641	0.260022	0.464036	0.896326	1.19905	0.765584	0.202749	0.0158974	0	0	0	0	0	0	0	0	0	0
0	0	0	0	0	0	0	0	0	0	0	0	0	0	0	0	0	0	0	0	0	0.00453547	0.0787554	0.517439	1.73635	3.17453	3.7213	4.05127	4.12605	3.43883	1.63862	0.354602	0.0250214	0	0	0	0	0	0	0	0	0	0	0	0	0	0	NaN	NaN	NaN
NaN	NaN	0	NaN	NaN	NaN	NaN	NaN	0	0	0	0	0	0	0	0	0	0	0	0	0	0	0	0	0.018856	0.284973	1.47874	3.59397	4.44334	2.96606	1.41031	0.948144	1.5115	1.08966	0.292672	0.0228388	0	0	0	0	0	0	0	0	0	0	0	0	0	0
0	0	0	0	0	0	0	0	0	0	0	0	0	0	0	0	0	0	0	0	0	0	0.00520696	0.078664	0.395677	0.888856	1.27064	1.91378	2.50041	2.2743	1.5048	1.05119	0.837574	0.301557	0.027187	0	0	0	0	0	0	0	0	0	0	0	0	0	0	0.00316794
0.115832	0.935122	1.91802	0.866188	0.0828215	0	0	0	0	0	0	0	0	0	0	0	0	0	0	0	0	0	0	0	0	0	0.0222759	0.356952	1.88709	3.9512	3.70083	2.50923	1.54728	0.713041	0.262637	0.0655543	0.00531921	0	0	0	0	0	0	0	0	NaN	NaN	NaN	NaN	NaN
0	0	0	0	0	0	0	0	0	0	0	0	0	0	0	0	0	0	0	0	0	0	0	0	0	0	0.0180087	0.192421	0.459542	0.312159	0.246938	0.542594	0.952856	1.55716	1.34395	0.468735	0.0538061	0.00159548	0	0	0	0	0	0	0	0	0	0	0	0
0	0	0	0	0	0	0	0	0	0	0	0	0	0	0	0	0	0	0	0	0	0	0	0	0	0.00398022	0.0643743	0.367258	0.986181	1.42654	1.45805	1.66378	1.93934	1.65606	0.651895	0.0948131	0.00443995	0	0	0	0	0	0	0	0	0	0	0	0	0
0	0	0	0	0	0	0	0	0	0	0	0	0	0	0	0	0	0	0	0	0	0	0	0	0	0	0.0190951	0.23665	0.85438	1.34751	1.16155	1.04691	1.49166	1.07522	0.384692	0.0721064	0.00486448	0	0	0	0	0	0	0	0	0	0	0	0	0
0	0	0	0	0	0	0	0	0	0	0	0	0	0	0	0	0	0	0	0	0.036591	0.445269	1.59715	2.95588	4.12471	5.0268	5.7354	4.65175	2.21767	0.550774	0.0952513	0.022846	0.00210255	0	0	0	0	0	0	0	0	0	0	0	0	0	0	0	0	0
0	0	0	0	0	0	0	0	0	0	0	0	0	0	0	0	0	0	0	0	0	0	0	0.0121709	0.13036	0.335306	0.437491	0.606898	0.379346	0.0966836	0.0831451	0.33925	0.643527	0.532814	0.169145	0.0143929	0	0	0	0	0	0	0	0	0	0	0	0	0	0
0	0	0	0	0	0	0	0	0	0	0	0	0	0	0	0	0	0	0	0	0	0	0	0	0	0	0.00720698	0.085108	0.319054	0.867212	1.69882	2.01095	2.12856	1.51566	0.719633	0.186587	0.014972	0	0	0	0	0	0	0	0	0	0	0	0	0
0	0	0	0	0	0	0	0	0	0	0	0	0	0	0	0	0	0	0	0	0	0	0	0	0	0.0228831	0.325765	1.48474	2.82556	2.61223	2.33722	3.62477	5.64874	5.64353	2.9876	0.717039	0.0539009	0	0	0	0	0	0	0	0	0	0	0	0	0
0	0	0	0	0	0	0	0	0	0	0	0	0	0	0	0	0	0	0	0	0	0	0	0	0.0217696	0.294634	1.23155	2.07912	1.44059	0.79404	1.30872	2.02071	2.2444	0.879148	0.0810191	0	0	0	0	0	0	0	0	0	0	0	0	0	0	0
0	0	0	0	0	0	0	0	0	0	0	0	0	0	0	0	0	0	0	0	0	0	0.00236792	0.0482435	0.327186	0.869843	1.08821	0.770635	0.2376	0.0359547	0.183903	0.559419	0.600649	0.215379	0.019152	0	0	0	0	0	0	0	0	0	0	0	0	0	0	0
0	0	0	0	0	0	0	0	0	0	0	0	0	0	0	0	0	0	0	0	0	0	0	0	0	0	0	0	0.0346093	0.42383	1.47315	2.07985	1.30674	0.344142	0.0269619	0	0	0	0	0	0	0	0	0	0	0	0	0	0	0
0	0	0	0	0	0	0	0	0	0	0	0	0	0	0	0	0	0	0	0	0	0	0	0	0.00297338	0.0580535	0.349752	0.647098	0.289287	0.123914	0.684281	1.65164	1.48548	0.5691	0.0906128	0.00498491	0	0	0	0	0	0	0	0	0	0	0	0	0	0
0	0	0	0	0	0	0	0	0	0	0	0	0	0	0	0	0	0	0	0	0	0	0.0145366	0.163492	0.51914	1.19499	2.81254	3.88462	2.7274	1.19789	0.998114	0.82841	0.271811	0.0234168	0	0	0	0	0	0	0	0	0	0	NaN	NaN	NaN	NaN	NaN	0
0	0	0	0	0	0	0	0	0	0	0	0	0	0	0	0	0	0	0	0	0	0	0.0556352	0.683633	2.3967	3.46559	2.48577	1.31866	0.701372	0.211692	0.0242318	0.0689181	0.190819	0.175361	0.0571169	0.00489168	0	0	0	0	0	0	0	0	0	0	0	0	0	0
0	0	0	0	0	0	0	0	0	0	0	0	0	0	0	0	0	0	0	0	0	0	0	0.0170703	0.215608	0.829869	1.56855	1.81776	1.23026	0.49821	0.49917	0.576168	0.220704	0.0200838	0	0	0	0	0	0	0	0	0	0	0	0	0	NaN	NaN	NaN
NaN	NaN	0.959445	0.0806804	0	0	0	0	0	0	0	0	0	0	0	0	0	0	0	0	0	0	0	0	0	0	0.0164861	0.281003	1.67531	4.45987	6.16398	5.91824	5.68754	4.85377	3.12152	1.33679	0.577665	0.183008	0.0163464	0	0	0	0	0	0	0	0	0	0	0
0	0	0	0	0	0	0	0	0	0	0	0	0	0	0	0	0	0	0	0	0	0	0.0129208	0.158173	0.539324	0.670309	0.258169	0.0235357	0	0	0	0	0	0	0	0	0	0	0	0	0	0	0	0	0	0	0	0	0	0
0	0	0	0	0	0	0	0	0	0	0	0	0	0	0	0	0	0	0	0	0	0	0	0	0	0	0.0633988	0.719096	2.08944	2.38992	1.64177	0.86979	0.958235	1.64819	1.64335	0.67529	0.101651	0.00496802	0	0	0	0	0	0	0	0	0	0	0	0
0	0	0	0	0	0	0	0	0	0	0	0	0	0	0	0	0	0	0	0	0	0	0	0	0	0.0206778	0.257833	0.915743	1.22003	0.576389	0.225367	0.339458	0.511807	0.516306	0.192279	0.0174241	0	0	0	0	0	0	0	0	0	0	0	0	0	0
0	0	0	0	0	0	0	0	0	0	0	0	0	0	0	0	0	0	0	0	0	0	0	0	0	0.0167053	0.243343	1.10749	1.80759	0.865807	0.156793	0.0722771	0.0305894	0.00293558	0	0	0	0	0	0	0	0	0	0	0	0	0	0	0	0
0	0	0	0	0	0	0	0	0	0	0	0	0	0	0	0	0	0	0	0	0	0.00223011	0.0953594	0.89306	2.7697	4.61503	6.11202	5.25334	2.38378	0.515581	0.232019	0.484097	0.336451	0.0848545	0.00638247	0	0	0	0	0	0	0	0	0	0	0	0	0	0	0
0	0	0	0	0	0	0	0	0	0	0	0	0	0	0	0	0	0	0	0	0	0	0	0	0	0	0	0	0.128718	1.53164	4.96176	6.2022	3.45897	1.22868	0.292771	0.0234491	0	0	0	0	0	0	0	0	0	0	0	0	0	0
0	0	0	0	0	0	0	0	0	0	0	0	0	0	0	0	0	0	0	0	0	0	0	0	0.00540485	0.0823927	0.409067	0.853744	1.22083	1.96629	1.98912	1.13068	0.300771	0.0239768	0	0	0	0	0	0	0	0	0	0	0	0	0	0	0	0
0	0	0	0	0	0	0	0	0	0	0	0	0	0	0	0	0	0	0	0	0	0	0	0.00529141	0.0582062	0.152406	0.156838	0.413991	1.23018	1.72506	1.31777	0.420139	0.0360287	0	0	0	0	0	0	0	0	0	0	0	0	0	0	0	0	0
0	0	0	0	0	0	0	0	0	0	0	0	0	0	0	0	0	0	0	0	0	0	0	0	0.102578	1.17685	3.52288	4.2579	3.54428	3.69521	4.18662	3.11352	1.35316	0.2978	0.0217179	0	0	0	0	0	0	0	0	0	0	0	0	0	0	0
0	0	0	0	0	0	0	0	0	0	0	0	0	0	0	0	0	0	0	0	0	0	0	0.00811288	0.123229	0.599139	1.08313	0.669007	0.156687	0.0113237	0.00428254	0.0446251	0.0974701	0.0446251	0.00428254	0	0	0	0	0	0	0	0	0	0	0	0	0	0	0
0	0	0	0	0	NaN	NaN	NaN	NaN	NaN	NaN	0	0	0	0	0	0	0	0	0	0	0	0	0	0	0.0370142	0.458945	1.66817	2.74437	2.66646	1.86737	0.962309	0.258701	0.0267035	0.0602061	0.131502	0.0602061	0.00577781	0	0	0	0	0	0	0	0	0	0	0	0
0	0	0	0	0	0	0	0	0	0	0	0	0	0	0.022456	0.283425	1.07508	1.8942	1.91545	1.13667	0.313284	0.0253695	0	0	0	0	0	0	0.00557166	0.058058	0.12681	0.058058	0.00557166	0	0	0	0	0	0	0	0	0	0	0	0	0	0	0	0	0
0	0	0	0	0	0	0	0	0	0	0	0	0	0	0	0	0	0	0	0	0	0	0	0	0	0.0986758	1.10472	3.05102	2.88402	1.45469	1.49037	2.19487	1.9603	0.677455	0.0597723	0	0	0	0	0	0	0	0	0	0	0	0	0	0	0
0	0	0	0	0	0	0	0	0	0	0	0	0	0	0	0	0	0	0	0	0	0	0	0	0.0271151	0.41316	2.01957	3.70195	2.49294	0.948977	0.288663	0.0558285	0.00389748	0	0	0	0	0	0	0	0	0	0	0	0	0	0	0	0	0
0	0	0	0	0	0	0	0	0	0	0	0	0	0	0	0	0	0	0	0	0	0	0	0	0	0.032031	0.33377	0.729021	0.350466	0.254908	0.912799	1.52915	1.05528	0.291108	0.023244	0	0	0	0	0	0	0	0	0	0	0	0	0	0	0
0	0	0	0	0	0	0	0	0	0	0	0	0	0	0	0	0	0	0	0	0	0	0	0	0	0.0394251	0.421449	1.01039	0.712547	0.595196	1.13668	1.65275	2.03463	0.839074	0.078587	0	0	0	0	0	0	0	0	0	0	0	0	0	0	0
0	0	0	0	0	0	0	0	0	0	0	0	0	0	0	0	0	0	0	0	0	0	0	0	0	0	0	0.0195996	0.232266	0.84447	2.09101	4.29647	5.39113	4.44998	2.86476	1.10385	0.191519	0.0114711	0	0	0	0	0	0	0	0	0	0	0	0
0	0	0	0	0	0	0	0	0	0	0	0	0	0	0	0	0	0	0	0	0	0	0.0062929	0.122834	0.772785	1.71157	1.35162	0.400024	0.032894	0.0222764	0.232125	0.507008	0.232125	0.0222764	0	0	0	0	0	0	0	0	0	0	0	0	0	0	0	0
0	0	0	0	0	0	0	0	0	0	0	0	0	0	0	0	0	0	0	0	0	0	0	0	0.144657	1.60994	4.39113	4.16213	1.9894	0.668193	0.514674	0.998885	0.868045	0.275469	0.0233479	0	0	0	0	0	0	0	0	0	0	0	0	0	0	0
0	0	0	0	0	0	0	0	0	0	0	0	0	0	0	0	0	0	0	0	0	0	0	0	0	0.0248404	0.263318	0.611996	0.366488	0.131826	0.136299	0.0603533	0.00579193	0	0	0	0	0	0	0	0	0	0	0	0.0177264	0.208771	0.66896	0.913663	0.892858	0.858525
0.441999	0.0940353	0.00644008	0	0	0	0	0	0	0	0	0	0	0	0	0	0	0	0.00683617	0.0712346	0.155591	0.0712346	0.00683617	0	0	0	0	0.0149846	0.156143	0.341048	0.156143	0.0149846	0	0	0	0	0	0	0	0	0	0	0	0	0	0	0	0	0.0078298	0.0815884
0.178205	0.0815884	0.0078298	0	0	0	0	0	0	0	0	0	0	0	0	0	0	0	0	0	0	0	0	0	0	0	0	0	0	0	0	0	0	0	0	0	0	0	0	0	0	0	0	0	0	0	0	0	0	0
0	0	0	0	0	0	0	0	0	0	0	0	0	0	0	0	0	0	0	0	0	0	0	0	0.00257355	0.113155	1.09498	3.48237	4.76117	3.81522	4.01482	5.58283	4.74738	2.21453	0.503827	0.0372238	0	0	0	0	0	0	0	0	0	0	0	0	0	0
0	0	0	0	0	0	0	0	0	0	0	0	0	0	0	0	0.0276776	0.311015	0.865517	0.802956	0.2856	0.34712	1.61275	4.02846	6.15999	6.94946	6.71816	5.54912	3.57704	1.96876	1.10149	0.795554	0.290693	0.026499	0	0	0	0	0	0	0	0	0	0	0	0	0	0	0	0
0	0	0	0	0	0	0	0	0	0	0	0	0	0	0	0	0	0	0	0	0	0.00453164	0.124998	0.955037	2.3019	2.30987	1.75875	0.849891	0.495411	0.190715	0.0179969	0	0	0	0	0	0	0	0	0	0	0.0191098	0.199128	0.434936	0.199128	0.0191098	0	0	0	0
0	0	0	0	0	0	0	0	0	0	0	0	0	0	0	0	0	0	0.0249184	0.334859	1.41322	2.65538	2.64088	2.20588	2.57956	2.96621	2.918	1.95318	0.767534	0.153129	0.0134782	0.0320888	0.0819527	0.0634348	0.017952	0.00144054	0	0	0	0	0	0	0	0	0	0	0	0	0	0
0	0	0	0	0	0	0	0	0	0	0	0	0	0	0	0	0	0	0	0	0	0.019401	0.211263	0.562552	0.71388	1.09598	1.628	2.24788	2.09295	0.795484	0.095174	0.00290594	0	0	0	0	0	0	0	0	0	0	0	0	0	0	0	0	0	0
0	0	0	0	0	0	0	0	0	0	0	0	0	0	0	0	0	0	0	0	0	0	0.020519	0.232483	0.672503	0.791509	0.936604	1.74761	2.14909	1.22597	0.525808	0.154899	0.0134853	0	0	0	0	0	0	0	0	0	0	0	0	0	0	0	0	0
0	0	0	0	0	0	0	0	0	0	0	0	0	0	0	0	0	0	0	0	0	0.0216056	0.305557	1.4523	3.49801	5.56169	7.12798	6.57407	3.09584	0.632019	0.0425938	0	0	0	0	0	0	0	0	0	0	0	0	0	0	0	0	0	0	0
0	0	0	0	0	0	0	0	0	0	0	0	0	0	0	0	0	0	0	0	0	0.00429302	0.0745169	0.439735	1.12288	1.84695	2.81155	2.78044	1.32117	0.269845	0.0181869	0	0	0	0	0	0	0	0	0	0	0	0	0	0	0	0	NaN	NaN	NaN
NaN	NaN	0	0	0	0	0	0	0	0	0	0	0	0	0	0	0	0	0	0	0.0187115	0.278112	1.35361	2.7531	2.5839	1.66998	1.22079	0.642997	0.154711	0.0115899	0	0	0	0	0	0	0	0	0	0	0	0	0	0	0	0	0	0	NaN	NaN
0	0	0	0	0	0	0	0	0	0	0	0	0	0	0	0	0	0	0	0	0	0	0	0	0	0	0.0945848	1.1872	4.36719	6.88121	6.13978	5.09476	3.95593	2.70922	1.3879	0.361647	0.0287053	0	0	0	0	0	0	0	0	0	0	0	0	0
0	0	0	0	0	0	0	0	0	0	0	0	0	0	0	0	0	0	0	0	0	0	0	0.0420174	0.571142	2.60091	6.33409	9.38647	7.93458	3.62002	0.786056	0.0562369	0	0	0	0	0	0	0	0	0	0	0	0	0	0	0	0	0	0
0	0	0	0	0	0	0	0	0	0	0	0	0	0	0	0	0	0	0	0	0	0	0	0	0	0	0.0420318	0.517591	1.85058	2.92085	2.33713	0.750589	0.064392	0	0	0	0	0	0	0	0	0	0	0	0	0	0	0	0	0
0	0	0	0	0	0	0	0	0	0	0	0	0	0	0	0	0	0	0	0	0	0	0	0.00468143	0.10877	0.828084	2.42834	2.9243	1.32146	0.426727	0.410632	0.173315	0.0163669	0	0	0	0	0	0	0	0	0	0	0	0	0	0	0	0	0
0	0	0	0	0	0	0	0	0	0	0	0	0	0	0	0	0	0	0	0	0	0	0	0.0129258	0.288854	2.15753	6.53486	9.82472	9.04835	5.72636	2.37399	0.517652	0.0376872	0	0	0	0	0	0	0	0	0	0	0	0	0	0	0	0	0
0	0	0	0	0	0	0	0	0	0	0	0	0	0	0	0	0	0	0	0	0	0.00511765	0.131642	1.08518	3.7012	7.41918	10.8234	10.9603	7.71344	3.07605	0.567953	0.0361448	0	0	0	0	0	0	0	0	NaN	NaN	NaN	NaN	NaN	0	0	0	0	0
0	0	0	0	0	0	0	0	0	0	0	0	0	0	0	0	0	0	0.0115001	0.197088	1.17164	3.10019	4.69393	5.71732	5.751	3.89303	1.44043	0.418963	0.114014	0.010058	0	0	0	0	0	0	0	0	0	0	0	0	0	0	0	0	0	0	0	0
0	0	0	0	0	0	0	0	0	0	0	0	0	0	0	0	0	0	0	0	0	0	0	0.0384994	0.512984	2.20655	4.77055	6.08234	4.66237	NaN	NaN	NaN	NaN	NaN	0	0	0	0	0	0	0	0	0	0	0	0	0	0	0	0
0	0	0	0	0	0	0	0	0	0	0	0	0	0	0	0	0	0	0	0	0.0488796	0.64167	2.60504	4.78784	4.93852	3.91045	3.09822	2.83378	2.47854	1.40196	0.370246	0.0293356	0	0	0	0	0	0	0	0	0	0	0	0	0	0	0	0	0	0
0	0	0	0	0	0	0	0	0	0	0	0	0	0	0	0	0	0	0	0	0	0.016108	0.19576	0.725813	1.68622	3.86683	7.10253	8.45685	6.38456	3.43643	1.27931	0.259428	0.018195	0	0	0	0	0	0	0	0	0	0	0	0	0	0	0	0	0
0	0	0	0	0	0	0	0	0	0	0	0	0	0	0	0	0	0	0	0.0395638	0.494485	1.81009	2.88911	2.77564	3.11138	4.53464	6.003	7.03071	6.2058	3.66037	1.37588	0.280816	0.0198502	0	0	0	0	0	0	0	0	0	0	0	0	0	0	0	0	0
0	0	0	0	0	0	0	0	0	0	0	0	0	0	0	0	0	0	0.0271384	0.309408	0.920515	1.18812	1.28615	1.63896	2.38645	3.20407	2.97454	1.7818	0.509036	0.0420159	0	0	0	0	0	0	0	0	0	0	0	0	0	0	0	0	0	0	0	0
0	0	0	0	0	0	0	0	0	0	0	0	0	0	0	0	0	0	0	0	0	0	0	0	0.0183854	0.258593	1.33298	4.11774	7.24579	6.41358	3.51623	1.31177	0.2756	0.0198992	0	0	0	0	0	0	0	0	0	0	0	0	0	0	0	0
0	0	0	0	0	0	0	0	0	0	0	0	0	0	0	0	0	0	0	0	0.0369135	0.44235	1.52338	2.69477	4.1369	5.77886	5.92774	4.1517	1.93729	0.810654	0.231298	0.0197657	0	0	0	0	0	0	0	0	0	0	0	0	0	0	0	0	0	0
0	0	0	0	0	0	0	0	0	0	0	0	0	0	0	0	0	0	0	0	0	0	0.0698294	0.966222	4.3623	9.33071	11.0719	8.23128	4.39789	2.08207	0.67845	0.100078	0.00512018	0	0	0	0	0	0	0	0	0	0	0	0	0	0	0	0	0
0	0	0	0	0	0	0	0	0	0	0	0	0	0	0	0	0	0	0.0753291	0.952075	3.60503	6.32168	7.28604	8.11058	8.70716	7.83083	5.28277	2.48022	0.648959	0.0667832	0.00188828	0	0	0	0	0	0	0	0	0	0	0	0	0	0	0	0	0	0	0
0	0	0	0	0	0	0	0	0	0	0	0	0	0	0	0	0	0	0	0	0	0	0	0	0	0	0.0747686	1.07837	5.13308	11.0116	12.0471	7.86326	3.42454	0.821293	0.0634632	0	0	0	0	0	0	0	0	0	0	0	0	0	0	0
0	0	0	0	0	0	0	0	NaN	NaN	NaN	NaN	NaN	0	0	0	0	0	0	0	0	0	0.0118669	0.13741	0.437108	0.752267	1.54509	3.41204	5.73375	6.19702	3.48815	0.868263	0.0663584	NaN	NaN	NaN	NaN	NaN	0	0	0	0	0	0	0	0	0	0	0	0
0	0	0	0	0	0	0	0	0	0	0	0	0	0	0	0	0	0	0	0	0	0	0	0	0.0248433	0.274736	0.782199	1.19739	1.7962	1.5533	0.623537	0.106979	0.00632339	0	0	0	0	0	0	0	0	0	0	0	0	0	0	0	0	0
0	0	0	0	0	0	0	0	0	0	0	0	0	0	0	0	0	0	0	0	0	0	0.00538767	0.089303	0.567388	1.97171	4.06427	5.38192	4.96299	2.68834	0.676426	0.0522856	0	0	0	0	0	0	0	0	0	0	0	0	0	0	0	0	0	0
0	0	0	0	0	0	0	0	0	0	0	0	0	0	0	0	0	0	0	0	0	0.00213883	0.0588878	0.477506	1.35569	1.52637	0.671401	0.152714	0.225473	0.378704	0.163735	0.0154676	0	0	0	0	0	0	0	0	0	0	0	0	0	0	0	0	0	0
0	0	0	0	0	0	0	0	0	0	0	0	0	0	0	0	0	0	0	0	0	0	0	0	0.0321759	0.412246	1.57732	2.57802	2.36528	2.74796	4.47313	4.75973	2.08208	0.335668	0.0177197	0	0	0	0	0	0	0	0	0	0	0	0	0	0	0
0	0	0	0	0	0	0	0	0	0	0	0	0	0	0	0	0	0	0	0	0	0	0.00849015	0.149877	0.888023	2.14299	2.96419	4.57552	6.22584	4.50558	1.45442	0.176865	0.0066576	0	0	0	0	0	0	0	0	0	0	0	0	0	0	0	0	0
0	0	0	0	0	0	0	0	0	0	0	0	0	0	0	0	0	0	0	0	0	0	0.00679656	0.0727	0.247279	0.941566	2.46786	3.18341	3.2041	2.2894	0.849318	0.135263	0.00746131	0	0	0	0	0	0	0	0	0	0	0	0	0	0	0	0	0
0	0	0	0	0	0	0	0	0	0	0	0	0	0	0	0	0	0	0.00627659	0.136269	0.951627	2.45797	2.90581	2.71011	3.18736	4.1151	5.06658	4.40503	2.70906	1.27779	0.336319	0.027151	0	0	0	0	0	0	0	0	0	0	0	0	0	0	0	0	0	0
0	0	0	0	0	0	0	0	0	0	0	0	0	0	0	0	0	0	0	0	0	0	0	0	0.00884816	0.143142	0.78739	1.84345	2.00035	1.31367	0.895008	0.320934	0.0291812	0	0	0	0	0	0	0	0	0	0	0	0	0	0	0	0	0
0	0	0	0	0	0	0	0	0	0	0	0	0	0	0	0	0	0	0	0	0	0	0	0	0	0.0109587	0.329741	2.652	6.70509	6.41083	3.36358	1.34233	0.338695	0.0273062	0	0	0	0	0	0	0	0	0	0	0	0	0	0	0	0
0	0	0	0	0	0	0	0	0	0	0	0	0	0	0	0	0	0	0	0	0	0.0165109	0.210496	0.843179	1.85005	3.11093	3.7713	2.58008	0.958625	0.179093	0.0118259	0	0	0	0	0	0	0	0	0	0	0	0	0	0	0	0	0	0	0
0	0	0	0	0	0	0	0	0	0	0	0	0	0	0	0	0	0	0	0	0	0	0	0.0326502	0.389158	1.31089	2.08386	2.14024	1.27637	0.456485	0.284427	0.117885	0.0113131	0	0	0	0	0	0	0	0	0	0	0	0	0	0	0	0	0
0	0	0	0	0	0	0	0	0	0	0	0	0	0	0	0	0	0	0	0	0.0166217	0.214191	0.871337	1.87431	2.90687	3.85745	4.44696	4.06036	3.79087	3.49881	2.42988	0.866337	0.123063	0.00581195	0	0	0	0	0	0	0	0	0	0	0	0	0	0	0	0
0	0	0	0	0	0	0	0	0	0	0	0	0	0	0	0	0	0	0	0.00844443	0.171303	1.12838	2.7389	2.95365	2.49085	2.91184	4.2629	5.20339	4.65631	3.21714	1.50598	0.433036	0.0706518	0.00442368	0	0	0	0	0	0	0	0	0	0	0	0	0	0	0	0
0	0	0	0	0	0	0	0	0	0	0	0	0	0	0	0.00263083	0.0426581	0.218725	0.37437	0.161479	0.0152442	0	0	0	0	0.0577453	0.611398	1.41513	0.821994	0.158594	0.0096782	0	0	0	0	0	0	0	0	0	0	0	0	0	0	0	0	0	0	0
0	0	0	0	0	0	0	0	0	0	0	0	0	0	0	0	0	0	0	0	0	0	0	0	0	0	0.163185	1.84987	5.31809	5.5893	2.78535	0.637002	0.0467896	0	0	0	0	0	0	0	0	0	0	0	0	0	0	0	0	0
0	0	0	0	0	0	0	0	0	0	0	0	0	0	0	0	0	0	0	0	0	0.0167515	0.189804	0.540162	0.521625	0.180679	0.095151	0.401193	0.678776	0.291812	0.0275219	0	0	0	0	0	0	0	0	0	0	0	0	0	0	0	0	0	0	0
0	0	0	0	0	0	0	0	0	0	0	0	0	0	0	0	0	0	0	0	0	0.0192542	0.246323	0.941395	1.55743	1.51126	1.56589	1.93961	2.72935	3.14161	2.05786	0.602966	0.087887	0.0183943	0.00176525	0	0	0	0	0	0	0	0	0	0	0	0	0	0	0
0	0	0	0	0	0	0	0	0	0	0	0	0	0	0	0	0	0	0	0	0	0	0	0	0.0110168	0.114797	0.283078	0.525452	1.54246	2.42554	2.79447	3.97287	3.05307	0.918495	0.0762686	0	0	0	NaN	NaN	NaN	NaN	NaN	0	0	0	0	0	0	0
0	0	0	0	0	0	0	0	0	0	0	0	0	0	0	0	0	0	0	0	0	0	0	0	0	0	0.0107545	0.130483	0.461594	0.790743	0.769444	0.277904	0.0249021	0	0	0	0	0	0	0	0	0	0	0	0	0	0	0	0	0
0	0	0	0	0	0	0	0	0	0	0	0	0	0	0	0	0	0	0	0	0	0	0.00167052	0.0741165	0.674415	1.7975	1.81571	1.15478	0.79686	0.304163	0.226981	0.474057	0.293083	0.0629416	0.00422719	0	0	0	0	0	0	0	0	0	0	0	0	0	0	0
0	0	0	0	0	0	0	0	0	0	0	0	0	0	0	0	0	0	0	0	0	0	0	0	0	0.0560285	0.744043	3.04887	5.49949	6.19571	7.51445	7.69515	5.34822	2.02631	0.347234	0.0207486	0	0	0	0	0	0	0	0	0	0	0	0	0	0
0	0	0	0	0	0	0	0	0	0	0	0	0	0	0	0	0	0	0	0	0.00160157	0.0442235	0.339225	0.821287	0.795792	0.632743	0.531763	0.464423	0.520457	0.216533	0.0376793	0.180151	0.393486	0.180151	0.0172886	0	0	0	0	0	0	0	0	0	0	0	0	0	0	0
0	0	0	0	0	0	0	0	0	0	0	0	0	0	0	0	0	0	0	0	0	0	0	0	0	0.00166465	0.0374747	0.26912	0.722699	0.949556	0.838371	0.403426	0.0869388	0.00610552	0	0	0	0	0	0	0	0	0	0	0	0	0	0	0	0
0	0	0	0	0	0	0	0	0	0	0	0	0	0	0	0	0	0	0	0	0	0	0	0	0	0.0231171	0.290046	1.12337	2.29585	3.03967	2.52557	1.59537	0.567127	0.0802845	0.00373156	0	0	0	0	0	0	0	0	0	0	0	0	0	0	0
0	0	0	0	0	0	0	0	0	0	0	0	0	0	0	0	0	0	0	0.0355519	0.461502	1.85994	3.61403	4.52775	4.76386	4.99836	5.54359	4.62517	2.39068	1.70638	1.5009	0.537131	0.0479967	0	0	0	0	0	0	0	0	0	0	0	0	0	0	0	0	0
0	0	0	0	0	0	0	0	0	0	0	0	0	0	0	0	0	0	0	0	0	0	0	0	0	0	0.0268006	0.326909	1.159	1.91174	1.72061	0.595845	0.0526097	0	0	0	0	0	0	0	0	0	0	0	0	0	0	0	0	0
0	0	0	0	0	0	0	0	0	0	0	0	0	0	0	0	0	0	0	0.0166471	0.221486	0.954787	2.13257	3.13811	3.49773	3.27242	2.45612	1.31437	0.481854	0.325563	0.150142	0.0207873	0.000774482	0	0	0	0	0	0	0	0	0	0	0	0	0	0	0	0	0
0	0	0	0	0	0	0	0	0	0	0	0	0	0	0	0	0	0	0	0	0	0	0	0.0264263	0.407464	2.13016	5.0358	6.77481	7.35912	7.37247	7.28976	6.50638	3.93863	1.11348	0.0911798	0	0	0	0	0	0	0	0	0	0	0	0	0	0	0
0	0	0	0	0	0	0	0	0	0	0	0	0	0	0	0	0	0	0	0	0.0142497	0.193676	0.840399	1.69903	2.11927	2.49937	3.01086	3.2558	2.96257	1.53604	0.356324	0.0261635	0	0	0	0	0	0	0	0	0	0	0	0	0	0	0	0	0	0
0	0	0	0	0	0	0	0	0	0	0	0	0	0	0	0	0	0	0	0	0	0	0	0	0	0.00647487	0.0750029	0.225865	0.253142	0.304642	1.0926	1.94485	1.12835	0.240398	0.0162066	0	0	0	0	0	0	0	0	0	0	0	0	0	0	0
0	0	0	0	0	0	0	0	0	0	0	0	0	0	0	0	0	0	0	0	0	0	0	0	0	0	0	0	0	0.00403082	0.0420021	0.0917411	0.0420021	0.00403082	0	0	0	0	0	0	0	0	0	0	0	0	0	0	0	0
0	0	0	0	0	0	0	0	0	0	0	0	0	0	0	0	0	0	0	0	0	0	0	0	0	0.0266517	0.289842	0.756804	0.808173	0.756718	NaN	NaN	NaN	NaN	NaN	0	0	0	0	0	0	0	0	0	0	0	0	0	0	0
0	0	0	0	0	0	0	0	0	0	0	0	0	0	0	0	0.0115347	0.165918	0.785932	1.68061	1.90231	1.52224	1.03988	0.418395	0.0733574	0.00438748	0.010457	0.108964	0.237999	0.108964	0.010457	0	0	0	0	0	0	0	0	0	0	0	0	0	0	0	0	0	0	0
0	0	0	0	0	0	0	0	0	0	0	0	0	0	0	0	0	0.0520803	0.590584	1.73824	2.27817	2.73141	3.37575	3.41531	3.11831	2.49812	1.74655	1.87818	2.26182	1.62678	0.494009	0.0414677	0	0	0	0	0	0	0	0	0	0	0	0	0	0	0	0	0	0
0	0	0	0	0	0	0	0	0	0	0	0	0	0	0	0	0	0	0	0	0.0150336	0.191787	0.722624	1.11676	0.854533	0.798166	1.06481	0.820185	0.551985	0.45392	0.167964	0.0152848	0	0	0	0	0	0	0	0	0	0	0	0	0	0	0	0	0	0
0	0	0	0	0	0	0	0	0	0	0	0	0	0	0	0	0	0	0	0	0	0	0	0	0.018854	0.26263	1.15099	2.04505	1.51327	0.69784	0.640508	0.613645	0.220513	0.0196821	0	0	0	0	0	0	0	0	0	0	0	0	0	0	0	0
0	0	0	0	0	0	0	0	0	0	0	0	0	0	0	0	0	0	0	0	0	0	0	0	0	0.00977344	0.106077	0.281868	0.380129	0.637242	0.677717	0.250702	0.0225921	0	0	0	0	0	0	0	0	0	0	0	0	0	0	0	0	0
0	0	0	0	0	0	0	0	0	0	0.0109817	0.160623	0.778812	1.72122	2.30958	3.14013	4.14424	3.81759	2.65472	1.65019	1.02426	0.478752	0.113505	0.00856955	0	0	0	0.00749202	0.102617	0.44171	0.797209	0.613697	0.184977	0.0153959	0	0	0	0	0	0	0	0	0	0	0	0	0	0	0	0
0	0	0	0	0	0	0	0	0	0	0	0	0	0	0	0	0	0	0	0.0360627	0.437082	1.50242	2.26687	2.26404	2.81552	4.47511	6.76974	8.72092	6.84791	2.93589	0.696819	0.0923019	0.005027	0	0	0	0	0	0	0	0	0	0	0	0	0	0	0	0	0
0	0	0	0	0	0	0	0	0	0	0	0	0	0	0	0	0	0	0	0	0	0	0	0	0	0	0.0107823	0.147373	0.642997	1.26083	1.23209	0.620947	0.144975	0.0107752	0	0	0	0	0	0	0	0	0	0	0	0	0	0	0	0
0	0	0	0	0	0	0	0	0	0	0	0	0	0	0	0	0	0	0	0	0	0	0.0186856	0.264106	1.21798	2.55586	2.91802	2.0988	0.757821	0.279462	0.134501	0.0278415	0.00181323	0	0	0	0	0	0	0	0	0	0	0	0	0	0	0	0	0
0	0	0	0	0	0	0	0	0	0	0	0	0	0	0	0	0	0	0	0	0	0	0	0	0	0.012659	0.13191	0.288118	0.138316	0.0980156	0.339693	0.490268	0.200307	0.0186081	0	0	0	0	0	0	0	0	0	0	0	0	0	0	0	0
0	0	0	0	0	0	0	0	0	0	0	0	0	0	0	0	0	0	0	0	0	0.0139981	0.179422	0.685229	1.10108	0.993782	1.59217	3.39222	3.77269	1.95285	0.532849	0.0850796	0.00541179	0	0	0	0	0	0	0	0	0	0	0	0	0	0	0	0	0
0	0	0	0	0	0	0	0	0	0	0	0	0	0	0	0	0	0	0	0	0	0	0	0	0	0	0	0	0	0	0	0	0	0	0	0	0	0	0	0	0	0	0	0	0	0	0	0	0	0
0	0	0	0	0	0	0	0	0	0	0	0	0	0	0	0	0	0	0	0	0	0	0.00288897	0.0511932	0.285509	0.54326	0.587656	0.980747	0.820076	0.372079	0.22663	0.0861598	0.00804709	0	0	0	0	0	0	0	0	0	0	0	0	0	0	0	0	0
0	0	0	0	0	0	0	0	0	0	0	0	0	0	0	0	0	0	0	0	0	0	0	0.0379425	0.445197	1.40189	1.75743	1.35419	1.60259	2.3757	2.67961	2.5904	2.03117	1.49601	0.997918	0.320652	0.0277913	0	0	0	0	0	0	0	0	0	0	0	0	0
0	0	0	0	0	0	0	0	0	0	0	0	0	0	NaN	NaN	NaN	NaN	NaN	0	0	0	0	0	0	0.00116919	0.0644333	0.5928	1.45897	1.36871	1.02924	0.437585	0.0729776	0.0040152	0	0	0	0	0	0	0	0	0	0	0	0	0	0	0	0
0	0	0	0	0	0	0	0	0	0	0	0	0	0	0	0	0	0	0	0	0	0	0.00847074	0.160651	1.01347	2.47875	2.82641	2.18447	1.49203	1.23488	0.611232	0.125164	0.00832399	0	0	0	0	0	0	0	0	0	0	0	0	0	0	0	0	0
0	0	0	0	0	0	0	0	0	0	0	0	0	0	0	0	0	0	0	0	0	0	0	0	0	0	0.000986818	0.0199631	0.12333	0.230603	0.101857	0.00968019	0	0	0	0	0	0	0	0	0	0	0	0	0	0	0	0	0	0
0	0	0	0	0	0	0	0	0	0	0	0	0	0	0	0	0	0	0	0	0	0	0	0.0720311	0.844097	2.65468	3.3042	1.97522	0.518723	0.0408059	0	0	0	0	0	0	0	0	0	0	0	0	0	0	0	0	0	0	0	0
0	0	0	0	0	0	0	0	0	0	0	0	0	0	0	0	0	0	0	0	0.0205149	0.257857	0.980543	1.86288	2.65658	3.54444	3.57241	1.91196	0.510199	0.165658	0.060589	0.00581455	0	0	0	0	0	0	0	0	0	0	0	0	0	0	0	0	0	0
0	0	0	0	0	0	0	0	0	0	0	0	0	0	0	0	0	0	0	0	0	0	0	0.0114218	0.21256	1.40835	4.11533	5.5616	3.44859	1.40051	0.785128	0.659705	0.247028	0.0225507	0	0	0	0	0	0	0	0	0	0	0	0	0	0	0	0
0	0	0	0	0	0	0	0	0	0	0	0	0	0	0	0	0	0	0	0	0	0	0.0411754	0.487512	1.59036	2.33534	2.89889	3.51635	2.16619	1.24901	1.52463	1.12017	0.326803	0.0267648	0	0	0	0	0	0	0	0	0	0	0	0	0	0	0	0
0	0	0	0	0	0	0	0	0	0	0	0	0	0	0	0	0	0	0	0	0	0	0.0165555	0.199582	0.692211	1.15662	1.27238	0.84409	0.248357	0.0206349	0	0	0	0	0	0	0	0	0	0	0	0	0	0	0	0	0	0	0	0
0	0	0	0	0	0	0	0	0	0	0	0	0	0	0	0	0	0	0	0.0312111	0.362791	1.15676	1.81376	2.34911	2.51831	2.58722	3.17317	2.73358	1.18868	0.962888	2.22299	2.8104	1.99109	0.893028	0.214203	0.0164945	0	0	0	0	0	0	0	0	0	0	0	0	0	0
0	0	0	0	0	0	0	0	0	0	0	0	0	0	0	0	0	0	0	0	0	0	0.00730357	0.170308	1.23624	3.19232	3.55114	2.37931	1.15083	0.566421	0.413168	0.293779	0.0956639	0.0083043	0	0	0	0	0	0	0	0	0	0	0	0	0	0	0	0
0	0	0	0	0	0	0	0	0	0	0	0	0	0	0	0	0	0	0	0	0	0	0	0.0115682	0.133466	0.444923	0.944042	1.64831	1.61494	1.13025	0.830543	0.297988	0.0269687	0	0	0	0	0	0	0	0	0	0	0	0	0	0	0	0	0
0	0	0	0	0	0	0	0	0	0	0	0	0	0	0	0	0	0	0	0	0	0	0	0.03331	0.379987	1.12266	1.38102	1.4868	1.68694	0.86191	0.166208	0.0103919	0	0	0	0	0	0	0	0	0	0	0	0	0	0	0	0	0	0
0	0	0	0	0	0	0	0	0	0	0	0	0	0	0	0	0	0	0	0	0	0	0	0	0.020663	0.240387	0.746606	0.945729	0.655685	0.250499	0.0464997	0.00301921	0	0	0	0	0	0	0	0	0	0	0	0	0	0	0	0	0	0
0	0	0	0	0	0	0	0	0	0	0	0	0	0	0	0	0	0	0	0	0	0	0.0015267	0.0384073	0.318703	1.06971	1.63168	1.12555	0.321294	0.0568429	0.0678124	0.0310468	0.00297947	0	0	0	0	0	0	0	0	0	0	0	0	0	0	0	0	0
0	0	0	0	0	0	0	0	0	0	0	0	0	0	0	0	0	0	0	0	0	0	0.0395811	0.470439	1.54055	2.14716	1.99261	2.136	2.01389	0.860498	0.137102	0.00715802	0	0	0	0	0	0	0	0	0	0	0	0	0	0	0	0	0	0
0	0	0	0	0	0	0	0	0	0	0	0	0	0	0	0	0	0	0	0	0.0133894	0.139521	0.304742	0.139521	0.0133894	0	0	0.00498844	0.0519807	0.113536	0.0519807	0.00498844	0	0	0	0	0	0	0	0	0	0	0	0	0	0	0	0	0	0
0	0	0	0	0	0	0	0	0	0	0	0	0	0	0	0	0	0	0	0	0	0	0	0	0.0148692	0.15494	0.340298	0.185942	0.176791	0.279903	0.12107	0.0114385	0	0	0	0	0	0	0	0	0	0	0	0	0	0	0	0	0	0
0	0	0	0	0	0	0	0	0	0	0	0	0	0	0	0	0	0	0	0	0	0	0	0.0355392	0.434306	1.67238	4.13986	8.1604	10.6379	8.50646	2.81538	0.245012	0	0	0	0	0	0	0	0	0	0	0	0	0	0	0	0	0	0
0	0	0	0	0	0	0	0	0	0	0	0	0	0	0	0	0	0	0	0	0	0	0	0.0630062	0.813977	3.23398	6.08417	7.42091	7.93118	6.77176	3.32597	0.754295	0.0549627	0	0	0	0	0	0	0	0	0	0	0	0	0	0	0	0	0
0	0	0	0	0	0	0	0	0	0	0	0	0	0	0	0	0	0	0	0	0	0	0	0.0054941	0.0745206	0.335826	0.914013	2.47697	4.67235	3.89519	1.23164	0.104515	0	0	0	0	0	0	0	0	0	0	0	0	0	0	0	0	0	0
0	0	0	0	0	0	0	0	0	0	0	0	0	0	0	0	0	0	0	0	0	0	0.0391169	0.480785	1.74692	3.08541	3.2782	1.81754	0.545643	0.159883	0.04578	0.00406635	0	0	0	0	0	0	0	0	0	0	0	0	0	0	0	0	0	0
0	0	0	0	0	0	0	0	0	0	0	0	0	0	0	0	0	0	0	0	0	0.0118708	0.216529	1.36071	3.58236	4.48538	3.37485	2.13807	0.886859	0.170082	0.011041	0	0	0	0	0	0	0	0	0	0	0	0	0	0	0	0	0	0	0
0	0	0	0	0	0	0	0	0	0	0	0	0	0	0	0	0	0	0	0	0	0.00240887	0.071849	0.596006	1.72064	2.5345	3.29343	3.71219	2.64783	1.21094	0.297879	0.0232581	0	0	0	0	0	0	0	0	0	0	0	0	0	0	0	0	0	0
0	0	0	0	0	0	0	0	0	0	0	0	0	0	0	0	0	0	0	0	0	0	0	0.0245957	0.305047	1.14105	2.26287	3.69404	4.89208	3.7217	1.16524	0.0989681	0	0	0	0	0	0	0	0	0	0	0	0	0	0	0	0	0	0
0	0	0	0	0	0	0	0	0	0	0	0	0	0	0	0	0	0	0	0	0	0	0.0301963	0.643833	4.43093	11.2914	12.9665	9.64228	5.19222	1.9055	0.38753	0.0273862	0	0	0	0	0	0	0	0	0	0	0	0	0	0	0	0	0	0
0.0196847	0.24214	0.847387	1.1894	0.714926	0.178708	0.0135973	0	0	0.0418608	0.498711	1.6239	2.06498	1.14325	0.268541	0.019772	0	0	0	0	0	0.00492467	0.0676885	0.284927	0.44729	0.233766	0.134718	0.369823	0.517939	0.209785	0.0194366	0	0	0	0	0	0	0	0	0.0060689	0.0632393	0.138127	0.0632393	0.0060689	0	0	0	0	0	0
0	0	0	0	0	0	0	0	0	0	0	0	0	0	0	0	0	0	0	0	0	0	0	0	0.0121018	0.148523	0.588422	1.50702	2.50612	1.84083	0.53323	0.0435552	0	0	0	0	0	0	0	0	0	0	0	0	0	0	0	0	0	0
0	0	0	0	0	0	0	0	0	0	0	0	0	0	0	0	0	0	0	0	0	0	0	0	0.0168843	0.179022	0.434097	0.515658	1.52692	4.20702	6.63574	5.9107	3.6077	1.81491	0.955662	0.475846	0.128493	0.0104135	0	0	0	0	0	0	NaN	NaN	NaN	NaN	NaN	0
0	0	0	0	0	0	0	0	0	0	0	0	0	0	0	0	0	0	0	0	0	0	0	0.0112446	0.160006	0.875875	3.10489	6.67671	8.02723	5.98312	2.66029	0.683788	0.0977425	0.00557208	0	0	0	0	0	0	0	0	0	0	0	0	0	0	0	0
0	0	0	0	0	0	0	0	0	0	0	0	0	0	0	0	0	0	0	0	0	0	0	0.0371215	0.440711	1.46357	2.25592	2.42435	2.04823	1.24343	0.363649	0.03033	0	0	0	0	0	0	0	0	0	0	0	0	0	0	0	NaN	NaN	NaN
NaN	NaN	0	0	0	0	0	0	0	0	0	0	0	0	0	0	0	0	0	0	0	0.00772051	0.0890027	0.326066	1.00145	2.51343	3.776	3.86745	2.42919	0.811131	0.199785	0.231882	0.221034	0.0751768	0.00655228	0	0	0	0	0	0	0	0	0	0	0	0	0	0	0
0	0	0	0	0	0	0	0	0	0	0	0	0	0	0	0	0	0	0	0	0	0	0.0371683	0.424793	1.28898	1.88505	2.73721	3.77465	3.28668	1.45275	0.664292	0.963744	0.605027	0.136627	0.00953912	0	0	0	0	0	0	0	0	0	0	0	0	0	0	0
0	0	0	0	0	0	0	0	0	0	0	0	0	0	0	0	0	0	0	0.00292182	0.129996	1.25524	4.039	6.36381	7.13011	6.09291	3.31211	1.17516	0.63833	0.374172	0.098632	0.00770255	0	0	0	0	0	0	0	0	0	0	0	0	0	0	0	0	0	0
0	0	0	0	0	0	0	0	0	0	0	0	0	0	0	0	0	0	0	0	0.0226727	0.296444	1.20509	2.34278	3.13245	4.11415	4.72047	3.81641	1.81415	0.415394	0.0394715	0.0917588	0.20042	0.0917588	0.00880582	0	0	0	0	0	0	0	0	0	0	0	0	0	0	0
0	0	0	0	0	0	0	0	0	0	0	0	0	0	0	0	0	0	0	0	0.022174	0.345702	1.85835	4.64458	6.50662	6.74878	6.77755	6.34645	3.71325	1.26227	0.311632	0.0593113	0.00438884	0	0	0	0	0	0	0	0	0	0	0	0	0	0	0	0	0
0	0	0	0	0	0	0	0	0	0	0	0	0	0	0	0	0	0	0	0.0163446	0.227079	1.01959	2.13936	2.92555	3.63797	3.95703	5.10885	6.04705	3.71001	0.988435	0.330824	0.558875	0.255872	0.0245553	0	0	0	0	0	0	0	0	0	0	0	0	0	0	0	0
0	0	0	0	0	0	0	0	0	0	0	0	0	0	0	0	0	0	0	0.00356497	0.0637295	0.392268	1.04911	1.72223	3.05244	5.12483	5.96729	5.19416	3.21198	1.27589	0.290787	0.0689747	0.0228001	0.00218806	0	0	0	0	0	0	0	0	0	0	0	0	0	0	0	0
0	0	0	0	0	0	0	0	0	0	0	0	0	0	0	0	0	0	0	0.0225591	0.261906	0.83565	1.36902	2.25757	4.15337	7.04523	9.2574	8.51017	4.83966	1.67283	0.362265	0.0468272	0.00254125	0	0	0	0	0	0	0	0	0	0	0	0	0	0	0	0	0
0	0	0	0	0	0	0	0	0	0	0	0	0	0	0	0	0	0	0	0.0159973	0.188838	0.628309	1.10049	1.94657	3.30936	4.31092	5.02955	5.39983	4.41938	2.01959	0.42632	0.0656169	0.0793445	0.0363266	0.00348615	0	0	0	0	0	0	0	0	0	0	0	0	0	0	0
0	0	0	0	0	0	0	0	0	0	0	0	0	0	0	0	0	0	0.0122755	0.140882	0.414523	0.437983	0.398036	1.57938	5.00604	9.04159	10.1014	7.80639	3.66086	0.864591	0.0797707	0.00188338	0	0	0	0	0	0	0	0	0	0	0	0	0	0	0	0	0	0
0	0	0	0	0	0	0	0	0	0	0	0	0	0	0	0	0	0	0	0.0284875	0.336194	1.1408	2.21525	4.1895	6.54777	7.72652	8.35916	7.46863	4.08048	1.58653	0.396805	0.032081	0	0	0	0	0	0	0	0	0	0	0	0	0	0	0	0	0	0
0	0	0	0	0	0	0	0	0	0	0	0	0	0	0	0	0	0	0.00412892	0.0676804	0.354547	0.642243	0.363082	0.35457	1.53424	3.60659	4.41354	3.54324	2.27431	1.07693	0.397427	0.0963452	0.00768405	0	0	0	0	0	0	0	0	0	0	0	0	0	0	0	0	0
0	0	0	0	0	0	0	0	0	0	0	0	0	0	0	0	0	0	0	0	0.0180029	0.238073	1.01091	2.23363	3.59196	5.16846	6.59592	6.48216	4.15317	2.98233	3.08462	1.7913	0.434521	0.0324183	0	0	0	0	0	0	0	0	0	0	0	0	0	0	0	0
0	0	0	0	0	0	0	0	0	0	0	0	0	0	0	0	0	0	0	0	0	0	0.00400316	0.0538428	0.271296	0.97445	2.4613	3.91382	4.06966	2.68164	1.23341	1.46196	2.6564	1.58598	0.335419	0.0223221	0	0	0	0	0	0	0	0	0	0	0	0	0	0
0	0	0	0	0	0	0	0	0	0	0	0	0	0	0	0	0	0	0	0	0	0	0.0061461	0.112426	0.720071	2.02462	2.95193	2.50886	1.35655	1.97452	3.46777	2.04589	0.436945	0.0294163	0	0	0	0	0	0	0	0	0	0	0	0	0	0	0	0
0	0	0	0	0	0	0	0	0	0	0	0	0	0	0	0	0	0	0	0	0	0	0	0	0	0.0101069	0.144702	0.705048	1.88828	4.29883	7.59017	7.50528	4.35418	1.19957	0.0973998	0	0	0	0	0	0	0	0	0	0	0	0	0	0	0
0	0	0	0	0	0	0	0	0	0	0	0	0	0	0	0	0	0	0	0	0.019835	0.352627	2.163	5.66911	7.58441	6.83476	5.06403	3.10844	1.25073	0.286912	0.393714	1.09538	1.12275	0.443636	0.0640572	0.00299224	0	0	0	0	0	0	0	0	0	0	0	0	0	0
0	0	0	0	0	0	0	0	0	0	0	0	0	0	0	0	0	0	0	0	0	0.00521763	0.094852	0.595399	1.59311	2.19407	2.0805	1.65943	1.11087	1.09685	1.70823	0.766261	0.0734355	0	0	0	0	0	0	0	0	0	0	0	0	0	0	0	0	0
0	0	0	0	0	0	0	0	0	0	0	0	0	0	0	0	0	0	0.0900306	1.03145	3.11673	4.14832	4.28332	4.13183	3.82694	3.49844	2.5309	0.994499	0.273825	0.0905666	0.0182342	0.00124063	0	0	0	0	0	0	0	0	0	0	0	0	0	0	0	0	0	0
0	0	0	0	0	0	0	0	0	0	0	0	0	0	0	0	0	0	0.00499702	0.183917	1.67376	5.16886	7.62235	7.98823	7.35356	5.918	3.9978	1.91956	0.474029	0.0367128	0	0	0	0	0	0	0	0	0	0	0	0	0	0	0	0	0	0	0	0
0	0	0	0	0	0	0	0	0	0	0	0	0	0	0	0	0	0.0677514	0.817458	2.84932	4.92396	6.38341	6.9539	6.32236	4.74774	3.19585	2.19405	1.01147	0.218065	0.0347332	0.201708	0.440571	0.201708	0.0193573	0	0	0	0	0	0	0	0	0	0	0	0	0	0	0	0
0	0	0	0	0	0	0	0	0	0	0	0	0	0	0	0	0	0	0.00380092	0.142995	1.28301	3.72909	4.86342	4.46196	3.96243	3.38848	2.05637	0.756396	0.146074	0.00992698	0	0	0	0	0	0	0	0	0	0	0	0	0	0	0	0	0	0	0	0
0	0	0	0	0	0	0	0	0	0	0	0	0	0	0	0	0.0344314	0.449867	1.84013	3.64932	4.57446	4.85454	5.69779	6.84812	6.67227	5.08585	3.37779	1.58178	0.371148	0.0321352	0.0447322	0.0977041	0.0447322	0.00429282	0	0	0	0	0	0	0	0	0	0	0	0	0	0	0	0
0	0	0	0	0	0	0	0	0	0	0	0	0	0	0	0.00349784	0.0567845	0.324034	0.900736	1.71299	2.98844	4.31326	4.72605	4.20007	3.11634	1.83488	0.614553	0.214624	0.300089	0.135862	0.0130383	0	0	0	0	0	0	0	0	0	0	0	0	0	0	0	0	0	0	0
0	0	0	0	0	0	0	0	0	0	0	0	0	0	0	0.00662736	0.107661	0.587504	1.35005	1.7525	2.56253	3.75515	3.47992	2.42172	1.82003	1.49516	1.28155	1.15028	0.840721	0.279243	0.0643174	0.0881608	0.040363	0.00387352	0	0	0	0	0	0	0	0	0	0	0	0	0	0	0	0
0	0	0	0	0	0	0	0	0	0	0	0	0	0	0	0	0	0	0	0.0148601	0.200679	0.871703	1.78949	1.88475	1.13692	1.12444	1.55081	1.86325	1.42392	0.455763	0.0391198	0.00275879	0.0287473	0.0627898	0.0287473	0.00275879	0	0	0	0	0	0	0	0	0	0	0	0	0	0
0	0	0	0	0	0	0	0	0	0	0	0	0	0	0	0	0	0	0	0.0386193	0.449481	1.40484	1.89313	1.89249	1.98169	1.8219	1.49007	0.895859	0.256715	0.0256851	0.0832539	0.489063	0.959842	0.572558	0.123237	0.00834419	0	0	0	0	0	0	0	0	0	0	0	0	0	0
0	0	0	0	0	0	0	0	0	0	0	0	0	0	0	0	0.0140523	0.176072	0.720154	1.85337	3.28082	3.33329	2.42071	1.53594	0.699352	0.45882	0.767639	0.686604	0.226069	0.021615	0.0227171	0.0537424	0.0336119	0.00734925	0.000500679	0	0	0	0	0	0	0	0	0	0	0	0	0	0	0
0	0	0	0	0	0	0	0	0	0	0	0	0	0	0	0	0	0	0	0	0	0	0	0	0	0	0	0.0280559	0.462488	2.58817	6.11584	7.0145	5.01806	2.43642	0.621242	0.0490996	0	0	0	0	0	0	0	0	0	0	0	0	0	0
0	0	0	0	0	0	0	0	0	0	0	0	0	0	0	0	0	0	0	0	0	0.0333242	0.356257	0.876252	0.832308	1.01767	1.22534	1.02136	0.648525	0.401244	0.132315	0.0116728	0	0	0	0	0	0	0	0	0	0	0	0	0	0	0	0	0	0
0	0	0	0	0	0	0	0	0	0	0	0	0	0	0	0	0	0.00552089	0.123221	0.918611	2.78482	4.32826	4.68336	4.35225	3.36038	2.23942	1.30384	0.655862	0.51794	0.208146	0.0195879	0	0	0	0	0	0	0	0	0	0	0	0	0.00493653	0.0546852	0.146173	0.125305	0.0387546	0.00324542	0
0	0	0	0	0	0	0	0	0	0	0	0	0	0	0	0	0	0	0.0280062	0.337659	1.1333	1.534	1.0233	0.631921	0.84414	1.16325	1.24583	1.13155	0.487318	0.269622	0.509364	0.482481	0.520314	0.480028	0.213342	0.0396988	0.00248361	0	0	0	0	0	0	0	0	0	0	0	0	0
0	0	0	0	0	0	0	0	0	0	0	0	0	0	0	0	0.0126229	0.139031	0.417219	0.881947	1.76204	2.32578	3.10669	3.49234	3.24097	2.72491	1.96627	0.831365	0.159418	0.0103546	0	0	0	0	0	0	0	0	0	0	0	0	0	0	0	0	0	0	0	0
0	0	0	0	0	0	0	0	0	0	0	0	0	0	0	0	0	0	0	0	0	0	0.0279816	0.300013	0.724785	0.483626	0.153785	0.507495	2.0104	3.48898	3.41028	2.73543	1.02876	0.117128	0.0163289	0.175369	0.678427	0.955791	0.387112	0.0358652	0	0	0	0	0	0	0	0	0	0
0	0	0	0	0	0	0	0	0	0	0	0	0	0	0	0	0	0	0.084644	1.00152	3.3187	5.26319	6.12406	5.61135	4.27264	3.29086	2.57308	1.37116	0.569974	0.420786	0.192894	0.0308174	0.00154588	0	0	0	0	0	0	0	0	0	0	0	0	0	0	0	0	0
0	0	0	0	0	0	0	0	0	0	0	0	0	0	0	0	0	0	0	0.0392487	0.503715	1.95806	3.43823	3.50124	2.78224	1.86149	1.3209	1.15257	0.546226	0.103005	0.00638628	0	0.00446512	0.0537613	0.177002	0.211165	0.0798417	0.00723367	0	0	0	0	0	0	0	0	0	0	0	0
0	0	0	0	0	0	0	0	0	0	0	0	0	0	0	0	0	0	0	0	0	0.0147258	0.176777	0.617443	1.17885	2.15126	3.57549	4.36887	3.76014	1.9209	0.971603	1.40119	1.06211	0.301277	0.0242045	0	0	0	0	0	0	0	0	0	0	0	0	0	0	0
0	0	0	0	0	0	0	0	0	0	0	0	0	0	0	0	0	0	0	0	0	0.0726999	0.855711	2.76429	3.97949	3.99515	3.4924	2.41124	1.11899	0.290439	0.0331176	0.00127529	0	0	0	0	0	0	0	0	0	0	0	0	0	0	0	0	0	0
0	0	0	0	0	0	0	0	0	0	0	0	0	0	0	0	0	0	0	0	0	0	0	0.00626535	0.180439	1.53465	4.83838	7.27106	6.98019	5.95593	5.01024	3.81185	2.68985	1.37171	0.406233	0.0616356	0.00352263	0	0	0	0	0	0	0	0	0	0	0	0	0
0	0	0	0	0	0	0	0	0	0	0	0	0	0	0	0	0	0	0	0	0.0125702	0.180229	0.827784	1.58627	1.61116	1.73967	1.84729	1.21575	0.496494	0.328726	0.133738	0.0127311	0	0	0	0	0	0	0	0	0	0	0	0	0	0	0	0	0	0
0	0	0	0	0	0	0	0	0	0	0	0	0	0	0	0	0	0	0.00879503	0.143501	0.791755	1.84521	2.1393	1.62064	0.795826	0.52352	0.794957	0.413141	0.0649373	0.00307057	0.0031249	0.0333126	0.0881423	0.152628	0.301882	0.335398	0.251041	0.0838807	0.00736663	0	0	0	0	0	0	0	0	0	0	0
0	0	0	0	0	0	0	0	0	0	0	0	0	0	0	0	0	0	0.00219321	0.0622067	0.523777	1.62766	2.36987	2.19309	1.87214	1.8229	2.46578	2.72266	1.52892	0.378148	0.0975396	0.152052	0.0696145	0.00668071	0	0	0	0	0	0	0	0	0	0	0	0	0	0	0	0
0	0	0	0	0	0	0	0	0	0	0	0	0	0	0	0	0	0	0	0	0	0	0.0289037	0.362795	1.34085	2.20482	2.40563	2.47688	1.57942	1.47355	3.03097	3.01021	1.38209	0.286873	0.0198133	0	0	0	0	0	0.0286988	0.318118	0.851888	0.777808	0.869771	2.99048	5.797	5.60285	4.16526	2.67981
1.49139	1.14414	1.48827	0.982619	0.271682	0.183688	0.358065	0.163934	0.0157323	0	0	0	0	0	0	0	0	0	0	0	0	0	0.0231915	0.281807	1.01532	1.94543	2.74673	2.41952	0.962892	0.147252	0.0074651	0	0	0	0	0.0138355	0.170827	0.596586	0.791686	0.380725	0.0674569	0.00391542	0	0	0	0	0	0	0	0
0	0	0	0	0	0	0	0	0	0	0	0	0	0	0	0	0	0	0	0	0	0	0	0	0.00824531	0.0911174	0.251363	0.303484	0.30817	0.428689	0.898962	0.809621	0.327537	0.173338	0.0692878	0.00664934	0	0	0	0.0549088	0.768982	3.43827	6.57935	6.26069	4.30451	2.58901	1.68655	1.46354	1.13551	0.636567
0.180317	0.0149028	0	0	0	0	0	0	0	0	0	0	0	0	0	0	0	0	0	0	0	0.00757898	0.107682	0.477348	0.791918	0.448395	0.208713	0.268761	0.126325	0.0729793	0.14068	0.129386	0.154341	0.0679636	0.00652227	0	0	0	0	0	0	0	0	0	0	0	0	0	0.0507222	0.528538
1.15443	0.694946	1.9454	5.5855	6.76969	5.6363	4.05974	2.54131	1.27584	0.494158	0.113972	0.0087175	0	0	0	0	0	0	0	0	0	0	0	0	0	0	0	0.00703915	0.158796	1.10494	2.60188	2.31742	1.09483	0.531967	0.581585	0.282275	0.0422266	0.00186788	0	0	0	0	0	0	0.0237023	0.246984	0.539462	0.246984	0.0237023	0
0	0	0	0	0	0	0	0	0	0	0	0	0	0	0	0	0	0	0	0	0	0.0248346	0.290664	0.908777	1.10248	0.614942	0.149954	0.0113311	0	0	0	0.00290549	0.030276	0.0859404	0.280176	0.941281	1.59006	1.64842	1.55589	1.28226	0.588464	0.294338	0.410622	0.18477	0.0177319	0	0	0	0	0
0	0	0	0.00642045	0.0746269	0.23617	0.342243	0.304319	0.107262	0.00955231	0.022462	0.2721	0.938629	1.43308	1.22993	0.591207	0.136332	0.0101075	0	0	0	0	0.000986169	0.0195197	0.118766	0.22066	0.0973067	0.0092436	0	0	0	0	0.0137912	0.152218	0.402562	0.33739	0.102466	0.00850981	0	0	0	0	0	0	0	0	0	0	0	0
0	0	0	0	0	0	0	0	0	0	0	0	0	0	0	0	0	0	0	0	0	0.0397089	0.435251	1.16026	1.28837	1.51388	1.78586	1.46535	0.68326	0.18	0.313641	0.699963	0.405248	0.0777066	0.00471295	0	0	0	0	0	0.00538005	0.0560614	0.122449	0.0560614	0.00538005	0	0	0	0	0
0	0	0	0	0	0	0	0	0	0	0	0	0	0	0	0	0	0	0	0	0	0	0	0	0	0	0	0.00302344	0.031505	0.0688132	0.031505	0.00302344	0	0	0	0	0.0015855	0.021003	0.0827863	0.118525	0.0482861	0.0308285	0.277072	0.626034	0.332166	0.05273	0.00253192	0	0	0
0	0	0	0	0	0	0	0	0	0	0	0	0	0	0	0	0	0	0	0	0	0	0	0	0	0.00480159	0.0610353	0.224995	0.311599	0.143838	0.0221712	0.00107192	0	0	0	0	0	0	0.0487584	0.569151	1.7951	2.44438	2.20898	1.77429	1.64932	1.58512	0.905223	0.419516	0.35738	0.297908
0.368297	0.162856	0.0156288	0	0	0	0	0	0	0	0	0	0	0	0	0	0	0	0	0	0	0	0	0	0	0	0.00508327	0.0625928	0.21979	0.311725	0.192117	0.0493411	0.00381154	0	0	0	0	0	0.0176943	0.212841	0.726198	1.12984	1.10764	0.704424	0.208049	0.0173845	0	0	0	0
0	0	0	0	0	0	0	0	0	0	0	0	0	0	0	0	0	0	0	0	0	0	0.00784146	0.102612	0.407263	0.671955	0.475782	0.135424	0.0109903	0	0	0.0248988	0.272093	0.69842	0.547166	0.387917	2.62629	7.4941	8.24237	5.53013	3.23481	2.0136	1.19958	0.555367	0.139461	0.010964	0	0	0	0
0	0	0	0	0	0	0	0	0	0	0	0	0	0	0	0	0	0	0	0	0	0	0	0	0.0119573	0.176208	0.821131	1.41588	0.829105	0.434153	0.685543	0.688037	1.18248	1.80679	0.789243	0.0905255	0.152137	0.864088	1.84193	1.78731	1.66611	1.44062	0.71398	0.161497	0.0117289	0	0	0	0	0
0	0	0	0	0	0	0	0	0	0	0	0	0	0	0	0	0	0	0	0	0	0.00459479	0.0768345	0.418276	0.833987	0.639461	0.588831	0.889677	0.433389	0.0598155	0.0392943	0.406391	1.05462	0.847562	0.24832	0.0202745	0	0	0	0	0	0	0	0	0	0	0	0	0	0
0	0	0	0	0	0	0	0	0	0	0	0	0	0	0	0	0	0	0	0	0	0.00534823	0.0557299	0.176347	0.732854	2.46263	3.96304	3.28771	1.20853	0.167604	0.00752612	0	0	0.0408038	0.431272	1.01131	0.768593	0.592113	0.317688	0.0702987	0.00490469	0	0	0	0	0	0	0	0	0
0	0	0	0	0	0	0	0	0	0	0	0	NaN	NaN	NaN	NaN	NaN	0	0	0	0	0	0.0109355	0.148284	0.610891	0.945096	0.536649	0.342604	0.469118	1.47956	4.82198	8.09561	8.83896	6.80181	2.71671	0.545864	0.0784782	0.00533279	0.00447049	0.0539975	0.179003	0.215323	0.0880412	0.0732286	0.143753	0.0658147	0.00631605	0	0	0
0	0	0	0	0	0	0	0	0	0	0	0	0	0	0	0	0	0	0	0	0.00763226	0.0889529	0.303456	0.64272	1.06688	1.17072	1.14831	0.672864	0.359542	0.234575	0.0763871	0.0102163	0.0647221	0.397497	0.990144	1.15433	0.750638	0.219329	0.0182043	0	0	0	0	0	0	0	0	0	0	0
0	0	0	0	0	0	0	0	0	0	0	0	0	0	0	0	0	0	0	0	0	0	0.0132475	0.262597	1.82861	5.56716	8.82032	8.88593	7.56517	8.11945	10.248	9.95712	6.94974	3.32995	1.05401	0.254307	0.11775	0.0439071	0.00410131	0	0	0	0	0	0	0	0	0	0	0
0	0	0	0	0	0	0	0	0	0	0	0	0	0	0	0	0	0	0	0	0	0.0127585	0.192606	1.13324	4.0775	8.82699	11.2285	9.81318	7.37903	6.7647	7.01688	5.10951	2.77798	1.16672	0.273299	0.0207965	0	0	0	0	0	0	0	0	0	0	0	0	0	0
0	0	0	0	0	0	0	0	0	0	0	0	0	0	0	0	0	0	0	0	0.0332677	0.448976	1.917	3.72935	4.12359	3.71458	3.10106	1.91358	0.882528	0.367496	0.434755	0.577893	0.366991	0.0975206	0.00767241	0	0	0	0	0	0	0	0	0	0	0	0	0	0	0
0	0	0	0	0	0	0	0	0	0	0	0	0	0	0	0	0.0062389	0.095771	0.568014	1.98661	4.08977	4.86344	3.76143	2.09888	1.34202	1.5667	1.99497	1.28328	0.375501	0.252552	0.429547	0.236928	0.213752	0.286499	0.117616	0.0163859	0.0584149	0.141529	0.0952438	0.0230799	0.00169252	0	0	0	0	0	0	0	0	0
0	0	0	0	0	0	0	0	0	0	0	0	0	0	0	0	0.0292321	0.363249	1.39679	3.09912	5.7098	8.09966	8.05705	6.38819	5.1356	4.14719	2.89257	1.89736	0.796378	0.207484	0.0423366	0.00331798	0	0	0	0	0	0	0	0	0	0	0	0	0	0	0	0	0	0
0	0	0	0	0	0	0	0	0	0	0	0	0	0	0	0.0102792	0.137599	0.60532	1.45396	2.5929	3.47956	3.14318	2.27653	1.4468	1.04093	0.737849	0.531732	0.973246	1.07265	0.394169	0.0353604	0.0233847	0.243674	0.532233	0.243674	0.0233847	0	0	0	0	0	0	0	0	NaN	NaN	NaN	NaN	NaN	0
0	0	0	0	0	0	0	0	0	0	0	0	0	0	0	0.00416303	0.0530273	0.19528	0.286874	0.404044	1.14635	2.16559	2.64018	2.0295	0.980624	0.246616	0.0644407	0.099687	0.04564	0.00437994	0	0	0	0	0	0	0	0	0	0	0	0	0	0	0	0	0	0	0	0
0	0	0	0	0	0	0	0	0	0	0	0	0	0	0.00328268	0.0614258	0.382028	0.945408	1.40257	2.557	4.45995	5.75864	5.97199	4.78229	3.13385	2.2405	1.9306	1.45554	0.541348	0.0777497	0.0790562	0.426313	0.77907	0.375403	0.0515689	0.00193698	0	0	0	0	0	0	0	0	0	0	0	0	0	0
0	0	0	0	0	0	0	0	0	0	0	0	0	0.00352754	0.0765924	0.567582	1.75645	2.75514	2.85888	2.62571	2.11841	1.51979	1.19559	0.8926	0.302425	0.0307186	0.0422144	0.0985268	0.116749	0.240465	0.340082	0.746276	1.76828	2.34343	3.09373	3.45165	1.99582	0.496131	0.037734	0	0	0	0.00660755	0.0688523	0.150387	0.0688523	0.00660755	0	0	0
0	0	0	0	0	0	0	0	0	0	0	0	0	0	0	0	0	0	0	0.0284966	0.331141	1.04168	1.47516	1.41022	0.924839	0.4774	0.175148	0.308778	1.19459	2.69173	3.71681	4.62721	5.84545	4.04361	1.66428	0.424506	0.0504405	0.00207589	0	0	0	0	0	0	0	0	0	0	0	0
0	0	0	0	0	0	0	0	0	0	0	0	0	0	0	0	0	0	0	0	0	0.030216	0.369729	1.30102	2.00676	1.66869	0.877911	0.509067	0.41203	1.35922	3.23549	3.9951	3.25356	1.9869	1.07517	0.480702	0.118028	0.00916781	0	0	0	0	0	0	0	0	0	0	0	0
0	0	0	0	0	0	0	0	0	0	0	0	0	0	0	0	0	0	0	0	0	0.0142485	0.197541	0.887397	1.84045	2.08286	1.49118	0.68332	0.656445	1.40985	1.54516	1.33665	0.836592	0.24467	0.0459194	0.117966	0.188514	0.0796721	0.00747701	0	0	0	0	0	0	0	0	0	0	0
0	0	0	0	0	0	0	0	0	0	0	0	0	0	0	0	0	0	0	0.0351115	0.405712	1.2638	1.85734	2.33215	2.5638	2.15549	1.7819	1.04982	0.644986	0.751212	0.607071	0.818906	1.14427	0.862064	0.450352	0.129147	0.0108421	0	0	0	0	0	0	0	0	0	0	0	0	0
0	0	0	0	NaN	NaN	NaN	NaN	NaN	0	0	0	0	0	0	0	0	0	0	0	0	0.0241488	0.277425	0.846395	1.13338	0.96658	0.468689	0.257352	0.0998949	0.0592133	0.143327	0.189984	0.352357	0.546576	0.316626	0.169479	0.0629034	0.0173706	0.119421	0.260839	0.119421	0.0114605	0	0	0	0	0	0	0	0
0	0	0	0	0	0	0	0	0	0	0	0	0	0	0	0	0.00744536	0.160683	1.10873	2.79113	3.20414	2.8422	2.78436	2.79034	2.297	1.79504	1.1335	0.60162	1.17426	2.34164	2.61732	1.45145	0.359546	0.0883741	0.134716	0.0616775	0.00591901	0	0	0	0	0	0	0	0	0	0	0	0	0
0	0	0	0	0	0	0	0	0	0	0	0	0	0	0	0.0203367	0.238385	0.787967	1.44358	2.7419	4.47397	4.78274	3.84618	3.15839	2.56482	2.03411	1.95523	1.07034	0.243125	0.0195378	0.0224224	0.0489749	0.0224224	0.00215181	0	0	0	0	0	0	0	0	0	0	0	0	0	0	0	0
0	0	0	0	0	0	0	0	0	0	0	0	0	0	0	0	0.00290841	0.0613148	0.419617	1.0821	1.3833	1.62766	2.05857	1.96707	1.46564	1.29785	1.26405	0.72078	0.208273	0.060438	0.0194147	0.00180967	0.00801257	0.0928409	0.291273	0.426158	0.472232	0.358736	0.116604	0.0100866	0	0	0	0	0	0	0	0	0	0
0	0	0	0	0	0	0	0	0	0	0	0	0	0	0	0	0	0	0	0	0	0	0	0	0	0	0	0.00950899	0.120687	0.45069	0.697419	0.558831	0.372589	0.159434	0.087242	0.0348726	0.00334662	0	0	0	0	0	0	0	0	0	0	0	0	0
0	0	0	0	0	0	0	0	0	0	0	0	0	0	0	0	0	0	0	0	0	0.00910188	0.126227	0.578812	1.33557	2.02234	2.23488	1.58794	0.988773	1.23699	2.41121	3.44934	3.4709	1.77093	0.438341	0.056202	0.00292359	0	0	0	0	0	0	0	0	0	0	0	0	0
0	0	0	0	0	0	0	0	0	0	0	0	0	0	0	0	0	0	0	0	0	0	0	0	0	0	0.0164199	0.19991	0.704569	1.15549	1.13998	0.851976	0.760344	0.298478	0.0277378	0	0	0	0	0	0	0	0	0	0	0	0	0	0	0
0	0	0	0	0	0	0	0	0	0	0	0	0	0	0	0	0	0	0	0.0118826	0.14777	0.539512	0.889458	0.896953	0.732868	0.440633	0.131093	0.0680903	0.287195	0.672649	0.942295	0.99542	0.673505	0.202034	0.0169266	0	0	0	0	0	0	0	0	0	0.0221532	0.250709	0.725043	0.828638	0.560745	0.201166
0.0309022	0.00163956	0	0	0	0	0	0	0	0	0	0	0	0	0	0	0	0	0	0	0	0	0	0	0.00345307	0.0359818	0.111988	0.383977	0.763545	0.347995	0.0333961	0	0	0	0	0	0	0	0	0	0	0.00575521	0.0671157	0.205441	0.222592	0.0802088	0.00714509	0	0	0
0	0	0	0	0	0	0	0	0	0	0	0	0	0	0	0	0	0	0	0	0.00925611	0.0964509	0.216117	0.18055	0.447219	0.987101	0.995092	0.437617	0.335899	1.18209	2.32253	2.39801	1.9614	1.97822	1.54843	0.730063	0.172641	0.0130727	0	0	0	0	0	0	0	0	0.00375092	0.047741	0.175563	0.236084
0.0939435	0.00865552	0	0	0	0	0	0	0	0	0	0	0	0	0	0	0	0	0	0	0	0	0	0.0077855	0.0911964	0.288843	0.380309	0.269994	0.140665	0.26744	0.449675	0.336777	0.171321	0.0494527	0.00418148	0.000985351	0.014962	0.0713429	0.117111	0.0499017	0.00469436	0	0	0	0	0	0	0	0	0
0	0	0	0	0	0	0	0	0	0	0	0	0	0	0	0	0	0	0	0	0	0	0.00555162	0.0578493	0.126354	0.0578493	0.00631647	0.191448	2.17705	7.00203	10.1609	9.75538	6.98338	3.97098	1.45137	0.258732	0.0162025	0	0	0	0	0	0	0	0	0	0	0	0	0
0	0	0	0	0	0	0	0	0	0	0	0	0	0	0	0	0	0	0	0.0100834	0.167578	0.89932	1.72034	1.08213	0.259697	0.0661619	0.104137	0.0476772	0.00457544	0.0106429	0.182653	0.999728	1.85094	1.03301	0.317709	0.18473	0.156415	0.087767	0.0750024	0.032034	0.00371934	0.019788	0.162888	0.451346	0.650138	0.7745	0.552115	0.165817	0.0138403	0
0	0	0	0	0	0	0	0	0	0	0	0	0	0	0	0	0	0.0277116	0.314219	0.895989	0.868177	0.292987	0.0254577	0	0	0	0.0086317	0.11216	0.447228	0.80718	0.802613	0.596462	0.434586	0.24559	0.184707	0.0732132	0.00688126	0	0	0	0.00421591	0.0439308	0.0959538	0.0439308	0.00421591	0	0	0.0111091	0.115759	0.252841
0.115759	0.0111091	0	0	0	0	0	0	0	0	0	0	0	0	0	0	0	0	0	0	0	0.0186778	0.200069	0.481803	0.318467	0.081264	0.0689982	0.158837	0.131304	0.147147	0.837811	2.07759	1.59253	0.446857	0.0357	0	0	0	0	0	0	0	0	0	0	0	0.0058851	0.250224	2.37982	7.49962
11.0567	10.8043	8.52716	5.76315	3.30535	1.76516	0.788217	0.193465	0.0150241	0	0	0	0	0	0	0	0	0	0	0	0	0	0	0	0	0	0	0.002912	0.0520038	0.314236	0.765423	0.869269	0.781732	0.813355	0.40579	0.0755025	0.00455767	0	0	0	0.0030268	0.0508169	0.391261	1.79247	3.59755	3.05495	2.13145	1.75614	1.53837	1.37966
1.07905	0.830634	1.1737	1.28562	0.694604	0.164512	0.0122217	0	0	0	0	0	0	0	0	0	0	0	0	0	0	0	0	0	0.0108921	0.148795	0.632597	1.09291	0.763252	0.211362	0.0188543	0.0204013	0.0445605	0.0204013	0.00532563	0.035093	0.0766502	0.0368629	0.0218106	0.0498981	0.183943	0.996283	2.72902	4.52427	5.56507	4.69057	3.90049	4.10752	3.52846	2.10909
0.996692	0.314652	0.0471527	0.00251505	0	0	0	0	0	0	0	0	0	0	0	0	0	0	0	0.023566	0.297448	1.10561	1.75394	1.54947	1.31552	1.06021	0.559159	0.236169	0.156374	0.0580943	0.00534052	0	0	0	0	0	0.00530353	0.0791977	0.378579	0.715605	0.746139	0.881456	0.625764	0.276862	0.304431	0.440096	0.563708	0.325692	0.197929	1.05968
2.82571	2.79396	1.70109	0.826516	0.295601	0.0590542	0.00412055	0	0	0	0	0	0	0	0	0	0	0	0	0	0	0	0	0	0	0	0	0	0	0.0120699	0.140393	0.42707	0.458558	0.164431	0.0146216	0	0	0	0	0.0107133	0.117609	0.306085	0.247608	0.0729662	0.0121168	0.0724994	0.228296	0.257292	0.0946347	0.00849234
0	0	0	0	0	0	0	0	0	0	0	0	0	0	NaN	NaN	NaN	NaN	NaN	0	0.0502559	0.617124	2.16939	3.21498	2.45696	1.18638	0.304899	0.0888686	0.735123	2.23169	3.31673	3.72176	2.149	0.524858	0.0394108	0	0	0	0.005041	0.0525285	0.114733	0.0525285	0.005041	0	0	0	0	0	0	0
0	0	0	0	0	0	0	0	0	0	0	0	0	0	0	0	0	0	0	0	0	0	0	0	0	0.00810246	0.0844296	0.197336	0.264167	0.784751	1.3263	1.22712	2.26248	3.98034	3.24501	1.30212	0.249806	0.0166043	0	0	0	0	0	0	0	0	0	0	0	0
0	0	0	0	0	0	0	0	0	0	0	0	0	0	0	0	0	0	0	0	0	0.0210974	0.289809	1.31595	2.99483	3.93625	3.00484	1.36272	0.497432	0.30122	0.414348	1.79272	4.13592	3.78251	1.76892	0.433415	0.0459379	0.00986523	0.0862177	0.195249	0.189288	0.544835	1.42635	2.23637	2.31775	1.68125	0.597975	0.0774271	0.00305242	0
0	0	0	0	0	0	0	0	0	0	0	0	0	0	0	0	0	0	0	0	0.0417326	0.456715	1.17752	0.932193	0.269427	0.0218511	0	0	0.00131797	0.0137335	0.0478851	0.202212	0.430107	0.233697	0.0723557	0.39259	1.28527	1.80674	1.52148	0.932768	0.299804	0.094546	0.131779	0.311701	0.632022	0.552916	0.567859	0.276645	0.0438265	0.0021287
0	0	0	0	0	0	0	0	0	0	0	0	0	0	0	0	0	0	0	0.00660703	0.0745224	0.214083	0.245616	0.169703	0.0532697	0.00456748	0.00123339	0.016223	0.100454	0.499345	1.14098	1.21965	1.02022	0.414235	0.0584865	0.00252561	0	0	0.00621601	0.0647723	0.141476	0.0759557	0.12275	0.254534	0.116534	0.0195751	0.0874436	0.228732	0.526551	1.38276
1.82749	1.36794	0.43603	0.0374421	0.00597731	0.0706752	0.230314	0.335338	0.363746	0.348609	0.170699	0.0343778	0.00226481	0	0	0	0	0	0	0	0	0	0	0	0	0	0.0204359	0.236209	0.717196	0.880218	0.909095	1.40731	1.47972	0.791775	0.190546	0.01434	0	0	0	0	0	0.0241166	0.261176	0.661904	0.581409	0.35712	0.115223	0.0101099	0.0239201	0.252339
0.576573	0.337869	0.266778	0.620856	0.626957	0.217717	0.0191293	0	0	0	0	0	0	0	0	0	0	0	0	0	0	0	0	0	0	0	0.00384734	0.126782	1.25746	5.01903	9.58886	10.7269	10.2927	8.683	5.60073	2.59518	0.759468	0.113911	0.00636748	0	0.00132771	0.0291077	0.211215	0.600401	0.801259	0.787191	0.900995	0.650628	0.194405	0.0161542
0	0	0	0	0	0	0	0	0	0	0	0	0	0	0	0	0	0	0	0	0	0	0	0	0	0.00299151	0.0421895	0.189894	0.35781	0.307355	0.155519	0.0966546	0.132911	0.0595274	0.00571267	0	0	0	0	0	0	0	0.030089	0.333854	0.927047	1.09659	0.965988	0.404217	0.0608104	0.00291025
0	0	0	0	0	0	0	0	0	0	0	0	0	0	0	0	0	0	0	0	0	0.0107737	0.118756	0.394106	1.18812	2.86356	3.64066	3.172	1.54905	0.370406	0.352688	1.05108	1.23287	0.509999	0.0690625	0.0027648	0	0	0.00554183	0.0577472	0.126132	0.0577472	0.0186582	0.136676	0.301991	0.191306	0.294973	0.560534	0.420462	0.121004
0.00983313	0	0	0	0	0	0	0	0	0	0	0	0	0	0	0	0	0	0	0	0	0	0	0.0237242	0.27032	0.803942	1.01699	0.815876	0.321946	0.0619503	0.00947802	0.0147022	0.145915	0.318707	0.145915	0.014003	0	0	0	0	0	0	0	0	0	0	0	0	0	0
0	0	0	0	0	0	0	0	0	0	0	0	0	0	0	0	0	0	0.0057823	0.0898524	0.461878	0.997364	1.22239	1.46426	1.2498	0.427029	0.0375405	0.00264055	0.0309874	0.130822	0.508337	1.3034	1.83344	2.25843	2.42117	1.21566	0.243212	0.0158562	0	0	0	0	0	0	0	0.00496497	0.0645814	0.246852	0.360829	0.313215
0.39377	0.178876	0.0633775	0.101873	0.0466409	0.00447599	0	0	0	0	0.00900687	0.0938538	0.204995	0.0938538	0.00900687	0	0	0	0	0	0	0	0.025356	0.320443	1.21216	2.09018	2.10533	1.56745	1.08212	1.66454	3.72666	4.43293	3.50481	3.26387	3.09821	2.05476	0.821818	0.167655	0.0116939	0	0	0	0	0	0	0	0	0.0151685	0.229087	1.08535
1.77463	0.755288	0.0710271	0	0	0	0	0	0	0	0	0	0	0	0	0	0	0	NaN	NaN	NaN	NaN	NaN	0	0	0	0	0.00863782	0.0900082	0.196596	0.182722	1.00563	2.44949	1.85057	0.810606	0.212173	0.0173966	0	0	0	0	0.0527516	0.70634	2.9204	5.06713	4.13321	2.31805	1.3057	0.641296	0.167128
0.0133011	0	0	0	0	0	0	0	0	0	0	0	0	0	0	0	0	0	0	0.0208807	0.23523	0.659142	0.619256	0.20478	0.0176483	0	0	0	0	0.0950917	1.24318	4.97989	8.70658	7.2756	2.86323	0.491897	0.0293021	0	0	0	0.00413613	0.0430995	0.0941379	0.0430995	0.00413613	0.00619279	0.0645304	0.140947	0.0645304	0.00619279
0	0	0	0	0	0	0	0	0	0	0	0	0	0	0	0	0	0	0	0	0	0	0	0	0	0.0145504	0.15757	0.393181	0.287073	0.0765659	0.0394451	0.406474	1.39238	1.98357	1.35036	0.395902	0.0687608	0.356494	1.00639	1.21039	1.07747	0.562978	0.176029	0.0351065	0.002573	0	0	0	0	0
0.0147387	0.153581	0.335452	0.153581	0.0147387	0	0	0	0	0	0	0	0	0	0	0	0	0	0	0	0	0	0.0793796	0.992089	3.6475	5.94972	5.6183	4.12096	2.71014	2.26272	2.22315	2.35555	1.74628	0.573431	0.0595366	0.0012573	0	0	0	0	0.00424881	0.0442736	0.0967025	0.0442736	0.00424881	0	0	0	0	0
0	0	0	0	0	0	0	0	0	0	0	0	0	0	0	0	0	0	0	0.0103264	NaN	NaN	NaN	NaN	NaN	1.94744	1.51536	0.665467	0.205675	0.231841	0.746649	1.9282	2.45938	1.43085	0.354075	0.0268608	0	0	0	0	0.00508258	0.0529616	0.121178	0.110261	0.130237	0.0572997	0.00549889	0	0	0
0.0186048	0.293972	1.52919	3.14742	2.73052	1.35024	0.479807	0.105775	0.00798182	0	0	0	0	0	0	0	0	0	0	0	0	0.0179504	0.20856	0.654252	0.924688	0.997591	0.986341	0.71698	0.294781	0.322851	0.577656	0.781848	1.27105	1.18681	0.492618	0.108975	0.0190777	0.00143578	0	0	0	0	0	0	0	0	0	0.00576525	0.0600753	0.131216
0.0837868	0.287045	0.900747	1.0855	0.601819	0.333607	0.119333	0.0110004	0	0	0	0	0	0	0	0	0	0	0	0	0	0	0	0	0.00532672	0.0608764	0.1772	0.177743	0.0626664	0.045793	0.32905	0.891513	1.01067	0.658338	0.274366	0.0615824	0.00458158	0	0	0	0	0	0	0	0	0	0	0	0.00537171	0.0559745
0.12226	0.0559745	0.00537171	0	0	0	0	0	0	0	0	0	0	0	0	0	0	0	0	0	0	0	0	0	0	0	0	0.0128456	0.140007	0.387164	0.653595	1.44728	2.2134	2.05194	1.25428	0.36868	0.0308478	0	0	0	0	0	0	0	0	0	0	0	0.0721684	1.10359
5.55388	11.5032	11.2239	7.9138	5.09101	3.06119	1.91093	1.37854	0.862533	0.266432	0.0821915	0.158798	0.132699	0.0402029	0.00333511	0	0	0	0	0	0	0.00720352	0.0785439	0.20023	0.154302	0.0434821	0.00348155	0	0	0	0	0	0	0.00260188	0.0563481	0.37467	0.805121	0.553193	0.141838	0.0108061	0.00164641	0.017156	0.0374721	0.017156	0.00164641	0	0.00631524	0.0864979	0.362103	0.565483
0.284698	0.0494305	0.00275799	0	0	0	0	0	0	0	0	0	0	0	0	0	0	0	0	0	0	0	0.0334009	0.391914	1.41486	3.54813	6.55196	6.16338	3.7939	2.09226	1.70903	2.25337	1.54633	0.454613	0.0523001	0.0019172	0	0	0.00276622	0.0288247	0.062959	0.0288247	0.00276622	0	0	0	0.00815788	0.0892909	0.230312	0.182508
0.052797	0.00428388	0.00999843	0.1242	0.438451	0.584037	0.271689	0.0443424	0.0023347	0	0	0	0	0	0	0	0.0125933	0.167045	0.689948	1.30232	1.54559	1.67854	1.45735	0.93478	0.329775	0.0486276	0.00244066	0	0	0.00932499	0.106344	0.307842	0.305991	0.104931	0.00917502	0	0	0	0	0	0	0	0.00706505	0.0736195	0.1608	0.0736195	0.00706505	0.00150765	0.0817462	0.760106
1.92443	1.68388	0.757217	0.174369	0.0131177	0	0	0	0	0	0	0	0	0	0	0	0	0	0.0127316	0.157339	0.566031	0.893938	0.706068	0.224399	0.0191671	0	0	0	0	0	0	0.0195298	0.216912	0.584198	0.508643	0.159232	0.0134068	0	0.0122426	0.127571	0.27864	0.127571	0.0223755	0.113195	0.309896	0.284955	0.154226	0.156714	0	0
0	0	0	0	0	0	0	0	0	0	0	0	0	0	0	0	0	0	0	0	0	0	0	0	0	0	0.018512	0.234014	0.901226	1.71061	2.11897	1.88579	1.19455	0.615634	0.381334	0.13264	0.011954	0	0	0	0	0	0	0	0	0	0	0	0	0
0	0	0	0	0	0	0	0	0	0	0	0	0	0	0	0	0	0	0	0	0.00679208	0.0771938	0.399142	2.23197	5.96329	7.17306	6.50521	5.40563	4.51241	4.92294	3.39381	1.29885	0.266688	0.0190069	0	0	0	0	0	0	0	0	0	0	0	0	0	0	0	0
0	0	0	0	0	0	0	0	0	0	0	0	0	0	0	0	0	0	0	0	0	0	0.00691673	0.097909	0.460116	1.04683	1.45365	1.45788	0.921416	0.287312	0.136424	0.729014	1.8047	1.84217	1.02211	0.317317	0.0483271	0.00270846	0	0	0	0	0	0	0	0	0	0	0	0
0	0	0	0	0	0	0	0	0	0	0	0	0	0	0	0	0	0	0	0.0953162	1.11317	3.49654	4.60595	4.00251	3.70356	3.98898	4.3206	4.0106	2.50694	0.782994	0.092976	0.00333969	0	0	0	0	0	0	0	0	0	0	0	0	0	0	0	0	0	0
0	0	0	0	0	0	0	0	0	0	0	0	0	0	0	0	0	0	0.00582016	0.0839246	0.410534	0.998484	1.47978	1.57578	1.45812	1.77314	2.55193	2.90602	2.46371	1.91328	1.5146	1.16751	0.582323	0.136302	0.0101197	0	0	0	0	0	0	0	0	0	0	0	0	0	0	0
0	0	0	0	0	0	0	0	0	0	0	0	0	0	0	0	0.0430841	0.490011	1.44833	1.84769	1.93096	2.0572	1.99829	1.90835	2.02904	2.47829	2.37435	1.57443	0.819335	0.294984	0.0546217	0.00355578	0	0	0	0	0	0	0	0	0	0	0	0	0	0	0	0	0	0
0	0	0	0	0	0	0	0	0	0	0	0	0	0	0	0	0	0	0.0209576	0.27546	1.12142	2.09307	2.42493	2.71821	2.91257	2.52525	2.03832	1.1763	0.33036	0.227089	1.28883	2.71418	1.82864	0.459805	0.0346353	0	0	0	0	0	0	0	0	0	0	0	0	0	0	0
0	0	0	0	0	0	0	0	0	0	0	0	0	0	0	0	0	0	0	0	0	0	0.0242742	0.294683	1.03677	1.75373	1.96599	1.48238	1.19275	1.9183	1.59653	0.494988	0.0415351	0	0	0	0	0	0	0	0	0	0	0	0	0	0	0	0	0
0	0	0	0	0	0	0	0	0	0	0	0	0	0	0	0	0.0195204	0.246266	0.904007	1.3206	0.821557	0.344759	0.228763	0.473281	1.22015	1.83175	2.08745	1.89916	1.0773	0.464294	0.839695	1.27624	0.558225	0.063261	0.00133109	0	0	0	0	0	0	0	0	0	0	0	0	0	0	0
0	0	0	0	0	0	0	0	0	0	0	0	0	0	0	0	0	0	0	0	0	0	0.0178834	0.217094	0.794251	1.65093	2.62598	2.93329	2.91797	3.80073	5.86446	7.02397	5.21532	2.73259	1.19731	0.312785	0.0253277	0	0	0	0	0	0	0	0	0	0	0	0	0
0	0	0	0	0	0	0	0	0	0	0	0	0	0	0	0	0	0.00541593	0.0704536	0.26934	0.37549	0.15149	0.0140183	0	0	0.00195347	0.039027	0.262089	0.72521	1.15321	1.42387	1.54026	2.03964	1.69789	0.684206	0.122683	0.00760599	0	0	0	0	0	0	0	0	0	0	0	0	0
0	0	0	0	0	NaN	NaN	NaN	NaN	NaN	0	0	0	0	0	0	0	0	0	0	0	0.0141531	0.153384	0.43215	0.822139	1.5861	1.76246	1.5382	1.12287	1.43938	2.19411	2.63966	1.93068	0.636595	0.072069	0.0021496	0	0	0	0	0	0	0	0	0	0	0	0	0	0
0	0	0	0	0	0	0	0	0	0	0	0	0	0	0	0	0	0	0	0	0	0	0	0	0	0.00908114	0.100991	0.303102	0.600296	1.31214	2.06023	2.29712	1.84306	1.29668	0.500044	0.0730179	0.003433	0	0	0	0	0	0	0	0	0	0	0	0	0
0	0	0	0	0	0	0	0	0	0	0	0	0	0	0	0	0	0	0	0	0	0	0	0	0	0.0220146	0.258006	0.859317	1.62977	3.19948	6.10871	9.20828	10.0214	9.31175	7.01602	3.006	0.584101	0.0383472	0	0	0	0	0	0	0	0	0	0	0	0
0	0	0	0	0	0	0	0	0	0	0	0	0	0	0	0	0	0	0	0	0	0	0	0	0	0.0170264	0.196299	0.634528	1.17697	1.85763	1.80342	0.997411	0.260274	0.0205657	0	0	0	0	0	0	0	0	0	0	0	0	0	0	0	0
0	0	0	0	0	0	0	0	0	0	0	0	0	0	0	0	0	0	0	0	0	0	0	0	0.00714369	0.103411	0.621861	2.57241	6.16602	8.5222	9.02568	7.81458	4.51843	1.24034	0.10034	0	0	0	0	0	0	0	0	0	0	0	0	0	0.0124727	0.129968
0.283877	0.129968	0.0124727	0	0	0	0	0	0	0	0	0	0	0	0	0	0	0	0	0	0	0	0	0	0	0	0	0	0.00225732	0.0600254	0.469157	1.2539	1.33605	0.657327	0.239325	0.356836	0.44061	0.171266	0.0156607	0	0	0	0	0	0	0	0	0.00683691	0.0712422	0.155607
0.0712422	0.00683691	0	0	0	0	0	0	0	0	0	0	0	0.0247819	0.542106	3.829	10.1984	13.1154	12.3744	10.5353	8.92586	7.07196	5.39799	4.05097	2.91737	2.13166	1.5864	1.1662	0.535079	0.111885	0.00770844	0.00308113	0.0321062	0.0701263	0.0321062	0.00308113	0	0	0	0	0	0	0	0	0	0	0	0	0	0
0	0	0	0	0	0	0	0	0	0	0	0	0	0	0	0	0	0	0	0	0	0	0	0	0	0	0	0.00165093	0.105031	1.04954	3.09562	3.91725	3.33723	2.39357	1.24604	0.417506	0.0791071	0.00541333	0	0	0	0	0	0	0	0	0	0	0	0
0	0	0	0	0	0	0	0	0	0	0	0	0	0	0	0	0	0	0	0	0	0	0	0	0	0	0	0.0093824	0.107951	0.36953	0.903857	1.83154	1.89033	0.87195	0.170084	0.0110721	0	0	0	0	0	0	0	0	0	0	0	0	0	0
0	0	0	0	0	0.00686014	0.0747095	0.189743	0.144889	0.0404673	0.00322518	0	0	0	0	0	0	0	0	0	0	0	0	0	0	0.0181324	0.225709	0.89306	2.19375	4.3809	6.34445	6.93697	6.09497	3.52458	0.96064	0.0773844	0	0	0	0	0	0	0	0	0	0	0	0	0	0
0	0	0	0	0	0	0	0	0	0	0	0	0	0	0	0	0	0	0	0	0	0	0	0	0	0.0113196	0.145801	0.580602	1.162	1.84959	2.88084	3.17598	1.99255	0.763067	0.423432	0.16208	0.0152406	0	0	0	0	0	0	0	0	0	0	0	0	0
0	0	0	0	0	0	0	0	0	0	0	0	0	0	0	0	0	0	0	0	0.156936	1.91856	6.74776	10.6413	10.7434	10.1834	9.79146	8.33794	5.90603	4.00781	2.57749	1.51196	0.605173	0.119197	0.00800852	0	0	0	0	0	0	0	0	0	0	0	0	0	0	0
0	0	0	0	0	0	0	0	0	0	0	0	0	0	0	0	0	0	0.0220322	0.278692	1.12395	2.68294	5.11264	7.18584	7.1425	5.76586	4.49321	3.51736	2.70559	2.27379	2.22212	2.25471	1.69621	0.59629	0.0729086	0.00253658	0	0	0	0	0	0	0	0	0	0	0	0	0	0
0	0	0	0	0	0	0	0	0	0	0	0	0	0	0	0	0	0.0176083	0.235807	0.991977	1.91437	2.3145	2.70158	2.79072	2.31598	1.98197	1.37927	0.872041	0.724206	0.646565	0.706805	0.508308	0.168457	0.0906353	0.127191	0.0540906	0.00508552	0	0	0	0	0	0	0	0	0	0.0090003	0.120356	0.516665	1.10155
1.5085	1.5127	1.00232	0.39178	0.0775545	0.00530423	0	0	0	0	0	0	0	0	0	0	0	0	0	0.00947125	0.138032	0.650179	1.2841	1.35288	1.37385	1.241	0.857211	0.793945	1.68708	2.88506	2.82383	1.76028	0.703727	0.149471	0.0107493	0	0	0	0	0	0	0	0	0	0	0	0	0	0	0
0	0	0	0	0	0	0	0	0	0	0	0	0	0	0	0.0166501	0.183955	0.506922	0.653568	1.06031	1.7193	2.13099	2.60892	2.9714	2.68881	1.97045	1.21902	0.545505	0.144025	0.184749	0.477837	0.427435	0.136554	0.0115995	0	0	0	0	0	0	0	0	0	0	0	0	0.00754081	0.085445	0.243194	0.234891
0.0791064	0.00686795	0	0	0	0	0	0	0	0	0	0	0	0	0	0	0	0.00355869	0.057207	0.317443	0.80294	1.16217	1.39384	1.74538	2.1426	2.01752	1.23477	0.678323	0.498982	0.251128	0.1751	0.177964	0.0678806	0.00618827	0	0	0	0	0	0	0	0	0	0	0	0	0.00215393	0.0306019	0.134025	0.208105
0.0871556	0.00815737	0	0	0	0	0	0	0	0	0	0	0	0	0	0	0.022498	0.266028	0.871435	1.29928	1.41153	1.59526	1.99076	2.07922	1.68344	1.27465	0.940345	0.85711	0.421563	0.186178	0.37879	0.686141	0.809299	0.31992	0.029525	0	0	0	0	0	0	0	0	0	0	0	0	0	0	0
0	0	0	0	0	0	0	0	0	0	0	0	0	0	0	0	0	0.0117307	0.130916	0.371634	0.477621	0.557541	0.719348	1.12375	1.10834	0.513126	0.101887	0.00673468	0.0156568	0.168109	0.435614	0.569589	0.75962	0.433586	0.0922653	0.00620824	0	0	0	0	0	0	0	0	0	0	0	0	0	0
0	0	0	0	0	0	0	0	0	0	0	0	0	0	0	0	0	0	0	0	0	0	0	0	0	0	0	0.0474488	0.514646	1.32349	1.30306	1.06671	0.494024	0.0929045	0.00575941	0	0	0	0	0	0	0	0	0	0	0	0	0	0	0
0	0	0	0	0	0	0	0	0	0	0	0	0	0	0	0	0	0	0	0	0.0117278	0.122207	0.295757	0.461409	1.09417	1.42726	1.06674	0.56657	0.203968	0.0615678	0.249478	0.616273	0.450383	0.120245	0.00935191	0	0	0	0	0	0	0	0	0	0	0	0	0	0.00576728	0.0600965
0.131263	0.0600965	0.00576728	0	0	0	0	0	0	0	0	0	0	0	0	0	0	0	0.017231	0.197057	0.633065	1.30042	2.85115	4.8092	5.89723	5.39537	3.68006	1.98582	0.817852	0.189652	0.0143958	0.023923	0.249283	0.544484	0.249283	0.023923	0	0	0	0	0	0	0	0	0	0	0	0	0	0
0	0	0	0	0	0	0	0	0	0	0	0	0	0.00445177	0.0713813	0.384311	0.859206	0.871289	0.463155	0.125851	0.150581	0.631746	1.35763	1.86003	2.02841	1.50392	0.718289	0.634393	0.913716	1.39909	2.59366	1.96698	0.55881	0.0449796	0	0	0	0	0	0	0	0	0	0	0	0	0	0	0	0
0	0	0	0	0	0	0	0	0	0	0	0	0	0	0	0	0.0110532	0.160409	0.763128	1.63379	2.19457	2.84337	3.21601	3.33684	2.91713	2.06269	1.01276	0.253722	0.14443	1.2343	3.22697	2.81374	0.982492	0.130857	0.00569961	0	0	0	0	0	0	0	0	0	0	0	0	0	0	0
0	0	0	0	0	0	0	0	0	0	0	0	0	0	0	0	0	0	0	0.0184066	0.210124	0.646657	1.04193	1.58843	1.81193	1.40604	1.06142	0.623912	0.330133	0.444544	0.628791	0.671939	0.359693	0.0813327	0.0058311	0	0	0	0	0	0	0	0	0	0	0	0	0	0	0
0	0	0	0	0	0	0	0	0	0	0	0	0	0	0	0.0180996	0.188602	0.411944	0.201167	0.195212	0.824969	1.84935	2.52267	2.49735	1.69543	0.89647	0.342553	0.35982	1.07231	1.55934	1.06588	0.323072	0.0357641	0.00111438	0	0	0	0	0	0	0	0	0	0	0	0	0	0	0	0
0	0	0	0	0	0	0	0	0	0	0	0	0	0	0	0	0	0	0	0	0	0	0	0.0114048	0.169459	0.811025	1.52096	1.15763	1.17556	3.01183	4.59967	4.45161	3.03195	1.17199	0.206976	0.0126799	0	0	0	0	0	0	0	0	0	0	0	0	0	0
0	0	0	0	0	0	0	0	0	0	0	0	0	0	0	0	0	0	0	0.0040873	0.0632497	0.34271	0.902487	1.37785	1.6786	2.15993	2.12115	1.21435	0.783354	1.01349	0.862178	0.284378	0.0245933	0	0	0	0	0	0	0	0	0	0	0	0	0	0	0	0	0
0	0	0	0	0	0	0	0	0	0	0	0	0	0	0	0	0	0	0	0.0200403	0.251435	0.983179	2.14366	3.4678	4.03152	3.59556	2.85704	1.89255	1.36833	1.39676	1.04941	0.332687	0.0284284	0	0	0	0	0	0	0	0	0	0	0	0	0	0	0	0	0
0	0	0	0	0	0	0	0	0	0	0	0	0	0	0	0	0	0	0	0.016595	0.228693	1.0418	2.38359	3.35276	3.41357	2.96639	2.38436	1.77254	1.07523	0.952154	0.897362	0.386399	0.0624705	0.00332348	0	0	0	0	0	0	0	0	0	0	0	0	0	0	0	0
0	0	0	0	0	0	0	0	0	0	0	0	0	0	0	0	0	0.0321907	0.386256	1.27668	1.64441	0.918741	0.34882	0.270054	0.110654	0.0104571	0	0	0	0	0	0	0	0	0	0	0	0	0	0	0	0	0	0	0	0	0	0	0	0
0	0	0	0	0	0	0	0	0	0.00649845	0.0745383	0.219	0.223004	0.0775946	0.00682289	0	0	0	0	0.00662801	0.1163	0.68747	1.63691	1.85208	1.55264	1.5134	1.6061	1.22413	0.520488	0.363622	1.08713	1.64514	0.860309	0.164819	0.0102249	0	0	0	0	0	0	0	0	0	0	0	0	0	0	0
0	0	0	0	0	0	0	0	0	0	0	0	0	0	0	0	0	0	0	0	0	0.0181256	0.206878	0.621546	0.840952	0.907952	0.822938	0.549683	0.411866	1.22661	2.99442	4.47255	4.45028	3.72313	3.29149	1.7634	0.413223	0.0303691	0	0	0	0	0	0	0	0	0	0	0	0
0	0	0	0	0	0	0	0	0	0	0	0	0	0	0	0	0	0	0	0	0	0	0.00296953	0.0551936	0.349597	0.920253	1.26163	1.12272	0.510428	0.125137	0.145993	0.554953	1.02443	0.589099	0.120603	0.00784104	0	0	0	0	0	0	0	0	0	0	0	0	0	0
0	0	0	0	0	0	0	0	0	0	0	0	0	0	0	0	0	0	0	0	0	0	0.0222052	0.265897	0.904505	1.47194	1.79155	2.11667	3.00897	5.77953	10.3969	12.5376	10.1427	5.1613	1.78105	0.671164	0.195987	0.0170123	0	0	0	0	0	0	0	0	0	0	0	0
0	0	0.00653743	0.0732801	0.202545	0.185531	0.0602913	0.0051586	0	0	0	0	0	0	0	0	0.0144652	0.163079	0.462932	0.520743	0.660021	1.13552	0.99591	0.503569	0.134533	0.0660273	0.262086	0.56173	0.721887	0.821107	0.694241	0.274736	0.0412817	0.00203654	0	0	0	0	0	0	0	0	0	0.0136893	0.144645	0.3324	0.18815	0.0345228	0.00199934	0
0	0	0	0	0	0	0	0	0	0	0	0	0	0	0	0	0	0	0.024561	0.304805	1.12122	1.9648	2.2128	1.68914	0.702676	0.699951	3.3474	8.01065	9.21166	6.63217	4.11365	2.17076	0.657181	0.0814433	0.00327021	0	0	0	0	0	0	0	0	0	0	0	0	0	0	0
0	0	0	0	0	0	0	0	0	0	0	0	0	0	0	0	0	0	0	0.0222871	0.286374	1.14902	2.36772	3.43483	4.1347	4.36151	4.01725	3.15368	2.72345	3.11451	2.32933	0.719684	0.0607284	0	0	0	0	0	0	0	0	0	0	0	0	0	0	0	0	0
0	0	0	0	0	0	0	0	0	0	0	0	0	0	0	0	0	0	0	0	0.0211487	0.272827	1.07898	1.98042	2.13804	1.98869	2.48716	3.2572	3.94195	4.44308	3.9743	3.94457	3.18259	1.07376	0.094096	0	0	0	0	0	0	0	0	0	0	0	0	0	0	0
0	0	0	0	0	0	0	0	0	0	0	0	0	0	0	0	0	0	0	0	0	0.013141	0.172278	0.719867	1.54132	2.17679	2.34341	2.36708	2.56817	2.646	2.47192	1.58674	0.659811	0.20181	0.0406258	0.00296333	0	0	0	0	0	0	0	0	0	0	0	0	0	0
0	0	0	0	0	0	0	0	0	0	0	0	0	0	0	0	0	0	0	0	0.0122198	0.145757	0.488407	0.761786	0.918234	1.27825	1.95074	2.33971	1.97476	1.63157	1.3226	0.881716	0.588056	0.246195	0.0435867	0.00259261	0	0	0	0	0	0	0	0	0	0	0	0	0	0
0	0	0	0	0	0	0	0	0	0	0	0	0	0	0	0	0	0	0	0.008068	0.0840705	0.203743	0.338375	0.942552	1.35695	0.931358	0.844225	0.969558	0.655455	0.419302	0.238208	0.0655252	0.00528881	0	0	0	0	0	0	0	0	0	0	0	0	0	0	0	0	0
0	0	0	0	0	0	0	0	0	0	0	0	0	0	0	0	0	0	0	0.0022875	0.0319011	0.325212	2.39645	6.83068	8.80531	7.83105	6.31937	4.35159	2.74343	2.27318	1.697	0.726515	0.146876	0.0100189	0	0	0	0	0	0	0	0	0	0	0	0	0	0	0	0
0	0	0	0	0	0	0	0	0	0	0	0	0	0	0	0	0	0	0	0.0279268	0.331181	1.09461	1.65514	1.75321	2.13933	3.93044	5.87177	5.78259	4.58629	4.63799	3.745	1.43226	0.214995	0.0107881	0	0	0	0	0	0	0	0	0	0	0	0	0	0	0	0
0	0	0	0	0	0	0	0	0	0	0	0	0	0	0	0	0	0	0.0167547	0.207742	0.763239	1.33895	1.5366	1.45486	1.47667	1.84686	2.25662	1.62137	0.569399	0.251066	0.425971	0.3353	0.195598	0.0643446	0.00572143	0	0	0	0	0	0	0	0	0	0	0	0	0	0	0
0	0	0	0	0	0	0	0	0	0	0	0	0	0	0	0	0	0	0.0103795	0.141444	0.625006	1.34375	1.78229	1.90487	2.17339	2.87592	3.84053	5.23043	5.83102	5.03298	4.34242	3.67305	2.82189	1.39286	0.324705	0.0240783	0	0	0	0	0	0	0	0	0	0	0	0	0	0
0	0	0	0	0	0	0	0	0	0	0	0	0	0	0	0	0	0.0030197	0.0510645	0.300496	0.79827	1.25655	1.88694	2.80278	3.08024	2.84519	2.54643	2.01703	1.39014	0.517852	0.0735864	0.0177413	0.169963	0.543693	0.674204	0.366866	0.0852854	0.00624788	0	0	0	0	0	0	0	0	0	0	0	0
0	0	0	0	0	0	0	0	0	0	0	0	0	0	0	0	0	0	0	0.00733495	0.0991407	0.435532	1.0009	1.81814	2.85802	3.32713	3.68538	3.64539	3.26885	4.60109	5.14022	2.7092	0.604809	0.0431067	0	0	0	0	0	0	0	0	0	0	0	0	0	0	0	0
0	0	0	0	0	0	0	0	0	0	0	0	0	0	0	0	0	0	0.0171273	0.213165	0.813467	1.74454	3.3232	5.7254	7.50281	7.10153	5.02569	2.69787	1.17893	0.552369	0.247905	0.231891	0.258769	0.214809	0.306902	0.209107	0.0532484	0.00402875	0	0	0	0	0	0	0	0	0	0	0	0

## Sheet: Cell3 Transient CM28_34
0	0	0	0	0	0	0	0	0	0	0	0	0	0	0	0	0	0	0	0	0	0	0	0	0	0	0	0	0	0	0	0	0	0	0	0	0	0	0	0	0	0	0	0	0	0	0	0	0	0
0	0	0	0	0	0	0	0	0	0	0	0	0	0	0	0	0	0	0	0	0	0	0	0	0	0	0	0	0	0	0	0	0	0	0	0	0	0	0	0	0	0	0	0	0	0	0	0	0	0
0	0	0	0	0	0	0	0	0	0	0	0	0	0	0	0	0	0	0	0	0	0	0	0	0	0	0	0	0	0	0	0	0	0	0	0	0	0	0	0	0	0	0	0	0	0	0	0	0	0
0	0	0	0	0	0	0	0	0	0	0	0	0	0	0	0	0	0	0	0	0	0	0	0	0	0	0	0	0	0	0	0	0	0	0	0	0	0	0	0	0	0	0	0	0	0	0	0	0	0
0	0	0	0	0	0	0	0	0	0	0	0	0	0	0	0	0	0	0	0	0	0	0	0	0	0	0	0	0	0	0	0	0	0	0	0	0	0	0	0	0	0	0	0	0	0	0	0	0	0
0	0	0	0	0	0.00357542	0.0382754	0.0919909	0.0604413	0.0141901	0.00101866	0	0	0	0	0	0	0	0	0	0	0	0	0	0	0	0	0	0	0	0	0	0	0	0	0	0	0	0	0	0	0	0	0	0	0	0	0	0	0
0	0	0	0	0	0	0	0	0	0	0	0	0	0	0	0	0	0	0	0	0	0	0	0	0	0	0	0	0	0	0	0	0	0	0	0	0	0	0	0	0	0	0	0	0	0	0	0	0	0
0	0	0	0	0	0	0	0	0	0	0	0	0	0	0	0	0	0	0	0	0	0	0	0	0	0	0	0	0	0	0	0	0	0	0	0	0	0	0	0	0	0	0	0	0	0	0	0	0	0
0	0	0	0	0	0	0	0	0	0	0	0	0	0	0	0	0	0	0	0	0	0	0	0	0	0	0	0	0	0	0	0	0	0	0	0	0	0	0	0	0	0	0	0	0	0	0	0	0	0
0	0	0	0	0	0	0	0	0	0	0	0	0	0	0	0	0	0	0	0	0	0	0	0	0	0	0	0	0	0	0	0	0	0	0	0	0	0	0	0	0	0	0	0	0	0	0	0	0	0
0	0	0	0	0	0	0	0	0	0	0	0	0	0	0	0	0	0	0	0	0	0	0	0	0	0	0	0	0	0	0	0	0	0	0	0	0	0	0	0	0	0	0	0	0	0	0	0	0	0
0	0	0	0	0	0	0	0	0	0	0	0	0	0	0	0	0	0	0	0	0	0	0	0	0	0	0	0	0	0	0	0	0	0	0	0	0	0	0	0	0	0	0	0	0	0	0	0	0	0
0	0	0	0	0	0	0	0	0	0	0	0	0	0	0	0	0	0	0	0	0	0	0	0	0	0	0	0	0	0	0	0	0	0	0	0	0	0	0	0	0	0	0	0	0	0	0	0	0	0
0	0	0	0	0	0	0	0	0	0	0	0	0	0	0	0	0	0	0	0	0	0	0	0	0	0	0	0	0	0	0	0	0	0	0	0	0	0	0	0	0	0	0	0	0	0	0	0	0	0
0	0	0	0.00644912	0.0672014	0.146781	0.0672014	0.00644912	0	0	0	0	0	0	0	0	0	0	0	0	0	0	0	0	0	0	0	0	0	0	0	0	0	0	0	0	0	0	0	0	0	0	0	0	0	0	0	0	0	0
0	0	0	0	0	0	0	0	0	0	0	0	0	0	0	0	0	0	0	0	0	0	0	0	0	0	0	0	0	0	0	0	0	0	0	0	0	0	0	0	0	0	0	0	0	0	0	0	0	0
0	0	0	0	0	0	0	0	0	0	0	0	0	0	0	0	0	0	0	0	0	0	0	0	0	0	0	0	0	0	0	0	0	0	0	0	0	0	0	0	0	0	0	0	0	0	0	0	0	0
0	0	0	0	0	0	0	0	0	0	0	0	0	0	0	0	0	0	0	0	0	0	0	0	0	0	0	0	0	0	0	0	0	0	0	0	0	0	0	0	0	0	0	0	0	0	0	0	0	0
0	0	0	0	0	0	0	0	0	0	0	0	0	0	0	0	0	0	0	0	0	0	0	0	0	0	0	0	0	0	0	0	0	0	0	0	0	0	0	0	0	0	0	0	0	0	0	0	0	0
0	0	0	0	0	0	0	0	0	0	0	0	0	0	0	0	0	0	0	0	0	0	0	0	0	0	0	0	0	0	0	0	0	0	0	0	0	0	0	0	0	0	0	0	0	0	0	0	0	0
0	0	0	0	0	0	0	0	0	0	0	0	0	0	0	0	0	0	0	0	0	0	0	0	0	0	0	0.0033431	0.0348359	0.0760886	0.0348359	0.0033431	0	0	0	0	0	0	0	0	0	0	0	0	0	0	0	0	0	0
0	0	0	0	0	0	0	0	0	0	0	0	0	0	0	0	0	0	0	0	0	0	0	0	0	0	0	0	0	0	0	0	0	0	0	0	0	0	0	0	0	0	0	0	0	0	0	0	0	0
0	0	0	0	0	0	0	0	0	0	0	0	0	0	0	0	0	0	0	0	0	0	0	0	0	0	0	0	0	0	0	0	0	0	0	0	0	0	0	0	0	0	0	0	0	0	0	0	0	0
0	0	0	0	0	0	0	0	0	0	0	0	0	0	0	0	0	0	0	0	0	0	0	0	0	0	0	0	0	0	0	0	0	0	0	0	0	0	0	0	0	0	0	0	0	0	0	0	0	0
0	0	0	0	0	0	0	0	0	0	0	0	0	0	0	0	0	0	0	0	0	0	0	0	0	0	0	0	0	0	0	0	0	0	0	0	0	0	0	0	0	0	0	0	0	0	0	0	0	0
0	0	0	0	NaN	NaN	NaN	NaN	NaN	0.106476	0.0487481	0.00467821	0	0	0	0	0	0	0	0	0	0	0	0	0	0	0	0	0	0	0	0	0	0	0	0	0	0	0	0	0	0	0	0	0	0	0	0	0	0
0	0	0	0	0	0	0	0	0	0	0	0	0	0	0	0	0	0	0	0	0	0	0	0	0	0	0	0	0	0	0	0	0	0	0	0	0	0	0	0	0	0	0	0	0	0	0	0	0	0
0	0	0	0	0	0	0	0	0	0	0	0	0	0	0.0157345	0.170393	0.425182	0.310443	0.0828006	0.00643614	0	0	0	0	0	0	0	0	0	0	0	0	0	0	0	0	0	0	0	0	0	0	0	0	0	0	0	0	0	0
0	0	0	0	0	0	0	0	0	0	0	0	0	0	0	0	0	0	0	0	0	0	0	0	0	0	0	0	0	0	0	0	0	0	0	0	0	0	0	0	0	0	0	0	0	0	0	0	0	0
0	0	0	0	0	0	0	0	0	0	0	0	0	0	0	0	0	0	0	0	0	0	0	0	0	0	0	0	0	0	0	0	0	0	0	0	0	0	0	0	0	0	0	0	0	0	0	0	0	0
0	0	0	0	0	0	0	0	0	0	0	0	0	0	0	0	NaN	NaN	NaN	NaN	NaN	NaN	0	0	0	0	0	0	0	0	0	0	0	0	0	0	0	0	0	0	0	0	0	0	0	0	0	0	0	0
0	0	0	0	0	0	0	0	0	0	0	0	0	0	0	0	0	0	0	0	0	0	0	0	0	0	0	0	0	0	0	0	0	0	0	0	0	0	0	0	0	0	0	0	0	0	0	0	0	0
0	0	0	0	0	0	0	0	0	0	0	0	0	0	0	0	0	0	0	0	0	0	0	0	0	0	0	0	0	0	0	0	0	0	0	0	0	0	0	0	0	0	0	0	0	0	0	0	NaN	NaN
NaN	NaN	NaN	0	0	0	0	0	0	0	0	0	0	0	0	0	0	0	0	0	0	0	0	0	0	0	0	0	0	0	0	0	0	0	0	0	0	0	0	0	0	0	0	0	0	0	0	0	0	0
0	0	0	0	0	0	0	0	0	0	0	0	0	0	0	0	0	0	0	0	0	0	0	0	0	0	0	0	0	0	0	0	0	0	0	0	0	0	0	0	0	0	0	0	0	0	0	0	0	0
0	0	0	0	0	0	0	0	0	0	0	0	0	0	0	0	0	0	0	0	0	0	0	0	0	0	0	0	0	0	0	0	0	0	0	0	0	0	0	0	0	0	0	0	0	0	0	0	0	0
0	0	0	0	0	0	0	0	0	0	0	0	0	0	0	0	0	0	0	0	0	0	0	0	0	0	0	0	0	0	0	0	0	0	0	0	0	0	0	0	0	0	0	0	0	0	0	0	0	0
0	0	0	0	0	0	0	0	0	0	0	0	0	0	0	0	0	0	0	0	0	0	0	0	0	0	0	0	0	0	0	0	0	0	0	0	0	0	0	0	0	0	0	0	0	0	0	0	0	0
0	0	0	0	0	0	0	0	0	0	0	0	0	0	0	0	0	0	0	0	0	0	0	0	0	0	0	0	0	0	0	0	0	0	0	0	0	0	0	0	0	0	0	0	0	0	0	0	0	0
0	0	0	0	0	0	0	0	0	0	0	0	0	0	0	0	0	0	0	0	0	0	0	0	0	0	0	0	0	0	0	0	0	0	0	0	0	0	0	0	NaN	NaN	NaN	NaN	NaN	0	0	0	0	0
0	0	0	0	0	0	0	0	0	0	0	0	0	0	0	0	0	0	0	0	0	0	0	0	0	0	0	0	0	0	0	0	0	0	0	0	0	0	0	0	0	0	0	0	0	0	0	0	0	0
0	0	0	0	0	0	0	0	0	0	0	0	0	0	0	0	0	0	0	0	0	0	0	0	0	0	0	0	0	0	0	0	0	0	0	0	0	0	0	0	0	0	0	0	0	0	0	0	0	0
0	0	0	0	0	0	0	0	0	0	0	0	0	0	0	0	0	0	0	0	0	0	0	0	0	0	0	0	0	0	0	0	0	0	0	0	0	0	0	0	0	0	0	0	0	0	0	0	0	0
0	0	0	0	0	0	0	0	0	0	0	0	0	0	0	0	0	0.0207294	0.216005	0.471798	0.216005	0.0207294	0	0	0	0	0	0	0	0	0	0	0	0	0	0	0	0	0	0	0	0	0	0	0	0	0	0	0	0
0	0	0	0	0	0	0	0	0	0	0	0	0	0	0	0	0	0	0	0	0	0	0	0	0	0	0	0	0	0	0	0	0	0	0	0	0	0	0	0	0	0	0	0	0	0	0	0	0	0
0	0	0	0	0	0	0	0	0	0	0	0	0	0	0	0	0	0	0	0	0	0	0	0	0	0	0	0	0	0	0	0	0	0	0	0	0	0	0	0	0	0	0	0	0	0	0	0	0	0
0	0	0	0	0	0	0	0	0	0	0	0	0	0	0	0	0	0	0	0	0	0	0	0	0	0	0	0	0	0	0	0	0	0	0	0	0	0	0	0	0	0	0	0	0	0	0	0	0	0
0	0	0	0	0	0	0	0	0	0	0	0	0	0	0	0	0	0	0	0	0	0	0	0	0	0	0	0	0	0	0	0	0	0	0	0	0	0	0	0	0	0	0	0	0	0	0	0	0	0
0	0	0	0	0	0	0	0	0	0	0	0	0	0	0	0	0	0	0	0	0	0	0	0	0	0	0	0	0	0	0	0	0	0	0	0	0	0	0	0	0	0	0	0	0	0	0	0	0	0
0	0	0	0	0	0	0	0	0	0	0	0	0	0	0	0	0	0	0	0	0	0	0	0	0	0	0	0	0	0	0	0	0	0	0	0	0	0	0	0	0	0	0	0	0	0	0	0	0	0
0	0	0	0	0	0	0	0	0	0	0	0	0	0	0	0	0	0	0	0	0	0	0	0	0	0	0	0	0	0	0	0	0	0	0	0	0	0	0	0	0	0	0	0	0	0	0	0	0	0
0	0	0	0	0	0	0	0	0	0	0	0	0	0	0	0	0	0	0.011117	0.124171	0.339812	0.30541	0.0979076	0.00832904	0	0	0	0	0	0	0	0	0	0	0	0	0	0	0	0	0	0	0	0	0	0	0	0	0	0
0	0	0	0	0	0	0	0	0	0	0	0	0	0	0	0	0	0	0	0	0	0	0	0	0	0	0	0	0	0	0	0	0	0	0	0	0	0	0	0	0	0	0	0	0	0	0	0	0	0
0	0	0	0	0	0	0	0	0	0	0	0	0	0	0	0	0	0	0	0	0	0	0.00362564	0.03778	0.0825191	0.03778	0.00362564	0	0	0	0	0	0	0	0	0	0	0	0	0	0	0	0	0	0	0	0	0	0	0
0	0	0	0	0	0	0	0	0	0	0	0	0	0	0	0	0	0	0	0	0	0	0	0	0	0	0	0	0	0	0	0	0	0	0	0	0	0	0	0	0	0	0	0	0	0	0	0	0	0
0	0	0	0	0	0	0	0	0	0	0	0	0	0	0	0	0	0	0	0	0	0	0	0	0	0	0	0	0	0	0	0	0	0	0	0	0	0	0	0	0	0	0	0	0	0	0	0	0	0
0	0	0	0	0	0	0	0	0	0	0	0	0	0	0	0	0	0	0	0	0	0	0	0	0	0	0	0	0	0	0	0	0	0	0	0	0	0	0	0	0	0	0	0	0	0	0	0	0	0
0	0	0	0	0	0	0	0	0	0	0	0	0	0	0	0	0	0	0	0	0	0	0	0	0	0	0	0	0	0	0	0	0	0	0	0	0	0	0	0	0	0	0	0	0	0	0	0	0	0
0	0	0	0	0	0	0	0	0	0	0	0	0	0	0	0	0	0	0	0	0	0	0	0	0	0	0	0	0	0	0	0.00459401	0.0478707	0.104559	0.0478707	0.00459401	0	0	0	0	0	0	0	0	0	0	0	0	0	0
0	0	0	0	0	0	0	0	0	0	0	0	0	0	0	0	0	0	0	0	0	0	NaN	NaN	NaN	NaN	NaN	0	0	0	0	0	0	0	0	0	0	0	0	0	0	0	0	0	0	0	0	0	0	0
0	0	0	0	0	0	0	0	0	0	0	0	0	0	0	0	0	0	0	0	0	0	0	0	0	0	0	0	0	0	0	0	0	0	0	0	0	0	0	0	0	0	0	0	0	0	0	0	0	0
0	0	0	0	0	0	0	0	0	0	0	0	0	0	0	0	0	0	0	0	0	0	0	0	0	0	0	0	0	0	0	0.000990079	0.0103169	0.0225341	NaN	NaN	NaN	NaN	NaN	0	0	0	0	0	0	0	0	0	0	0
0	0	0	0	0	0	0	0	0	0	0	0	0	0	0	0	0	0	0	0	0	0	0	0	0	0	0	0	0	0	0	0	0	0	0	0	0	0	0	0	0	0	0	0	0	0	0	0	0	0
0	0	0	0	0	0	0	0	0	0	0	0	0	0	0	0	0	0	0	0	0	0	0	0	0	0	0	0	0	0	0	0	0	0	0	0	0	0	0	0	0	0	0	0	0	0	0	0	0	0
0	0	0	0	0	0	0	0	0	0	0	0	0	0	0	0	0	0	0	0	0	0	0	0	0	0	0	0	0	0	0	0.00372413	0.0388064	0.0847609	0.0388064	0.00372413	0	0	0	0	0	0	0	0	0	0	0	0	0	0
0	0	0	0	0	0	0	0	0	0	0	0	0	0	0	0	0	0	0	0	0	0	0	0	0	0	0	0	0	0	0	0	0	0	0	0	0	0	0	0	0	0	0	0	0	0	0	0	0	0
0	0	0	0	0	0	0	0	0	0	0	0	0	0	0	0	0	0	0	0	0	0	0	0	0	0	0	0	0	0	0	0	0	0	0	0	0	0	0	0	0	0	0	0	0	0	0	0	0	0
0	0	0	0	0	0	0	0	0	0	0	0	0	0	0	0	0	0	0	0	0	0	0	0	0	0	0	0	0	0	0	0	0	0	0	0	0	0	0	0	0	0	0	0	0	0	0	0	0	0
0	0	0	0	0	0	0	0	0	0	0	0	0	0	0	0	0	0	0	0	0	0	0	0	0	0	0	0	0	0	0	0	0	0	0	0	0	0	0	0	0	0	0	0	0	0	0	0	0	0
0	0	0	0	0	0	0	NaN	NaN	NaN	NaN	NaN	0	0	0	0	0	0	0	0	0	0	0	0	0	0	0	0	0.00188832	0.0196768	0.042978	0.0196768	0.00188832	0	0	0	0	0	0	0	0	0	0	0	0	0	0	0	0	0
0	0	0	0	0	0	0	0	0	0	0	0	0	0	0	0	0	0	0	0	0	0	0	0	0	0	0	0	0	0	0	0	0	0	0	0	0	0	0	0	0	0	0	0	0	0	0	0	0	0
0	0	0	0	0	0	0	0	0	0	0	0	0	0	0	0	0	0	0	0	0	0	0	0	0	0	0	0	0	0	0	0	0	0	0	0	0	0	0	0	0	0	0	0	0	0	0	0	0	0
0	0	0	0	0	0	0	0	0	0	0	0	0	0	0	0	0	0	0	0	0	0	0	0	0	0	0	0	0	0	0	0	0	0	0	NaN	NaN	NaN	NaN	NaN	0	0	0	0	0	0	0	0	0	0
0	0	0	0	0	0	0	0	0	0	0	0	0	0	0	0	0	0	0	0	0	0	0	0	0	0	0	0	0	0	0	0	0	0	0	0	0	0	0	0	0	0	0	0	0	0	0	0	0	0
0	0	0	0	0	0	0	0	0	0	0	0	0	0	0	0	0	0	0	0	0	0	0	0	0	0	0	0	0	0	0	0	0	0	0	0	0	0	0	0	0	0	0	0	0	0	0	0	0	0
0	0	0	0	0	0	0	0	0	0	0	0	0	0	0	0	0	0	0	0	0	0	0	0	0	0	0	0.021343	0.250724	0.781854	0.876869	0.337912	0.0381316	0.000941164	0	0	0	0	0	0	0	0	0	0	0	0	0	0	0	0
0	0	0	0	0	0	0	0	0	0	0	0	0	0	0	0	0	0	0	0	0	0	0	0	0	0	0	0	0	0	0	0	0	0	0	0	NaN	NaN	NaN	NaN	NaN	0	0	0	0	0	0	0	0	0
0	0	0	0	0	0	0	0	0	0	0	0	0	0	0	0	0	0	0	0	0	0	0	0	0	0	0	0	0	0	0	0	0	0	0	0	NaN	NaN	NaN	NaN	NaN	0	0	0	0	0	0	0	0	0
0	0	0	0	0	0	0	0	0	0	0	0	0	0	0	0	0	0	0	0	0	0	0	0	0	0	0	0	0	0	0	0	0	0	0	0	0	0	0	0	0	0	0	0	0	0	0	0	0	0
0	0	0	0	0	0	0	0	0	0	0	0	0	0	0	0	0	0	0	0	0	0	0	0	0	0.00591515	0.0684813	0.205945	0.217407	0.0772317	0.00684404	0	0	0	0	0	0	0	0	0	0	0	0	0	0	0	0	0	0	0
0	0	0	0	0	0	0	0	0	0	0	0	0	0	0	0	0	0	0	0	0	0	0	0	0	0	0	0	0	0	0	0	0	0	0	0	0	0	0	0	0	0	0	0	0	0	0	0	0	0
0	0	0	0	0	0	0	0	0	0	0	0	0	0	0	0	0	0	0	0	0	0	0	0	0	0	0	0	0	0	0	0	0	0	0	0	0	0	0	0	0	0	0	0	0	0	0	0	0	0
0	0	0	0	0	0	0	0	0	0	0	0	0	0	0	0	0	0	0	0	0	0	0	0	0	0	0	0	0	0	0	0	0	0	0	0	0	0	0	0	0	0	0	0	0	0	0	0	0	0
0	0	0	0	0	0	0	0	0	0	0	0	0	0	0	0	0	0	0	0	0	0	0	0	0	0	0.00328958	0.0342783	0.0748706	0.0342783	0.00328958	0	0	0	0	0	0	0	0	0	0	0	0	0	0	0	0	0	0	0
0	0	0	0	0	0	0	0	0	0	0	0	0	0	0	0	0	0	0	0	0	0	0	0	0	0.0223717	0.235631	0.535357	0.290298	0.0485505	0.00251231	0	0	0	0	0	0	0	0	0	0	0	0	0	0	0	0	0	0	0
0	0	0	0	0	0	0	0	0	0	0	0	0	0	0	0	0	0	0	0	0	0	0	0	0	0	0	0	0	0	0	0.00148202	0.0183646	0.064174	0.0819374	0.0319253	0.00292156	0	0	0	0	0	0	0	0	0	0	0	0	0
0	0	0	0	0	0	0	0	0	0	0	0	0	0	0	0	0	0	0	0	0	0	0	0	0	0	0	0	0	0.00379023	0.0420189	0.112564	0.0969377	0.0300894	0.00252385	0	0	0	0	0	0	0	0	0	0	0	0	0	0	0
0	0	0	0	0	0	0	0	0	0	0	0	0	0	0	0	0	0	0	0	0	0	0	0	0	0	0	0	0	0	0	0	0	0	0	0	0	0	0	0	0	0	0	0	0	0	0	0	0	0
0	0	0	0	0	0	0	0	0	0	0	0	0	0	0	0	0	0	0	0	0	0	0	0	0	0	0	0	0	0	0	0	0	0	0	0	0	0	0	0	0	0	0	0	0	0	0	0	0	0
0	0	0	0	0	0	0	0	0	0	0	0	0	0	0	0	0	0	0	0	0	0	0	0	0	0	0	0	0	0	0	0	0	0	0	0	0	0	0	0	0	0	0	0	0	0	0	0	0	0
0	0	0	0	0	0	0	0	0	0	0	0	0	0	0	0	0	0	0	0	0	0	0	0	0	0	0	0	0	0	0	0	0	0	0	0	0	0	0	0	0	0	0	0	0	0	0	0	0	0
0	0	0	0	0	0	0	0	0	0	0	0	0	0	0	0	0	0	0	0	0	0	0	0	0	0	0	0	0	0	0	0	0	0	0	0	0	0	0	0	0	0	0	0	0	0	0	0	0	0
0	0	0	0	0	0	0	0	0	0	0	0	0	0	0	0	0	0	0	0	0	0	0	0	0	0	0	0	0	0	0	0	0	0	0	0	0	0	0	0	0	0	0	0	0	0	0	0	0	0
0	0	0	0	0	0	0	0	0	0	0	0	0	0	0	0	0	0	0	0	0	0	0	0	0	0	0	0.0170073	0.17722	0.387084	0.17722	0.0170073	0	0	0	0	0	0	0	0	0	0	0	0	0	0	0	0	0	0
0	0	0	0	0	0	0	0	0	0	0	0	0	0	0	0	0	0	0	0	0	0	0	0	0	0	0	0	0	0	0	0	0	0	0	0	0	0	0	0	0	0	0	0	0	0	0	0	0	0
0	0	0	0	0	0	0	0	0	0	0	0	0	0	0	0	0	0	0	0	0	0	0	0	0	0	0	0	0	0	0	0	0	0	0	0	0	0	0	0	0	0	0	0	0	0	0	0	0	0
0	0	0	0	0	0	0	0	0	0	0	0	0	0	0	0	0	0	0	0	0	0	0	0	0	0	0	0	0	0	0	0	0	0	0	0	0	0	0	0	0	0	0	0	0	0	0	0	0	0
0	0	0	0	0	0	0	0	0	0	0	0	0	0	0	0	0	0	0	0	0	0	0	0	0	0	0	0	0	0	0	0	0	0	0	0	0	0	0	0	0	0	0	0	0	0	0	0	0	0
0	0	0	0	0	0	0	0	0	0	0	0	0	0	0	0	0	0	0	0	0	0	0	0	0	0	0.00524556	0.0619312	0.195157	0.220153	0.0810137	0.00727124	0	0	0	0	0	0	0	0	0	0	0	0	0	0	0	0	0	0
0	0	0	0	0	0	0	0	0	0	0	0	0	0	0	0	0	0	0	0	0	0	0	0	0	0	0	0	0	0	0	0	0	0	0	0	0	0	0	0	0	0	0	0	0	0	0	0	0	0
0	0	0	0	0	0	0	0	0	0	0	0	0	0	0	0	0	0	0	0	0	0	0	0	0	0	0	0	0	0	0	0.00295021	0.0307419	0.0671464	0.0307419	0.00295021	0	0	0	0	0	0	0	0	0	0	0	0	0	0
0	0	0	0	0	0	0	0	0	0	0	0	0	0	0	0	0	0	0	0	0	0	0	0	0	0	0	0	0	0	0	0	0	0	0	0	0	0	0	0	0	0	0	0	0	0	0	0	0	0
0	0	0	0	0	0	0	0	0	0	0	0	0	0	0	0	0	0	0	0	0	0	0	0	0	0	0	0	0	0	0	0	0	0	0	0	0	0	0	0	0	0	0	0	0	0	0	0	0	0
0	0	0	0	0	0	0	0	0	0	0	0	0	0	0	0	0	0	0	0	0	0	0	0	0	0	0	0	0	0	0	0	0	0	0	0	0	0	0	0	0	0	0	0	0	0	0	0	0	0
0	0	0	0	0	0	0	0	0	0	0	0	0	0	0	0	0	0	0	0	0	0	0	0	0	0	0	0	0	0.00251456	0.0417179	0.23976	0.596628	0.638802	0.232808	0.020853	0	0	0	0	0	0	0	0	0	0	0	0	0	0
0	0	0	0	0	0	0	0	0	0	0	0	0	0	0	0	0	0	0	0	0	0	0	0	0	0	0	0	0	0	0	0	0	0	0	0	0	0	0	0	0	0	0	0	0	0	0	0	0	0
0	0	0	0	0	0	0	0	0	0	0	0	0	0	0	0	0	0	0	NaN	NaN	NaN	NaN	NaN	0	0	0	0	0	0	0	0	0	0	0	0	0	0	0	0	0	0	0	0	0	0	0	0	0	0
0	0	0	0	0	0	0	0	0	0	0	0	0	0	0	0	0	0	0	0	0	0	0	0	0	0	0	0	0	0	0	0	0	0	0	0	0	0	0	0	0	0	0	0	0	0	0	0	0	0
0	0	0	0	0	0	0	0	0	0	0	0	0	0	0	0	0	0	0	0	0	0	0	0	0	0	0	0	0	0	0	0	0	0	0	0	0	0	0	0	0	0	0	0	0	0	0	0	0	0
0	0	0	0	0	0	0	0	0	0	0	0	0	0	0	0	0	0	0	0	0	0	0	0	0	0	0	0	0	0	0	0	0	0	0	0	0	0	0	0	0	0	0	0	0	0	0	0	0	0
0	0	0	0	0	0	0	0	0	0	0	0	0	0	0	0	0	0	0	0	0	0	0	0	0	0	0	0	0	0	0	0	0	0	0	0	0	0	0	0	0	0	0	0	0	0	0	0	0	0
0	NaN	NaN	NaN	NaN	NaN	0	0	0	0	0	0	0	0	0	0	0	0	0	0	0	0	0	0	0	0	0	0	0	0	0	0	0	0	0	0	0	0	0	0	0	0	0	0	0	0	0	0	0	0
0	0	0	0	0	0	0	0	0	0	0	0	0	0	0	0	0	0	0	0	0	0	0	0	0	0	0	0	0	0	0	0	0	0	0	0	0	0	0	0	0	0	0	0	0	0	0	0	0	0
NaN	NaN	NaN	NaN	NaN	0	0	0	0	0	0	0	0	0	0	0	0	0	0	0	0	0	0	0	0	0	0	0	0	0.00212033	0.0220944	0.0482586	0.02617	0.0459233	0.106664	0.0728372	0.0179793	0.0013343	0	0	0	0	0	0	0	0	0	0	0	0
0	0	0	0	0	0	0	0	0	0	0	0	0	0	0	0	0	0	0	0	0	0	0	0	0	0	0	0	0	0	0	0	0	0	0	0	0	0	0	0	0	0	0	0	0	0	0	0	0	0
0	0	0	0	0	0	0	0	0	0	0	0	0	0	0	0	0	0	0	0	0	0	0	0	0	0	0	0	0	0	0	0	0	0	0	0	0	0	0	0	0	0	0	0	0	0	0	0	0	0
0	0	0	0	0	0	0	0	0	0	0	0	0	0	0	0	0	0	0	0	0	0	0	0	0	0	0	0	0	0	0	0	0	0	0	0	0	0	0	0	0	0	0	0	0	0	0	0	0	0
0	0	0	0	0	0	0	0	0	0.0277012	0.324613	1.01854	1.24625	0.706377	0.175127	0.0133555	0	0	0	0	0	0	0	0	0	0	0	0	0	0	0	0	0	0	0	0	0	0	0	0	0	0	0	0	0	0	0	0	0	0
0	0	0	0	0	0	0	0	0	0	0	0	0	0	0	0	0	0	0	0	0	0	0	0	0	0	0	0	0	0	0	0	0	0	0	0	0	0	0	0	0	0	0	0	0	0	0	0	0	0
0	0	0	0	0	0	0	0	0	0	0	0	0	0	0	0	0	0	0	0	0	0	0	0	0	0	0	0	0	0	0	0	0	0	0	0	0	0	0	0	0	0	0	0	0	0	0	0	0	0
0	0	0	0	0	0	0	0	0	0	0	0	0	0	0	0	0	0	0	0	0	0	0	0	0	0	0.0115989	0.154948	0.619156	0.896616	0.366764	0.0340842	0	0	0	0	0	0	0	0	0	0	0	0	0	0	0	0	0	0
0	0	0	0	0	0	0	0	0	0	0	0	0	0	0	0	0	0	0	0	0	0	0	0	0	0	0	0	0	0	0	0	0	0	0	0	0	0	0	0	0	0	0	0	0	0	0	0	0	0
0	0	0	0	0	0	0	0	0	0	0	0	0	0	0	0	0	0	0	0	0	0	0	0	0	0	0	0	0	0	0	0	0	0	0	0	0	0	0	0	0	0	0	0	0	0	0	0	0	0
0	0	0	0	0	0	0	0	NaN	NaN	NaN	NaN	NaN	0	0	0	0	0	0	0	0	0	0	0	0	0	0	0	0	0	0	0	0	0	0	0	0	0	0	0	0	0	0	0	0	0	0	0.00247039	0.025742	0.0562257
0.025742	0.00247039	0	0	0	0	0	0	0	0	0	0	0	0	0	0	0	0	0	NaN	NaN	NaN	NaN	NaN	0	0	0	0	0	0	0	0	0	0	0	0	0	0	0	0	0	0	0	0	0	0	0	0	0	0
0	0	0	0	0	0	0	0	0	0	0	0	0	0	0	0	0	0	0	0	0	0	0	0	0	0	0	0	0	0	0	0	0	0	0	0	0	0	0	0	0	0	0	0	0	0	0	0	0	0
0	0	0	0	0	0	0	0	0	0	0	0	0	0	0	0	0	0	0	0	0	0	0	0	0	0	0	0	0	0	0	0	0	0	0	0	0	0	0	0	0	0	0	0	0	0.00213742	0.0222725	0.0486475	0.0222725	0.00213742
0	0	0	0	0	0	0	0	0	0	0	0	0	0	0	0	0	0	NaN	NaN	NaN	NaN	NaN	0	0	0	0	0	0	0	0	0	0	0	0	0	0	0	0	0	0	0	0	0	0	0	0	0	0	0.00187503
0.0195383	0.0426756	0.0195383	0.00187503	0	0	0	0	0	0	0	0	0	0	0	0	0	0	0	0	0	0	0	0	0	0	0	0	0	0	0	0	0	0	0	0	0	0	0	0	0	0	0	0	0	0	0	0	0	0
0	0	0	0	0	0	0	0	0	0	0	0	0	0	0	0	0	0	0	0	0	0	0	0	0	0	0	0	0	0	0	0	0	0	0	0	0	0	0	0	0	0	0	0	0	0	0	0	0	0
0	0	0	0.00240157	0.025025	0.0546595	0.025025	0.00240157	0	0	0	0	0	0	0	0	0	0	0	0	0	0	0	0	0	0	0	0	0	0	0	0	NaN	NaN	NaN	NaN	NaN	0	0	0	0	0	0	0	0	0	0.0101533	0.1058	0.231089	0.1058
0.0101533	0	0	0	0	0	0	0	0	0	0	0	0	0	0	0	0	0	0	0	0	0	0	0	0	0	0	0	0	0	0	0	0	0	0	0	0	0	0	0	0	0	0	0	0	0	0	0	0	0
0	0	0	0	0	0	0	0	0	0	0	0	0	0	0	0	0	0	0	0	NaN	NaN	NaN	NaN	NaN	0	0	0	0	0	0	0	0	0.00262088	0.0284423	0.0714476	0.0864605	0.392006	1.07731	1.09393	0.495216	0.0993799	0.00668516	0	0	0	0	0	0	0
0	0	0	0	0	0	0	0	0	0	0	0	0	0	0	0	0	0	0	0	0	0	0	0	0	0	0	0	0	0	0	0	0	0	0	0	0	0	0	0	0	0	0	0	0	0	0	0	0	0
0	0	0	0	0	0	0	0	0	0	0	0	0	0	0	0	0	0	0	0	0	0	0	0	0	0	0	0	0	0	0	0	0	0	0	0	0	0	0	0	0	0	0	0	0	0	0	0	0	0
0	0	0	0	0	0	0	0	0	0	0	0	0	0	0	0	0	0	0	0	0	0	0	0	0	0	0	0	0	0	0	0	0	0	0	0	0	0	0	0	0	0	0	0	0	0	0	0	0	0
0	0	0	0	0	0	0	0	0	0	0	0	0	0	0	0	0	0	0	0	0	0	0	0	0	0	0	0	0	0	0	0	0	0	0	0	0	0	0.00814841	0.0874071	0.211494	0.141779	0.0341855	0.0024987	0	0	0	0	0	0
0	0	0	0	0	0	NaN	NaN	NaN	NaN	NaN	0	0	0	0	0	0	0	0	0	0	0	0	0	0	0	0	0	0	0	0	0	0	0	0.000519229	0.00541049	0.0118176	0.00541049	0.000519229	0	0	0	0	0	0	0	0	0	0	0
0	0	0	0	0	0	0	0	0	0	0	0	0	0	0	0	0	0	0	0	0	0	0	0	0	0	0	0	0	0	0.00086379	0.0090009	0.0196598	0.0090009	0.00086379	0	0	0	0	0	0	0	0	0	0	0	0	0	0	0
0	0	0	0	0	0	0	0	0	0	0	0	0	0	0	0	0	0	0	0	0	0	0	0	0	0	0	0	0	0.0166929	0.173944	0.379928	0.173944	0.0536899	0.385518	0.842048	0.385518	0.071055	0.382367	1.06812	1.0498	0.47237	0.0970762	0.0066795	0	0	0	0	0	0
0	0	0	0	0	0	0	0	0	0	0	0	0	0	0	0	0	0	0	0	0	0	0	0	0	0	0	0	0	0	0	0	0	0	0	0	0	0	0	0	0	0	0	0	0	0	0	0	0	0
0	0	0	0	0	0	0	0	0	0	0	0	0	0	0	0	0	0	0	0	0	0	0	0	0	0	0	0	0	0	0	0	0	0	0	0	0	0	0	0	0	0	0	0	0	0	0	0	0	0
0	0	0	0	0	0	0	0	0	0	0	0	0	0	0	0	0	0	0	0	0	0	0	0	0	0	0	0	0	0	0.0417333	0.44408	1.04669	0.65369	0.157837	0.0184311	0.000885013	0	0	0	0	0	0	0	0	0	0	0	0	0
0	0	0	0	0	0	0	0	0	0	0	0	0	0	0	0	0	0	0	0	0	0	0	0	0	0	0	0	0	0	0	0	0	0	0	0	0	0	0	0	0	0	0	0	0	0	0	0	0	0
NaN	NaN	NaN	NaN	NaN	NaN	NaN	NaN	NaN	NaN	NaN	NaN	NaN	NaN	NaN	NaN	NaN	NaN	NaN	NaN	NaN	NaN	NaN	NaN	NaN	NaN	NaN	NaN	NaN	NaN	NaN	NaN	NaN	NaN	NaN	NaN	NaN	NaN	NaN	NaN	NaN	NaN	NaN	NaN	NaN	NaN	NaN	NaN	NaN	NaN
NaN	0	0	0	0	0	0	0	0	0	0	0	0	0	0	0	0	0	0	0	0	0	0	0	0	0	0	0	0	0	0	0	0	0	0	0	0	0	0	0	0	0	0	0	0	0	0	0	0	0
0	0	0	0	0	0	0	0	0	0	0	0	0	0	0	0	0	0	0	0	0	0	0	0	0	0	0	0	0	0	0	0	0	0.0110092	0.114718	0.250568	0.114718	0.0110092	0	0	0	0	0	0	0	0	0	0	0	0
0	0	0	0	0	0	0	0	0	0	0	0	0	0	0	0	0	0	0	0	0	0	0	0	0	0	0	0	0	0	0.0189175	0.197125	0.43056	0.197125	0.0189175	0	0	0	0	0	0	0	0	0	0	0	0	0	0	0
0	0	0	0	0	0	0	0	0	0	0	0	0	0	0	0	0	0	0	0	0	0	0	0	0	0	0.0128127	0.144233	0.403335	0.37753	0.124532	0.0107214	0	0	0	0	0	0	0	0	0	0	0	0	0	0	0	0	0	0
0	0	0	0	0	0	0	0	0	0	0	0	0	0	0	0	0	0	0	0	0	0	0	0	0	0	0	0	0	0	0	0	0	0	0	0	0	0	0	0	0	0	0	0	0	0	0	0	0	0
0	0	0	0	0	0	0	0	0	0.0157495	0.16607	0.378838	0.20863	0.0361307	0.00195593	0	0	0	0	0	0	0	0	0	0	0.00663914	0.0785275	0.248494	0.281897	0.104027	0.00934607	0	0	0	0	0	0	0	0	0	0	0	0	0	0	0	0	0	0	0
0	0	0	0	0	0	0	0	0	0	0	0	0	0	0	0	0	0	0	0	0	0	0	0	0	0	0	0	0	0	0	0	0	0	0	0	0	0	0	0	0	0	0	0	0	0	0	0	0	0
0	0	0	0	0	0	0	0	0	0	0	0	0	0	0	0	0	0	0	0	0	0	0	0	0	0	0	0	0	0	0	0	0	0	0	0	0	0	0	0	0	0	0	0	0	0	0	0	0	0
0	0	0	0	0	0	0	0	0	0	0	0	0	0	0	0	0	0	0	0	0	0	0	0	0	0	0	0	0	0	0	0	0	0	0	0	0	0	0	0	0	0	0	0	0	0	0	NaN	NaN	NaN
NaN	NaN	0	0	0	0	0	0	0	0	0	0	0	0	0	0	0	0	0	0	0	0	0	0	0	0	0	0	0	0	0	0	0	0	0	0	0	0	0	0	0	0	0	0	0	0	0	0	0	0
0	0	0	0	0	0	0	0	0	0	0	0	0	0	0	0	0	0	0	0	0	0	0	0	0	0	0	0	0	0	0	0	0	0	0	0	0	0	0	0	0	0	0	0	0	0	0	0	0	0
0	0	0	0	0	0	0	0	0	0	0	0	0	0	0	0	0	0	0	0	0	0	0	0	0	0	0	0	0	0	0	0	0	0	0	0	0	0	0	0	0	0	0	0	0	0	0	0	0	0.00967831
0.10085	0.220277	0.10085	0.00967831	0	0	0	0	0	0	0	0	0	0	0	0	0	0	0	0	0	0	0	0	0	0	0	0	0	0	0	0	0	0	0	0	0	0	0	0	0	0	0	0	0	0	0	0	0	0
0	0	0	0	0	0	0	0	0	0	0	0	0	0	0	0	0	0	0	0	0	0	0	0	0	0	0	0	0	0	0	0	0	0	0	0	0	0	0	0	0	0	0	0	0	0	0	0	0	0
0	0	0	0	0	0	0	0	0	0	0	0	0	0	0	0	0	0	0	NaN	NaN	NaN	NaN	NaN	0	0	0	0	0	0	0	0	0	0	0	0	0	0	0	0	0	0	0	0	0	0	0	0	0	0
0	0	0	0	0	0	0	0	0	0	0	0	0	0	0	0	0	0	0	0	0	0	0	0	0	0	0	0	0	0	0	0	0	0	0	0	0	0	0	0	0	0	0	0	0	0	0	0	0	0
0	0	0	0	0	0	0	0	0	0	0	0	0	0	0	0	0	0	0	0	0	0	0	0	0	0	0	0	0	0	0	0	0	0	0	0	0	0	0	0	0	0	0	0	0	0	0	0	0	0
0	0	0	0	0	0	0	0	0	0	0	0	0	0	0	0	0	0	0	0	0	0	0	0	0	0	0	0	0	0	0	0	0	0	0	0	0	0	0	0	0	0	0	0	0	0	0	0	0	0
0	0	0	0	0	0	0	NaN	NaN	NaN	NaN	NaN	0	0	0	0	0	0	0	0	0	0	0	0	0	0	0	0.0161541	0.169101	0.375708	0.185897	0.0241969	0.000771845	0	0	0	0	0	0	0	0	0	0	0	0	0	0	0	0	0
0	0	0	0	0	0	0	0	0	0	0	0	0	0	0	0	0	0	0	0	0	0	0	0	0	0	0	0.0051604	0.0567397	0.148368	0.121303	0.0360782	0.0029671	0	0	0	0	0	0	0	0	0	0	0	0	0	0	0	0	0
0	0	0	0	0	0	0	0	0	0	0	0	0	0	0	0	0	0	0	0	0	0	0	0	0	0	0	0	0	0	0	0	0	0	0	0	0	0	0	0	0	0	0	0	0	0	0	0	0	0
0	0	0	0	0	0	0	0	0	0	0	0	0	0	0	0	0	0	0	0	0	0	0	0	0	0	0	0	0	0	0	0	0	0	0	0	0	0	0	0	0	0	0	0	0	0	0	0	0	0
0	0	0	0	0	0	0	0	0	0	0	0	0	0	0	0	0	0	0	0	0	0	0	0	0	0	0	0	0	0	0	0	0	0	0	0	0	0	0	0	0	0	0	0	0	0	0	0	0	0
0	0	0	0	0	0	0	0	0	0	0	0	0	0	0	0	0	0	0	0	0	0	0	0	0	0	0	0	0	0	0	0	0	0	0	0	0	0	0	0	0	0	0	0	0	0	0	0	0	0
0	0	0	0	0	0	0	0	0	0	0	0	0	0	0	0	0	0	0	0	0	0	0	0	0	0	0	0	0	0	0	0	0	0	0	0	0	0	0	0	0	0	0	0	0	0	0	0	0	0
0	0	0	0	0	0	0	0	0	0	0	0	0	0	0	0	0	0	0	0	0	0	0	0	0	0	0	0	0	0	0	0	0	0	0	0	0	0	0	0	0	0	0	0	0	0	0	0	0	0
0	0	0	0	0	0	0	0	0	0	0	0	0	0	0	0	0	0	0	0	0	0	0	0	0	0	0.0225105	0.238831	0.556789	0.331656	0.0669621	0.00426589	0	0	0	0	0	0	0	0	0	0	0	0	0	0	0	0	0	0
0	0	0	0	0	0	0	0	0	0	0	0	0	NaN	NaN	NaN	NaN	NaN	0	0	0	0	0	0	0	0	0	0	0	0	0	0	0	0	0	0	0	0	0	0	0	0	0	0	0	0	0	0	0	0
0	NaN	NaN	NaN	NaN	NaN	0	0	0	0	0	0	0	0	0	0	0	0	0	0	0	0	0	0	0.00606909	0.0632414	0.159281	0.286959	0.522221	0.296391	0.0559504	0.00333978	0.00647736	0.0674956	0.147424	0.0674956	0.00647736	0	0	0	0	0	0	0	0	0	0	0	0	0
0	0	0	0	0	0	0	0	0	0	0	0	0	0	0	0	0	0	0	0	0	0	0	0	0	0	0	0	0	0	0	0	0	0	0	0	0	0	0	0	0	0	0	0	0	0	0	0	0	0
0	0	0	0	0	0	0	0	0	0	0	0	0	0	0	0	0	0	0	0	0	0	0	0	0	0.00190503	0.0198509	0.0433583	0.0198509	0.00190503	0	0.00732015	0.0762777	0.166606	0.0762777	0.00732015	0	NaN	NaN	NaN	NaN	NaN	0	0	0	0	0	0	0	0
0	0	0	0	0	0	0	0	0	0	0	0	0	0	0	0	0	0	0	0	0	0	0	0	0	0	0	0	0	0	0	0	0	0	0	0	0	0	0	0	0	0	0	0	0	0	0	0	0	0
0	0	0	0	0	0	0	0	0	0	0	0	0	0	0	0	0	0	0	0	0	0	0	0	0	0	0	0	0	0	0	0	0	0	0	0	0.00305772	0.0391859	0.151304	0.262662	0.297703	0.38184	0.390592	0.146604	0.013312	0	0	0	0	0
0	0	0	0	0	0	0	0	0	0	0	0	0	0	0	0	0	0	0	0	0	0	0	0	0	0	0	0	0	0	0	0	0	0	0	0	0	0	0	0	0	0	0	0	0	0	0	NaN	NaN	NaN
NaN	NaN	0	NaN	NaN	NaN	NaN	NaN	0	0	0	0	0	0	0	0	0	0	0	0	0	0	0	0	0	0	0	0	0	0	0	0	0	0	0	0	0	0	0	0	0	0	0	0	0	0	0	0	0	0
0	0	0	0	0	0	0	0	0	0	0	0	0	0	0	0	0	0	0	0	0	0	0	0	0	0.00372705	0.0388367	0.0848272	0.0388367	0.00372705	0	0	0	0	0	0	0	0	0	0	0	0	0	0	0	0	0	0	0	0
0	0	0	0	0	0	0	0	0	0	0	0	0	0	0	0	0	0	0	0	0	0	0	0	0	0	0	0	0	0	0	0	0	0	0	0	0	0	0	0	0	0	0	0	0	NaN	NaN	NaN	NaN	NaN
0	0	0	0	0	0	0	0	0	0	0	0	0	0	0	0	0	0	0	0	0	0	0	0	0	0	0	0	0	0	0	0	0	0	0	0	0	0	0	0	0	0	0	0	0	0	0	0	0	0
0	0	0	0	0	0	0	0	0	0	0	0	0	0	0	0	0	0	0	0	0	0	0	0	0	0	0	0	0.0123968	0.146767	0.465437	0.529514	0.195684	0.0175896	0	0	0	0	0	0	0	0	0	0	0	0	0	0	0	0
0	0	0	0	0	0	0	0	0	0	0	0	0	0	0	0	0	0	0	0	0	0	0	0	0	0	0	0	0	0	0	0	0	0	0	0	0	0	0	0	0	0	0	0	0	0	0	0	0	0
0	0	0	0	0	0	0	0	0	0	0	0	0	0	0	0	0	0	0	0	0	0	0	0	0	0	0	0	0	0	0	0	0	0	0	0	0	0	0	0	0	0	0	0	0	0	0	0	0	0
0	0	0	0	0	0	0	0	0	0	0	0	0	0	0	0	0	0	0	0	0	0	0	0	0	0.00355984	0.0370944	0.0810215	0.0370944	0.00355984	0	0	0	0	0	0	0	0	0	0	0	0	0	0	0	0	0	0	0	0
0	0	0	0	0	0	0	0	0	0	0	0	0	0	0	0	0	0	0	0	0	0	0	0	0	0	0	0	0	0	0	0	0	0	0	0	0	0	0	0	0	0	0	0	0	0	0	0	0	0
0	0	0	0	0	0	0	0	0	0	0	0	0	0	0	0	0	0	0	0	0	0	0	0	0	0	0	0	0	0	0	0	0	0	0	0	0	0	0	0	0	0	0	0	0	0	0	0	0	0
0	0	0	0	0	0	0	0	0	0	0	0	0	0	0	0	0	0	0	0	0	0	0	0	0	0.0121532	0.12664	0.276607	0.12664	0.0121532	0	0	0	0	0	0	0	0	0	0	0	0	0	0	0	0	0	0	0	0
0	0	0	0	0	0	0	0	0	0	0	0	0	0	0	0	0	0	0	0	0	0	0	0	0	0	0	0	0	0	0	0	0	0	0	0	0	0	0	0	0	0	0	0	0	0	0	0	0	0
0	0	0	0	0	0	0	0	0	0	0	0	0	0	0	0	0	0	0	0	0	0	0	0	0	0	0	0	0	0	0	0	0	0	0	0	0	0	0	0	0	0	0	0	0	0	0	0	0	0
0	0	0	0	0	0	0	0	0	0	0	0	0	0	0	0	0	0	0	0	0	0	0	0	0	0	0	0	0	0	0	0	0	0	0	0	0	0	0	0	0	0	0	0	0	0	0	0	0	0
0	0	0	0	0	0	0	0	0	0	0	0	0	0	0	0	0	0	0	0	0	0	0	0	0	0	0	0	0	0	0	0	0	0	0	0	0	0	0	0	0	0	0	0	NaN	NaN	NaN	NaN	NaN	0
0	0	0	0	0	0	0	0	0	0	0	0	0	0	0	0	0	0	0	0	0	0	0	0	0	0	0	0	0	0	0	0	0	0	0	0	0	0	0	0	0	0	0	0	0	0	0	0	0	0
0	0	0	0	0	0	0	0	0	0	0	0	0	0	0	0	0	0	0	0	0	0	0	0	0	0	0	0	0	0	0	0	0	0	0	0	0	0	0	0	0	0	0	0	0	0	0	NaN	NaN	NaN
NaN	NaN	0	0	0	0	0	0	0	0	0	0	0	0	0	0	0	0	0	0	0	0	0	0	0	0	0	0	0	0.00372916	0.0388588	0.0848754	0.0388588	0.00372916	0	0	0	0	0	0	0	0	0	0	0	0	0	0	0	0
0	0	0	0	0	0	0	0	0	0	0	0	0	0	0	0	0	0	0	0	0	0	0	0	0	0	0	0	0	0	0	0	0	0	0	0	0	0	0	0	0	0	0	0	0	0	0	0	0	0
0	0	0	0	0	0	0	0	0	0	0	0	0	0	0	0	0	0	0	0	0	0	0	0	0	0	0	0	0	0	0	0	0	0	0	0	0	0	0	0	0	0	0	0	0	0	0	0	0	0
0	0	0	0	0	0	0	0	0	0	0	0	0	0	0	0	0	0	0	0	0	0	0	0	0	0	0	0	0	0	0	0	0	0	0	0	0	0	0	0	0	0	0	0	0	0	0	0	0	0
0	0	0	0	0	0	0	0	0	0	0	0	0	0	0	0	0	0	0	0	0	0	0	0	0	0	0	0.00446031	0.0464775	0.101516	0.0464775	0.00446031	0	0	0	0	0	0	0	0	0	0	0	0	0	0	0	0	0	0
0	0	0	0	0	0	0	0	0	0	0	0	0	0	0	0	0	0	0	0	0	0	0	0	0	0	0	0	0	0	0	0	0	0	0	0	0	0	0	0	0	0	0	0	0	0	0	0	0	0
0	0	0	0	0	0	0	0	0	0	0	0	0	0	0	0	0	0	0	0	0	0	0	0	0	0	0.0112063	0.120572	0.294648	0.203253	0.0508002	0.00379971	0	0	0	0	0	0	0	0	0	0	0	0	0	0	0	0	0	0
0	0	0	0	0	0	0	0	0	0.0045585	0.0676754	0.313976	0.506675	0.214784	0.0201747	0	0	0	0	0	0	0	0	0	0	0	0	0	0	0	0	0	0	0	0	0	0	0	0	0	0	0	0	0	0	0	0	0	0	0
0	0	0	0	0	0	0	0	0	0	0	0	0	0	0	0	0	0	0	0	0	0	0	0	0	0	0.00401106	0.0417962	0.0912913	0.0417962	0.00401106	0	0	0	0	0	0	0	0	0	0	0	0	0	0	0	0	0	0	0
0	0	0	0	0	0	0	0	0	0	0	0	0	0	0	0	0	0	0	0	0	0	0	0	0	0	0	0	0	0	0	0	0	0	0	0	0	0	0	0	0	0	0	0	0	0	0	0	0	0
0	0	0	0	0	0	0	0	0	0	0	0	0	0	0	0	0	0	0	0	0	0	0	0	0	0	0	0	0	0	0	0	0	0	0	0	0	0	0	0	0	0	0	0	0	0	0	0	0	0
0	0	0	0	0	NaN	NaN	NaN	NaN	NaN	NaN	0	0	0	0	0	0	0	0	0	0	0	0	0	0	0.0154458	0.164644	0.390046	0.245046	0.0539483	0.00369497	0	0	0	0	0	0	0	0	0	0	0	0	0	0	0	0	0	0	0
0	0	0	0	0	0	0	0	0	0	0	0	0	0	0	0.0121727	0.128925	0.298751	0.174244	0.0338747	0.00208268	0	0	0	0	0	0	0	0	0	0	0	0.00834029	0.093734	0.262609	0.259508	0.117121	0.0240636	0.00165423	0	0	0	0	0	0	0	0	0	0	0
0	0	0	0	0	0	0	0	0	0	0	0	0	0	0	0	0	0	0	0	0	0	0	0	0	0	0	0	0	0	0	0	0	0	0	0	0	0	0	0	0	0	0	0	0	0	0	0	0	0
0	0	0	0	0	0	0	0	0	0	0	0	0	0	0	0	0	0	0	0	0	0	0	0	0	0	0	0	0	0	0	0	0	0	0	0	0	0	0	0	0	0	0	0	0	0	0	0	0	0
0	0	0	0	0	0	0	0	0	0	0	0	0	0	0	0	0	0	0	0	0	0	0	0	0	0	0	0	0	0	0	0	0	0	0	0	0	0	0	0	0	0	0	0	0	0	0	0	0	0
0	0	0	0	0	0	0	0	0	0	0	0	0	0	0	0	0	0	0	0	0	0	0	0	0	0	0	0	0	0	0	0	0	0	0	0	0	0	0	0	0	0	0	0	0	0	0	0	0	0
0	0	0	0	0	0	0	0	0	0	0	0	0	0	0	0	0	0	0	0	0	0	0	0	0	0	0	0	0	0	0	0.00467981	0.0503164	0.12268	0.0840794	0.020848	0.00155162	0	0	0	0	0	0	0	0	0	0	0	0	0
0	0	0	0	0	0	0.00500117	0.0718082	0.324498	0.557121	0.33419	0.0764495	0.00544658	0	0	0	0	0	0	0	0	0	0	0	0	0	0	0	0	0	0	0	0	0	0	0	0	0	0	0	0	0	0	0	0	0	0	0	0	0
0	0	0	0	0	0	0	0	0	0	0	0	0	0	0	0	0	0	0	0	0	0	0	0	0.00367957	0.0427511	0.129691	0.138694	0.0496243	0.00440918	0	0	0	0	0	0	0	0	0	0	0	0	0	0	0	0	0	0	0	0
0	0	0	0	0	0	0	0	0	0	0	0	0	0	0	0	0	0	0	0	0	0	0	0	0	0	0	0	0.00448566	0.0505632	0.141914	0.133719	0.0443067	0.00382151	0	0	0	0	0	0	0	0	0	0	0	0	0	0	0	0
0	0	0	0	0	0	0	0	0	0	0	0	0	0	0	0	0	0	0	0	0	0	0	0	0	0	0	0	0	0	0.0146352	0.152502	0.333095	0.152502	0.0146352	0	0	0	0	0	0	0	0	0	0	0	0	0	0	0
0	0	0	0	0	0	0	0	0	0	0	0	0	0	0	0	0	0	0	0	0	0	0	0	0	0	0.0029817	0.0310701	0.0704858	0.0583975	0.0626704	0.0273275	0.00262254	0	0	0	0	0	0	0	0	0	0	0	0	0	0	0	0	0
0	0	0	0	0	0	0	0	0	0	0	0	0	0	0	0	0	0	0	0	0	0	0	0	0	0	0	0.000803279	0.00837036	0.0182825	0.0175713	0.110178	0.36025	0.524219	0.542663	0.505194	0.260003	0.0575144	0.00407224	0	0	0	0	0	0	0	0	0	0	0
0	0	0	0	0	0	0	0	0	0	0	0	0	0	0	0	0	0	0	0	0	0	0	0	0	0	0	0	0	0	0	0	0	0	0	0	0	0	0	0	0	0	0	0	0	0	0	0	0	0
0	0	0	0	0	0	0	0	0	0	0	0	0	0	0	0	0	0	0	0	0	0	0	0	0	0	0	0	0	0	0	0	0	0	0	0	0	0	0	0	0	0	0	0	0	0	0	0	0	0
0	0	0	0	0	0	0	0	0	0	0	0	0	0	0	0	0	0	0	0	0	0	0	0	0	0	0	0	0	0	0	0	0	0	0	0	0	0	0	0	0	0	0	0	0	0	0	0	0	0
0	0	0	0	0	0	0	0	0	0	0	0	0	0	0	0	0	0	0	0	0	0	0	0	0	0	0	0.00448499	0.0467346	0.102078	0.0467346	0.00448499	0	0	0	0	0	0	0	0	0	0	0	0	0	0	0	0	0	0
0	0	0	0	0	0	0	0	0	0	0	0	0	0	0	0	0	0	0	0	0	0	0	0	0	0	0	0	0	0	0	0	0	0	0	0	0	0	0	0	0	0	0	0	0	0	0	0	0	0
0	0	0	0	0	0	0	0	0	0	0	0	0	0	0	0	0	0	0	0	0	0	0	0	0	0.00196876	0.0205149	0.0448088	0.0205149	0.00196876	0	0	0	0	0	0	0	0	0	0	0	0	0	0	0	0	0	0	0	0
0	0	0	0	0	0	0	0	0	0	0	0	0	0	0	0	0	0	0	0	0	0	0	0	0	0.0179293	0.186827	0.408068	0.186827	0.0179293	0	0	0	0	0	0	0	0	0	0	0	0	0	0	0	0	0	NaN	NaN	NaN
NaN	NaN	0	0	0	0	0	0	0	0	0	0	0	0	0	0	0	0	0	0	0	0	0	0	0	0	0	0	0	0	0	0	0	0	0	0	0	0	0	0	0	0	0	0	0	0	0	0	NaN	NaN
0	0	0	0	0	0	0	0	0	0	0	0	0	0	0	0	0	0	0	0	0	0	0	0	0	0	0	0.0122643	0.165206	0.680287	1.09747	0.660378	0.155672	0.0113494	0	0	0	0	0	0	0	0	0	0	0	0	0	0	0	0
0	0	0	0	0	0	0	0	0	0	0	0	0	0	0	0	0	0	0	0	0	0	0	0	0	0	0	0	0	0	0	0	0	0	0	0	0	0	0	0	0	0	0	0	0	0	0	0	0	0
0	0	0	0	0	0	0	0	0	0	0	0	0	0	0	0	0	0	0	0	0	0	0	0	0	0	0	0	0	0	0	0	0	0	0	0	0	0	0	0	0	0	0	0	0	0	0	0	0	0
0	0	0	0	0	0	0	0	0	0	0	0	0	0	0	0	0	0	0	0	0	0	0	0	0	0	0	0	0	0	0	0	0	0	0	0	0	0	0	0	0	0	0	0	0	0	0	0	0	0
0	0	0	0	0	0	0	0	0	0	0	0	0	0	0	0	0	0	0	0	0	0	0	0	0	0	0	0	0	0	0	0	0	0	0	0	0	0	0	0	0	0	0	0	0	0	0	0	0	0
0	0	0	0	0	0	0	0	0	0	0	0	0	0	0	0	0.015026	0.167205	0.452754	0.398502	0.125789	0.0106296	0	0	0	0	0	0	0	0	0	0	0	0	0	0	0	0	0	0	NaN	NaN	NaN	NaN	NaN	0	0	0	0	0
0	0	0	0	0	0	0	0	0	0	0	0	0	0	0	0	0	0	0	0	0	0	0	0	0	0	0	0	0	0	0	0	0	0	0	0	0	0	0	0	0	0	0	0	0	0	0	0	0	0
0	0	0	0	0	0	0	0.0143869	0.149915	0.327445	0.149915	0.0143869	0	0	0	0	0	0	0	0	0	0	0	0	0	0	0	0	0	NaN	NaN	NaN	NaN	NaN	0	0	0	0	0	0	0	0	0	0	0	0	0	0	0	0
0	0	0	0	0	0	0	0	0	0	0	0	0	0	0	0	0	0	0	0	0	0	0	0	0	0	0	0	0	0	0	0	0	0	0	0	0	0	0	0	0	0	0	0	0	0	0	0	0	0
0	0	0	0	0	0	0	0	0	0	0	0	0	0	0	0	0	0	0	0	0	0	0	0	0	0	0	0	0	0	0	0	0	0	0	0	0	0	0	0	0	0	0	0	0	0	0	0	0	0
0	0	0	0	0	0	0	0	0	0	0	0	0	0	0	0	0	0	0	0	0	0	0	0	0	0	0	0	0	0	0	0	0	0	0	0	0	0	0	0	0	0	0	0	0	0	0	0	0	0
0	0	0	0	0	0	0	0	0	0	0	0	0	0	0	0	0	0	0	0	0	0	0	0	0	0	0	0	0	0	0	0	0	0	0	0	0	0	0	0	0	0	0	0	0	0	0	0	0	0
0	0	0	0	0	0	0	0	0	0	0	0	0	0	0	0	0	0	0	0	0	0	0	0	0	0	0	0	0	0	0	0	0	0	0	0	0	0	0	0	0	0	0	0	0	0	0	0	0	0
0	0	0	0	0	0	0	0	0	0	0	0	0	0	0	0	0	0	0	0	0	0	0	0	0	0	0	0	0	0	0	0	0	0	0	0	0	0	0	0	0	0	0	0	0	0	0	0	0	0
0	0	0	0	0	0	0	0	0	0	0	0	0	0	0	0	0	0	0	0	0	0	0	0	0	0	0	0	0	0	0	0	0	0	0	0	0	0	0	0	0	0	0	0	0	0	0	0	0	0
0	0	0	0	0	0	0	0	0	0	0	0	0	0	0	0	0	0	0	0	0	0	0	0	0	0	0	0	0	0	0	0	0	0	0	0	0	0	0	0	0	0	0	0	0	0	0	0	0	0
0	0	0	0	0	0	0	0	0	0	0	0	0	0	0	0	0	0	0	0	0	0	0	0	0	0	0	0.00223841	0.0233248	0.050946	0.0233248	0.00223841	0	0	0	0	0	0	0	0	0	0	0	0	0	0	0	0	0	0
0	0	0	0	0	0	0	0	NaN	NaN	NaN	NaN	NaN	0	0	0	0	0	0	0	0	0	0	0	0	0	0	0	0	0	0	0	0	NaN	NaN	NaN	NaN	NaN	0	0	0	0	0	0	0	0	0	0	0	0
0	0	0	0	0	0	0	0	0	0	0	0	0	0	0	0	0	0	0	0	0	0	0	0	0	0	0	0	0	0	0	0	0	0	0	0	0	0	0	0	0	0	0	0	0	0	0	0	0	0
0	0	0	0	0	0	0	0	0	0	0	0	0	0	0	0	0	0	0	0	0	0	0	0	0	0	0	0	0	0	0	0	0	0	0	0	0	0	0	0	0	0	0	0	0	0	0	0	0	0
0	0	0	0	0	0	0	0	0	0	0	0	0	0	0	0	0	0	0	0	0	0	0	0	0	0	0	0	0	0	0	0	0	0	0	0	0	0	0	0	0	0	0	0	0	0	0	0	0	0
0	0	0	0	0	0	0	0	0	0	0	0	0	0	0	0	0	0	0	0	0	0	0	0	0	0	0	0	0	0	0	0	0	0	0	0	0	0	0	0	0	0	0	0	0	0	0	0	0	0
0	0	0	0	0	0	0	0	0	0	0	0	0	0	0	0	0	0	0	0	0	0	0	0	0	0	0	0	0	0	0	0	0	0	0	0	0	0	0	0	0	0	0	0	0	0	0	0	0	0
0	0	0	0	0	0	0	0	0	0	0	0	0	0	0	0	0	0	0	0	0	0	0	0	0	0	0	0	0	0	0	0	0	0	0	0	0	0	0	0	0	0	0	0	0	0	0	0	0	0
0	0	0	0	0	0	0	0	0	0	0	0	0	0	0	0	0	0	0	0	0	0	0	0	0	0	0	0	0	0	0	0	0	0	0	0	0	0	0	0	0	0	0	0	0	0	0	0	0	0
0	0	0	0	0	0	0	0	0	0	0	0	0	0	0	0	0	0	0	0	0	0	0	0	0	0	0	0	0	0	0	0	0	0	0	0	0	0	0	0	0	0	0	0	0	0	0	0	0	0
0	0	0	0	0	0	0	0	0	0	0	0	0	0	0	0	0	0	0	0	0	0	0	0	0	0	0	0	0	0.000600013	0.00625227	0.0136562	0.00625227	0.000600013	0	0	0	0	0	0	0	0	0	0	0	0	0	0	0	0
0	0	0	0	0	0	0	0	0	0	0	0	0	0	0	0	0	0	0	0	0	0	0	0	0	0	0	0	0	0	0	0	0	0	0	0	0	0	0	0	0	0	0	0	0	0	0	0	0	0
0	0	0	0	0	0	0	0	0	0	0	0	0	0	0	0	0	0	0	0	0	0	0	0	0	0	0	0	0.00398215	0.041495	0.0906333	0.041495	0.00398215	0	0	0	0	0	0	0	0	0	0	0	0	0	0	0	0	0
0	0	0	0	0	0	0	0	0	0	0	0	0	0	0	0	0	0	0	0	0	0	0	0	0	0	0	0	0	0.00760356	0.0812823	0.194433	0.125922	0.0289803	0.00205146	0	0	0	0	0	0	0	0	0	0	0	0	0	0	0
0	0	0	0	0	0	0	0	0	0	0	0	0	0	0	0	0	0	0	0	0	0	0	0	0	0	0	0	0	0	0	0	0	0	0	0	0	0	0	0	0	0	0	0	0	0	0	0	0	0
0	0	0	0	0	0	0	0	0	0	0	0	0	0	0	0	0	0	0	0	0	0	0	0	0	0	0	0	0	0	0	0	0	0	0	0	0	0	0	0	0	0	0	0	0	0	0	0	0	0
0	0	0	0	0	0	0	0	0	0	0	0	0	0	0	0	0	0	0	0	0	0	0	0	0	0	0	0	0	0	0	0	0	0	0	0	0	0	0	0	0	0	0	0	0	0	0	0	0	0
0	0	0	0	0	0	0	0	0	0	0	0	0	0	0	0	0	0	0	0	0	0	0	0	0	0	0	0	0	0	0	0	0	0	0	0	0	0	0	0	0	0	0	0	0	0	0	0	0	0
0	0	0	0	0	0	0	0	0	0	0	0	0	0	0	0	0	0	0	0	0	0	0	0	0	0	0	0	0	0	0	0	0	0	0	0	0	0	0	0	0	0	0	0	0	0	0	0	0	0
0	0	0	0	0	0	0	0	0	0	0	0	0	0	0	0	0	0	0	0	0	0	0	0	0	0	0	0	0	0	0	0	0	0	0	0	0	0	NaN	NaN	NaN	NaN	NaN	0	0	0	0	0	0	0
0	0	0	0	0	0	0	0	0	0	0	0	0	0	0	0	0	0	0	0	0	0	0	0	0	0	0	0	0	0	0	0	0	0	0	0	0	0	0	0	0	0	0	0	0	0	0	0	0	0
0	0	0	0	0	0	0	0	0	0	0	0	0	0	0	0	0	0	0	0	0	0	0	0	0	0	0	0	0	0	0	0	0	0	0	0	0	0	0	0	0	0	0	0	0	0	0	0	0	0
0	0	0	0	0	0	0	0	0	0.0525245	0.753258	3.57305	7.82818	9.45574	7.93956	5.37763	3.29432	1.88269	0.848632	0.207765	0.0161175	0	0	0	0	0	0	0.00336351	0.0350486	0.0765531	0.0350486	0.00336351	0	0	0	0	0	0	0	0	0	0	0	0	0	0	0	0	0	0
0	0	0.005041	0.092359	0.614655	1.94486	3.49934	4.2918	4.46331	4.83193	5.14148	4.80586	3.40306	1.93564	1.51716	1.35667	0.79766	0.218351	0.0176113	0	0	0	0	0	0	0	0	0	0	0	0	0	0	0	0	0	0	0	0	0	0	0	0	0	0	0	0	0	0	0
0	0.00680859	0.113567	0.666071	1.82618	3.00181	4.10339	5.28441	5.8853	5.54612	5.2646	4.73501	3.85706	3.0053	2.01208	1.14759	0.521079	0.130142	0.0102113	0	0	0	0	0	0	0	0	0	0	0	0	0	0	0	0	0	0	0	0	0	0	0	0	0	0	0	0	0	0	0
0	0.0183176	0.217868	0.725867	1.13985	1.46164	1.94849	2.2998	2.65446	3.20812	3.60619	3.76207	3.69442	3.12467	2.04277	1.07535	0.308685	0.0258337	0	0	0	0	0	0	0	0	0	0	0	0	0	0	0	0	0	0	0	0	0	0	0	0	0	0	0	0	0	0	0	0
0	0	0	0	0	0.0241965	0.285176	0.964516	1.81053	2.90164	3.71709	4.2389	4.47535	4.22098	3.43687	2.6083	2.14537	1.49417	0.715151	0.178666	0.0139705	0	0	0	0	0	0	0	0	0	0	0	0	0	0	0	0	0	0	0	0	0	0	0	0	0	0	0	0	0
0	0	0.00836245	0.152139	1.00606	3.18025	5.7995	7.43229	7.9155	7.50896	6.25913	4.79857	3.50456	2.69789	2.33783	1.75369	1.23259	0.812082	0.261858	0.0227483	0	0	0	0	0	0	0	0	0	0	0	0	0	0	0	0	0	0	0	0	0	0	0	0	0	0	0	0	0	0
0.00455094	0.0908446	0.6052	1.58037	1.95614	1.77994	1.91813	2.20473	2.4033	2.78383	3.00998	2.67961	1.92505	1.37908	1.05827	0.567588	0.144882	0.0112941	0	0	0	0	0	0	0	0	0.00232032	0.0241782	0.0528102	0.0241782	0.00232032	0	0	0	0	0	0	0	0	0	0	0	0	0	0	0	0	0	0	0
0	0	0	0	0	0	0	0	0	0	0	0	0.00588107	0.11511	0.774979	2.19441	3.17795	2.9137	1.86709	1.01189	0.38401	0.0787943	0.0941094	0.386595	0.777921	0.857385	0.553372	0.161675	0.013422	0	0	0	0	0	0	0	0	0	0	0	0	0	0	0	0	0	0	0	0	0
0	0	0	0	0	0	0	0.0051131	0.0754223	0.375371	0.892168	1.32442	1.50895	1.20322	0.763834	0.317622	0.064077	0.00436371	0	0	0	0	0	0	0	0	0	0	0	0	0	0	0	0	0	0	0	0	0	0	0	0	0	0	0	0	0	0	0	0
0	0	0	0	0	0	0.0231834	0.274864	0.886807	1.12733	0.64993	0.161429	0.0122975	0	0	0	0	0	0	0	0	0	0	0	0	0	0	0	0	0	0	0	0	0	0	0	0	0	0	0	0	0	0	0	0	0	0	0	0	0
0	0	0	0	0	0	0	0	0	0	0	0	0	0	0	0	0	0	0	0	0	0	0	0	0	0	0	0	0	0	0	0	0	0	0	0	0	0	0	0	0	0	0	0	0	0	0	0	0	0
0	0.0218821	0.299817	1.34298	2.98046	4.20826	4.6067	4.32895	4.85519	6.85002	7.38491	4.71907	1.35213	0.11111	0	0	0	0	0	0	0	0	0	0	0	0	0	0	0	0	NaN	NaN	NaN	NaN	NaN	0	0	0	0	0	0	0	0	0	0	0	0	0	0	0
0	0	0	0.0284898	0.354386	1.31417	2.35474	2.7865	2.68695	2.62203	2.61418	2.308	1.81068	1.55486	1.15102	0.453913	0.0760586	0.00436569	0	0	0	0	0	0	0	0	0	0	0	0	0	0	0	0	0	0	0	0	0	0	0	0	0	0	0	0	0	0	0	0
0	0	0	0	0.0127372	0.153071	0.532061	0.96117	1.49788	2.08768	2.12379	1.41728	0.53244	0.0952579	0.0059818	0	0	0	0	0	0	0	0	0	0	0	0	0	0	0	0	0	0	0	0	0	0	0	0	0	0	0	0	0	0	0	0	0	0	0
0	0	0	0	0	0	0	0	0	0	0	0	0	0	0	0	0	0	0	0	0	0	0	0	0	0	0	0	0	0	0	0	0	0	0	0	0	0	0	0	0	0	0	0	0	0	0	0	0	0
0	0	0	0	0	0.0348819	0.397174	1.19727	1.73565	2.28293	2.78995	3.06361	2.71652	1.7949	0.874095	0.382859	0.371256	0.161924	0.0155394	0	0	0	0	0	0	0	0	0	0	0	0	0	0	0	0	0	0	0	0	0	0	0	0	0	0	0	0	0	0	0
0	0	0.0168933	0.204877	0.727013	1.31869	1.84034	2.2549	2.70657	3.11923	3.0233	2.51001	1.83563	0.984241	0.264107	0.0212368	0	0	0	0	0	0	0	0	0	0	0	0	0	0	0	0	0	0	0	0	0	0	0	0	0	0	0	0	0	0	0	0	0	0
0	0.0333443	0.403689	1.37885	1.98131	1.40407	0.555287	0.580466	1.00135	1.12525	0.772095	0.324821	0.0719433	0.00529921	0	0	0	0	0	0	0	0	0	0	0	0	0	0	0	0	0	0	0	0	0	0	0	0	0	0	0	0	0	0	0	0	0	0	0	0
0	0	0	0.0204996	0.259663	0.984738	1.69519	1.75387	1.50503	1.29259	1.35303	1.36474	1.03768	0.430732	0.0794965	0.00500423	0	0	0	0	0	0	0	0	0	0	0	0	0	0	0	0	0	0	0	0	0	0	0	0	0	0	0	0	0	0	0	0	0	0
0	0	0	0	0	0	0.0190479	0.201964	0.469787	0.277679	0.0553058	0.00347957	0	0	0	0	0	0	0	0	0	0	0	0	0	0	0	0	0	0	0	0	0	0	0	0	0	0	0	0	0	0	0	0	0	0	0	0	0	0
0	0	0	0	0.0277279	0.318393	0.961489	1.22559	1.11608	0.963855	0.740026	0.700828	1.11108	1.14877	0.765512	0.237465	0.020292	0	0	0	0	0	0	0	0	0	0	0	0	0	0	0	0	0	0	0	0	0	0	0	0	0	0	0	0	0	0	0	0	0
0	0	0	0	0	0.0230083	0.298783	1.21732	2.45152	2.98077	2.41984	1.84126	1.74417	1.65552	1.06221	0.31032	0.0257419	0	0	0	0	0	0	0	0	0	0	0	0	0	0	0	0	0	0	0	0	0	0	0	0	0	0	0	0	0	0	0	0	0
0.00677712	0.103825	0.532038	1.18288	1.36007	1.16544	0.958049	0.894047	1.05673	1.5251	1.93286	1.84186	1.5272	1.05327	0.435215	0.0845947	0.0055999	0	0	0	0	0	0	0	0	0	0	0	0	0	0	0	0	0	0	0	0	0	0	0	0	0	0	0	0	0	0	0	0	0
0	0	0.0073515	0.114253	0.627307	1.71284	2.7887	3.30572	3.50561	3.63534	3.58673	3.29553	2.72104	1.96253	1.08578	0.304433	0.0250179	0	0	0	0	0	0	0	0	0	0	0	0	0	0	0	0	0	0	0	0	0	0	0	0	0	0	0	0	0	0	0	0	0
0	0	0	0	0.13422	1.68144	6.27775	10.9519	12.0755	10.7663	8.57487	6.32572	4.38198	3.00013	2.08519	1.62219	1.30266	1.06104	1.00024	0.630732	0.175302	0.0141458	0	0	0	0	0	0	0	0	0	0	0	0	0	0	0	0	0	0	0	0	0	0	0	0	0	0	0	0
0	0	0	0	0	0	0	0	0	0	0.0311225	0.387171	1.42756	2.48856	2.86937	2.70426	2.08487	1.46611	0.918011	0.375275	0.392714	0.577362	0.366903	0.313993	0.514248	0.232723	0.0223337	0	0	0	0	0	0	0	0	0	0	0	0	0	0	0	0	0	0	0	0	0	0	0
0	0.022092	0.268404	0.948235	1.62481	1.85331	1.54565	1.25675	1.20238	1.26294	1.11482	0.565449	0.131132	0.00966448	NaN	NaN	NaN	NaN	NaN	0	0	0	0	0	0	0	0	0	0	0	0	0	0	0	0	0	0	0	0	0	0	0	0	0	0	0	0	0	0	0
0	0.00807504	0.14836	0.988173	3.10727	5.50346	6.79793	7.44275	7.62522	6.44614	4.75519	3.71374	3.18126	2.51673	1.65884	0.820894	0.214563	0.017147	0	0	0	0	0	0	0	0	0	0	0	0	0	0	0	0	0	0	0	0	0	0	0	0	0	0	0	0	0	0	0	0
0	0	0	0.0133488	0.171952	0.688552	1.40767	2.23664	3.30175	3.74541	3.10386	1.94925	1.01121	0.289582	0.0242281	0	0	0	0	0	0	0	0	0	0	0	0.0164427	0.172388	0.385189	0.195266	0.0273981	0.00105136	0	0	0	0	0	0	0	0	0	0	0	0	0	0	0	0	0	0
0	0.0362449	0.451318	1.71427	3.46751	5.20164	6.12291	5.95683	5.17669	4.73568	4.79139	4.45441	3.24332	1.99104	1.22596	0.620279	0.162327	0.0129189	0	0	0	0	0	0	0	0	0	0	0	0	0	0	0	0	0	0	0	0	0	0	0	0	0	0	0	0	0	0	0	0
0	0	0	0	0	0	0	0	0.0121378	0.164733	0.712701	1.41739	1.57039	1.31528	1.02681	0.543221	0.136103	0.0104999	0	0	0	0	0	0	0	0	0	0	0	0	0	0	0	0	0	0	0	0	0	0	0	0	0	0	0	0	0	0	0	0
0	0	0	0	0	0	0	0	0.00875419	0.121892	0.52635	0.884891	0.706216	0.784723	0.879853	0.5056	0.125463	0.00954447	0	0	0	0	0	0	0	0	0	0	0	0	0	0	0	0	0	0	0	0	0	0	0	0	0	0	0	0	0	0	0	0
0	0	0.0049282	0.0890677	0.552207	1.45107	2.05397	2.28775	2.32157	2.22365	2.10734	1.71599	0.897044	0.225135	0.017441	0	0	0	0	0	0	0	0	0	0	0	0	0	0	0	0	0	0	0	0	0	0	0	0	0	0	0	0	0	0	0	0	0	0	0.0189315
0.237228	0.904783	1.78058	2.57555	2.97786	2.79758	2.81948	3.0753	3.03213	2.87222	2.31367	1.56065	0.905015	0.282507	0.122385	0.254226	0.19878	0.0567958	0.00457981	0	0	0	0	0	0	0	0	0	0	0	0	0	0	0	0	0	0	0	0	0	0	0	0	0	0	0	0	0	0	0
0.00773763	0.130014	0.762947	2.02824	2.97217	3.17913	3.13826	3.3786	3.65688	2.93497	1.72234	0.867611	0.249995	0.0210369	0	0	0	0	0	0	0	0	0	0	0	0	0	0	0	0	0	0	0	0	0	0	0	0	0	0	0	0	0	0	0	0	0	0	0	0
0	0	0	0	0	0.0283432	0.345235	1.21891	2.04267	2.32981	2.12818	1.53338	0.759131	0.191453	0.0149802	0	0	0	0	0	0	0	0	0	0	0	0	0	0	0	0	0	0	0	0	0	0	0	0	0	0	0	0	0	0	0	0	0	0	0
0.103253	1.36865	5.74606	11.7029	15.1534	16.2034	16.0185	14.9978	13.6801	12.1432	10.0076	7.66552	5.7131	4.11768	2.94904	2.47907	2.05697	1.65168	1.30394	0.879589	0.432359	0.111175	0.00880844	0	0	0	0	0	0	0	0	0	0	0	0	0	0	0	0	0	0	0	0	0	0.0104389	0.14023	0.576642	0.942286	0.626724	0.545443
1.52514	2.99591	4.22608	4.76072	4.92769	5.28036	5.99413	6.22326	5.22648	3.9254	2.81927	1.44472	0.364471	0.0283577	0	0	0	0	0	0	0	0	0	0	0	0	0	0	0	0	0	0	0	0	0	0	0	0	0	0	0	0	0	0.00908925	0.114416	0.43732	0.824676	1.01698	1.02075	1.08363
1.12438	1.48954	2.46775	3.19115	3.26735	3.09478	2.85121	2.35381	1.60179	0.801601	0.483039	0.854377	0.84256	0.290718	0.0254807	0	0	0	0	0	0	0	0	0	0	0	0	0	0	0	0	0	0	0	0	0	0	0	0	0	0	0	0.0036315	0.0733533	0.49485	1.31697	1.7065	1.71343	2.15473	3.51689
5.7995	7.34025	7.90799	8.64126	9.48636	10.0083	10.4348	10.9698	10.6396	9.09211	7.17345	5.96412	5.16404	3.72786	2.03554	1.04807	0.466291	0.111919	0.00855152	0	0	0	0	0	0	0	0	0	0	0	0	0	0	0	0	0	0	0	0	0	0	0	0.0241566	0.29296	1.04647	1.94718	2.63644	2.55822	2.25002	2.73075
3.73969	4.4688	4.70616	5.2677	6.1799	6.6747	6.09363	4.838	3.63523	2.66268	1.88623	1.02341	0.277928	0.0224635	0	0	0	0	0	0	0	0	0	0	0	0	0	0.00615823	0.067583	0.175723	0.141844	0.04172	0.00341276	0	0	0	0	0	0	0	0	0	0	0	0	0	0	0	0	0
0	0	0	0	0	0	0	0	0	0	0	0	0	0	0	0	0	0	0	0	0	0	0	0	0	0	0	0	0	0	0	0	0	0	0	0	0	0	0	0	0	0	0	0	0	0	0	0	0	0
0	0	0	0	0	0	0	0	0.00311454	0.0551348	0.334456	0.863347	1.20246	1.24953	1.04415	0.756375	0.326553	0.0630433	0.0040944	0	0	0	0	0	0	0	0	0	0	0	0	0	0	0	0	0	0	0	0	0	0	0	0.00835926	0.0994373	0.318757	0.383724	0.340666	0.811179	1.55466	2.31407
3.57968	5.1115	6.18527	6.65134	7.44643	8.67174	8.59691	6.71512	4.2376	2.35686	1.37959	1.02728	1.33174	1.03782	0.316663	0.0264586	0	0	0	0	0	0	0	0	0	0	0	0	0	0	0	0	0	0	0	0	0	0	0	0	0	0	0	0	0	0	0.00607014	0.10596	0.649522	1.77206
2.49138	2.44027	2.80318	3.67278	4.03705	3.454	2.77581	2.33324	1.60791	0.952803	0.513546	0.421376	0.406707	0.153103	0.0139342	0	0	0	0	0	0	0	0	0	0	0	0	0	0	0	0	0	0	0	0	0	0	0	0	0	0	0	0	0	0	0	0	0	0.0347065	0.410749
1.37521	2.35986	3.51001	4.61973	4.84213	4.53214	4.36117	4.61312	4.673	4.0644	2.8258	1.73972	1.08751	0.560797	0.14985	0.0120526	0	0	0	0	0	0	0	0	0	0	0	0	0	0	0	0	0	0	0	0	0	0	0	0	0	0	0	0	0	0.0290022	0.378686	1.52022	2.79641	3.35639
4.07683	4.54791	4.55736	4.79345	5.93557	7.26946	6.88472	5.1847	3.47001	2.52766	1.7036	0.797608	0.51958	0.533938	0.210255	0.0194128	0	0	0	0	0	0	0	0	0	0	0	0	0	0	0	0	0	0	0	0	0	0	0	0	0	0	0	0	0.013438	0.140027	0.343317	0.591159	1.54329	2.26908
2.02793	1.32741	0.676262	0.662588	0.628702	0.223302	0.0198386	0	0.0144235	0.150296	0.328278	0.150296	0.0144235	0	0	0	0	0	0	0	0	0	0	0	0	0	0	0	0	0	0	0	0	0	0	0	0	0	0	0	0	0	0	0	0	0	0.0358877	0.417017	1.27822	1.50997
1.04063	0.976146	1.03407	1.0273	1.27155	1.67698	1.99849	2.37607	2.65282	2.16154	1.43404	0.818161	0.243234	0.0205438	0	0	0	0	0	0	0	0	0	0	0	0	0	0	0	0	0	0	0	0	0	0	0	0	0	0	0	0	0	0.0190976	0.268639	1.23691	2.59492	2.65505	1.57973	1.71145
2.45631	2.63295	2.62536	2.53845	2.14926	1.27593	0.420561	0.0638969	0.00347647	0	0	0	0	0	0	0	0	0	0	0	0	0	0	0	0	0	0	0	0	0	0	0	0	0	0	0	0	0	0	0	0	0	0	0	0	0.0124854	0.161037	0.639337	1.22083	1.59523
1.92489	2.07897	2.27003	2.88218	3.1694	2.5441	1.65393	0.949766	0.288343	0.0246029	0	0	0	0	0	0	0	0	0	0	0	0	0	0	0	0	0	0	0	0	0	0	0	0	0	0	0	0	0	0	0	0	0	0	0	0	0	0	0	0
0	0	0	0	0	0	0	0	0	0	0	0	0	0	0	0	0	0	0	0	0	0	0	0	0	0	0	0	0	0	0	0	0	0	0	0	0	0	0	0	0	0	0	0	0	0	0	0	0	0
0	0	0	0	0	0	0	0	0	0	0	0	0	0	0	0	0	0	0	0	0	0	0	0	0	0	0	0.0259655	0.270567	0.590972	0.270567	0.0259655	0	0	0	0	0	0	0	0	0	0	0	0	0	0	0	0.074853	0	0
0	0	0	0	0	0	0	0	0	0	0	0	0	0	0	0	0	0	0	0	0	0	0	0	0	0	0	0	0	0	0	0	0	0	0	0	0	0	0	0	0	0	0	0	NaN	NaN	NaN	NaN	NaN	0
0	0	0	0	0.0144405	0.179469	0.669067	1.23305	1.44683	1.07719	0.526809	0.246171	0.376903	0.409713	0.150008	0.0134396	0	0	0	0	0	0	0	0	0	0	0	0	0	0	0	0	0	0	0	0	0	0	0	0	0	0	0	0	0	0	0	0	0	0
0	0	0.0172907	0.317001	2.01978	5.55782	7.96529	7.78042	6.46069	4.91235	3.25767	2.09303	1.57914	1.2401	0.783817	0.239339	0.0203335	0	0	0	0	0	0	0	0	0	0	0	0	0	0	0	0	0	0	0	0	0	0	0	0	0	0	0	0	0	0	NaN	NaN	NaN
NaN	NaN	0.00570846	0.108353	0.682448	1.67526	2.11194	2.44074	2.812	2.78215	2.19973	1.37976	0.74714	0.221857	0.0188291	0	0	0	0	0	0	0	0	0	0	0	0	0	0	0	0	0	0	0	0	0	0	0	0	0	0	0	0	0	0	0	0	0	0	0
0	0	0.011164	0.147913	0.612358	1.18027	1.47496	1.74971	1.83097	1.53865	0.87756	0.241112	0.0195431	0	0	0	0	0	0	0	0	0	0	0	0	0	0	0	0	0	0	0	0	0	0	0	0	0	0	0	0	0	0	0	0	0	0	0	0.00328172	0.065056
0.425909	1.09229	1.56936	2.34734	3.34131	3.67291	3.41541	2.83555	2.09327	1.20667	0.348255	0.0289569	0	0	0	0	0	0	0	0	0	0	0	0	0	0	0	0	0	0	0	0	0	0	0	0	0	0	0	0	0	0	0	0	0	0	0	0	0.00791756	0.139887
0.842186	2.08051	2.34329	1.53869	1.08568	1.16679	1.50539	1.58903	1.1467	0.497604	0.107564	0.00772564	0.0176793	0.184223	0.40238	0.184223	0.0176793	0	0	0	0	0	0	0	0	0	0	0	0	0	0	0	0	0	0	0	0	0	0	0	0	0	0	0	0	0	0.0175916	0.183309	0.400384	0.183309
0.0175916	0.00774213	0.12211	0.66048	1.61059	2.07658	1.78347	1.10032	0.329807	0.0278351	0	0	0	0	0	0	0	0	0	0	0	0	0	0	0	0	0	0	0	0	0	0	0	0	0	0	0	0	0	0	0	0	0	0	0	0	0.0268598	0.308379	0.936409	1.2411
1.18416	0.961927	0.672833	0.222885	0.0195505	0	0.0192653	0.231524	0.759156	0.901176	0.339944	0.0307746	0	0	0	0	0	0	0	0	0	0	0	0	0	0	0	0	0	0	0	0	0	0	0	0	0	0	0	0	0	0	0	0	0	0	0	0.0234155	0.27609	0.897114
1.32109	1.49903	2.10798	3.12045	3.24258	2.70016	2.11414	1.38934	0.572074	0.115694	0.00793934	0	0	0	0	0	0	0	0	0	0	0	0	0	0	0	0	0	0	0	0	0	0	0	0	0	0	0	0	0	0	0	0	0	0	0.0189775	0.253152	1.06358	2.06949	2.3317
2.03486	1.64401	1.29085	1.10031	1.16169	1.3935	1.65302	1.89288	2.03549	1.57654	0.753582	0.180065	0.0136896	0	0	0	0	0	0	0	0	0	0	0	0	0	0	0	0	0	0	0	0	0	0	0	0	0	0	0	0	0	0	0	0	0	0	0	0	0
0.00495766	0.0646168	0.247849	0.346557	0.157789	0.303619	1.73168	5.17901	8.45188	8.10455	5.72639	3.51379	2.23739	1.54496	0.985509	0.534325	0.155444	0.0130522	0	0	0	0	0	0	0	0	0	0	0	0	0	0	0	0	0	0	0	0	0	0	0	0	0	0	0	0.0255127	0.332564	1.32998	2.39917	2.57949
2.90994	4.10693	5.14555	5.80958	6.30258	6.80324	7.3521	7.00349	5.87044	4.63293	3.31106	2.14158	1.35749	0.851016	0.353147	0.069534	0.00463583	0	0	0	0	0	0	0	0	0	0	0	0	0	0	0	0	0	0	0	0	0	0	0	0	0	0	0	0	0.0107318	0.154653	0.742604	1.70121	2.51164
3.62812	5.20427	6.05884	5.87773	5.90982	5.96815	4.90728	3.38711	2.25924	1.38372	0.587423	0.128128	0.00927285	0	0	0	0	0	0	0	0	0	0	0	0	0	0	0	0	0	0	0	0	0	0	0	0	0	0	0	0	0	0	0	0	0	0	0	0	0.00715909
0.106898	0.542111	1.30578	1.93155	2.57229	3.67617	4.67677	4.28977	3.40274	2.77324	2.03056	1.30141	0.619718	0.152756	0.0118164	0	0	0	0	0	0	0	0	0	0	0	0	0	0	0	0	0	0	0	0	0	0	0	0	0	0	0	0	0	0	0	0	0	0	0.0167203
0.210369	0.795837	1.46107	1.99109	2.74232	3.32237	3.35806	3.19833	2.50864	1.53579	0.727786	0.189727	0.0152155	0	0	0	0	0	0	0	0	0	0	0	0	0	0	0	0	0	0	0	0	0	0	0	0	0	0	0	0	0	0	0	0	0.00774308	0.173787	1.2938	3.85918	5.74693
5.91631	5.95311	6.25608	6.49347	6.41122	5.54689	4.39637	3.24267	2.13349	1.17864	0.34302	0.0418873	0.136858	0.298926	0.136858	0.0131339	0	0	0	0	0	0	0	0	0	0	0	0	0	0	0	0	0	0	0	0	0	0	0	0	0	0	0	0	0	0	0.00601978	0.103975	0.640249	1.82745
2.81264	3.02591	3.35264	4.11791	5.10401	5.29074	4.22292	2.86093	1.83654	0.915536	0.235302	0.0185718	0	0	0	0	0	0	0	0	0	0	0	0	0	0	0	0	0	0	0	0	0	0	0	0	0	0	0	0	0	0	0	0	0.0363573	0.432299	1.42231	2.01735	1.73964	1.06872
0.321971	0.0272629	0	0	0	0	0	0	0	0	0	0	0	0	0	0	0	0	0	0	0	0	0	0	0	0	0	0	0	0	0	0	0	0	0	0	0	0	0	0	0	0	0	0	0	0	0	0	0	0
0	0	0	0	0	0	0	0	0	0	0	0	0	0	0	0	0	0	0	0	0	0	0	0	0	0	0	0	0	0	0	0	0	0	0	0	0	0	0	0	0	0	0	0	0	0	0	0	0	0
0	0.0121855	0.189389	1.01914	2.63215	4.2961	6.03582	7.2875	6.82953	5.11298	3.20012	1.90205	1.01382	0.288374	0.0239265	0	0	0	0	0	0	0	0	0	0	0	0	0	0	0	0	0	0	0	0	0	0	0	0	0	0	0	0	0	0	0	0	0	0.0225788	0.25979
0.799867	1.15224	1.4321	1.65675	1.59376	1.51018	1.35762	0.751732	0.190004	0.014676	0	0	0	0	0	0	0	0	0	0	0	0	0	0	0	0	0	0	0	0	0	0	0	0	0	0	0	0	0	0	0	0	0	0	0	0	0	0.0313313	0.380335	1.33669
2.26647	2.77324	3.27927	4.46414	5.63884	5.25392	3.88881	3.21513	3.14066	2.53583	1.41686	0.665786	0.190068	0.0160524	0	0	0	0	0	0	0	0	0	0	0	0	0	0	0	0	0	0	0	0	0	0	0	0	0	0	0	0	0	0	0	0	0	0.0320179	0.423392	1.72084
3.05082	3.19328	3.40444	3.3005	2.55945	1.46622	0.604949	0.142527	0.0109635	0	0	0	0	0	0	0	0	0	0	0	0	0	0	0	0	0	0	0	0	0	0	0	0	0	0	0	0	0	0	0	0	0	0	0	0	0.0384615	0.482945	1.77696	2.78213	2.36185
1.8465	1.92494	2.84487	4.14246	4.67509	4.53316	4.24336	3.67856	2.72978	1.78934	1.02841	0.464041	0.115923	0.00911324	0	0	0	0	0	0	0	0	0	0	0	0	0	0	0	0.00200052	0.0218124	0.0556029	0.0428437	0.0120719	0.000966518	0	0	0	0	0	0	0	0	0	0	0	0	0	0	0
0	0	0	0.0141891	0.196114	0.885306	1.89912	2.23367	1.62276	0.922562	0.435452	0.114083	0.00916253	0	0	0	0	0	0	0	0	0	0	0	0	0	0	0	0	0	0	0	0	0	0	0	0	0	0	0	0	0	0	0	0	0	0	0.0172437	0.22818	0.93638
1.74536	2.11384	2.82843	3.7109	4.00991	3.73038	3.16275	2.598	1.59456	0.462723	0.0383621	0	0	0	0	0	0	0	0	0	0	0	0	0	0	0	0	0	0	0	0	0	0	0	0	0	0	0	0	0	0	0	0	0	0	0	0	0	0	0
0.0325732	0.39616	1.39592	2.34962	2.75809	2.93746	3.18504	2.89675	2.16963	1.34366	0.558803	0.118728	0.00845517	0	0	0	0	0	0	0	0	0	0	0	0	0	0	0	0	0	0	0	0	0	0	0	0	0	0	0	0	0	0	0	0	0	0	0	0	0
0.0273449	0.346171	1.31903	2.34476	2.60998	2.28897	1.45469	0.513224	0.0817713	0.00459283	0	0	0	0	0	0	0	0	0	0	0	0	0	0	0	0	0	0	0	0	0	0	0	0	0	0	0	0	0	0	0	0	0	0	0	0	0	0	0	0
0	0.0179196	0.239363	1.00618	1.93684	2.05734	1.48232	0.754619	0.199505	0.0160114	0	0	0	0	0	0	0	0	0	0	0	0	0	0	0	0	0	0	0	0	0	0	0	0	0	0	0	0	0	0	0	0	0	0	0	0	0	0	0	0.0199128
0.237565	0.818515	1.4988	2.24361	2.61113	2.56301	2.76595	2.65555	2.29512	1.76111	1.17115	0.641562	0.184347	0.0153611	0	0	0	0	0	0	0	0	0	0	0	0	0	0	0	0	0	0	0	0	0	0	0	0	0	0	0	0	0	0	0	0	0	0	0	0
0	0	0	0	0	0	0	0	0	0	0	0	0	0	0	0	0	0	0	0	0	0	0	0	0	0	0	0	0	0	0	0	0	0	0	0	0	0	0	0	0	0	0	0	0	0	0	0	0	0
0	0	0	0	0.0361727	0.440588	1.51056	2.07512	1.24405	0.31296	0.0239246	0	0	0	0	0	0	0	0	0	0	0	0	0	0	0	0	0	0	0	0	0	0	0	0	0	0	0	0	0	0	0	0	0	0	0	0	0	0.0161047	0.237416
1.16437	2.55684	2.94858	2.46688	2.04865	1.71481	1.54024	1.03809	0.31492	0.0265185	0	0	0	0	0	0	0	0	0	0	0	0	0	0	0	0	0	0	0	0	0	0	0	0	0	0	0	0	0	0	0	0	0	0	0	0.103523	1.30073	4.84906	8.18725	8.5985
8.31844	8.36737	8.84373	9.21279	8.86446	7.51616	5.13583	3.10954	2.25201	2.12103	1.78586	1.10825	0.383167	0.0572755	0.00296545	0	0	0	0	0	0	0	0	0	0	0	0	0	0	0	0	0	0	0	0	0	0	0	0	0	0	0	0.0131945	0.141153	0.347326	0.346109	0.651638	1.45145	2.00389	1.93507
2.1236	2.35732	2.34643	2.65185	2.73914	2.01054	1.11223	0.371871	0.0550786	0.0028357	0	0	0	0	0	0	0	0	0	0	0	0	0	0	0	0	0	0	0	0	0	0	0	0	0	0	0	0	0	0	0	0	0	0.00537727	0.0809195	0.457854	1.48857	2.82191	3.23328	3.09892
2.87684	2.50915	2.59471	3.30258	3.48568	2.51652	1.31386	0.49193	0.103871	0.00750874	0	0	0	0	0	0	0	0	0	0	0	0	0	0	0	0	0	0	0	0	0	0	0	0	0	0	0	0	0	0	0	0	0	0	0	0	0	0.0116848	0.154519	0.618182
0.980624	0.612651	0.294805	0.517374	0.680061	0.384825	0.0905274	0.00665025	0	0	0	0	0	0	0	0	0	0	0	0	0	0	0	0	0	0	0	0	0	0	0	0	0	0	0	0	0	0	0	0	0	0	0	0	0	0.00802175	0.124405	0.630639	1.25573	1.06027
0.962366	1.92738	2.66376	2.32302	1.8715	1.22559	0.375079	0.0317837	0	0	0	0	0	0	0	0	0	0	0	0	0	0	0	0	0	0	0	0	0	0	0	0	0	0	0	0	0	0	0	0	0	0	0	0	0	0	0	0	0	0
0	0	0	0	0	0	0	0	0	0	0	0	0	0	0	0	0	0	0	0	0	0	0	0	0	0	0	0	0	0	0	0	0	0	0	0	0	0	0	0	0	0	0	0	0	0	0	0.0215036	0.230207	0.553344
0.363695	0.0854272	0.00613456	0	0	0	0	0	0	0	0	0	0	0	0	0	0	0	0	0	0	0	0	0	0	0	0	0	0	0	0	0	0	0	0	0	0	0	0	0	0	0	0	0	0	0	0	0	0	0
0	0	0	0	0	0	0	0	0	0	0	0	0	0	0	0	0	0	0	0	0	0	0	0	0	0	0	0	0	0	0	0	0	0	0	0	0	0	0	0	0	0	0	0	0	0	0	0	0	0
0.0145301	0.173129	0.566012	0.739132	0.444725	0.115048	0.0089562	0	0	0	0	0	0	0	0	0	0	0	0	0	0	0	0	0	0	0	0	0	0	0	0	0	0	0	0	0	0	0	0	0	0	0	0	0.0161771	0.209875	0.815006	1.30188	1.07802	1.01549	1.13327
1.28755	1.51705	1.46105	1.49931	1.47697	1.22682	0.87702	0.487825	0.137936	0.0113808	0	0	0	0	0	0	0	0	0	0	0	0	0	0	0	0	0	0	0	0	0	0	0	0	0	0	0	0	0	0	0	0	0	0	0	0	0	0	0	0
0	0	0	0	0.00317243	0.0805918	0.61948	1.67969	1.93002	1.17871	0.422239	0.0814379	0.00557343	0	0	0	0	0	0	0	0	0	0	0	0	0	0	0	0	0	0	0	0	0	0	0	0	0	0	0	0	0	0	0	0	0	0	0	0	0
0.00770431	0.0912209	0.289348	0.329278	0.121703	0.0109402	0	0	0	0	0	0	0	0	0	0	0	0	0	0	0	0	0	0	0	0	0	0	0	0	0	0	0	0	0	0	0	0	0	0	0	0	0	0	0	0	0	0	0	0
0	0	0	0	0	0	0	0	0	0	0	0	0	0	0	0	0	0	0	0	0	0	0	0	0	0	0	0	0	0	0	0	0	0	0	0	0	0	0	0	0	0	0	0	0	0	0	0	0	0
0	0	0	0	0	0	0	0	0	0	0	0	0	0	0	0	0	0	0	0	0	0	0	0	0	0	0	0	0	0	0	0	0	0	0	0	0	0	0	0	0	0	0	0	0	0	0	0	0	0
0	0	0	0	0	0	0	0	0	0	0	0	0	0	0	0	0	0	0	0	0	0	0	0	0	0	0	0	0	0	0	0	0	0	0	0	0	0	0	0	0	0	0	0	0	0	0	0	0.00582379	0.0606853
0.132549	0.0606853	0.00582379	0	0	0	0	0	0	0	0	0	0	0	0	0	0	0	0	0	0	0	0	0	0	0	0	0	0	0	0	0	0	0	0	0	0	0	0	0	0	0	0	0	0	0	0	0	0	0
0	0	0	0	0	0	0	0	0	0	0	0	0	0	0	0	0	0	0	0	0	0	0	0	0	0	0	0	0	0	0	0	0	0	0	0	0	0	0	0	0	0	0	0	0	0	0	0	0	0
0	0	0	0	0	0	0	0	0	0	0	0	0	0	0	0	0	0	0	0	0	0	0	0	0	0	0	0	0	0	0	0	0	0	0	0	0	0	0	0	0	0	0	0	0.00713184	0.126887	0.734734	1.53103	1.18602	0.763545
1.20931	1.51395	1.47223	2.05215	3.18722	3.23399	2.60795	2.02056	1.26596	0.461776	0.0782749	0.0046702	0	0	0	0	0	0	0	0	0	0	0	0	0	0	0	0	0	0	0	0	0	0	0	0	0	0	0	0	0	0	0	0	0	0	0	0	0	0
0	0	0	0	0	0	0	0	0	0	0	0	0	0	0	0	0	0	0	0	0	0	0	0	0	0	0	0	0	0	0	0	0	0	0	0	0	0	0	0	0	0	0	0	0	0	0	0	0	0
0	0	0	0	0	0	0	0	0	0	0	0	0	0	0	0	0	0	0	0	0	0	0	0	0	0	0	0	0	0	0	0	0	0	0	0	0	0	0	0	0	0	0	0	0	0	0	0	0	0
0	0	0	0	0	0	0	0	0	0	0	0	0	0	0	0	0	0	0	0	0	0	0	0	0	0	0	0	0	0	0	0	0	0	0	0	0	0	0	0	0	0	0	0	0	0	0	0	0	0
0	0	0	0.0613676	0.896532	4.46763	10.9531	15.9218	16.6724	14.7852	11.5166	8.24262	5.85406	4.23172	3.119	2.43658	2.04496	1.7454	1.30267	0.72612	0.204057	0.016786	0	0	0	0	0	0	0	0	0	0	0	0	0	0	0	0	0	0	0	0	0	0.00705028	0.0734656	0.168064	0.170853	0.369576	0.523671	0.546122
1.06127	1.28509	1.11853	1.02951	0.834568	0.437142	0.366593	0.156492	0.0150181	0	0	0	0	0	0	0	0	0	0	0	0	0	0	0	0	0	0	0	0	0	0	0	0	0	0	0	0	0	0	0	0	0	0	0	0.00180854	0.0622493	0.509952	1.17876	0.842134	0.343193
0.295524	0.127742	0.012259	0	0	0	0	0	0	0	0	0	0	0	0	0	0	0	0	0	0	0	0	0	0	0	0	0	0	0	0	0	0	0	0	0	0	0	0	0	0	0	0	0	0	0	0	0	0.0188748	0.202238
0.487504	0.32318	0.0767905	0.005558	0	0	0	0	0	0	0	0	0	0	0	0	0	0	0	0	0	0	0	0	0	0	0	0	0	0	0	0	0	0	0	0	0	0	0	0	0	0	0	0	0	0	0	0	0	0
0	0	0	0	0	0	0	0	0	0	0	0	NaN	NaN	NaN	NaN	NaN	0	0	0	0	0	0	0	0	0	0	0	0	0	0	0	0	0	0	0	0	0.00328549	0.0560573	0.302164	0.530894	0.230672	0.0218216	0	0	0	0	0	0	0
0	0	0	0	0	0	0	0	0	0	0	0	0	0	0	0	0	0	0	0	0	0	0	0	0	0	0	0	0	0	0	0	0	0	0	0	0	0	0	0	0	0	0	0	0	0	0	0	0	0
0	0	0	0	0	0	0	0	0	0	0	0	0	0	0	0	0	0	0	0	0	0	0	0	0	0	0	0	0	0	0	0	0	0	0	0	0	0	0	0	0	0	0	0	0	0	0	0	0	0
0	0	0	0	0	0	0	0	0	0	0	0	0	0	0	0	0	0	0	0	0	0	0	0	0	0	0	0	0	0	0	0	0	0	0	0	0	0	0	0	0	0	0	0	0	0	0	0	0	0
0	0	0.0153117	0.159552	0.348493	0.159552	0.0153117	0	0	0	0	0	0	0	0	0	0	0	0	0	0	0	0	0	0	0	0	0	0	0	0	0	0	0	0	0	0	0	0	0	0	0	0	0	0	0	0	0	0	0
0	0	0	0	0.0115807	0.125	0.308656	0.21914	0.0566618	0.0043263	0	0	0	0	0	0	0	0	0	0	0	0	0	0	0	0	0	0	0	0	0	0	0	0.00151159	0.0164797	0.0419954	0.0323333	0.0091035	0.000728574	0	0	0	0	0	0	0	0	0	0	0
0	0	0	0	0	0	0	0	0	0	0	0	0	0	0	0	0	0	0	0	0	0	0	0	0	0	0	0.00655485	0.107801	0.57079	1.07176	0.646372	0.143995	0.0100283	0	0	0	0	0	0	0	0	0	0	0	0	0	0	0	0
0	0	0	0	0	0	0	0	0	0	0	0	0	0	0	0	0	0	0	0	0	0	0	0	0	0	0	0	0.00547622	0.0687903	0.265519	0.518667	0.552945	0.206431	0.0186852	0	0	0	0	0	0	0	0	0	NaN	NaN	NaN	NaN	NaN	0
0	0	0	0	0	0	0	0	0	0	0	0	0	0	0	0	0	0	0	0	0	0	0	0	0	0	0	0	0	0.00447816	0.0466635	0.101923	0.0466635	0.00447816	0	0	0	0	0	0	0	0	0	0	0	0	0	0	0	0
0	0	0	0	0	0	0	0	0	0	0	0	0	0	0	0	0	0	0	0	0	0	0	0	0	0	0	0.0149481	0.160947	0.410256	0.443983	0.467866	0.24694	0.0502705	0.00328675	0	0	0	0	0	0	0	0	0	0	0	0	0	0	0
0	0	0	0	0	0	0	0	0	0	0	0	0	0	0	0	0	0	0	0	0	0	0	0	0	0	0	0	0	0	0	0	0	0	0	0	0	0	0	0	0	0	0	0	0	0	0	0	0	0
0	0	0	0	0	0	0	0	0	0	0	0	0	0	0	0	0	0	0	0	0	0	0	0	0	0	0.0122903	0.171216	0.770765	1.56762	1.677	1.11377	0.590863	0.607409	0.450226	0.132413	0.0108668	0	0	0	0	0	0	0	0	0	0	0	0	0
0	0	0	0	0	0	0	0	0	0	0	0	0	0	0	0	0	0	0	0	0	0	0	0	0	0	0	0.0141644	0.164578	0.499341	0.534115	0.191126	0.0169825	0	0	0	0	0	0	0	0	0	0	0	0	0	0	0	0	0
0	0	0	0	0	0	0	0	0	0	0	0	0	0	0	0	0	0	0	0	0	0	0	0	0	0	0	0.0116889	0.133827	0.391355	0.395518	0.137006	0.0120263	0	0	0	0	0	0	0	0	0	0	0	0	0	0	0	0	0
0	0	0	0	0	0	0	0	0	0	0	0	0	0	0	0	0	0	0	0	0	0	0	0	0	0	0	0	0	0	0	0	0	0	0	0	0	0	0	0	0	0	0	0	0	0	0	0	0	0
0	0	0	0	NaN	NaN	NaN	NaN	NaN	0	0	0	0	0	0	0	0	0	0	0	0	0	0	0	0	0	0	0	0	0.0085277	0.0888607	0.19409	0.0888607	0.0085277	0	0	0	0	0	0	0	0	0	0	0	0	0	0	0	0
0	0	0	0	0	0	0	0	0	0	0	0	0	0	0	0	0	0	0	0	0	0	0	0	0	0	0	0	0	0	0	0	0	0	0	0	0	0	0	0	0	0	0	0	0	0	0	0	0	0
0	0	0	0	0	0	0	0	0	0	0	0	0	0	0	0	0	0	0	0	0	0	0	0	0	0	0	0.00571698	0.0609565	0.150949	0.157837	0.165959	0.0681445	0.00640679	0	0	0	0	0	0	0	0	0	0	0	0	0	0	0	0
0	0	0	0	0	0	0	0	0	0	0	0	0	0	0	0	0	0	0	0	0	0	0	0	0	0	0.0296449	0.32871	0.88106	0.759604	0.235989	0.0198022	0	0	0	0	0	0	0	0	0	0	0	0	0	0	0	0	0	0
0	0	0	0	0	0	0	0	0	0	0	0	0	0	0	0	0	0	0	0	0	0	0	0	0	0	0	0.0245355	0.277228	0.794431	0.864401	0.506913	0.139543	0.0113223	0	0	0	0	0	0	0	0.0106028	0.110483	0.241318	0.110483	0.0106028	0	0	0	0
0	0	0	0	0	0	0	0	0	0	0	0	0	0	0	0	0	0	0	0	0	0	0	0	0	0	0	0	0	0	0	0	0	0	0	0	0	0	0	0	0	0	0	0	0	0	0	0	0	0
0	0	0	0	0	0	0	0	0	0	0	0	0	0	0	0	0	0	0	0	0	0	0	0	0	0	0	0	0.00408748	0.0425925	0.0930307	0.0425925	0.00408748	0	0	0	0	0	0	0	0	0	0	0	0	0	0	0	0	0
0	0	0	0	0	0	0	0	0	0	0	0	0	0	0	0	0	0	0	0	0	0	0	0	0	0	0	0	0	0	0	0	0	0	0	0	0	0	0	0	0	0	0	0	0	0	0	0	0	0
0	0	0	0	0	0	0	0	0	0	0	0	0	0	0	0	0	0	0	0	0	0	0	0	0	0	0	0	0	0	0	0	0	0	0	0	0	0	0	0	0	0	0	0	0	0	0	0	0	0
0	0	0	0	0	0	0	0	0	0	0	0	0	0	0	0	0	0	0	0	0	0	0	0	0	0	0	0	0	0.00217235	0.0252798	0.0769875	0.0828006	0.0297175	0.00264343	0	0	0	0	0	0	0	0	0	0	0	0	0	0	0
0	0	0	0	0	0	0	0	0	0	0	0	0	0	0	0	0	0	0	0	0	0	0	0	0	0	0	0.00203515	0.0576674	0.438832	0.982177	0.668379	0.167591	0.0125842	0	0	0	0	0	0	0	0	0	0	0	0	0	0	0	0
0	0	0	0	0	0	0	0	0	0	0	0	0	0	0	0	0	0	0	0	0	0	0	0	0	0	0	0.00552832	0.0603265	0.158101	0.160504	0.123402	0.0437101	0.00393369	0	0	0	0	0	0	0	0	0	0	0	0	0	0	0	0
0	0	0	0	0	0	0	0	0	0	0	0	0	0	0	0	0	0	0	0	0	0	0	0	0	0	0.0015738	0.0220546	0.0947487	0.145113	0.0605031	0.00565527	0	0	0	0	0	0	0	0	0	0	0	0	0	0	0	0	0	0
0	0	0	0	0	0	0	0	0	0	0	0	0	0	0	0	0	0	0	0	0	0	0	0	0	0	0.00434628	0.0452893	0.0989209	0.0452893	0.00434628	0	0	0	0	0	0	0	0	0	0	0	0	0	0	0	0	0	0	0
0	0	0	0	0	0	0	0	0	0	0	0	0	0	0	0	0	0	0	0	0	0	0	0	0	0.00905165	0.11317	0.402437	0.523346	0.205474	0.0188501	0	0	0	0	0	0	0	0	0	0	0	0	0	0	0	0	0	0	0
0	0	0	0	0	0	0	0	0	0	0	0	0	0	0	0	0	0	0	0	0	0	0	0	0	0	0	0.00559549	0.0630941	0.177243	0.169703	0.0807749	0.0600254	0.0252896	0.00242697	0	0	0	0	0.00321048	0.033454	0.0730703	0.033454	0.00321048	0	0	0	0	0	0
0	0	0	0	0	0	0	0	0	0	0	0	0	0	0	0	0	0	0	0	0	0	0	0	0	0	0	0	0	0	0	0	0	0	0	0	0	0	0	0	0	0	0	0	0	0	0	0	0	0
0	0	0	0	0	0	0	0	0	0	0	0	0	0	0	0	0	0	0	0	0	0	0	0	0	0	0	0	0	0	0	0	0	0	0	0	0.00335603	0.0349706	0.0763828	0.0349706	0.00335603	0	0	0	0	0	0	0	0	0
0	0	0	0	0	0	0	0	0	0	0	0	0	0	0	0	0	0	0	0	0	0	0	0	0	0	0	0	0	0	0	0	0	0	0	0	0	0	0	0	0	0	0	0	0	0	0	0	0	0
0	0	0	0	0	0	0	0	0	0	0	0	0	0	NaN	NaN	NaN	NaN	NaN	0	0	0	0	0	0	0	0	0	0	0	0	0	0	0	0	0	0	0	0	0	0	0	0	0	0	0	0	0	0	0
0	0	0	0	0	0	0	0	0	0	0	0	0	0	0	0	0	0	0	0	0	0	0	0	0	0	0	0.00703991	0.0799406	0.228825	0.223188	0.0756372	0.00658308	0	0	0	0	0	0	0	0	0	0	0	0	0	0	0	0	0
0	0	0	0	0	0	0	0	0	0	0	0	0	0	0	0	0	0	0	0	0	0	0	0	0	0	0	0.0100262	0.104475	0.228195	0.104475	0.0100262	0	0	0	0	0	0	0	0	0	0	0	0	0	0	0	0	0	0
0	0	0	0	0	0	0	0	0	0	0	0	0	0	0	0	0	0	0	0	0	0	0	0	0	0.0115327	0.130373	0.368767	0.352319	0.117817	0.0101998	0	0	0	0	0	0	0	0	0	0	0	0	0	0	0	0	0	0	0
0	0	0	0	0	0	0	0	0	0	0	0	0	0	0	0	0	0	0	0	0	0	0	0	0	0	0	0.00350938	0.0365685	0.079873	0.0365685	0.00350938	0	0	0	0	0	0	0	0	0	0	0	0	0	0	0	0	0	0
0	0	0	0	0	0	0	0	0	0	0	0	0	0	0	0.0100435	0.115019	0.336569	0.340504	0.118023	0.0103625	0	0	0	0	0	0	0	0	0	0	0	0	0	0	0	0	0	0	0	0	0	0	0	0	0	0	0	0	0
0	0	0	0	0	0	0	0	0	0	0	0	0	0	0	0	0	0	0	0	0	0	0	0	0	0	0	0.00707899	0.0737647	0.161117	0.0737647	0.00707899	0	0	0	0	0	0	0	0	0	0	0	0	0	0	0	0	0	0
0	0	0	0	0	0	0	0	0	0	0	0	0	0	0	0	0	0	0	0	0	0	0	0	0	0	0	0	0	0	0	0	0	0	0	0	0	0	0	0	0	0	0	0	0	0	0	0	0	0
0	0	0	0	0	0	0	0	0	0	0	0	0	0	0	0	0	0	0	0	0	0	0	0	0	0	0	0	0	0	0	0	0	0	0	0	0	0	0	0	0	0	0	0	0	0	0	0	0	0
0	0	0	0	0	0	0	0	0	0	0	0	0	0	0	0	0	0	0	0	0	0	0	0	0	0.00492187	0.051287	0.112021	0.051287	0.00492187	0	0	0	0	0	0	0	0	0	0	0	0	0	0	0	0	0	0	0	0
0	0	0	0	0	0	0	0	0	0	0	0	0	0	0	0	0	0	0	0	0	0	0	0	0	0	0	0	0.0110634	0.12353	0.337737	0.302984	0.096999	0.00824699	0	0	0	0	0	0	0	0	0	0	0	0	0	0	0	0
0	0	0	0	0	0	0	0	0	0	0	0	0	0	0	0	0	0	0	0	0	0	0	0	0	0	0	0	0	0	0	0	0	0	0	0	0	0	0	0	0	0	0	0	0	0	0	0	0	0
0	0	0	0	0	0.00320175	0.033363	0.0728714	0.033363	0.00320175	0	0	0	0	0	0	0	0	NaN	NaN	NaN	NaN	NaN	0	0	0	0.00616983	0.0642911	0.140425	0.0642911	0.0387285	0.410817	1.50642	2.17434	1.22944	0.278183	0.0198301	0	0	0	0	0	0	0	0	0	0	0	0	0
0	0	0	0	0	0	0	0	0	0	0	0	0	0	0	0	0	0	0	0	0	0	0	0	0	0	0.0229578	0.28417	1.00371	1.40172	0.841785	0.30512	0.070617	0.00554256	0	0	0	0	0	0	0	0	0	0	0	0	0	0	0	0
0	0	0	0	0	0	0	0	0	0	0	0	0	0	0	0	0	0	0	0	0	0	0	0	0	0	0	0	0	0.00556513	0.0698069	0.250906	0.338496	0.153939	0.0233721	0.00110892	0	0	0	0	0	0	0	0	0	0	0	0	0	0
0	0	0	0	0	0	0	0	0	0	0	0	0	0	0	0	0	0	0	0	0	0	0	0	0	0	0	0	0	0	0	0	0	0	0	0	0	0	0	0	0	0	0	0	0	0	0	0	0	0
0	0	0	0	0	0	0	0	0	0	0	0	0	0	0	0	0	0	0	0	NaN	NaN	NaN	NaN	NaN	0	0	0	0	0	0	0	0	0	0	0	0	0	0	0	0	0	0	0	0	0	0	0	0	0
0.00360211	0.0375349	0.0819838	0.0375349	0.00360211	0	0	0	0	0	0	0	0	0	0	0	0	0	0	0	0	0	0	0	0	0	0.00240114	0.0305972	0.112761	0.151946	0.060512	0.00557673	0	0	0	0	0	0	0	0	0	0	0	0	0	0	0	0	0	0
0	0	0	0	0	0	0	0	0	0	0	0	0	0	0	0	0	0	0	0	0	0	0	0	0	0	0	0.00879312	0.11811	0.487872	0.830977	0.697329	0.464885	0.156307	0.0138702	0	0	0	0	0	0	0	0	0	0	0	0	0	0	0
0	0	0	0	0	0	0	0	0	0	0	0	0	0	0	0	0	0	0	0	0	0	0	0	0	0	0.0120673	0.133358	0.353987	0.299031	0.091404	0.00761372	0	0	0	0	0	0	0	0	0	0	0	0	0	0	0	0	0	0
0	0	0	0	0	0	0	0	0	0	0	0	0	0	0	0	0	0	0	0	0	0	0	0	0	0	0	0	0	0	0	0	0	0	0	0	0	0	0	0	0	0	0	0	0	0	0	0	0	0
0	0	0	0	0	0	0	0	0	0	0	0	0	0	0	0	0	0	0	0	0	0	0	0	0	0	0	0	0	0	0	0	0	0	0	0	0	0	0	0	0	0	0	0	0	0	0	0	0	0
0	0	0	0	0	0	0	0	0	0	0.00957841	0.0998093	0.218004	0.0998093	0.00957841	0	0	0	0	0	0	0	0	0	0	0	0	0	0	0	0.000569639	0.00593578	0.0129649	0.00593578	0.000569639	0	0	0	0	0	0	0	0	0	0	0	0	0	0	0
0	0	0	0	0	0	0	0	0	0	0	0	0	0	0	0	0	0	0	0	0	0	0	0	0	0	0	0	0.00265175	0.035065	0.175705	0.601152	1.0468	0.676754	0.265977	0.0687881	0.00569447	0	0	0	0.00218633	0.022782	0.0497605	0.022782	0.00218633	0	0	0	0	0
0	0	0	0	0	0	0	0	0	0	0	0	0	0	0	0	0	0	0	0	0	0	0	0	0	0	0	0	0	0	0	0	0	0	0	0	0	0	0	0	0	0	0	0	0	0	0	0	0	0
0	0	0	0	0	0	0	0	0	0	0	0	0	0	0	0	0	0	0	0	0	0	0	0	0	0	0	0	0	0	0	0	0	0	0	0	0	0	0	0	0	0	0	0	0	0	0	0	0	0
0	0	0	0	0	0	0	0	0	0	0	0	0	0	0	0	0	0	0	0	0	0	0	0	0	0	0	0	0	0	0	0	0	0	0	0	0	0	0	0	0	0	0	0	0	0	0	0	0	0
0	0	0	0	0	0	0	0	0	0	0	0	0	0	0	0	0	0	0	0	0	0	0	0	0	0	0	0	0	0	0	0	0	0	0	0	0	0	0	0	0	0	0	0	0	0	0	0	0	0
0	0	0	0	0	0	0	0	0	0	0	0	0	0	0	0	0	0	0	0	0	0	0	0	0	0	0	0	0	0	0	0	0	0	0	0	0	0	0	0	0	0	0	0	0	0	0	0	0	0
0	0	0	0	0	0	0	0	0	0	0	0	0	0	0	0	0	0	0	0	0	0	0	0	0	0	0	0	0	0	0	0	0	0	0	0	0	0	0	0	0	0	0	0	0	0	0	0	0	0
0	0	0	0	0	0	0	0	0	0	0	0	0	0	0	0	0	0	0	0	0	0	0	0	0	0	0	0	0	0	0	0	0	0	0	0	0	0	0	0	0	0	0	0	0	0	0	0	0	0
0	0	0	0	0	0	0	0	0	0	0	0	0	0	0	0	0	0	0	0	0	0	0	0	0	0	0	0	0	0	0	0	0	0	0	0	0	0	0	0	0	0	0	0	0	0	0	0	0	0
0	0	0	0	0	0	0	0	0	0	0	0	0	0	0	0	0	0	0	0	0	0	0	0	0	0	0	0	0	0	0	0	0	0	0	0	0	0	0	0	0	0	0	0	0	0	0	0	0	0
0	0	0	0	0	0	0	0	0	0	0	0	0	0	0	0	0	0	0	0	0	0	0	0	0	0	0	0	0	0	0	0	0	0	0	0	0	0	0	0	0	0	0	0	0	0	0	0	0	0
0	0	0	0	0	0	0	0	0	0	0	0	0	0	0	0	0	0	0	0	0	0	0	0	0	0	0	0	0	0	0	0	0	0	0	0	0	0	0	0	0	0	0	0	0	0	0	0	0	0
0	0	0	0	0	NaN	NaN	NaN	NaN	NaN	0	0	0	0	0	0	0	0	0	0	0	0	0	0	0	0	0	0	0	0	0	0	0	0	0	0	0	0	0	0	0	0	0	0	0	0	0	0	0	0
0	0	0	0	0	0	0	0	0	0	0	0	0	0	0	0	0	0	0	0	0	0	0	0	0	0	0	0	0	0	0	0	0	0	0	0	0	0	0	0	0	0	0	0	0	0	0	0	0	0
0	0	0	0	0	0	0	0	0	0	0	0	0	0	0	0	0	0	0	0	0	0	0	0	0	0	0	0	0	0	0	0	0	0	0	0	0	0	0	0	0	0	0	0	0	0	0	0	0	0
0	0	0	0	0	0	0	0	0	0	0	0	0	0	0	0	0	0	0	0	0	0	0	0	0	0	0	0	0	0	0	0	0	0	0	0	0	0	0	0	0	0	0	0	0	0	0	0	0	0
0	0	0	0	0	0	0	0	0	0	0	0	0	0	0	0	0	0	0	0	0	0	0	0	0	0	0	0	0	0	0	0	0	0	0	0	0	0	0	0	0	0	0	0	0	0	0	0	0	0
0	0	0	0	0	0	0	0	0	0	0	0	0	0	0	0	0	0	0	0	0	0	0	0	0	0	0	0	0	0	0	0	0	0	0	0	0	0	0	0	0	0	0	0	0	0	0	0	0	0
0	0	0	0	0	0	0	0	0	0	0	0	0	0	0	0	0	0	0	0	0	0	0	0	0	0	0	0	0	0	0	0	0	0	0	0	0	0	0	0	0	0	0	0	0	0	0	0	0	0
0	0	0	0	0	0	0	0	0	0	0	0	0	0	0	0	0	0	0	0	0	0	0	0	0	0	0	0	0	0	0	0	0	0	0	0	0	0	0	0	0	0	0	0	0	0	0	0	0	0
0	0	0	0	0	0	0	0	0	0	0	0	0	0	0	0	0	0	0	0	0	0	0	0	0	0	0	0	0	0	0	0	0	0	0	0	0	0	0	0	0	0	0	0	0	0	0	0	0	0
0	0	0	0	0	0	0	0	0	0	0	0	0	0	0	0	0	0	0	0	0	0	0	0	0	0	0	0	0	0	0	0	0	0	0	0	0	0	0	0	0	0	0	0	0	0	0	0	0	0
0	0	0	0	0	0	0	0	0	0	0	0	0	0	0	0	0	0	0	0	0	0	0	0	0	0	0	0	0	0	0	0.00127672	0.0133037	0.0290579	0.0133037	0.00127672	0	0	0	0	0	0	0	0	0	0	0	0	0	0
0	0	0	0	0	0	0	0	0	0	0	0	0	0	0	0	0	0	0	0	0	0	0	0	0	0	0	0	0	0	0	0	0	0	0	0	0	0	0	0	0	0	0	0	0	0	0	0	0	0
0	0	0	0	0	0	0	0	0	0	0	0	0	0	0	0	0	0	0	0	0	0	0	0	0	0	0	0	0	0	0	0	0	0	0	0	0	0	0	0	0	0	0	0	0	0	0	0	0	0
0	0	0	0	0	0	0	0	0	0	0	0	0	0	0	0	0	0	0	0	0	0	0	0	0	0	0	0	0	0	0	0	0	0	0	0	0	0	0	0	0	0	0	0	0	0	0	0	0	0
0	0	0	0	0	0	0	0	0	0	0	0	0	0	0	0	0	0	0	0	0	0	0	0	0	0	0	0	0	0	0	0	0	0	0	0	0	0	0	0	0	0	0	0	0	0	0	0	0	0
0	0	0	0	0	0	0	0	0	0	0	0	0	0	0	0	0	0	0	0	0	0	0	0	0	0	0	0	0	0	0	0	0	0	0	0	0	0	0	0	0	0	0	0	0	0	0	0	0	0
0	0	0	0	0	0	0	0	0	0	0	0	0	0	0	0	0	0	0	0	0	0	0	0	0	0	0	0	0	0	0	0	0	0	0	0	0	0	0	0	0	0	0	0	0	0	0	0	0	0
0	0	0	0	0	0	0	0	0	0	0	0	0	0	0	0	0	0	0	0	0	0	0	0	0	0	0	0	0	0	0	0	0	0	0	0	0	0	0	0	0	0	0	0	0	0	0	0	0	0
0	0	0	0	0	0	0	0	0	0	0	0	0	0	0	0	0	0	0	0	0	0	0	0	0	0	0	0	0	0	0	0	0	0	0	0	0	0	0	0	0	0	0	0	0	0	0	0	0	0
0	0	0	0	0	0	0	0	0	0	0	0	0	0	0	0	0	0	0	0	0	0	0	0	0	0	0	0	0	0	0	0	0	0	0.00320815	0.0334297	0.0730171	0.0334297	0.00320815	0	0	0	0	0	0	0	0	0	0	0
0	0	0	0	0	0	0	0	0	0	0	0	0	0	0	0	0	0	0	0	0	0	0	0	0	0	0	0	0	0	0	0	0	0	0	0	0	0	0	0	0	0	0	0	0	0	0	0	0	0
0	0	0	0	0	0	0	0	0	0	0	0	0	0	0	0	0	0	0	0	0	0	0	0	0	0	0	0	0	0	0	0	0	0	0	0	0	0	0	0	0	0	0	0	0	0	0	0	0	0
0	0	0	0	0	0	0	0	0	0	0	0	0	0	0	0	0	0	0	0	0	0	0	0	0	0	0	0	0	0	0.00213641	0.0222619	0.0486246	0.0222619	0.00213641	0	0	0	0	0	0	0	0	0	0	0	0	0	0	0
0	0	0	0	0	0	0	0	0	0	0	0	0	0	0	0	0.00420806	0.0508015	0.168222	0.202087	0.0766546	0.00695248	0	0	0	0	0	0	0	0	0	0	0	0	0	0	0	0	0	0	0	0	0	0	0	0	0	0	0	0
0	0	0	0	0	0	0	0	0	0	0	0	0	0	0	0	0	0	0	0	0	0	0	0	0	0	0	0	0	0	0	0	0	0	0	0	0	0	0	0	0	0	0	0	0	0	0	0	0	0
0	0	0	0	0	0	0	0	0	0	0	0	0	0	0	0	0	0	0	0	0	0	0	0	0	0	0	0	0	0	0	0	0	0	0	0	0	0	0	0	0	0	0	0	0	0	0	0	0	0
0	0	0	0	0	0	0	0	0	0	0	0	0	0	0	0	0	0	0.0109432	0.114031	0.249066	0.114031	0.0109432	0	0	0	0	0	0	0	0	0	0	0	0	0	0	0	0	0	0	0	0	0	0	0	0	0	0	0
0	0	0	0	0	0	0	0	0	0	0	0	0	0	0	0	0	0	0	0	0	0	0	0	0	0	0	0	0	0	0	0	0	0	0	0	0	0	0	0	0	0	0	0	0	0	0	0	0	0
0	0	0	0	0	0	0	0	0	0	0	0	0	0	0	0	0	0	0	0	0	0	0	0	0	0	0	0	0	0	0	0	0	0	0	0	0	0	0	0	0	0	0	0	0	0	0	0	0	0
0	0	0	0	0	0	0	0	0	0	0	0	0	0	0	0	0	0	0	0	0	0	0	0	0	0	0	0	0	0	0	0	0	0	0	0	0	0	0	0	0	0	0	0	0	0	0	0	0	0
0	0	0	0	0	0	0	0	0	0	0	0	0	0	0	0	0	0	0	0	0	0	0	0	0	0	0	0	0	0	0	0	0	0	0	0	0	0	0	0	0	0	0	0	0	0	0	0	0	0
0	0	0	0	0	0	0	0	0	0	0	0	0	0	0	0	0	0	0	0	0	0	0	0	0	0	0	0	0	0	0	0	0	0	0	0	0	0	0	0	0	0	0	0	0	0	0	0	0	0
0	0	0	0	0	0	0	0	0	0	0	0	0	0	0	0	0	0	0	0	0	0	0	0	0	0	0	0	0	0	0	0	0	0	0	0	0	0	0	0	0	0	0	0	0	0	0	0	0	0
0	0	0	0	0	0	0	0	0	0	0	0	0	0	0	0	0	0	0	0	0	0	0	0	0	0	0	0	0	0	0	0	0	0	0	0	0	0	0	0	0	0	0	0	0	0	0	0	0	0
0	0	0	0	0	0	0	0	0	0	0	0	0	0	0	0	0	0	0	0	0	0	0	0	0	0	0	0	0	0	0	0	0.00270757	0.0321699	0.102851	0.11826	0.0439341	0.00395638	0	0	0	0	0	0	0	0	0	0	0	0
0	0	0	0	0	0	0	0	0	0	0	0	0	0	0	0	0	0	0	0	0	0	0	0	0	0	0	0	0	0	0	0	0	0	0	0	0	0	0	0	0	0	0	0	0	0	0	0	0	0
0	0	0	0	0	0	0	0	0	0	0	0	0	0	0	0	0	0	0	0	0	0	0	0	0	0	0	0	0	0	0	0	0	0	0	0	0	0	0	0	0	0	0	0	0	0	0	0	0	0
0	0	0	0	0	0	0	0	0	0	0	0	0	0	0	0	0	0	0	0	0	0	0	0	0	0	0	0	0	0	0	0	0	0	0	0	0	0	0	0	0	0	0	0	0	0	0	0	0	0
0	0	0	0	0	0	0	0	0	0	0	0	0	0	0	0	0	0	0	0	0	0	0	0	0	0	0	0	0	0	0	0	0	0	0	0	0	0	0	0	0	0	0	0	0	0	0	0	0	0
0	0	0	0	0	0	0	0	0	0	0	0	0	0	0	0	0	0	0	0	0	0	0	0	0	0	0	0	0	0	0	0	0	0	0	0	0	0	0	0	0	0	0	0	0	0	0	0	0	0
0	0	0	0	0	0	0	0	0	0	0	0	0	0	0	0	0	0	0	0	0	0	0	0	0	0	0	0	0	0	0	0	0	0	0	0	0	0	0	0	0	0	0	0	0	0	0	0	0	0
0	0	0	0	0	0	0	0	0	0	0	0	0	0	0	0	0	0	0	0	0	0	0	0	0	0	0	0	0	0	0	0	0	0	0	0	0	0	0	0	0	0	0	0	0	0	0	0	0	0
0	0	0	0	0	0	0	0	0	0	0	0	0	0	0	0	0	0	0	0	0	0	0	0	0	0	0	0	0	0	0	0	0	0	0	0	0	0	0	0	0	0	0	0	0	0	0	0	0	0
0	0	0	0	0	0	0.00282472	0.0400014	0.174402	0.269941	0.112937	0.0105671	0	0	0	0	0	0	0	0	0	0	0	0	0	0	0	0	0	0	0	0	0	0	0	0	0	0	0	0	0	0	0	0	0	0	0	0	0	0
0	0	0	0	0	0	0	0	0	0	0	0	0	0	0	0	0	0	0	0	0	0	0	0	0	0	0	0	0	0	0	0	0	0	0	0	0	0	0	0	0	0	0	0	0	0	0	0	0	0
0	0	0	0	0	0	0	0	0	0	0	0	0	0	0	0	0	0	0	0	0	0	0	0	0	0	0	0	0	0	0	0.00761936	0.0830611	0.211612	0.162824	0.0458156	0.00366559	0	0	0	0	0	0	0	0	0	0	0	0	0
0	0	0	0	0	0	0	0	0	0	0	0	0	0	0	0	0	0	0	0	0	0	0	0	0	0	0	0	0	0.00130938	0.0136441	0.0298014	0.0136441	0.00130938	0	0	0	0	0	0	0	0	0	0	0	0	0	0	0	0
0	0	0	0	0	0	0	0	0	0	0	0	0	0	0	0	0	0	0	0	0	0	0	0	0	0	0	0	0	0	0	0	0	0	0	0	0	0	0	0	0	0	0	0	0	0	0	0	0	0
0	0	0	0	0	0	0	0	0	0	0	0	0	0	0	0	0	0	0	0	0	0	0	0	0	0	0	0	0.00676162	0.0704577	0.153894	0.0704577	0.00676162	0	0	0	0	0	0	0	0	0	0	0	0	0	0	0	0	0

## Sheet: Cell4 Transient CM28_222
0	0	0	0	0	0	0	0	0	0.0108915	0.12284	0.345301	0.32626	0.108304	0.0093484	0	0	0	0	0	0	0.0324018	0.346339	0.828164	0.535747	0.123104	0.00870444	0	0	0	0	0	0	0	0	0	0	0	0	0	0	0	0	0	0	0	0	0	0	0
0	0	0	0	0	0	0	0	0	0	0	0	0	0	0	0.0281113	0.302019	0.73456	0.49988	0.122862	0.00909292	0	0	0	0	0	0	0	0	0	0	0	0	0	0	0	0	0	0	0	0	0	0	0	0	0	0	0	0	0
0	0	0	0	0	0	0	0	0	0	0	0	0	0	0	0	0.0171673	0.178887	0.390726	0.178887	0.0171673	0	0	0	0	0	0	0	0	0	0	0	0	0	0	0	0	0	0	0	0	0	0	0	0	0	0	0	0	0
0	0	0	0	0	0	0	0	0	0	0	0	0	0	0	0	0	0.0180081	0.187649	0.409863	0.187649	0.0180081	0	0	0	0	0	0	0	0	0	0	0	0	0	0	0	0	0	0	0	0	0	0	0	0	0	0	0	0
0	0	0	0	0	0	0	0	0	0	0	0	0	0	0	0.0236786	0.246737	0.538923	0.246737	0.0236786	0	0	0	0	0.0173601	0.190664	0.496893	0.403203	0.119139	0.00976747	0	0	0	0	0	0	0	0	0	0	0	0	0	0	0	0	0	0	0	0
0	0	0	0	0	0	0	0	0	0	0	0	0	0	0	0	0.0113617	0.118392	0.258591	0.118392	0.0113617	0	0	0	0	0	0	0	0	0	0	0	0	0	0	0	0	0	0	0	0	0	0	0	0	0	0	0	0	0
0	0	0	0	0	0	0	0	0	0	0	0	0	0	0	0	0	0	0	0	0	0	0	0	0	0	0	0	0	0	0	0.0280473	0.406808	1.91489	3.8092	3.58633	2.02149	0.560405	0.0458232	0	0	0	0	0	0	0	0	0	0	0
0	0	0	0	0	0	0	0	0	0	0	0	0	0	0	0	0	0	0	0	0	0	0	0	0	0	0	0	0	0	0	0	0	0	0	0	0	0	0	0	0	0	0	0	0	0	0	0	0	0
0	0	0	0	0	0	0	0	0	0	0	0	0	0	0	0	0	0	0	0	0	0	0	0	0	0	0	0	0	0	0	0	0	0	0	0	0	0	0.0483414	0.503729	1.10024	0.503729	0.0483414	0	0	0	0	0	0	0
0	0	0	0	0	0	0	0	0	0	0	0	0.016261	0.169444	0.370099	0.169444	0.016261	0	0.02265	0.263945	0.806511	0.871621	0.31365	0.0279264	0	0	0	0	0	0	0	0	0	0	0	0	0	0	0	0	0	0	0	0	0	0	0	0	0	0
0	0	0	0	0	0	0	0	0	0	0.00874902	0.0911669	0.199127	0.0911669	0.00874902	0	0	0	0	0	0	0	0	0	0	0	0	0	0	0	0	0	0	0	0	0	0	0	0	0	0	0	0	0	0	0	0	0	0	0
0	0	0	0	0	0	0	0	0	0	0	0	0	0	0	0	0	0	0	0	0	0	0	0	0	0	0	0	0	0	0	0	0	0	0	0	0	0	0	0	0	0	0	0	0	0	0	0.00672019	0.0700259	0.152951
0.0700259	0.00672019	0	0	0	0	0	0	0	0	0	0	0	0	0	0	0	0.0390292	0.406693	0.8883	0.406693	0.0643661	0.275572	0.697066	0.526993	0.145736	0.0115543	0	0	0	0	0	0	0	0	0	0	0	0	0	0	0	0	0	0	0	0	0	0	0
0	0	0	0	0	0	0.0208032	0.264285	0.975982	1.37557	0.68507	0.124975	0.00743401	0	0	0	0	0	0	0	0	0	0	0	0	0	0	0	0	0	0	0	0	0	0	0	0	0	0	0	0	0	0	0	0	0	0	0	0	0
0	0	0	0.0287355	0.437068	2.1893	4.52709	4.19971	2.14413	0.537543	0.0418874	0	0	0	0	0	0	0	0	0	0	0	0	0	0	0	0	0	0	0	0	0	0	0	0	0	0	0	0	0	0	0	0	0	0	0	0	0	0	0
0	0	0	0	0	0	0	0	0	0	0	0	0	0	0	0	0	0	0	0	0	0	0	0	0	0	0	0	0	0	0	0.0184217	0.205337	0.558676	0.496435	0.157821	0.0133777	0	0	0	0	0	0	0	0	0	0	0	0	0
0	0	0.0432442	0.479439	1.28458	1.10663	0.343591	0.0288234	0	0	0	0	0	0	0	0	0	0	0	0	0	0	0	0	0	0	0	0	0	0	0	0	0	0	0	0	0	0	0	0	0	0	0	0	0	0	0	0	0	0
0.026983	0.34353	1.26394	1.7005	0.676798	0.0623609	0	0	0	0	0	0	0	0	0	0	0	0	0	0	0	0	0	0	0	0	0	0	0	0	0	0	0	0	0	0	0	0	0	0	0	0	0	0	0	0	0	0	0	0
0	0	0	0	0	0	0	0	0	0	0	0	0	0	0	0	0	0	0	0	0	0	0	0	0	0	0	0	0	0	0	0	0	0	0	0	0	0	0	0	0	0	0	0	0	0	0	0	0	0
0	0.0253833	0.2645	0.577721	0.2645	0.0253833	0	0	0	0	0	0	0	0	0	0	0	0	0	0	0	0	0	0	0	0.0142336	0.174665	0.5985	0.747976	0.288777	0.0263471	0	0	0	0	0	0	0	0	0	0	0	0	0	0	0	0	0	0	0
0	0	0	0	0	0	0	0	0	0	0	0	0	0	0	0	0	0	0	0	0	0	0	0	0	0	0	0	0	0	0	0	0	0	0	0	0	0	0	0	0	0	0	0	0	0	0	0	0	0
0	0.0568551	0.647475	1.89778	2.16094	1.34178	0.628994	0.888818	1.0374	0.394562	0.0358189	0	0	0	0	0	0	0	0	0	0	0	0	0	0	0	0	0	0	0	0	0	0	0	0	0	0	0	0	0	0	0	0	0	0	0	0	0	0	0
0	0	0	0	0	0	0	0	0	0	0	0	0	0	0	0	0	0	0	0	0	0	0	0	0	0	0	0	0	0	0	0	0	0	0	0	0	0	0	0	0	0	0	0	0	0	0	0	0	0
0	0	0	0	0	0	0	0	0	0	0	0	0	0	0	0	0	0	0	0	0	0	0	0	0	0	0	0	0	0	0	0	0	0	0	0	0	0	0	0	0	0	0	0	0	0	0	0	0	0
0	0	0	0	0	0	0	0	0	0	0	0	0	0	0	0	0	0	0	0	0	0	0	0	0	0	0	0	0	0	0	0	0	0.0144438	0.195399	0.796513	1.17222	0.482217	0.0448908	0	0	0	0	0	0	0	0	0	0	0
0	0	0	0	NaN	NaN	NaN	NaN	NaN	0	0	0	0	0	0	0	0	0	0	0	0	0	0	0	0	0	0	0	0	0	0	0	0	0	0	0	0	0	0	0	0	0	0	0	0	0	0	0	0	0
0	0	0	0	0	0	0	0	0	0	0	0	0	0	0	0	0	0	0	0	0	0	0	0	0	0	0	0	0	0	0	0	0	0	0	0	0	0	0	0	0	0	0	0	0	0	0	0	0	0
0	0	0	0	0	0	0	0	0	0	0	0	0	0	0	0	0	0	0	0	0	0	0	0	0	0	0	0	0	0	0	0	0	0	0	0	0	0	0	0	0	0	0	0	0	0	0	0.078952	0.852761	2.1102
1.50692	0.392209	0.0300624	0	0	0	0	0	0	0	0	0.0529734	0.551995	1.20567	0.551995	0.0529734	0	0	0	0	0	0	0	0	0	0	0	0	0	0	0	0	0	0	0	0	0	0	0	0	0	0	0	0	0	0	0.0140687	0.156574	0.424143	0.373627
0.11801	0.00997491	0	0	0	0	0	0	0	0	0	0	0	0	0	0	0	0	0	0	0	0	0	0	0	0	0	0	0	0	0	0	0	0	0	0	0	0	0	0	0	0	0	0	0	0	0	0	0.0231715	0.241452
0.52738	0.241452	0.0231715	0	0	0	0	0	0	0	0	0	0	0	0	0	NaN	NaN	NaN	NaN	NaN	NaN	0	0	0	0	0	0	0	0	0	0	0	0	0	0	0	0	0	0	0	0	0	0	0	0	0	0	0	0
0	0	0	0	0	0	0	0	0.0334412	0.362031	0.902477	0.65722	0.174799	0.0135657	0.0326744	0.353916	0.88372	0.64638	0.172728	0.0134405	0	0	0	0	0	0	0	0	0	0	0	0	0	0	0	0	0	0	0	0	0	0	0	0	0	0	0	0	0	0
0	0	0	0	0	0	0	0	0	0	0	0	0	0	0	0	0	0	0	0	0	0	0	0	0	0	0	0	0	0	0	0	0.0482659	0.502943	1.09853	0.502943	0.0482659	0	0	0	0	0	0	0	0	0	0	0	NaN	NaN
NaN	NaN	NaN	0	0	0	0	0	0	0	0	0	0	0	0	0	0	0	0	0	0	0	0	0	0	0	0	0	0	0	0	0	0	0	0.00851805	0.0887601	0.19387	0.0887601	0.00851805	0	0	0.0140425	0.195705	0.844258	1.37555	0.758721	0.154744	0.0101115	0	0
0	0	0	0	0	0	0	0	0	0	0	0	0	0	0	0	0	0	0	0	0	0	0	0	0	0	0	0	0	0	0	0.0113701	0.118479	0.303808	0.615064	1.32165	1.09273	0.330505	0.0273965	0	0	0	0	0	0	0	0	0	0	0
0	0	0	0	0	0	0	0	0	0	0	0	0	0	0	0	0	0	0	0	0	0	0	0	0	0	0	0	0	0	0	0	0	0	0	0	0	0	0	0	0	0	0	0	0	0	0	0	0	0
0	0	0	0	0	0	0	0	0.0437191	0.455563	0.995041	0.455563	0.0437191	0	0	0	0	0	0	0	0	0	0	0	0	0	0	0	0	0	0	0	0	0	0	0	0	0	0	0	0	0	0	0	0	0	0	0	0	0
0	0	0	0	0	0	0	0	0	0	0	0	0	0	0	0	0	0	0	0	0	0	0	0	0	0	0	0	0	0	0	0	0	0.0115133	0.119972	0.262042	0.119972	0.0115133	0	0	0	0	0	0	0	0	0	0	0	0
0.0475325	0.532531	1.46979	1.34267	0.435488	0.037231	0	0	0	0	0	0	0	0	0	0	0	0	0.0477305	0.550951	1.65928	1.86853	0.937072	0.205105	0.0145407	0	0	0	0	0	0	0	0	0	0	0	0	0	0	0	0	0	0	0	0	0	0	0	0	0
0	0	0	0	0	0	0	0	0	0	0	0	0	0	0	0	0	0	0	0	0	0	0	0	0	0	0	0	0	0	0	0	0	0	0	0	0	0	0	0	NaN	NaN	NaN	NaN	NaN	0.493235	0.141787	0.0114682	0	0
0	0	0	0	0	0	0	0	0	0	0	0	0	0	0	0	0	0	0	0	0	0	0	0	0	0	0	0	0	0	0	0	0	0	0	0	0	0	0.0087066	0.143757	0.750768	1.29773	0.561313	0.0530321	0	0	0	0	0	0
0	0	0	0	0	0	0	0	0	0	0	0	0	0	0	0	0	0	0	0	0	0	0	0	0	0	0	0	0	0	0	0	0	0	0	0	0	0	0	0	0	0.0351333	0.366097	0.79963	0.366097	0.0351333	0	0	0	0
0	0	0.0306769	0.330855	0.814851	0.574442	0.147324	0.0111943	0	0	0	0	0	0	0	0	0	0	0	0	0	0	0	0	0	0	0	0	0	0	0	0	0	0	0	0	0	0	0	0	0	0	0	0	0	0	0	0	0	0
0	0	0	0	0	0	0	0	0	0	0	0	0	0	0	0	0	0	0	0	0	0	0	0	0	0	0	0	0	0	0	0	0	0	0	0	0	0	0	0	0	0	0	0	0	0	0	0	0.0189397	0.197357
0.431066	0.197357	0.0189397	0	0	0	0	0	0	0	0	0	0	0	0	0	0	0	0	0	0	0	0	0	0	0	0	0	0	0	0	0	0	0	0	0	0	0	0	0	0	0	0	0	0	0	0	0	0.0136367	0.15377
0.431996	0.407754	0.135263	0.0116721	0	0	0	0	0	0	0	0	0	0	0	0	0	0	0	0	0	0	0	0	0	0	0	0	0	0	0	0	0	0	0	0	0	0	0	0	0	0	0	0	0	0	0	0	0	0
0	0	0	0	0	0	0	0	0	0	0	0	0	0	0	0	0	0	0	0	0	0	0.0119565	0.179738	0.859215	1.5093	0.869593	0.204095	0.21445	0.445546	0.246844	0.1173	0.044828	0.00430201	0	0	0	0	0	0	0	0	0	0	0	0	0	0	0	0
0	0	0.0166709	0.273192	1.42729	2.5891	1.70728	1.46277	1.4076	0.512168	0.0459161	0	0	0	0	0	0	0	0	0	0	0	0	0	0	0	0	0	0	0	0	0.00626579	0.0652911	0.142609	0.0652911	0.00626579	0	0.027667	0.358356	1.35973	1.91614	1.10474	0.828063	0.347039	0.0333044	0	0	0	0	0
0	0	0	0	0	0	0	0	0	0	0	0	0	0	0	0	0	0	0	0	0	0	0	0	0	0	0	0	0	0	0	0	0	0	0	0	0.0339711	0.402922	1.32887	1.95319	1.6739	0.718602	0.133999	0.00846683	0	0	0	0	0	0
0	0	0	0	0	0	0	0	0	0	0	0	0	0	0	0	0	0.0129892	0.13535	0.295632	0.13535	0.0129892	0	0	0	0	0	0	0	0	0	0	0	0	0	0	0	0	0	0	0	0	0	0	0	0	0	0	0	0
0	0	0	0	0	0	0	0	0	0	0	0	0	0	0	0	0	0	0	0	0	0	0	0	0	0	0	0	0	0	0	0	0.0132616	0.154594	0.472775	0.511561	0.184204	0.0164048	0	0	0	0	0	0	0	0	0	0	0	0
0	0	0	0	0	0	0	0	0	0	0	0	0	0	0	0	0	0	0	0	0	0	0	0	0	0	0	0	0	0.00900895	0.0938754	0.205043	0.0938754	0.00900895	0	0	0	0	0	0	0	0	0	0	0	0	0	0	0	0
0	0	0	0	0	0	0	0	0.0384744	0.400912	0.875673	0.400912	0.0384744	0	0	0	0	0	0	0	0	0	0	0	0	0	0	0	0	0	0.0197151	0.232339	0.778	1.32782	1.41415	0.536974	0.04895	0	0	0	0	0	0	0	0	0	0	0	0	0
0	0	0	0	0	0	0	0	0	0	0	0	0	0	0	0	0	0	0	0	0	0	0	0	0	0	0	0	0	0	0	0	0	0	0	0	0	0	0	0	0	0	0	0	0	0	0	0	0	0
0	0	0	0	0	0	0	0	0	0	0	0	0	0	0	0	0	0.0224252	0.233676	0.510395	0.233676	0.0224252	0	0	0	0	0	0	0	0	0	0	0	0	0	0	0	0	0	0	0	0	0	0	0	0	0	0	0.0467544	0.487192
1.06412	0.487192	0.0467544	0	0	0	0	0	0	0	0	0	0	0	0	0	0	0	0	0	0	0	0	0	0	0	0	0	0	0	0	0	0	0	0	0	0	0	0	0.0656128	0.691675	1.57643	0.865189	0.148704	0.00797402	0	0	0	0	0
0	0	0	0	0	0	0	0	0	0	0	0	0	0	0	0	0	0	0	0	0	0	0	0	0	0	0	0	0	0	0	0	0	0	0	0	0	0	0	0	0	0	0	0	0	0	0	0	0.0142142	0.148116
0.323514	0.148116	0.0142142	0	0	0	0	0	0	0	0	0	0	0	0	0	0	0	0	0	0	0	0	0	0	0	0	0	0	0	0	0	0	0	0	0	0	0	0	0	0	0	0	0	0	0	0.015603	0.165886	0.389501	0.237676
0.0499816	0.00329921	0	0	0	0	0	0	0	0	0	0	0	0	0	0	0	0	0	0	0	0	0	0	0	0	0	0	0	0	0	0	0	0	0	0	0	0	0	0	0	0	0	0	0	0	0	0.010372	0.108079	0.236067
0.108079	0.010372	0	0	0	0	0	0	0	0	0	0	0	0	0	0	0	0	0	0	0	0	NaN	NaN	NaN	NaN	NaN	0	0	0	0	0	0	0	0	0	0	0	0	0	0	0	0	0	0	0	0	0	0	0
0	0	0	0	0	0	0	0	0	0	0	0	0	0	0	0	0	0	0	0	0	0	0	0	0	0	0	0	0	0	0	0	0	0	0	0	0.0212678	0.230094	0.572402	0.414587	0.109616	0.00847856	0	0	0	0	0	0	0	0
0	0	0	0	0	0	0	0	0	0	0	0	0	0	0.0282044	0.3063	0.771176	0.576196	0.15745	0.0124033	0	0	0	0	0	0.0112513	0.117242	0.256079	0.117242	0.0112513	0	0	0	0	NaN	NaN	NaN	NaN	NaN	0.362481	0.0347863	0	0	0	0	0	0	0	0	0
0	0	0	0	0	0	0	0	0	0	0	0	0	0	0	0	0	0	0	0	0	0	0	0	0	0	0	0	0	0	0	0	0	0.0110634	0.115284	0.251802	0.115284	0.0110634	0	0	0	0	0	0	0	0	0	0	0	0
0	0	0	0	0	0	0	0	0	0	0	0	0	0	0	0	0	0	0	0	0	0	0	0	0	0	0	0	0	0	0	0	0	0	0	0	0	0	0	0	0	0	0	0	0	0	0	0	0	0
0	0	0	0	0	0	0	0	0	0	0	0	0	0	0	0	0	0	0	0	0	0	0	0	0	0	0	0	0	0	0	0.00541076	0.0563815	0.123148	0.0563815	0.00541076	0	0	0	0	0	0	0	0	0	0	0	0	0	0
0	0	0	0	0	0	0	0	0	0	0	0	0	0	0	0	0	0	0	0	0	0	0	0	0	0	0	0	0	0	0	0	0	0	0	0	0	0	0	0	0	0	0	0	0	0	0	0	0	0
0	0	0	0	0	0	0	0	0	0	0	0	0	0	0	0	0	0	0	0	0	0	0	0	0	0	0	0	0	0	0.00952202	0.109786	0.326801	0.339661	0.119603	0.0105642	0	0	0	0	0	0	0	0	0	0	0	0	0	0
0	0	0	0	0	0	0	0	0	0	0	0	0	0	0	0	0	0	0	0	0	0	0	0	0	0	0	0	0	0	0	0	0	0	0	0	0	0	0	0	0	0	0	0	0	0	0	0	0	0
0	0	0	0	0	0	0	0	0	0	0	0	0	0	0	0	0	0	0	0	0	0	0	0	0	0	0	0	0	0.00836087	0.0871222	0.190292	0.0871222	0.00836087	0	0	0	0	0	0	0	0	0	0	0	0	0	0	0	0
0	0	0	0	0	0	0	NaN	NaN	NaN	NaN	NaN	0	0	0	0	0	0	0	0	0	0	0	0	0	0	0	0	0	0	0	0	0	0	0	0	0	0	0	0	0	0	0	0	0	0	0	0	0	0
0	0	0	0	0	0	0	0	0	0	0	0	0	0	0	0	0	0	0	0	0	0	0	0	0	0	0	0	0	0	0	0	0	0	0	0	0	0	0	0	0	0	0	0	0	0	0	0	0	0
0	0	0	0	0	0	0	0	0	0	0	0	0	0	0	0	0	0	0	0	0	0	0	0	0	0	0	0	0	0	0	0	0	0	0	0	0	0	0	0	0	0	0	0	0	0	0	0	0	0
0	0	0	0	0	0	0	0	0	0	0	0	0	0	0.0324638	0.383418	1.20921	1.3656	0.502804	0.0842542	0.43535	1.17937	1.039	0.328191	0.0277416	0	0	0	0	0	0	0	0	0	0	NaN	NaN	NaN	NaN	NaN	0	0	0	0	0	0	0	0	0	0
0	0	0	0	0	0	0	0	0	0	0.0287652	0.29974	0.654693	0.29974	0.0287652	0	0	0	0	0	0	0	0	0	0	0	0	0	0	0	0	0	0	0	0	0	0	0	0	0	0.0220247	0.280798	1.03958	1.4364	0.642617	0.0980882	0.0807268	0.168063	0.0769449	0.00738418
0	0	0	0	0	0	0	0	0	0	0	0	0	0	0	0	0	0	0	0	0	0	0	0	0	0	0	0	0	0	0	0	0	0	0	0	0	0	0	0	0	0	0	0	0	0	0	0	0	0
0	0	0	0	0	0	0	0	0	0	0	0	0	0	0.0443309	0.470673	1.09998	0.660719	0.135339	0.00873378	0	0	0	0	0	0	0	0	0	0	0	0	0	0	0	0	0	0	0	0	0	0	0	0	0	0	0	0	0	0
0	0	0	0	0	0	0	0	0	0	0	0	0	0	0	0	0	0.0125553	0.185318	0.936991	2.2823	2.95459	2.30438	1.58525	0.809933	0.20185	0.0155575	0	0	0	0	0	0	0	0	0	NaN	NaN	NaN	NaN	NaN	0	0	0	0	0	0	0	0	0
0.0339137	0.363243	0.874556	0.577671	0.136598	0.00985427	0	0	0	0	0	0.0108056	0.163516	0.818087	1.75503	2.05039	2.03386	1.51585	0.635953	0.12532	0.00839308	0	0	0	0	0	0	0	0	0.0116271	0.127445	0.330149	0.264259	0.0771439	0.00628745	0	NaN	NaN	NaN	NaN	NaN	0	0	0	0	0	0	0	0	0
0	0	0	0	0	0	0	0	0	0	0	0	0	0	0	0	0	0	0	0	0	0	0	0	0	0	0	0	0	0	0	0.00257708	0.0268538	0.0586541	0.0268538	0.00257708	0	0	0	0	0	0	0	0	0	0	0	0	0	0
0	0	0	0	0	0	0	0	0	0	0	0	0	0	0	0	0	0	0	0	0	0	0	0	0	0	0	0	0	0	0	0	0	0	0	0	0	0	0	0	0	0	0	0	0	0	0	0	0	0
0	0	0	0	0	0	0	0	0	0	0	0	0	0	0	0	0	0	0	0	0	0	0	0	0	0	0	0	0	0	0.00510006	0.14574	1.10551	2.41659	1.52906	0.348563	0.0245644	0	0	0	0	0	0	0	0	0	0	0	0	0
0	0	0	0	0	0	0	0	0	0	0	0	0	0	0	0	0	0	0	0	0	0	0	0	0	0	0	0	0	0.00838602	0.123979	0.572188	0.920271	0.389709	0.0365945	0	0	0	0	0	0	0	0	0	0	0	0	0	0	0
0	0	0	0	0	0	0	0	0	0	0	0	0	0	0	0	0	0	0	0	0	0	0	0	0	0	0	0	0	0	0	0	0	0	0	0	0	0	0	0	0	0	0	0	0	0	0	0	0	0
0	0	0	0	0	0	0	0	0	0	0	0	0	0	0	0	0	0.0189649	0.246071	0.94838	1.42395	0.793734	0.172015	0.011858	0	0	0	0	0	0	0	0	0	0	0	0	0	0	0	0	0	0	0	0	0	0	0	0	0	0
0	0	0	0	0.0201455	0.248106	0.902737	1.58216	1.68457	0.98397	0.258296	0.0203413	0	0	0	0	0	0	0	0	0	0	0	0	0	0	0	0	0	0	0	0.0191492	0.199539	0.435834	0.199539	0.0191492	0	0	0	0	0	0	0	0	0	0	0	0	0	0
0	0	0	0	0	0	0	0	0	0	0	0	0	0	0	0	0	0	0	0	0	0	0	0	0	0	0	0	0	0	0	0	0	0	0	0	0	0	0	0	0	0	0	0	0	0	0	0	0	0
0	0	0	0	0	0	0	0	0	0	0	0	0	0	0	0	0	0	0	0	0	0	0	0	0	0	0	0	0	0	0	0	0.0147992	0.154211	0.336827	0.154211	0.0147992	0	0	0	0	0	0	0	0	0	0	0	0	0
0	0	0	0	0	0	0	0	0	0	0	0	0	0	0	0	0	0	0	0	0	0	0	0	0	0	0	0	0	0	0	0	0	0	0	0	0	0	0	0	0	0	0	0	0	0	0	0	0	0
0	0	0	0	0.00860455	0.141605	0.812064	2.10923	2.84187	2.11279	0.660866	0.0562277	0	0	0	0	0	0	0	0	0	0	0	0	0	0	0	0	0	0	0	0	0	0	0	0	0	0	0	0	0	0	0	0	0	0	0	0	0	0
0	0	0	0	0	0	0	0	0	0	0	0	0	0	0	0	0	0	0	0	0	0	0	0	0	0	0	0	0	0	0	0	0	0	0	0	0	0	0	0	0	0	0	0	0	0	0	0	0	0
0	0	0	0	0	0	0	0	0	0.022287	0.232236	0.50725	0.232236	0.022287	0	0	0	0	0	0	0	0	0	0	0	0	0	0	0	0	0	0	0	0	0	0	0	0	0	0	0	0	0	0	0	0	0	0	0	0
0	0	0	0	0	0	0	0	0	0	0	0	0	0	0	0	0	0	0	0	0	0	0	0	0	0	0	0	0.00713905	0.0743906	0.162484	0.0743906	0.00713905	0	0	0	0	0	0	0	0	0	0	0	0	0	0	0	0	0
0	0	0	0	0	0	0	0	0	0	0	0	0	0	0	0	0	0	0	0	0	0	0	0	0	0	0	0	0	0	0	0	0	0	0	0	0	0	0	0	0	0	0	0	0	0	0	0	0	0
0	0	0	0	0	0	0	0	0	0	0	0	0	0	0	0	0	0	0	0	0	0	0	0	0	0	0	0	0	0	0	0	0	0	0	0	0	0	0	0	0	0	0	0	0	0	0	0	0	0
0	0	0	0	0	0	0	0	0	0	0	0	0	0	0	0	0	0	0	0	0	0	0	0	0	0	0	0	0	0	0	0	0	0	0	0	0	0	0	0	0	0	0	0	0	0	0	0	0	0
0	0	0	0	0	0	0	0	0	0	0	0	0	0	0	0	0	0	0	0	0	0	0	0	0	0	0	0	0	0	0	0	0	0	0	0	0	0	0	0	0	0	0	0	0	0	0	0	0	0
0	0	0	0	0	0	0	0	0	0	0	0	0	0	0	0	0	0	0	0	0	0	0	0	0	0	0	0	0	0	0.0118252	0.137381	0.416691	0.445501	0.159376	0.01416	0	0	0	0	0	0	0	0	0	0	0	0	0	0
0	0	0	0	0	0	0	0	0	0	0	0	0	0	0	0	0	0	0	0	0	0	0	0	0	0	0	0	0	0	0	0	0	0	0	0	0	0	0	0	0	0	0	0	0	0	0	0	0	0
0	0	0	0	0.0292633	0.304931	0.66603	0.304931	0.0292633	0	0	0	0	0	0	0	0	0	0	0	0	0	0	0	0	0	0	0	0	0	0	0	0	0	0	0	0	0	0	0	0	0	0	0	0	0	0	0	0	0
0	0	0	0	0	0	0	0	0	0	0	0	0	0	0	0	0	0	0	0	0	0	0	0	0	0	0	0	0	0	0	0	0	0	0	0	0	0	0	0	0	0	0	0	0	0	0	0	0	0
0	0	0	0	0	0	0	0	0	0	0	0	0	0	0	0	0	0	0	0	0	0	0	0	0	0	0	0	0	0	0	0	0	0	0	0	0	0	0	0	0	0	0	0	0	0	0	0	0	0
0	0	0	0	0	0	0	0	0	0	0	0	0	0	0	0	0	0	0	0	0	0	0	0	0	0	0	0	0	0	0	0	0	0	0	0	0	0	0	0	0	0	0	0	0	0	0	0	0	0
0	0	0	0	0	0	0	0	0	0	0	0.0342125	0.391078	1.13896	1.14343	0.394496	0.0345753	0	0	0	0	0	0	0	0	0	0	0	0	0	0	0	0	0	0	0	0	0	0	0	0	0	0	0	0	0	0	0	0	0
0	0	0	0	0	0	0	0	0	0	0	0	0	0	0	0	0	0	0	0	0	0	0	0	0	0	0	0	0	0	0	0	0	0	0	0	0	0	0	0	0	0	0	0	0	0	0	0	0	0
0	0	0	0	0	0	0	0	0	0	0	0	0	0	0	0	0	0	0	0	0	0	0	0	0	0	0	0	0	0	0	0	0	0	0	0	0	0	0	0	0	0	0	0	0	0	0	0	0	0
0.0090987	0.131709	0.591579	0.934621	0.393592	0.0368987	0	0	0	0	0	0	0	0	0	0	0	0	0	0	0	0	0	0	0	0	0	0	0	0	0	0	0	0	0	0	0	0	0	0	0	0	0	0	0	0	0.017324	0.180521	0.394293	0.180521
0.017324	0	0	0	0	0	0	0	0	0	0	0	0	0	0	0	0	0	0	NaN	NaN	NaN	NaN	NaN	0	0	0	0	0	0	0	0	0	0	0	0	0	0	0	0	0	0	0	0	0	0	0	0	0	0
0	0	0	0	0	0	0	0	0	0	0	0	0	0	0	0	0	0	0	0	0	0	0	0	0	0	0	0	0	0	0	0	0	0	0	0	0	0	0	0	0	0	0	0	0	0	0	0	0	0
0	0	0	0	0	0	0	0	0	0	0	0	0	0	0	0	0	0	0	0	0	0	0	0	0	0	0	0.00582664	0.060715	0.132614	0.060715	0.00582664	0	0	0	0	0	0	0	0	0	0	0	0	0	0	0	0	0.0185313	0.1931
0.42177	0.1931	0.0185313	0	0	0.0234366	0.251792	0.612371	0.416673	0.117728	0.175171	0.430383	0.337543	0.0967182	0.00781021	0	0	0	0	0	0	0	0	0	0	0	0	0	0	0	0	0	0	0	0	0	0	0	0	0	0	0	0	0	0	0	0	0	0	0
0	0	0	0	0	0	0	0	0	0	0	0	0	0	0	0	0.0309377	0.337931	0.90884	1.12061	1.16333	0.459798	0.0426328	0	0	0	0	0	0	0	0	0	0	0	0	0	0	0	0	0	0	0	0	0	0	0	0	0	0	0
0	NaN	NaN	NaN	NaN	NaN	0	0	0	0	0	0	0	0	0	0	0	0	0	0	0	0	0	0	0	0	0	0	0	0	0	0	0	0	0	0	0	0	0	0	0	0	0	0	0	0	0	0	0	0
0	0	0	0	0	0	0	0	0	0	0	0	0	0	0	0	0	0	0	0	0	0	0	0	0	0	0	0	0	0	0	0	0	0	0	0	0	0	0	0	0	0	0	0	0	0	0	0	0.0247196	0.268676
NaN	NaN	NaN	NaN	NaN	0	0	0	0	0	0	0	0	0	0	0	0	0	0	0.00476038	0.080073	0.425837	0.743069	0.322252	0.0304687	0	0	0	0	0	0	0	0	0.0101648	0.10592	0.23135	0.10592	0.0101648	0	0	0	0	0	0	0	0	0	0	0	0
0	0	0	0	0	0	0	0	0	0	0	0	0	0	0	0	0	0	0	0	0	0	0	0	0	0	0	0	0	0	0	0	0	0	0	0	0	0	0	0	0	0	0	0	0	0	0	0	0	0
0	0	0	0	0	0	0	0	0	0	0	0	0	0	0	0	0	0	0	0	0	0	0	0	0	0	0	0	0	0	0	0	0	0	0	0	0	0	0	0	0	0	0	0	0	0	0	0	0.0447523	0.474643
1.10519	0.655554	0.131386	0.00831395	0	0	0	0	0	0	0	0	0	0	0	0	0	0	0	0	0	0	0	0	0	0	0	0	0	0	0	0	0	0	0	0	0	0	0	0	0	0	0	0	0	0	0	0	0	0
0	0	0	0	0	0	0	0	0	0	0	0	0	0	0	0	0	0	0	0	0	0	0	0	0	0	0	0	0	0	0.00694813	0.0724012	0.158139	0.0724012	0.00694813	0	0	0	0	0	0	0	0	0	0	0	0	0	0	0
0	0	0	0	0	0	0	0	0	0	0	0	0	0	0	0	0	0	0	0	0	0	0	0	0	0	0	0.00622632	0.0648798	0.14171	0.0648798	0.00622632	0	0	0	0	0	0	0	0	0	0	0	0	0	0	0	0	0	0
0.0165829	0.181508	0.468184	0.371033	0.107342	0.00870984	0	0	0	0	0	0	0	0	0	0	0	0	0	0	0	0	0	0	0	0	0	0	0	0	0	0	0	0	0	0	0	0	0	0	0	0	0	0	0	0	0	0	0	0
0	0	0	0	0	0	0	0	0	0	0	0	0	0	0	0	0	0	0	0	0	0	0	0	0	0	0	0	0	0	0	0	0	0	0	0	0	0	0	0	0	0	0	0	0	0	0	0	0	0
0	0	0	0	0	0	0.0240241	0.250337	0.546786	0.250337	0.0240241	0	0	0	0	0	0	0	0	0	0	0	0	0	0	0	0	0	0	0	0	0	0	0	0	0	0	0	0	0	0	0	0	0	0	0	0	0	0	0
0	0	0	0	0	0	0	0	0	0.0280105	0.291876	0.637515	0.291876	0.0280105	0	0	0	0	0	0	0	0	0	0	0	0	0	0	0	0	0	0	0	0	0	0	0	0.00890695	0.0928125	0.202721	0.0928125	0.00890695	0	0	0	0	0	0	0	0
0	0	0	0	0	0	0	0	NaN	NaN	NaN	NaN	NaN	0	0	0	0	0	0	0	0	0	0	0	0	0	0	0	0	0	0	0	0	0	0	0.0588637	0.650088	1.7223	1.44898	0.441434	0.0367141	0	0	0	0	0	0	0	0	0
0	0	0	0	0	0	0	0	0	0	0	0	0	0	0	0	0	0	0	NaN	NaN	NaN	NaN	NaN	0	0	0	0	0	0	0	0	0	0	0	0	0	0	0	0	0	0	0	0	0	0	0	0	0	0
0	0	0	0	0	0	0	0	0	0	0	0	0	0	0	0	0	0	0	0	0	0	0	0.0257053	0.267855	0.58505	0.267855	0.0257053	0	0	0	0	0	0	0	0	0	0	0	0	0	0	0	0	0	0	0	0	0	0
0	0	0	0	0	0	0	0	0	0	0	0	0	0	0	0	0	0	0	0	0	0.0288125	0.300233	0.655769	0.307428	0.103783	0.163751	0.0749706	0.00719471	0	0	0	0	0	0	0	0	0	0	0	0	0	0	0	0	0.00311154	0.046696	0.219546	0.357274	0.151839
0.014273	0	0	0	0	0	0	0	0	0	0	0	0	0	0	0	0	0	NaN	NaN	NaN	NaN	NaN	0	0	0	0	0	0	0	0	0.00423887	0.0441701	0.0964763	0.0441701	0.00423887	0	0	0	0	0	0	0	0	0	0	0	0	0	0
0.00747517	0.077893	0.170134	0.077893	0.00747517	0	0	0	0	0	0	0	0	0	0	0	0	0	0	0	0	0	0	0	0	0	0	0	0	0	0	0	0	0	0	0	0	0	0	0	0	0	0	0	0	0	0	0	0	0
0	0	0	0	0	0	0	0	0	0	0	0	0	0	0	0	0	0	0	0	0	0	0	0	0	0	0	0	0	0	0	0	0	0	0	0	0	0	0	0	0	0	0	0	0	0	0	0	0	0
0	0	0	0	0	0	0	0	0	0	0	0	0	0	0	0	0	0	0	0	0	0	0	0	0	0	0	0	0	0	0	0	NaN	NaN	NaN	NaN	NaN	0	0	0	0	0	0	0	0	0	0	0	0	0
0	0	0	0	0	0	0	0.00780288	0.0813079	0.177593	0.0813079	0.00780288	0	0	0	0	0	0	0	0	0	0	0	0	0	0	0	0	0	0	0	0	0	0	0	0	0	0	0	0	0	0	0	0	0	0	0	0	0	0
0	0	0	0	0	0	0	0	0	0	0	0	0	0	0	0	0	0	0	0	NaN	NaN	NaN	NaN	NaN	0	0	0	0	0	0	0	0	0	0	0	0	0	0	0	0	0	0	0	0	0	0	0	0	0
0	0	0	0	0.0202665	0.211182	0.461264	0.211182	0.0202665	0	0	0	0	0	0	0	0	0	0	0	0	0	0	0	0	0	0	0	0	0	0	0	0	0	0	0	0	0	0.0020637	0.0215042	0.0469695	0.0215042	0.0020637	0	0	0.0114787	0.119611	0.261253	0.119611	0.0114787
0	0	0	0	0	0	0	0	0	0	0	0	0	0	0	0	0	0	0	0	0	0	0	0	0	0	0	0	0	0	0	0	0	0	0	0	0	0	0	0	0	0	0	0	0	0	0	0	0	0
0	0	0	0	0	0	0	0	0	0	0	0	0	0	0	0	0	0	0	0	0	0	0	0	0	0	0	0	0	0	0	0	0	0	0	0	0	0	0	0	0	0	0	0	0	0	0	0	0	0
0	0	0	0.0350815	0.380444	0.953572	0.704373	0.190203	0.0148865	0	0	0	0	0	0	0	0	0	0	0	0	0	0	0	0	0	0	0	0	0	0	0	0	0	0	0	0	0	0	0	0	0	0	0	0	0	0	0	0	0
0	0	0	0	0	0	NaN	NaN	NaN	NaN	NaN	0	0	0	0	0	0	0	0	0	0	0	0	0	0	0	0	0	0	0	0.0156025	0.162582	0.355112	0.162582	0.0156025	0	0	0	0	0	0.040245	0.575558	2.60183	4.59193	3.10272	1.00084	0.166999	0.0104347	0	0
0	0	0	0	0	0	0	0	0	0	0	0	0	0	0	0	0	0	0	0	0	0	0	0	0	0	0	0	0	0	0	0	0	0	0	0	0	0	0	0	0	0	0	0	0	0	0	0	0	0
0	0	0	0	0	0	0	0	0	0	0	0	0	0	0	0	0	0	0	0	0	0	0	0	0	0	0	0	0	0	0	0	0	0	0	0	0	0	0	0	0	0	0	0.00652605	0.068003	0.148532	0.068003	0.00652605	0	0
0.00462447	0.0481881	0.105253	0.0481881	0.00462447	0	0	0	0	0.0133636	0.139252	0.304155	0.139252	0.0133636	0	0	0	0	0	0	0	0	0	0	0	0	0	0	0	0.00443561	0.0462201	0.100954	0.0462201	0.00443561	0	0	0	0	0	0	0.00750162	0.0781687	0.170736	0.0781687	0.00750162	0	0	0	0	0
0	0	0	0	0	0	0	0	0	0	0	0	0.0225708	0.285004	1.03275	1.36889	0.541616	0.0498112	0	0	0	0	0	0	0	0	0	0	0	0	0	0	0	0	0	0	0	0	0	0	0	0	0	0	0	0	0	0	0	0
0	0	0	0	0	0	0	0	0	0	0	0	0	0	0	0	0	0	0	0	0	0	0	0	0	0	0	0	0.0153067	0.160991	0.363918	0.19344	0.0308459	0.00149125	0	0	0	0	0	0	0	0	0	0	0	0	0	0	0	0
0	0	0	0	0	0	0	0	0	0	0	0	0	0	0	0	0	0	0	0	0	0	0	0	0	0	0	0	0	0	0	0	0	0	0	0	0	0	0	0	0	0	0	0	0	0	0.005211	0.108515	0	0
NaN	NaN	NaN	NaN	NaN	NaN	NaN	NaN	NaN	NaN	NaN	NaN	NaN	NaN	NaN	NaN	NaN	NaN	NaN	NaN	NaN	NaN	NaN	NaN	NaN	NaN	NaN	NaN	NaN	NaN	NaN	NaN	NaN	NaN	NaN	NaN	NaN	NaN	NaN	NaN	NaN	NaN	NaN	NaN	NaN	NaN	NaN	NaN	NaN	NaN
NaN	0	0	0	0	0	0	0	0	0	0	0	0	0	0	0	0	0	0	0	0	0	0	0	0	0	0	0	0	0	0	0	0	0	0	0	0	0	0	0	0	0	0	0	0	0	0	0	0	0
0	0	0	0	0	0	0	0	0.00514327	0.0949293	0.547783	0.994378	0.435866	0.0413352	0	0	0	0	0	0	0	0	0	0	0	0	0	0	0	0	0	0	0	0	0	0	0	0	0	0	0	0	0	0	0	0	0	0	0	0
0	0	0	0	0	0	0	0	0	0	0	0	0	0	0	0	0	0	0	0	0	0	0	0	0	0	0	0	0	0	0	0	0	0	0	0	0	0	0	0	0	0	0	0	0	0	0	0	0	0
0	0	0	0	0	0	0	0	0	0	0	0	0	0	0	0	0	0	0	0	0	0	0	0	0	0	0	0	0	0	0	0	0	0	0	0	0	0	0	0	0	0	0	0	0	0.0113834	0.162068	0.752478	1.56915	1.78698
1.33618	0.438635	0.0381949	0	0	0	0	0	0	0	0	0	0	0	0	0	0	0	0	0	0	0	0	0	0	0	0	0	0	0	0	0	0	0	0	0	0	0	0	0	0	0	0	0	0	0	0	0	0	0
0	0	0	0	0	0	0	0	0	0	0	0	0	0	0	0	0	0	0	0	0	0	0	0	0	0	0	0	0	0	0.00640625	0.0667547	0.145806	0.0667547	0.00640625	0	0	0	0	0	0	0	0	0	0	0	0	0	0	0
0	0	0	0	0	0	0	0	0	0	0	0	0	0	0	0	0	0	0	0	0	0	0	0	0	0	0	0	0	0	0	0	0	0	0.0230506	0.250916	0.636374	0.484267	0.134796	0.0107239	0	0	0	0	0	0	0	0	0	0
0	0	0	0	0	0	0	0	0	0	0	0	0	0	0	0	0	0	0	0	0	0	0	0	0	0	0	0	0	0	0	0	0	0	0	0	0	0	0	0	0	0	0	0	0	0	0	0	0	0
0	0	0	0	0	0	0	0	0	0	0	0	0	0	0	0	0	0	0	0	0	0	0	0	0	0	0.00747096	0.0778492	0.170038	0.0778492	0.00747096	0	0	0	0	0	0	0	0	0	0	0	0	0	0	0	0	NaN	NaN	NaN
NaN	NaN	0	0	0	0	0.0435196	0.453485	0.990502	0.453485	0.0435196	0	0	0	0	0	0	0	0	0	0	0	0	0	0	0.00723639	0.0754049	0.164699	0.0754049	0.00723639	0	0	0	0	0	0	0	0	0	0	0	0	0	0	0	0	0	0	0	0
0	0	0	0	0	0	0	0	0	0	0	0	0	0	0	0	0	0	0	0	0	0	0	0	0	0	0	0	0	0	0	0	0	0	0.0120318	0.164024	0.67658	1.00503	0.414769	0.0386495	0.016842	0.223646	0.885038	1.27134	0.518557	0.0481482	0	0	0	0
0	0	0	0	0	0	0	0	0	0	0	0	0	0	0	0	0	0	0	0	0	0	0	0	0	0	0	0	0	0	0	0	0	0	0.00787959	0.0821072	0.179339	0.0821072	0.00787959	0	0	0	0	0	0	0	0	0	0	0
0	0	0	0	0	0	0	0	0	0	0	0	0	0	0	0	0	0	0	0	0	0	0	0	0	0	0	0	0	0	0	0	0	0	0	0	0	0	0	0	0	0	0	0	0	0	0	0	0	0
0	0	0	0	0	0	0	0	0	0	0	0	0	0	0	0	0	0	0	0	0	0	0	0	0	0	0	0	0	0	0	0	0	0	0	0	0	0	0	0	0	0	0	0	0	0	0	0	0	0
0	0	0	0	0	0	0	0	0	0	0	0	0	0	0	0	0	0	0	NaN	NaN	NaN	NaN	NaN	0	0	0	0	0	0	0	0	0	0	0.017222	0.179457	0.391971	0.179457	0.017222	0	0	0	0	0	0	0	0	0	0	0
0	0	0	0	0	0	0	0	0	0	0	0	0	0	0	0	0	0	0	0	0	0	0	0	0	0	0	0	0	0	0	0	0	0	0	0	0	0	0	0	0	0	0	0	0	0	0	0	0	0
0	0	0	0	0	0	0	0	0	0	0	0	0	0	0	0	0	0	0	0	0	0	0	0	0	0	0	0	0	0	0	0	0	0	0	0	0	0	0	0	0	0	0	0	0	0	0	0	0	0
0	0	0	0	0	0	0	0	0	0	0	0	0	0	0	0	0	0	0	0	0	0	0	0	0	0	0	0	0	0	0	0	0	0	0	0	0	0	0	0	0	0	0	0	0	0	0	0	0	0
0	0	0	0	0	0	0	NaN	NaN	NaN	NaN	NaN	0	0	0	0	0	0	0	0	0	0	0	0	0	0	0	0	0.00488571	0.0509103	0.117089	0.112291	0.138954	0.0613808	0.00589054	0	0	0	0	0	0	0	0	0	0	0	0	0	0	0
0	0	0	0	0	0	0	0	0	0	0	0	0	0	0	0	0	0	0	0	0	0	0	0	0	0	0	0	0	0	0	0	0	0	0	0	0	0	0	0	0	0	0	0	0	0	0	0	0	0
0	0	0	0	0	0	0	0	0	0	0	0	0	0	0	0	0	0	0	0	0	0	0	0	0	0	0	0	0	0	0	0	0	0	0	0	0	0	0	0	0	0	0	0	0	0	0	0	0	0
0	0	0	0	0	0.027849	0.309484	0.834854	0.729246	0.228862	0.0192906	0	0	0	0	0	0	0	0	0	0	0	0	0	0	0	0	0	0	0	0	0	0	0	0	0	0	0	0	0	0	0	0	0	0	0	0	0	0	0
0	0	0	0	0	0	0	0	0	0	0	0	0	0	0	0	0	0	0	0	0	0	0	0	0	0	0	0	0	0	0	0	0	0	0	0	0	0	0	0	0	0	0	0	0	0	0	0	0	0
0	0	0	0	0	0	0	0	0	0	0	0	0	0	0	0	0	0	0	0	0	0	0	0	0	0	0	0	0	0.0110136	0.114764	0.250668	0.114764	0.0110136	0	0	0	0	0	0	0	0	0	0	0	0	0	0	0	0
0	0	0	0	0	0	0	0	0	0	0	0	0	0	0	0	0	0	0	0	0	0	0	0	0	0	0	0	0	0	0	0	0	0	0	0	0	0	0	0	0	0	0	0	0	0	0	0	0	0
0	0	0	0	0	0	0	0	0	0	0	0	0	0	0	0	0	0	0	0	0	0	0	0	0	0	0	0	0	0	0	0	0	0	0	0	0	0	0	0	0	0	0	0	0	0	0	0	0	0
0	0	0	0	0	0	0	0	0	0	0	0	0	0	0	0	0	0	0	0	0	0	0	0	0	0	0	0	0	0	0	0	0	0	0	0	0	0	0	0	0	0.0283434	0.30842	0.78134	0.592936	0.164591	0.0130752	0	0	0
0	0	0	0	0.032986	0.351922	0.836203	0.530349	0.11843	0.00819981	0	0	0	NaN	NaN	NaN	NaN	NaN	0.429399	0.0412082	0	0	0	0	0	0	0	0	0	0	0	0	0	0	0	0	0	0	0	0	0	0	0	0	0	0	0	0	0	0
0	NaN	NaN	NaN	NaN	NaN	0	0	0	0	0	0	0	0	0	0	0	0	0	0	0	0	0	0	0	0	0	0	0	0	0	0.0063427	0.0696522	0.181452	0.147111	0.0434358	0.00355972	0	0	0	0	0	0	0	0	0	0	0	0	0
0	0	0	0	0	0	0	0	0	0	0	0	0	0	0	0	0	0	0	0	0	0	0	0	0	0	0	0	0	0	0	0	0	0	0	0	0	0	0	0	0	0	0	0	0	0	0	0	0	0
0	0	0	0	0	0	0	0	0	0	0	0	0	0	0	0	0	0	0	0	0	0	0	0	0	0	0	0	0	0	0	0	0	0	0	0	0	NaN	NaN	NaN	NaN	NaN	0	0	0	0	0	0	0	0
0	0	0	0	0	0	0	0	0	0	0	0	0	0	0	0	0	0	0	0	0	0	0	0	0	0	0	0	0	0	0	0	0	0	0	0	0	0	0	0	0	0	0	0	0	0	0	0	0	0
0	0	0	0	0	0	0	0	0	0	0	0	0	0	0	0	0	0	0	0	0	0	0	0	0	0	0	0	0	0	0	0	0	0	0	0	0	0	0	0	0	0	0	0	0	0	0	0	0	0
0	0	0	0	0	0	0	0	0	0	0	0	0	0	0	0	0	0	0	0	0	0	0	0	0	0	0	0	0	0	0	0	0	0	0	0	0	0	0	0	0	0	0	0	0	0	0	NaN	NaN	NaN
NaN	NaN	0	NaN	NaN	NaN	NaN	NaN	0	0	0	0	0	0	0	0	0	0	0	0	0	0	0	0	0	0	0	0	0	0	0	0	0	0	0	0	0	0	0	0	0	0	0	0	0	0	0	0	0	0
0	0	0	0	0	0	0	0	0	0	0	0	0	0	0	0	0	0	0	0	0	0	0	0	0	0	0	0	0	0	0	0	0	0	0	0	0	0	0	0	0	0	0	0	0	0	0	0	0	0
0	0	0	0	0	0	0	0	0	0	0	0	0	0	0	0	0	0	0	0	0	0	0	0	0	0	0	0	0	0	0	0	0	0	0	0	0	0	0	0	0	0	0	0	0	NaN	NaN	NaN	NaN	NaN
0	0	0	0	0	0	0	0	0	0	0	0	0	0	0	0	0	0	0	0	0	0	0	0	0	0	0.0069811	0.0727448	0.158889	0.0727448	0.0069811	0	0	0	0	0	0	0	0	0	0	0	0	0	0	0	0	0	0	0
0	0	0	0	0	0	0	0	0	0	0	0	0	0	0	0	0	0	0	0	0	0	0	0	0	0	0	0	0	0	0	0	0	0	0	0	0	0	0	0	0	0	0	0	0	0	0	0	0	0
0	0	0	0	0	0	0	0	0	0	0	0	0	0	0	0	0	0	0	0	0	0	0	0	0	0	0	0	0	0	0	0	0	0	0	0	0	0	0	0	0	0	0	0	0	0	0	0	0	0
0	0	0	0	0	0	0	0	0	0	0	0	0	0	0	0	0	0	0	0	0	0	0	0	0	0	0	0	0	0	0	0	0	0	0	0	0	0	0	0	0	0	0	0	0	0	0	0	0	0
0	0	0	0	0	0	0	0	0	0	0	0	0	0	0	0	0	0	0	0	0	0	0	0	0	0	0	0	0	0	0	0	0.0141616	0.147567	0.322316	0.147567	0.0141616	0	0	0	0	0	0	0	0	0	0	0	0	0
0	0	0	0	0	0	0	0	0	0	0	0	0	0	0	0	0	0	0	0	0	0	0	0	0	0	0	0	0	0	0	0	0	0	0	0	0	0	0	0	0	0	0	0	0	0	0	0	0	0
0	0	0	0	0	0	0	0	0	0	0	0	0	0	0	0	0	0	0	0	0	0	0	0	0	0	0	0	0	0	0	0	0.00482726	0.0503012	0.109868	0.0503012	0.00482726	0	0	0	0	0	0	0	0	0	0	0	0	0
0	0	0	0	0	0	0	0	0	0	0	0	0	0	0	0	0	0	0	0	0	0	0	0	0	0	0.0112448	0.117173	0.255929	0.117173	0.0112448	0	0	0	0	0	0	0	0	0	0	0	0	0	0	0	0	0	0	0
0	0	0	0	0	0	0	0.0129222	0.156974	0.526705	0.642692	0.24552	0.0223217	0	0	0	0	0	0	0	0	0	0	0	0	0	0	0	0	0	0	0	0	0	0	0	0	0	0	0	0	0	0	0	0	0	0	0	0	0
0	0	0	0	0	0.0330363	0.383759	1.16364	1.24356	0.444773	0.0395132	0	0	0	0	0	0	0	0	0	0	0	0	0	0	0	0	0	0	0	0	0	0	0	0	0	0	0	0	0	0	0	0	0	0	0	0	0	0	0
0	0	0	0	0	0	0	0	0	0	0	0	0	0	0	0	0	0	0	0	0	0	0	0	0	0	0	0	0	0	0	0	0	0	0	0	0	0	0	0	0	0	0	0	0	0	0	0	0	0
0	0	0	0	0	0	0	0	0	0	0	0	0	0	0	0	0	0	0	0	0	0	0.0200321	0.20874	0.455929	0.20874	0.0200321	0	0	0	0	0	0	0	0	0	0	0	0	0	0	0	0	0	NaN	NaN	NaN	NaN	NaN	0
0	0	0	0	0	0	0	0	0	0	0	0	0	0	0	0	0	0	0	0	0	0	0	0	0	0	0	0	0	0	0	0	0	0	0	0	0	0	0	0	0	0	0	0	0	0	0	0	0	0
0	0	0	0	0	0	0	0	0	0	0	0	0	0	0	0	0	0	0	0	0	0	0	0	0	0	0	0	0	0	0	0	0	0	0	0	0	0	0	0	0	0	0	0	0	0	0	NaN	NaN	NaN
NaN	NaN	0	0	0	0	0	0	0	0	0	0	0	0	0	0	0	0	0	0	0	0	0	0	0	0	0	0	0	0	0	0	0	0	0	0	0	0	0	0	0	0	0	0	0	0	0	0	0	0
0	0	0	0	0	0	0	0	0	0	0	0	0	0	0	0	0	0	0	0	0	0	0	0	0	0	0	0	0	0	0	0	0	0	0	0	0	0	0	0	0	0	0	0	0	0	0	0	0	0
0	0	0	0	0	0	0	0	0.0513186	0.5574	1.404	1.05021	0.287313	0.0226477	0	0	0	0	0	0	0	0	0	0	0	0	0	0	0	0	0	0	0	0	0	0	0	0	0	0	0	0	0	0	0	0	0	0	0	0
0	0	0	0	0	0	0	0	0	0	0	0	0	0	0	0	0	0	0	0	0	0	0	0	0	0	0	0	0	0	0	0	0	0	0	0	0	0	0	0	0	0	0	0	0	0	0	0	0	0
0	0	0	0	0.0128806	0.154654	0.506095	0.599309	0.225814	0.0204346	0	0	0	0	0	0	0	0	0	0	0	0	0	0	0	0	0	0	0	0	0	0	0	0	0	0	0	0	0	0	0	0	0	0	0	0	0	0	0	0
0	0	0	0	0	0	0	0	0	0	0	0	0	0	0	0	0	0	0	0	0	0	0	0	0	0	0	0	0	0	0	0.00229712	0.0239365	0.0522821	0.0239365	0.00229712	0	0	0	0	0	0	0	0	0	0	0	0	0	0
0	0	0	0	0	0	0	0	0	0	0	0	0	0	0	0	0	0	0	0	0	0	0	0	0	0	0	0	0	0	0	0	0	0	0	0	0	0	0	0	0	0	0	0	0	0	0	0	0	0
0	0	0	0.0282999	0.330026	1.01021	1.09454	0.394407	0.0351343	0.0185739	0.206205	0.554662	0.481689	0.150496	0.0126602	0	0	0	0	0	0	0	0	0	0	0	0	0	0	0	0	0	0	0	0	0	0	0	0	0	0	0	0	0	0	0	0	0	0	0
0	0	0	0	0	0	0	0	0.0405934	0.422993	0.923901	0.422993	0.0405934	0	0	0	0	0	0	0	0	0	0	0	0	0	0	0	0	0	0	0	0	0	0	0	0	0	0	0	0	0	0	0	0	0	0	0	0	0
0	0	0	0	0	0	0	0	0	0	0	0	0	0	0	0	0	0	0	0	0	0	0	0	0	0	0	0	0	0	0	0	0	0	0	0	0	0	0	0	0	0	0	0	0	0	0	0	0	0
0	0	0	0	0	0	0	0	0	0	0	0	0	0	0	0	0	0	0	0	0	0	0	0	0	0	0	0	0	0	0	0	0	0	0	0	0	0	0	0	0	0	0	0	0	0	0	0	0	0
0	0	0	0	0	NaN	NaN	NaN	NaN	NaN	NaN	0	0	0	0	0	0	0	0	0	0	0	0	0	0	0	0	0	0	0	0	0	0	0	0	0	0	0	0	0	0	0	0	0	0	0	0	0	0	0
0	0	0	0	0	0	0	0	0	0	0	0	0	0	0	0	0	0	0	0	0	0	0	0	0	0	0	0	0	0	0	0	0	0	0	0	0	0	0	0	0	0	0	0	0	0	0	0	0	0
0	0	0	0	0	0	0	0	0	0	0	0	0	0	0	0	0	0	0	0	0	0	0	0	0	0	0	0	0	0	0.00752966	0.0784609	0.171374	0.0784609	0.00752966	0	0	0	0	0	0	0	0	0	0	0	0	0	0	0
0	0	0	0	0	0	0	0	0	0	0	0	0	0	0	0	0	0	0	0	0	0	0	0	0	0	0	0	0	0	0	0	0	0.0118524	0.143775	0.480981	0.584855	0.223074	0.0202703	0	0	0	0	0	0	0	0	0	0	0
0	0	0	0	0	0	0	0	0	0	0	0	0	0	0	0	0	0	0	0	0	0	0	0	0	0.00843126	0.0878558	0.191895	0.0878558	0.00843126	0	0	0	0	0	0	0	0	0.0298707	0.31126	0.679854	0.31126	0.0298707	0	0	0	0	0	0	0
0	0.0315333	0.338229	0.8182	0.548109	0.132039	0.00964525	0	0	0	0	0	0	0	0	0	0	0	0	0	0	0	0	0	0	0	0	0	0	0	0	0	0	0	0	0	0	0	0	0	0	0	0	0	0	0	0	0	0	0
0	0	0	0	0	0	0	0	0	0	0	0	0	0	0	0	0	0	0	0	0	0	0	0	0	0	0	0	0	0	0	0	0	0	0	0	0	0	0	0	0	0	0	0	0	0	0	0	0	0
0	0	0	0	0	0	0	0	0	0	0	0	0	0	0	0	0	0	0	0	0	0	0	0	0	0	0	0	0	0	0	0	0	0	0	0	0	0	0	0	0	0	0	0	0	0	0	0	0	0
0	0	0	0	0	0	0	0	0	0	0	0	0	0	0	0	0	0	0	0	0	0	0	0	0	0	0	0	0	0	0	0	0	0	0	0	0	0	0	0	0	0	0	0	0	0	0	0	0	0
0	0	0	0	0	0	0	0	0	0	0	0	0	0	0	0	0	0	0	0	0	0	0	0	0	0	0	0	0	0	0	0	0	0	0	0	0	0	0	0	0	0	0	0	0	0	0	0	0	0
0	0	0	0	0	0	0	0	0	0	0	0	0	0	0	0	0	0	0	0	0	0	0	0	0	0	0	0	0	0	0	0	0	0	0	0	0	0	0	0	0	0	0	0	0	0	0	0	0	0
0	0	0	0	0	0	0	0	0	0	0	0	0	0	0	0	0	0	0	0	0	0	0	0	0	0	0.00338272	0.0372815	0.0981726	0.0815151	0.024565	0.0020328	0	0	0	0	0	0	0	0	0	0	0	0	0	0	0	0	0	0
0	0	0	0	0	0	0	0	0	0	0	0	0	0	0	0	0	0	0	0	0	0	0	0	0	0	0	0	0	0	0	0	0	0	0.0168154	0.175221	0.382717	0.175221	0.0168154	0	0	0	0	0	0	0	0	0	0	0
0	0	0	0	0	0	0	0	0	0	0	0	0	0	0	0	0	0	0	0	0	0	0	0	0	0	0	0	0	0	0	0	0	0	0	0	0	0	0	0	0	0	0	0	0	0	0	0	0	0
0	0	0	0	0	0	0	0	0	0	0	0	0	0	0	0	0	0	0	0	0	0	0	0	0	0	0	0	0	0	0	0	0	0	0	0	0	0	0	0	0	0	0	0.0107992	0.153121	0.681993	1.17431	0.735036	0.178522	0.0132368
0	0	0	0	0	0	0	0	0	0	0	0	0	0	0	0	0	0	0	0	0	0	0	0	0	0	0	0	0	0	0	0	0	0	0	0	0	0	0	0	0	0	0	0	0	0	0	0	0	0
0	0	0	0	0	0	0	0	0	0	0	0	0	0	0	0	0	0	0	0	0	0	0	0	0	0	0	0	0	0.0141628	0.14758	0.322344	0.14758	0.0141628	0	0	0	0	0	0	0	0	0	0	0	0	0	0	0	0
0	0	0	0	0	0	0	0	0	0	0	0	0	0	0	0	0	0	0	0	0	0	0	0	0	0	0	0	0	0	0	0	0	0	0	0	0	0	0	0	0	0	0	0	0	0	0	0	0	0
0	0	0	0	0	0	0	0	0	0	0	0	0	0	0	0	0	0	0	0	0	0	0	0	0	0	0	0	0	0	0	0	0	0	0	0	0	0	0	0	0	0	0	0	0	0	0	0	0	0
0	0	0	0	0	0	0	0	0	0	0	0	0	0	0	0	0	0	0	0	0	0	0	0	0	0	0	0	0	0	0	0	0	0	0	0	0	0	0	0	0	0	0	0	0	0	0	NaN	NaN	NaN
NaN	NaN	0	0	0	0	0	0	0	0	0	0	0	0	0	0	0	0	0	0	0	0	0	0	0	0	0	0	0	0	0	0	0	0	0	0	0	0	0	0	0	0	0	0	0	0	0	0	NaN	NaN
0	0.0131011	0.195225	1.0249	2.84365	5.21032	7.0659	7.23494	6.24089	4.81773	3.00167	1.95843	1.73198	1.15616	0.343573	0.0286349	0	0	0	0	0	0	0	0	0	0	0	0	0	0	0	0	0.00758557	0.100373	0.394902	0.564494	0.229841	0.0213292	0	0	0	0	0	0	0	0	0	0	0	0
0	0	0	0	0	0	0	0	0	0	0	0	0	0.0131171	0.143659	0.371237	0.295461	0.0858107	0.00697619	0	0	0	0	0	0.0131548	0.137076	0.299402	0.137076	0.0131548	0	0	0.00718067	0.106515	0.493651	0.835956	0.854916	2.15865	4.5548	6.84995	8.21008	8.21108	7.38685	6.14068	4.88091	3.17306	1.37887	0.928667	1.41186	1.23305	0.524757
0.385988	0.339698	0.114474	0.00994094	0	0	0	0	0	0	0	0	0	0	0	0	0	0	0	0	0	0	0	0	0	0	0.00291482	0.0303732	0.0663411	0.0303732	0.00291482	0.0339852	0.422257	1.57442	2.91808	3.56116	3.33135	3.45507	3.82152	3.49978	2.83377	2.62939	2.70464	2.65917	2.16237	0.967309	0.190298	0.0125131	0	0
0	0	0	0	0	0	0	0	0	0	0	0	0	0	0	0	0	0.00934631	0.113904	0.384789	0.473222	0.181414	0.0165129	0	0	0	0	0	0	0	0.0325178	0.377248	1.19137	1.84916	2.81916	4.57312	6.26753	7.13862	6.64057	5.46494	4.4619	3.71367	2.75617	1.4479	0.380431	0.0302952	0	0	0	0
0	0	0	0	0	0	0	0	0	0	0	0	0	0	0	0	0.0319291	0.340103	0.803746	0.500987	0.108972	0.00739363	0	0	0	0	0	0	0	0	0	0.034023	0.464737	2.05853	4.42777	6.00572	6.87096	7.57761	8.08611	8.23901	7.98649	6.82601	4.65552	2.98929	2.19563	1.99034	1.99204	1.32383	0.387484	0.032068
0	0	0	0	0	0	0	0	0	0	0	0	0.00882873	0.11235	0.413024	0.555229	0.220912	0.020353	0	0	0	0	0	0	0	0	0.00462755	0.0482201	0.105322	0.0482201	0.00462755	0.0630248	0.755541	2.55642	3.98576	4.55051	5.23594	5.88198	6.39701	6.54288	NaN	NaN	NaN	NaN	NaN	0.819106	0.190598	0.0143181	0	0
0	0	0	0	0	0	0	0	0	0	0	0	0	0	0	0	0	0	0	0	0	0	0	0	0	0	0	0	0	0	0	0.00708118	0.131193	0.841709	2.32077	3.42576	3.81184	4.0095	3.98513	3.56713	3.20271	3.54543	3.62624	2.65653	1.48779	0.437595	0.0368951	0	0	0
0	0	0	0	0	0.0376092	0.401455	0.955579	0.609439	0.137207	0.00955814	0	0	0	0	0	0	0	0	0	0	0	0	0	0	0	0	0	0	NaN	NaN	NaN	NaN	NaN	3.78398	4.31551	4.84747	5.29754	5.3927	4.96552	3.94249	2.61337	1.19046	0.276659	0.0207281	0	0	0	0	0
0	0	0	0	0	0	0	0	0	0	0	0	0	0	0	0	0	0	0	0	0	0	0	0	0	0	0	0	0	0	0	0.00813312	0.146769	0.906788	2.38199	3.512	4.2688	4.51157	4.36562	3.92594	3.05363	2.212	1.60662	0.556216	0.0496077	0	0	0	0	0
0	0	0	0	0	0	0	0	0	0	0	0	0	0	0	0	0	0	0	0	0	0	0	0	0	0	0	0	0	0	0	0	0	0	0.0191781	0.279626	1.3625	3.06988	3.75811	3.07418	1.80407	0.54628	0.296292	0.898388	1.43454	1.19211	0.393038	0.0340709	0	0
0	0	0	0	0	0	0	0	0	0	0	0	0	0	0	0	0	0	0	0	0	0	0	0	0	0	0.00304466	0.0317261	0.0692963	0.0317261	0.00304466	0	0.0172987	0.226475	0.922578	1.75614	1.94074	1.71553	1.9964	2.82341	3.45556	3.20581	1.73357	0.43083	0.033033	0	0	0	0	0
0	0	0	0	0	0	0	0	0	0	0	0	0	0	0	0	0	0	0	0	0	0	0	0	0	0	0	0	0	0	0	0	0	0	0.0480483	0.580889	1.99633	3.0967	3.24477	3.28793	3.19192	2.64925	2.03325	1.65537	1.24962	0.426802	0.0377585	0	0	0
0	0	0	0	0	0	0	0	0	0	0	0	0	0	0	0	0	0	0	0	0	0	0	0	0	0	0	0	0	0.00650996	0.0678353	0.148166	0.0678353	0.0477779	0.473016	1.47839	2.4717	3.8364	4.60414	4.35947	4.25203	4.3159	3.60519	2.0613	0.573194	0.0467822	0	0	0	0
0	0	0	0	0	0	0	0	0	0	0	0	0	0	0	0	0	0	0	0.0118017	0.122976	0.268605	0.122976	0.0118017	0	0	0.0027937	0.0291111	0.0635844	0.0291111	0.0119556	0.0954695	0.228594	0.383545	1.36012	2.83731	3.42994	3.49753	3.02497	2.50082	2.09014	1.67761	1.2364	0.594958	0.137055	0.0101149	0	0	0	0
0	0	0	0	0	0	0	0	0	0	0	0	0	0	0	0	0	0	0	0	0	0	0	0	0	0	0	0	0	0	0.00620709	0.114123	0.722745	1.96907	3.05786	3.98219	4.92692	5.98833	6.4533	5.63457	4.11942	2.30446	1.1323	1.31787	1.49711	0.910507	0.245319	0.0195587	0	0
0	0	0	0	0	0	0	0	0	0	0	0	0	0	0	0	0	0	0	0	0	0	0	0	0	0	0	0	0	0	0	0	0	0	0	0	0	0.0114136	0.156068	0.689156	1.44394	1.79617	1.74942	1.40223	0.633725	0.127549	0.00854289	0	0.0154529	0.170672
0.466125	0.574136	0.941243	1.26676	0.523207	0.0488785	0	0	0	0	0	0	0	0	0	0	0	0	0	0	0	0	0	0	0	0	0	0	0	0	0	0	0	0.0294335	0.353932	1.21977	2.04205	2.49754	2.55141	2.37429	2.10952	1.30703	0.373793	0.0307257	0	0	0	0	0	0
0	0	0	0	0.0153624	0.19404	0.71102	1.01114	NaN	NaN	NaN	NaN	NaN	0.702061	0.540247	0.152029	0.012164	0	0	0	0	0	0	0	0	0	0	0	0	0	0	0	0.018547	NaN	NaN	NaN	NaN	NaN	3.18632	3.23703	2.64544	1.98442	1.73787	1.48644	0.911988	0.265578	0.0220784	0	0	0
0	0	0	0	0	0	0	0	0	0	0	0	0	0	0	0	0	0	0	0	0	0	0	0	0	0	0	0	0	0	0	0	0.0655444	0.782094	2.62889	4.20841	5.59367	7.82516	8.97773	7.74298	5.7384	4.21136	3.46977	3.05168	2.57604	1.987	1.34418	0.600795	0.132073	0.00952797
0	0	0	0	0	0	0	0	0	0	0	0	0	0	0	0	0	0	0	0	0	0	0	0	0	0	0	0	0	0.0164145	0.228922	1.08431	2.7372	4.57116	6.09016	7.71695	9.07439	9.71246	9.21537	7.49202	5.58683	4.38373	3.33192	2.15693	1.36182	0.636049	0.146628	0.0108456	0	0.0191519
0.212664	0.572366	0.497646	0.155622	0.0130967	0	0	0	0	0	0	0	0	0	0	0	0	0	0	0	0	0	0	0	0	0	0	0	0	0	0	0.0138985	0.217239	1.22375	3.60949	6.86356	9.97981	11.8527	11.5507	9.99626	7.61256	5.3883	4.11962	3.00883	1.80292	0.978979	1.00614	1.05409	0.416635	0.214065
0.388128	0.177698	0.0170531	0	0	0	0	0	0	0	0	0	0	0	0	0	0	0	0	0	0	0	0	0	0	0	0	0	0	0	0	0.0111419	0.181661	1.04753	2.92043	5.04855	6.96326	8.15004	8.42961	8.2379	7.24558	6.12017	5.42337	4.3249	3.35997	2.61597	2.10359	1.87359	1.10076	0.290837
0.0229285	0	0	0	0	0	0	0	0	0	0	0	0	0	0	0	0	0	0	0	0	0	0	0	0	0	0	0	0	0	0	0.0542139	0.679485	2.54544	4.53231	5.47537	6.22668	7.01559	6.88048	5.90976	5.20167	4.79035	4.27668	3.30618	2.35208	1.90287	1.51675	0.880371	0.248655	0.020431
0	0	0	0	0	0	0	0	0	0	0	0	0	0	0	0	0	0	0	0	0	0	0	0	0	0	0	0	0	0	0.00306938	0.0319837	0.0698587	0.0733386	0.496683	1.6575	2.59132	2.99671	3.24169	3.07797	2.543	1.90425	1.58386	1.57932	1.57484	1.57095	1.24764	0.423796	0.0373082	0
0	0	0	0	0	0	0	0	0	0	0.0371123	0.386719	0.844671	0.386719	0.0371123	0	0	0	0	0	0	0	0	0	0	0	0	0	0	0	0.0373413	0.454296	1.65202	3.29112	5.05871	5.70944	5.3932	5.69839	6.00412	5.33464	4.3472	3.42852	2.55814	1.98398	1.75114	1.09715	0.626643	0.955391	0.876285	0.289998
0.0250003	0	0	0	0	0	0	0	0	0	0	0	0	0	0	0	0	0	0	0	0	0	0	0	0	0	0	0	0.00392658	0.0409159	0.125	0.529813	2.20414	4.88187	6.42258	5.9198	5.12947	5.2883	5.74102	5.02145	3.71932	2.68484	1.68171	0.518495	0.0442621	0	0	0	0	0
0	0	0	0	0	0	0	0	0	0	0	0	0	0	0	0	0	0	0	0	0	0	0	0	0	0	0	0	0	0	0.0124642	0.195592	1.07638	2.82798	4.05142	3.98516	4.13131	4.82283	5.65172	5.83477	5.49636	4.74442	3.18146	1.74198	0.709516	0.155255	0.0113177	0	0	0
0	0	0	0	0	0	0	0	0	0	0	0	0	0	0	0	0	0	0	0	0	0	0	0	0	0	0	0	0	0	0	0.0276888	0.352638	1.34846	2.35849	2.85862	3.73706	3.94505	2.7969	1.93078	1.75892	1.6051	0.948059	0.257945	0.0207121	0	0	0	0	0
0	0	0	0.0195953	0.230186	0.716894	0.795902	0.290501	0.0259981	0	0	0	0	0	0	0	0	0	0	0	0	0	0	0	0	0	0	0	0	0	0.00780159	0.180905	1.37554	4.184	6.57664	7.13891	6.42477	5.83771	5.54123	4.69105	3.41259	2.15614	0.986858	0.235306	0.0179183	0	0	0	0	0
0.00943203	0.136468	0.612561	0.967354	0.407321	0.0381843	0	0	0	0	0	0	0	0	0	0	0	0	0	0	0	0	0	0	0	0	0	0	0	0.00335356	0.0349449	0.0763267	0.0526109	0.270858	1.33387	2.78214	2.86719	2.50778	2.6869	2.79383	2.45356	2.57011	2.56408	1.58072	0.440095	0.0356816	0	0	0.0149079	0.155344
0.339302	0.155344	0.0149079	0	0	0	0	0	0	0	0	0	0	0	0	0	0	0	0	0	0	0	0	0	0	0	0	0	0	0	0	0.00556596	0.096933	0.59853	1.72689	2.95568	3.61281	3.50209	4.02644	4.92642	4.87533	3.76684	2.50143	1.53526	0.609223	0.537324	0.699088	0.283253	0.026246	0
0	0	0	0	0	0	0	0	0	0	0	0	0	0	0	0	0	0	0	0	0	0	0	0	0	0	0	0	0	0.0076921	0.144555	0.921615	2.39254	3.11858	3.32868	4.28632	5.5082	6.36553	6.49702	5.5957	4.35952	2.87709	1.63486	0.496568	0.0424542	0.00755786	0.110526	0.503085	0.801875	0.338626
0.0673671	0.379008	0.894509	0.555175	0.119957	0.00809595	0	0	0	0	0	0	0	0	0	0	0	0	0	0	0	0	0	0	0	0	0	0	0	0	0	0	0	0	0	0	0	0	0	0	0	0	0	0	0	0	0	0	0	0
0	0	0	0	0	0	0	0	0	0	0.0164793	0.171718	0.375067	0.171718	0.0164793	0	0	0	0.029497	0.307366	0.671349	0.307366	0.029497	0	0.0105651	0.136496	0.515609	0.711072	0.285714	0.0264053	0	0	0	0	0.0417631	0.492801	1.60055	2.33344	2.55174	2.7557	2.42513	1.60053	0.502288	0.0431508	0	0	0	0.0326226	0.345254	0.797907
0.460985	0.0880432	0.00531856	0	0	0	0	0	0	0	0	0	0	0	0	0	0	0	0	0	0	0	0	0	0	0	0	0	0	0	0	0	0	0.0580718	0.68283	2.18727	2.98725	2.5033	1.73457	1.15571	0.425754	0.471384	0.955818	0.437605	0.0419957	0	0	0	0	0
0	0	0	0	0	0	0	0	0	0	0	0	0	0	0	0	0	0	0	0	0	0	0	0	0	0	0	0	0	0	0	0	0.00831643	0.118108	0.56874	1.44375	2.7018	4.29317	NaN	NaN	NaN	NaN	NaN	0.147623	0.00887662	0	0	0	0	0
0	0	0	0	0	0	0	0	0	0	0	0	0	0	0	0	0	0	0	0	0	0	0	0	0	0	0	0	0.00661219	0.0689006	0.150493	0.0747605	0.114885	0.711032	2.1072	3.31833	3.31932	2.73883	2.80151	3.17642	2.7326	1.98532	1.73058	1.29853	0.42642	0.0370512	0	0	0	0
0	0	0	0	0	0	0	0	0	0	0	0	0	0	0	0	0	0	0.00953317	0.127684	0.512345	0.744488	0.304904	0.0283459	0	0	0	0	0	0	0	0	0	0.0619003	0.694714	1.96571	2.23687	2.05606	1.92204	1.10324	0.282088	0.0218497	0	0	0	0	0	0	0	0
0	0	0	0	0	0	0	0.0231773	0.276373	0.890759	1.03491	0.386422	0.0348595	0	0	0	0	0	0	0	0	0	0	0	0	0	0	0	0	0	0	0.00217089	0.0378056	0.225849	0.607924	1.16272	2.15249	3.26852	4.10302	3.71794	2.47938	1.00339	0.194786	0.0129348	0	0	0	0	0	0
0	0	0	0	0	0	0	0	0	0	0	0	0	0.0203115	0.219034	0.539229	0.379708	0.0972537	0.00738392	0	0	0	0	0	0	0	0	0	0	0	0	0	0	0.0179592	0.225241	0.847648	1.53119	1.82965	1.87013	2.06282	2.37809	2.08605	1.68904	1.23918	0.416267	0.0366091	0	0	0	0
0	0	0	0	0	0	0	0	0	0	0	0	0	0	0	0	0	0	0	0	0	0	0	0	0	0	0	0	0	0	0	0	0	0.0178055	0.247793	1.09249	2.05312	2.08461	1.89234	1.3595	1.00203	1.2088	0.986961	0.319033	0.027378	0	0	0	0	0
0	0	0	0	0	0	0	0	0.0179929	0.195159	0.489428	0.362031	0.0979031	0.00766874	0	0	0	0	0	0	0	0	0	0	0	0.00486013	0.0506437	0.110616	0.0506437	0.00486013	0	0	0	0	0	0	0	0	0	0	0	0	0	0	0	0	0	0	0	0
0	0	0	0	0	0	0	0	0	0	0	0	0	0	0	0	0	0	0	0	0	0	0	0	0	0	0	0	0	0	0	0	0	0.00864327	0.159163	0.968936	2.2595	2.53635	2.59235	2.81647	2.41465	1.4194	0.741448	0.487493	0.169974	0.0152639	0	0	0	0
0	0	0	0	0	0	0	0	0	0	0	0	0	0	0	0	0	0	0	0.0184707	0.192469	0.42039	0.192469	0.0184707	0	0.0157061	0.163661	0.357469	0.163661	0.0157061	0	0	0	0.0259121	0.305138	1.00129	1.61044	2.178	2.65271	2.64536	2.57488	1.97917	0.658444	0.0575147	0	0	0	0	0	0
0	0	0	0	0	0	0	0	0	0	0.00960587	0.133903	0.570908	0.869545	0.361886	0.0338073	0	0	0	0	0	0	0	0	0	0.00434463	0.0452721	0.0988833	0.0452721	0.00434463	0	0	0.022348	0.312166	1.39833	2.72386	2.55636	1.31731	0.36745	0.476223	1.28266	1.26973	0.788781	1.17896	1.24406	0.44942	0.0400715	0	0	0
0	0	0	0	0	0	0	0	0	0	0	0	0	0	0	0	0	0	0	0	0	0	0	0	0	0	0	0	0	0	0	0	0.0169504	0.21851	0.886749	1.85507	2.54722	2.75058	2.89774	2.40553	1.71989	1.08286	0.338867	0.0291266	0	0	0	0	0	0
0	0	0	0	0	0	0	0	0	0	0	0	0	0	0	0	0	0	0	0	0	0	0	0	0	0	0	0	0.00293579	0.0407388	0.172554	0.270781	0.277739	1.19083	4.23191	8.67045	11.4377	11.8743	10.819	8.64982	6.63329	4.69294	3.32736	2.45326	1.29867	0.44901	0.683313	1.2393	0.707023	0.143103
0.00921782	0	0	0	0	0	0	0	0	0	0	0	0	0	0	0	0	0	0	0	0	0	0	0	0	0	0	0	0	0	0	0	0	0.0328487	0.418014	1.62486	3.07849	3.90067	4.16913	3.88023	2.7616	1.29677	0.311427	0.0237922	0	0	0	0	0	0
0	0	0.0245058	0.255356	0.557749	0.255356	0.0245058	0	0	0	0	0	0	0	0	0	0	0	0	0	0	0	0	0	0	0	0	0.00408414	0.0425577	0.0929546	0.0425577	0.012993	0.16157	1.00367	2.63637	3.7769	4.47633	5.22733	5.90337	5.64078	3.92333	1.74173	0.42324	0.324528	0.743031	0.555162	0.151701	0.0119504	0	0
0	0	0	0	0	0	0	0	0	0	0	0	0	0	0	0	0	0	0	0	0	0	0	0	0	0	0	0	0	0	NaN	NaN	NaN	NaN	NaN	1.41633	2.95287	5.05474	6.42893	5.54025	3.60948	2.73895	2.57716	1.46313	0.372468	0.140479	0.378594	0.503695	0.623376	1.07887
0.675594	0.151363	0.010506	0	0	0	0	0	0	0	0.0130317	0.183758	0.853451	1.85789	2.2052	1.6577	0.859597	0.231629	0.0187725	0	0	0	0	0	0	0	0	0	0	0	0	0.0556116	0.674953	2.39974	4.37147	6.18816	7.85752	9.45937	9.98527	8.71445	6.65933	4.83015	3.26039	1.95063	1.00367	1.18545	0.979503	0.304313	0.0255357	0
0	0	0	0	0	0	0	0	0	0	0	0	0	0	0	0	0	0	0	0	0	0	0	0	0	0	0	0	0	0.00922212	0.159582	0.977242	2.7835	4.61939	5.30371	4.53303	4.69479	6.05264	6.75547	5.87453	3.91075	2.64036	1.93411	1.06243	1.28909	1.35444	0.778367	0.722922	0.846053	0.338012
0.0312741	0	0	0	0	0	0	0	0	0	0.0359961	0.375088	0.819268	0.375088	0.0359961	0	0	0	0	0	0	0	0	0	0	0	0	0	0.0102401	0.110611	0.27378	0.244433	0.590541	1.48857	1.79279	2.20001	2.88411	3.50948	3.71724	4.2615	3.69255	2.13104	0.87288	0.205424	0.0158103	0	0	0	0	0
0	0	0	0	0	0.0357384	0.372402	0.813402	0.372402	0.0357384	0	0	0	0	0	0	0	0	0	0	0	0	0	0	0	0	0	0	0	0	0	0.0358451	0.441976	1.58767	2.61472	2.94653	3.48315	4.30892	4.67779	4.02018	2.74421	1.36172	0.351515	0.0278769	0	0	0	0	0	0
0	0	0	0	0	0	0	0	0	0	0	0	0	0	0	0	0	0	0	0	0	0	0	0	0	0	0	0	0	0	0.0231952	0.288133	1.09489	2.23995	3.256	3.50299	3.88599	4.81974	4.65978	3.3598	2.33766	1.55055	0.501169	0.0435595	0	0	0	0	0.00603535	0.0906278
0.426401	0.694205	0.295072	0.027738	0	0	0	0	0	0	0	0	0	0	0	0	0	0	0	0	0	0	0	0	0	0	0	0	0	0	0	0.0169791	0.241053	1.12889	2.48452	3.2604	3.72728	3.9868	2.81418	1.17226	0.251625	0.018155	0	0	0	0	0	0	0	0
0	0	0	0	0	0	0	0	0	0	0	0	0	0	0	0	0	0	0	0	0	0	0	0	0	0	0	0	0	0	0.0213118	0.265013	1.00633	2.04873	3.06842	3.64761	4.19165	4.79893	4.40525	3.23019	2.5962	2.24924	1.55346	0.494361	0.0425879	0	0	0	0	0
0	0	0	0	0	0	0	0	0.0303937	0.323641	0.763983	0.474465	0.102619	0.00693128	0	0	0	0	0	0	0	0	0	0	0	0	0	0	0	0	0.0218071	0.273684	1.03456	1.90543	2.36145	2.31939	1.91639	1.37664	0.542918	0.374739	0.487456	0.199901	0.0185916	0	0	0	0	0	0	0
0	0	0	0	0	0	0.0253162	0.263801	0.576193	0.263801	0.0253162	0	0	0	0	0	0	0	0	0	0	0	0	0	0	0	0	0	0	0	0	0	0.047769	0.564994	1.86157	2.8803	3.37636	3.62868	3.46117	2.76833	1.74446	1.16502	1.52269	1.42846	0.706455	0.164618	0.0122616	0	0	0
0	0	0	0	0	0	0	0	0	0	0	0.0159187	0.173466	0.441395	0.33862	0.0950067	0.00758985	0	0	0	0	0	0	0	0	0	0	0	0	0	0	0	0.0313753	0.387861	1.40146	2.31448	2.46365	2.32188	2.02214	1.47097	0.592127	0.101966	0.00598938	0	0	0	0	0	0	0
0	0	0	0	0	0	0	0	0	0	0	0	0	0	0	0	0	0	0	0	0	0	0	0	0	0	0	0	0	0	0.0164925	0.171856	0.392136	0.378463	0.762042	1.27859	1.60076	1.75532	1.17904	0.343311	0.0283146	0	0	0	0	0	0	0	0	0
0	0	0	0	0	0	0	0	0	0	0	0	0	0	0.0131535	0.156466	0.501563	0.578687	0.215344	0.0194036	0	0	0	0	0	0	0	0	0	0	0	0.0182024	0.245069	1.0594	2.22145	2.90695	3.37539	4.07762	3.78663	2.42141	0.977796	0.20458	0.0145117	0	0	0	0	0	0	0
0	0	0	0	0	0	0	0	0	0	0	0	0	0	0	0	0	0	0	0	0	0	0	0	0	0	0	0.00559938	0.0583469	0.127441	0.0583469	0.00559938	0.0998273	1.23091	4.45115	7.55828	8.45129	7.9156	6.75244	5.22346	3.73826	2.31298	1.21599	0.350846	0.0294238	0	0	0	0.0234154	0.299468
1.13046	1.70957	1.04486	0.258474	0.0194813	0	0	0	0	0	0	0	0	0	0	0	0	0	0	0	0	0	0	0	0	0	0	0	0	0	0	0	0	0	0	0.132378	1.62488	5.76038	9.09418	8.71916	7.11607	5.52054	3.67205	2.80128	2.59803	1.84428	0.726993	0.133505	0.00849548	0
0	0	0	0	0	0	0	0	0	0	0	0	0	0	NaN	NaN	NaN	NaN	NaN	0	0	0	0	0	0	0	0	0	0.00487814	0.0938836	0.624292	1.81689	3.21368	4.62642	5.42391	5.75881	5.38106	4.78305	4.21042	3.17435	2.16994	1.60478	1.07886	1.01177	0.415588	0.0391953	0	0	0	0
0	0	0	0	0	0	0	0	0	0	0	0.0334089	0.348129	0.760383	0.348129	0.0334089	0	0	0	0	0	0	0	0	0	0	0.00686338	0.0715181	0.15621	0.0715181	0.00686338	0.027724	0.366486	1.55315	3.36593	4.87494	5.54743	5.0898	3.50614	1.90271	0.580924	0.37617	0.943911	0.920175	0.311739	0.0271286	0	0	0	0
0	0	0	0	0	0	0	0	0	0	0	0	0	0	0	0	0	0	0	0	0	0	0	0	0	0	0	0	0	0.0160146	0.172554	0.523107	1.46063	3.82431	5.7187	7.10446	8.31895	8.31532	7.2787	4.99191	2.14546	0.929097	1.0132	1.14767	1.38855	1.29866	0.732839	0.194781	0.0155184	0
0	0	0	0	0	0	0	0	0	0	0	0.0319075	0.351548	0.924861	0.766374	0.230557	0.0190638	0	0	0	0	0	0	0	0	0	0.00329933	0.0343798	0.0750925	0.0343798	0.00329933	0	0	0.00956839	0.156571	0.902624	2.49223	4.23629	5.36056	4.92426	3.66959	2.46993	1.62199	0.782773	0.188922	0.0143783	0	0	0	0
0	0	0	0	0	0	0	0	0	0	0	0	0	0	0	0	0	0	0	0	0	0.0117891	0.122845	0.268318	0.122845	0.0117891	0	0	0	0	0	0	0	0.0247886	0.299022	0.988494	1.18508	0.449098	0.0826426	0.489728	1.57091	2.36353	2.53157	2.09641	1.81777	1.36959	0.622978	0.136662	0.00983946	0
0	0	0	0	0	0	0	0	0	0	0	0	0	0	0	0	0	0	0	0	0	0	0	0	0	0	0	0	0	0	0	0	0	0.0437114	0.548647	2.08077	3.89015	4.93081	5.01855	4.33733	3.21562	2.15302	1.24466	1.18907	1.21612	0.459925	0.0418495	0	0	0
0	0	0	0	0	0	0	0	0	0	0	0	0	0	0	0	0	0	0	0	0	0	0	0	0	0	0	0	0	0	0	0.0285948	0.386929	1.67875	3.47966	4.48493	5.04024	5.379	4.49512	2.67268	0.778872	0.0649906	0	0	0	0	0	0	0	0.030781
0.320745	0.700571	0.320745	0.030781	0	0	0	0	0	0	0	0	0	0	0	0	0	0	0	0	0	0	0	0	0	0	0	0	0.0032986	0.0653479	0.430659	1.12715	1.63465	2.35941	3.22098	3.35057	3.50792	3.91307	3.37148	2.10431	1.05928	0.297824	0.0247594	0	0	0	0	0	0	0
0.0266327	0.294915	0.787427	0.673446	0.207901	0.0173958	0	0	0	0	0	0	0	0	0	0	0	0	0	0	0.00639872	0.0666762	0.145634	0.0666762	0.00639872	0	0	0	0	0	0	0.0517348	0.621129	2.08454	3.02822	3.00122	3.44003	3.77816	3.15503	2.23432	1.85008	0.992263	0.232901	0.0171125	0	0	0	0	0	0
0	0	0	0	0	0	0	0	0	0	0	0	0	0	0	0	0	0	0	0	0	0	0	0	0	0	0	0	0	0	0	0	0.0234156	0.302417	1.206	2.33455	3.13195	3.78755	3.68458	2.7534	1.75576	0.812981	0.193462	0.0146775	0	0	0	0	0	0
0	0	0	0	0	0	0	0	0	0	0	0	0	0	0	0	0	0	0	0	0	0	0	0	0	0.00422513	0.0440269	0.0961636	0.0440269	0.00422513	0.0443143	0.541867	1.94292	3.45408	4.61774	5.33136	5.14686	4.75202	3.96814	2.49196	1.00593	0.211676	0.0150833	0	0	0	0	0	0	0
0	0	0	0	0	0	0	0	0	0	0	0	0	0	0	0	0	0	0	0	0	0	0	0	0	0	0	0.00227235	0.0236784	0.0517185	0.0236784	0.0345284	0.440081	1.92596	3.87318	4.06933	2.85646	2.47542	2.18899	1.89593	1.57748	0.830057	0.241109	0.444868	1.2622	1.47382	0.96626	0.287664	0.0241079	0
0	0	0	0	0	0	0	0	0	0	0	0	0	0	0	0	0	0	0	0	0	0	0	0	0	0	0	0	0	0	0.014279	0.199657	0.931198	2.19593	3.3383	3.71926	2.96195	2.01429	1.3404	0.717221	0.196394	0.0159673	0	0	0	0	0	0	0	0
0	0	0	0	0	0	0	0	0	0	0	0	0	0	0	0	0	0	0	0	0	0	0	0	0	0	0	0	0.00786727	0.0819788	0.179058	0.0996683	0.267303	1.34958	3.77128	6.39546	7.05157	6.08881	4.53791	2.8648	1.6966	0.929648	0.738794	0.292688	0.0274101	0	0	0	0	0
0	0	0	0	0	0	0	0	0	0	0	0	0	0	0	0	0	0	0	0	0	0	0	0	0	0	0	0	0	0	0	0.0264708	0.286142	0.761976	1.11973	2.08374	2.85064	2.88869	2.28884	1.63185	1.03038	0.323051	0.0277879	0	0	0	0	0	0	0
0	0	0	0	0	0	0	0	0	0	0	0	0	0	0	0	0	0	0	0	0	0	0	0	0	0	0	0	0	0	0	0	0	0	0	0	0	0	0	0	0	0	0	0	0	0	0	0	0	0
0	0	0	0	0	0	0	0	0.0150812	0.15715	0.343247	0.15715	0.0150812	0	0	0	0	0	0	0	0	0	0	0	0	0	0	0	0	0	0	0	0.0696314	0.902879	3.64088	7.12298	8.77794	8.24836	6.49525	4.94048	4.36556	2.84194	1.01265	0.590024	0.468257	0.149869	0.0127406	0	0	0
0	0	0	0	0	0.0418247	0.452743	1.12823	0.820917	0.218133	0.0169198	0	0	0	0	0	0	0	0	0	0	0	0	0	0	0	0	0	0	0	0.0445121	0.51041	1.57977	2.46812	3.49352	4.2552	4.48491	4.22512	3.3764	2.17867	1.13644	0.3207	0.0266086	0	0	0	0	0	0	0
0	0	0	0	0	0	0	0.0190825	0.198845	0.434317	0.198845	0.0190825	0	0	0	0	0	0	0	0	0	0	0	0	0	0	0	0	0.00503017	0.0524155	0.140362	0.3347	0.803752	1.4462	2.77958	3.16785	2.83605	2.97046	3.11422	3.00382	2.08782	1.05818	0.917911	0.568846	0.142378	0.0107248	0	0	0	0
0	0	0.0076554	0.106707	0.454913	0.692826	0.288332	0.0269358	0	0	0	0	0	0	0	0	0	0	0	0	0	0	0	0	0	0	0	0	0	0	0.0155024	0.196757	0.760101	1.42847	1.82759	2.10665	2.3888	2.47148	2.11328	1.36672	0.724116	0.904629	0.777061	0.247898	0.0210449	0	0	0	0	0
0	0	0	0	0	0	0	0	0	0	0	0	0	0	0	0	0	0.0223109	0.232485	0.507795	0.232485	0.0223109	0	0	0	0	0	0	0	0	0	0.0566686	0.662687	2.18002	3.81542	5.54438	5.9014	4.94646	3.92292	2.35707	0.866984	0.166265	0.0112254	0	0	0	0	0	0	0
0	0	0	0	0	0	0	0	0	0	0	0	0	0	0	0	0	0	0	0	0	0	0	0	0	0	0	0	0	0	0.0065418	0.118606	0.746052	2.04537	3.10867	3.57824	3.46547	3.0711	2.80546	2.41038	1.40582	0.38625	0.0312272	0	0	0	0	0	0	0
0	0	0	0	0	0	0	0	0	0	0	0	0	0	0	0	0	0	0	0	0	0	0	0	0	0	0	0	0.0241164	0.251298	0.548886	0.294112	0.568572	2.06527	3.45137	3.43611	3.14414	2.18141	0.677621	0.0576289	0	0	0	0	0	0	0	0	0	0
0	0	0	0	0	0	0	0	0	0	0	0	0	0	0	0	0	0	0	0	0	0	0	0	0	0	0	0	0	0	0	0	0	0	0	0.0251877	0.286455	0.82329	0.808558	0.275209	0.0239938	0	0	0	0	0	0	0	0	0
0	0	0	0	0	0	0	0	0	0	0	0	0	0	0	0	0	0	0	0	0	0	0	0.0267004	0.278225	0.607698	0.278225	0.0267004	0	0	0	0	0	0	0	0	0	0	0	0.022955	0.435985	2.70603	6.18833	6.05109	4.2713	2.90539	1.4221	0.344024	0.0261834	0
0	0	0	0	0	0	0	0	0	0	0	0	0	0	0	0	0	0	0	0	0	0	0	0	0	0.00760277	0.0792226	0.173038	0.0792226	0.00760277	0	0	0	0	0	0.0548535	0.601818	1.56348	1.27628	0.549369	0.474242	0.31677	0.0823575	0.00630862	0	0	0	0	0	0.0213269
0.222231	0.485397	0.222231	0.0213269	0.0151767	0.158145	0.34542	0.158145	0.0151767	0	0	0	0	0	0	0	0	0	0	0.00754086	0.105643	0.453653	0.694574	0.289565	0.027065	0	0	0	0	0	0	0	0	0	0	0	0	0	0	0	0	0	0	0	0	0	0	0	0	0
0	0	0	0	0	0	0	0	0	0	0	0	0	0	0	0	0	0	0	0	0	0	0	0	0	0	0	0	0	0	0	0	0	0	0	0	0	0.0271294	0.296328	0.759525	0.59299	0.169193	0.0136334	0	NaN	NaN	NaN	NaN	NaN	0
0	0	0	0	0	0	0	0	0	0	0	0	0	0	0	0	0	0	0	0	0	0	0	0	0	0	0	0	0	0	0	0	0.0462997	0.495388	1.18855	0.837847	0.846732	1.71321	1.31654	0.372702	0.0299121	0	0	0	0	0	0	0	0	0
0	0	0	0	0	0	0	0	0	0	0	0	0	0	0	0	0	0	0	0	0	0	0	0	0	0	0	0	0	0	0	0	0	0	0	0	0	0	0	0	0	0	0	0	0	0	0	NaN	NaN	NaN
NaN	NaN	0	0	0	0	0	0	0	0	0	0	0	0	0	0	0	0	0	0	0	0	0	0	0	0	0	0	0	0	0	0	0	0	0	0	0	0	0	0	0	0	0	0	0	0	0	0	0	0
0	0	0	0	0	0	0	0	0	0	0	0	0	0	0	0	0	0	0	0	0	0	0	0	0	0	0	0	0	0	0	0	0	0	0	0	0	0	0	0	0	0	0	0	0	0	0	0	0	0
0	0	0	0	0	0	0	0	0	0	0	0	0	0	0	0	0	0	0	0	0	0	0	0	0	0	0	0	0	0	0	0	0	0	0	0	0	0	0	0	0	0	0	0	0	0	0	0	0	0
0	0	0	0	0	0	0	0	0	0	0	0	0	0	0	0	0	0	0	0	0	0	0	0	0	0	0	0	0	0	0	0	0	0	0	0	0	0	0	0	0	0	0	0	0	0	0	0	0	0
0	0	0	0	0	0	0	0	0	0	0	0	0	0	0	0	0	0	0	0	0	0	0	0	0	0	0	0	0	0	0	0	0	0	0	0	0	0	0	0	0	0	0	0	0	0	0	0	0	0
0	0	0	0	0	0	0	0	0	0	0	0	0	0	0	0	0	0	0	0	0	0	0	0	0	0	0	0	0	0	0	0	0	0	0	0	0	0.0282103	0.314893	0.860207	0.770429	0.246355	0.0209347	0	0	0	0	0	0	0
0	0	0	0	0	0	0	0	0	0	0	0	0	0	0	0	0	0	0	0	0	0	0	0	0	0	0	0	0	0	0	0	0	0	0	0	0	0	0	0	0	0	0	0	0	0	0	0	0	0
0	0	0	0	0	0	0	0	0	0	0	0	0	0	0	0	0	0	0	0	0	0	0	0	0	0	0	0	0	0	0	0	0	0	0	0	0	0	0	0	0	0	0	0	0	0	0	0	0	0
0	0	0	0	0	0	0	0	0	0	0	0.0100552	0.134369	0.537205	0.778275	0.318404	0.0295914	0	0	0	0	0	0	0	0	0	0	0	0	0	0	0	0	0	0	0	0	0	0	0	0	0	0	0	0	0	0	0	0	0
0	0	0	0	0	0	0	0	0	0	0	0	0	0	0	0	0	0	0	0	0	0	0	0	0	0	0	0	0	0	0	0	0	0	0	0	0	0	0	0	0	0	0	0	0	0	0	0	0	0
0	0	0	0	0	0	0	0	0	0	0	0	0	0	0	0	0	0	0	0	0	0	0	0.0141195	0.147129	0.321359	0.147129	0.0141195	0	0	0	0	0	0	0	0	0	0	0	0	0	0	0	0	0	0	0	0	0	0
0	0	0	0	0	0	0	0	0	0	0.0107185	0.153815	0.693921	1.18518	0.700219	0.156831	0.0110079	0	0	0	0	0	0	0	0	0	0	0	0	0	0	0	0	0	0	0	0	0	0	0	0	0	0	0	0	0	0	0	0	0
0	0	0	0	0	0	0	0	0	0	0	0	0	0	0	0	0	0	0	0	0	0	0	0	0	0	0	0	0	0	0	0	0	0	0	0	0	0	0	0	0	0	0	0	0	0	0	0	0	0
0	0	0	0	0	0	0	0	0	0	0	0	0	0	0	0	0	0	0	0	0	0	0	0	0	0	0	0	0	0	0	0	0	0	0	0	0	0	0	0	0	0	0	0	0	0	0	0	0	0
0	0	0	0	0	0	0	0	0	0.0404498	0.472677	1.45395	1.58637	0.573766	0.0511808	0	0	0	0	0	0	0	0	0	0	0	0	0.00438003	0.0456409	0.099689	0.0456409	0.00438003	0.0117041	0.185987	0.98039	2.08791	1.96073	1.02384	0.262855	0.0207313	0	0	0	0	0	0	0	0	0	0
0	0	0	0	0	0	0	0	0	0	0	0	0	0	0	0	0	0	0	0	0	0	0	0	0	0	0	0.00436788	0.0455143	0.0994124	0.0455143	0.00436788	0	0	0	0	0	0	0	0	0	0	0	0	0	0	0	0	0	0
0	0	0	0	0	0	0	0	0	0	0	0	0	0	0	0	0	0	0	0	0	0	0	0	0	0	0	0	0	0	0	0	0	0	0	0	0	0	0	0	0	0	0	0	0	0	0	0	0	0
0	0	0	0	0	0	0	0	0	0	0.031834	0.331718	0.724538	0.331718	0.031834	0	0	0	0	0	0	0	0	0	0	0	0	0	0	0	0	0	0	0	0	0	0	0	0	0	0	0	0	0	0	0	0	0	0	0
0	0	0	0	0	0	0	0	0	0	0	0	0	0	0	0	0	0	0	0	0	0	0	0	0	0	0	0	0	0	0	0	0	0	0	0	0	0	0	0	0	0	0	0	0	0	0	0	0	0
0	0	0	0	0	0	0	0	0	0	0	0	0	0	0	0	0	0	0	0	0	0	0	0	0	0	0	0	0	0	0	0	0	0	0	0	0	0	0	0	0	0	0	0	0	0	0	0	0	0
0	0	0	0	0	0	0	0	0	0	0	0	0	0	0	0	0	0	0	0	0	0	0	0	0	0	0	0	0	0	0	0	0	0	0	0	0.0132304	0.1646	0.579725	0.746389	0.291833	0.0267367	0	0	0	0	0	0	0	0
0	0	0	0	0	0	0	0	0	0	0	0	0	0	0	0	0	0	0	0	0	0	0	0	0	0	0	0	0	0	0	0	0	0	0	0	0	0	0	0	0	0	0	0	0	0	0	0	0	0
0	0	0	0	0	0	0	0.0107537	0.138261	0.517814	0.708474	0.283814	0.0733291	0.511395	1.28458	0.954179	0.259161	0.0203486	0	0	0	0	0	0	0	0	0	0	0	0	0	0	0	0	0	0	0	0	0	0	0	0	0	0	0	0	0	0	0	0
0	0	0	0	0	0	0	0	0	0	0	0	0	0	0	0	0	0	0	0	0	0	0	0	0	0	0	0	0	0	0	0	0	0	0	0	0	0	0	0	0	0	0	0	0	0	0	0	0	0
0	0	0	0	0	0	0	0	0	0	0	0	0	0	0	0	0	0	0	0	0	0	0	0	0	0	0	0	0	0	0	0	0	0	0	0	0	0	0	0	0	0	0	0	0	0	0	0	0	0
0	0	0	0	0	0	0	0	0	0	0	0	0	0	0	0	0	0	0	0	0	0	0	0	0	0	0	0	0	0	0	0	0	0.0269061	0.280368	0.612379	0.280368	0.0269061	0	0	0	0	0	0	0	0	0	0	0	0
0	0	0	0	0	0	0	0	0	0	0.0105285	0.143487	0.591595	0.878477	0.362496	0.0337773	0	0	0	0	0	0	0	0	0	0	0	0	0	0	0	0	0	0	0	0	0	0	0	0	0	0	0	0	0	0	0	0	0	0
0	0	0	0	0	0	0	0	0	0	0	0	0	0	0	0	0	0	0	0	0	0	0	0	0	0	0	0	0	0	0	0	0	0	0	0	0	0	0	0	0	0	0	0	0	0	0	0	0	0
0	0	0	0	0	0	0	0	0	0	0	0	0	0	0	0	0	0	0	0	0	0	0	0	0	0	0	0	0	0	0	0	0	0	0.0476778	0.517878	1.30463	0.97623	0.26717	0.021064	0	0	0	0	0	0	0	0	0	0
0	0	0	0	0	0	0	0	0	0	0	0	0	0	0	0	0	0	0	0	0	0	0	0	0	0	0	0	0	0	0	0	0	0	0	0	0	0	0	0	0	0	0	0	0	0	0	0	0	0
0	0	0	0	0	0	0	0	0	0	0	0	0	0	0	0	0	0	0	0	0	0	0	0	0	0	0	0	0	0	0	0	0	0	0	0	0.019961	0.233086	0.715735	0.779004	0.281387	0.0250882	0	0	0	0	0	0	0	0
0	0	0	0	0	0	0	0	0	0	0	0	0	0	0	0	0	0	0	0	0	0	0	0	0	0	0	0	0	0	0	0	0	0	0	0.0100945	0.11448	0.326589	0.316706	0.106935	0.00929349	0	0	0	0	0	0	0	0	0
0	0	0	0	0	0	0	0	0	0	0	0	0	0	0	0	0	0	0	0	0	0	0	0	0	0	0	0	0	0	0	0	0	0	0	0	0	0	0	0	0.00588804	0.0743907	0.269848	0.35805	0.141725	0.0130359	0	0	0	0
0	0	0	0	0	0.0234036	0.243871	0.532663	0.243871	0.0234036	0	0	0	0	0	0	0	0	0	0	0	0	0	0	0	0	0	0	0	0	0	0	0	0	0	0	0	0	0	0	0	0	0	0	0	0	0	0	0	0
0	0	0	0	0	0	0	0	0	0	0	0	0	0	0	0	0	0	0	0	0	0	0	0	0.0109419	0.114017	0.249036	0.114017	0.0109419	0	0	0	0	0	0	0	0	0	0	0	0	0	0	0	0	0	0	0	0	0
0	0	0	0	0	0	0	0	0	0	0	0	0	0	0	0	0	0	0	0	0	0	0	0	0	0	0	0	0	0	0	0	0	0	0	0	0	0	0	0	0	0	0	0	0	0	0	0	0	0
0	0	0	0	0	0	0	0	0	0	0	0	0	0	0.0232042	0.251549	0.629784	0.463839	0.124864	0.00975601	0	0	0	0	0	0	0	0	0	0	0	0	0	0	0	0	0	0	0	0	0	0	0	0.0353896	0.374308	0.863189	0.494852	0.0931153	0.00553977	0
0	0	0	0	0	0	0	0	0	0	0	0	0	0	0	0	0	0	0	0	0	0	0	0	0	0	0	0	0	0	0	0	0	0	0	0	0	0	0	0	0	0	0	0	0	0	0	0	0	0
0	0	0	0	0	0	0	0	0	0	0	0	0	0	0	0	0	0	0	0	0	0	0	0	0	0	0	0	0	0	0	0	0	0	0	0	0	0	0	0	0	0	0	0	0	0	0	0	0	0
0	0	0	0	0	0	0	0	0.0229269	0.238904	0.521814	0.238904	0.0229269	0	0	0	0	0	0	0	0	0	0	0	0	0	0	0	0	0	0	0	0	0	0	0	0	0	0	0	0	0	0	0	0	0	0	0	0	0
0	0	0	0	0	0	0	0	0	0	0	0	0	0	0	0	0	0	0	0	0	0	0	0	0.00920872	0.0977242	0.228003	0.136176	0.0276224	0.0017671	0	0	0	0	0	0	0	0	0	0	0	0	0	0	0	0	0	0	0	0
0	0	0	0	0	0	0	0	0	0	0	0	0	0	0	0	0	0	0	0	0	0	0	0	0	0	0	0	0	0	0	0	0	0	0	0	0	0	0	0	0	0	0	0	0	0	0	0	0	0
0	0	0	0	0	0	0	0	0	0	0	0	0	0	0	0	0	0	0	0	0	0	0	0	0	0	0	0	0	0	0	0	0	0	0	0	0	0	0	0	0	0.167843	1.94318	5.9707	7.49074	5.07783	1.51561	0.12681	0	0
0	0	0	0	0	0	0	0	0	0	0	0	0	0	0	0	0	0.016062	0.247681	1.21407	2.12588	1.22647	0.53894	0.46218	0.351076	0.115294	0.0100173	0	0	0	0	0	0	0	0	0	0	0	0	0	0	0	0	0	0	0	0	0	0	0
0	0	0	0	0	0	0	0	0	0	0	0	0	0	0	0	0	0	0	0	0	0	0	0	0	0	0	0	0	0	0	0	0	0	0	0	0	0	0	0	0.030194	0.335811	0.974208	1.48723	1.75907	0.711662	0.0662633	0	0	0
0	0	0	0	0	0	0	0	0	0	0	0	0	0	0	0	0	0	0	0	0	0	0	0	0	0	0	0	0	0	0	0	0	0	0	0	0	0	0	0	0	0	0	0	0	0	0.0274857	0.286407	0.625571	0.286407
0.0274857	0	0	0	0	0	0	0	0	0	0	0	0	0	0	0	0	0	0	0	0	0	0	0	0	0	0	0	0	0	0	0	0	0	0	0	0	0	0	0	0	0	0	0	0	0	0	0	0	0
0	0	0	0	0	0	0	0	0	0	0	0	0	0	0	0	0	0	0	0	0	0	0	0	0	0	0	0	0	0	0	0	0	0.0021662	0.106281	0.98685	2.63528	2.73349	2.3883	3.15541	2.82619	1.35626	0.310465	0.0229365	0	0	0	0	0	0
0	0	0	0	0	0	0	0	0	0	0	0	0	0	0	0	0	0	0	0	0	0	0	0	0	0	0	0	0	0	0	0.00869489	0.0906029	0.197895	0.0906029	0.00869489	0	0	0	0	0	0	0	0	0	0	0	0	0	0
0	0	0	0	0	0	0	0	0	0	0	0	0	0	0	0	0	0	0	0	0	0	0	0	0	0	0	0	0	0	0	0	0	0	0	0	0.0156202	0.162766	0.355514	0.162766	0.0156202	0	0	0	0	0	0	0	0	0
0	0	0	0	0	0	0	0	0	0	0	0	0	0	0	0	0	0	0	0	0	0	0	0	0	0	0	0	0	0	0	0	0	0	0	0	0.0135448	0.159233	0.496805	0.552919	0.202071	0.0549533	0.496682	2.04432	3.28242	1.94382	0.448553	0.0322422	0	0
0	0	0	0	0	0	0	0	0	0	0	0	0	0	0	0	0	0	0	0	0	0	0	0	0	0	0.00565511	0.0589276	0.12871	0.0589276	0.00565511	0	0	0	0	0.0450389	0.533755	1.74492	2.4905	2.37551	2.07373	1.59648	1.15273	0.606471	0.155835	0.0122189	0	0	0	0
0	0	0	0	0	0	0	0	0	0	0	0	0	0	0	0	0	0	0	0	0	0	0	0	0	0	0	0	0	0	0	0	0	0	0	0	0	0	0	0	0.0815576	0.939383	2.84979	3.56903	2.91531	1.86064	0.582414	0.0500781	0	0
0	0	0	0	0	0	0	0	0	0	0	0	0	0	0	0	0	0	0	0	0	0	0	0	0	0	0	0	0	0	0	0	0	0	0	0	0	0	0	0	0	0	0	0	0	0	0	0	0	0
0	0	0	0	0	0	0	0	0	0	0	0	0	0	0	0	0	0	0	0	0	0	0	0	0	0	0	0	0	0	0	0	0	0	0	0	0	0	0	0	0	0	0	0	0	0	0	0	0	0
0	0	0	0	0	0	0	0	0	0	0	0	0	0	0	0	0	0	0	0	0	0	0	0	0	0	0	0	0	0	0	0	0	0	0	0	0	0	0	0	0	0	0	0	0	0	0	0	0	0
0	0	0	0	0	0	0	0	0.0238189	0.278407	0.856898	0.935747	0.338601	0.0302088	0	0	0	0	0	0	0	0	0	0	0	0	0.00900327	0.0938162	0.204913	0.0938162	0.00900327	0	0	0	0	0	0	0	0	0	0	0	0.0614108	0.652611	1.52999	0.928865	0.193702	0.0126956	0	0
0	0	0	0	0	0	0	0	0	0	0	0	NaN	NaN	NaN	NaN	NaN	0	0	0	0	0	0	0	0	0	0	0	0	0	0	0	0	0	0	0	0	0	0	0.0654238	0.74665	2.21407	2.66539	1.84736	0.571043	0.0684527	0.207169	0.452498	0.207169	0.0198814
0	0	0	0	0	0	0	0	0	0	0	0	0	0	0	0	0	0	0	0	0	0	0	0	0	0	0.0125278	0.130542	0.285131	0.135466	0.0638332	0.112061	0.0553349	0.0719049	0.352141	0.610817	0.264458	0.0249926	0	0	0	0	0	0	0	0	0	0	0	0
0	0	0	0	0	0	0.0465058	0.494141	1.15788	0.701732	0.145916	0.00954007	0	0	0	0	0	0	0	0	0	0	0	0	0	0	0	0	0	0	0	0	0	0	0	0	0	0	0	0	0.00917182	0.235708	1.81413	4.91536	6.04274	4.76152	2.30011	0.541734	0.0406661	0
0	0	0	0	0	0	0	0	0	0	0	0	0	0	0	0	0	0	0	0	0	0	0	0	0	0	0	0	0	0	0	0	0	0	0	0	0	0	0	0.0259198	0.270091	0.589932	0.270091	0.0259198	0	0	0	0	0	0
0	0	0	0	0	0	0	0	0	0	0	0	0	0	0	0	0	0	0	0	0	0	0	0	0	0	0	0	0	0	0	0	0	0	0.0503741	0.615529	2.16236	3.37791	3.11333	2.11031	1.10216	0.303742	0.0248712	0	0	0	0	0	0	0
0	0	0	0	0	0	0	0	0	0	0	0	0	0	0	0	0	0	0	0	0	0	0	0	0	0	0	0	0	0	0	0	0	0	0	0	0	0	0	0.0594653	0.665372	1.82994	1.66045	0.535982	0.04573	0	0	0	0	0
0	0	0	0	0	0	0	0	0	0	0	0	0	0	0	0	0	0	0	0	0	0	0	0	0	0	0	0	0	0	0	0	0	0	0	0	0	0	0	0	0	0	0	0	0	0	0	0	0	0
0	0	0	0	0	0	0	0	0	0	0	0	0	0	0	0	0	0	0	0	0	0	0	0	0	0	0	0	0	0	0	0	0	0	0	0	0	0	0	0	0	0	0	0	NaN	NaN	NaN	NaN	NaN	0
0	0	0	0	0	0	0	0	0	0	0	0	0	0	0	0	0	0	0	0	0	0	0	0	0	0	0	0	0	0	0	0	0	0	0	0.0763213	0.841148	2.21907	1.88198	0.64791	0.0887619	0.00411705	0	0	0	0	0	0	0	0
0	0	0	0	0	0	0	0	0	0	0	0	0	0	0	0	0	0	0	0	0	0	0	0	0	0	0	0	0	0	0	0	0	0	0	0	0	0	0	0	0	0	0	0	0	0	0	0	0	0
0	0	0	0	0	0	0	0	0	0	0	0	0	0	0	0	0	0	0	0	0	0	0	0	0	0	0	0	0	0	0	0	0	0	0	0	0	0	0	0	0	0	0	0	0	0	0	0	0	0
0	0	0	0	0	0	0	0	0	0	0	0	0	0	0	0	0	0	0	0	0	0	0	0	0	0	0	0	0	0	0	0	0	0	0	0	0	0	0	0	0	0	0	0	0	0	0	0	0	0
0	0	0	0	0	0	0	0	0	0	0	0	0	0	0	0	0	0	0	0	0	0	0	0	0	0	0	0	0	0	0	0	0	0	0	0	0	0	0	0	0	0	0	0	0	0	0	0	0	0
0	0	0	0	0	0	0	0	0	0	0	0	0	0	0	0	0	0	0	0	0	0	0	0	0	0	0	0	0	0	0	0	0	0	0	0	0	0	0	0	0	0	0	0	0	0	0	0	0	0
0	0	0	0	0	0	0	0.0220374	0.275539	1.02537	1.75787	1.63568	0.738911	0.145813	0.00962931	0	0	0	0	0	0	0	0	0	0.0133802	0.139425	0.304532	0.139425	0.0133802	0	0	0	0	0	0	0	0	0	0	0	0	0	0	0	0	0	0	0	0	0
0	0	0	0	NaN	NaN	NaN	NaN	NaN	0	0	0	0	0	0	0	0	0	0	0	0	0	0	0	0	0	0	0	0	0	0	0	0	0	0	0	0	0	0	0	0	0	0	0	0	0	0	0	0	0
0	0	0	0	0	0	0	0	0	0	0	0	0	0	0	0	0	0	0	0	0	0	0	0	0	0	0	0	0	0	0	0	0	0	0	0	0	0	0	0	0	0	0	0	0	0	0	0	0	0
0	0	0	0	0	0	0	0	0	0	0	0	0	0	0	0	0	0	0	0	0	0	0	0	0	0	0	0	0	0	0	0	0	0	0	0	0	0	0	0	0	0	0	0	0	0	0	0	0	0
0	0	0	0	0	0	0	0	0	0	0	0	0	0	0	0	0	0	0	0	0	0	0	0	0	0	0	0	0	0	0	0	0	0	0	0	0	0	0.00542625	0.230578	2.07704	5.60676	6.453	5.61754	4.16701	2.28308	0.631917	0.0622206	0.110298	0.240912
0.110298	0.0105849	0	0	0	0.00921931	0.109339	0.348126	0.398133	0.147515	0.0132718	0	0	0	0	0	0	0	0	0	0	0	0	0	0	0	0	0	0	0	0	0	0	0	0	0	0	0	0.0184485	0.234618	0.897825	1.54184	1.35465	0.569027	0.104142	0.0065081	0	0	0	0
0	0	0	0	0	0	0	0	0	0	0	0	0	0	0	0	0	0	0	0	0	0	0	0	0	0	0	0	0	0	0	0	0	0	0	0	0	0	0	0	0	0	0	0	0	0	0	0	0	0
0	0	0	0	0	0	0	0	0	0	0	0	0	0	0	0	0	0	0	0	0	0	0	0	0	0	0	0	0	0	0	0	0	0	0	0	0	0	0	0	0	0	0	0.0220886	0.230169	0.502734	0.230169	0.0220886	0	0
0	0	0	0	0	0	0	0	0	0	0	0	0	0	0	0	0	0	0	0	0	0	0	0	0	0	0	0	0	0	0	0	0	0	0	0	0	0	0	0	0	0.0273323	0.291166	0.68832	0.42949	0.0935717	0.0063568	0	0	0
0	0	0	0	0	0	0	0	0	0	0	0	0	0	0	0	0	0	0	0	0	0	0	0	0	0	0	0	0	0	0	0	0	0	0	0	0	0	0	0	0	0	0	0	0	0	0	0	0	0
0	0	0	0	0	0	0	0	0	0	0	0	0	0	0	0	0	0	0	0	0	0	0	0	0	0	0	0	0	0	0	0	0	0	0	0	0	0	0	0	0	0	0.0271995	0.283425	0.619057	0.283425	0.0271995	0	0	0
0	0	0	0	0	0	0	0	0	0	0	0	0	0	0	0	0	0	0	0	0	0	0	0	0	0	0	0	0	0	0	0	0	0	0	0.00620634	0.122247	0.769834	1.6734	1.25773	0.35589	0.0286283	0.0103526	0.161539	0.799246	1.39033	0.833474	0.550505	0.612688	0.673313
0.269545	0.0250547	0	0	0	0	0	0	0	0	0	0	0	0	0	0	0	0	0	0	0	0	0	0	0	0	0	0	0	0	0	0	0	0	0	0	0	0	0	0	0	0	0	0	0	0	0	0	0	0
0	0	0	0	0	0	0	0	0	0	0	0	0	0	0	0	0	0	0	0	0	0	0	0	0	0	0	0	0	0	0	0	0	0	0	0	0	0	0	0	0	0	0	0	0	0	0	0	0	0
0	0	0	0	0	0	0	0	0	0	0	0	0	0	0	0	0	0	0	0	0	0	0.021866	0.227849	0.525274	0.517823	0.67431	0.34039	0.0517486	0.00231694	0	0	0	0	0	0	0	0	0	0	0	0	0	0	0	0	0	0	0	0
0	0	0	0	0	0	0	0	0	0	0	0	0	0	0	0	0	0	0	0	0	0	0	0	0	0	0	0	0	0	0	0	0	0	0	0	0	0	0	0.0213769	0.233289	0.596335	0.462578	0.131177	0.0105372	0	0	0	0	0
0	0	0	0	0	0	0	0	0	0	0	0	0	0	0	0	0	0	0	0	0	0	0	0	0	0	0	0	0	0	0	0	0	0	0	0	0	0	0	0	0	0	0	0	0	0	0	0.0348765	0.390814	1.07922
0.986877	0.320315	0.0273928	0	0	0	0	0	0	0	0	0	0	0	0	0	0	0	0	0	0	0	0	0	0	0	0	0	0	0	0	0	0	0	0.00674787	0.0703144	0.153581	0.0703144	0.00674787	0.0118293	0.142254	0.467104	0.555452	0.209699	0.018989	0	0	0	0	0
0	0	0	0	0	0	0	0	0	0	0	0	0	0	0	0	0	0	0	0	0	0	0	0	0	0	0	0	0	0	0	0	0	0	0	0	0	0	0	0	0	0	0	0	0	0	0	0	0	0
0	0	0	0	0.0319698	0.380867	1.22504	1.41957	0.54818	0.243669	0.427959	0.195934	0.0188032	0	0	0	0	0	0	0	0	0	0	0	0	0	0	0	0	0	0	0	0	0	0	0	0	0	0	0	0	0	0	0	0	0	0	0	0	0
0	0	0	0	0	0	0	0	0	0	0	0	0	0	NaN	NaN	NaN	NaN	NaN	0	0	0	0	0	0	0	0	0	0	0	0	0	0	0	0	0	0	0	0.00280868	0.0814458	0.635059	1.50256	1.17058	0.337893	0.0274192	0	0	0	0	0
0	0	0	0	0	0	0	0	0	0	0	0	0	0	0	0	0	0	0	0	0	0	0	0	0	0	0	0	0	0	0	0	0	0	0	0	0	0	0	0	0	0	0	0	0	0	0	0	0	0
0	0	0	0	0	0	0	0	0	0	0	0	0	0	0	0	0	0	0	0	0	0.0163248	0.170108	0.371551	0.170108	0.0163248	0	0	0	0	0	0	0	0	0	0	0	0.0470067	0.489821	1.06987	0.489821	0.0470067	0	0	0	0	0	0	0	0
0	0	0	0	0	0	0	0	0	0	0	0	0	0	0	0	0	0	0	0	0	0	0	0	0	0	0	0	0	0	0	0	0	0	0	0	0	0	0	0	0	0	0	0	0	0	0	0	0	0
0	0	0	0	0	0	0	0.0310773	0.323833	0.707316	0.323833	0.0310773	0	0	0	0	0	0	0	0	0.0127313	0.132663	0.289762	0.132663	0.0127313	0	0	0	0	0	0	0	0	0	0	0	0	0	0	0	0	0	0	0	0	0	0	0	0.0209044	0.217829
0.475782	0.217829	0.0209044	0	0	0	0	0	0	0	0	0	0	0	0	0	0	0	0	0	0	0	0	0	0	0	0	0	0	0	0	0	0	0	0	0	0	0	0	0	0	0	0	0	0	0	0	0	0	0
0	0	0	0.00633289	0.072359	0.2105	0.210943	0.0726969	0.00636876	0	0	0	0	0	0	0	0	0	0	0	0	0	0	0	0	0	0	0	0	0	0	0	0	0	0	0	0	0	0	0	0	0	0	0	0	0	0	0	0	0
0	0	0	0	0	0	0	0	0	0	0	0	0	0	0	0	0	0	0	0	0	0	0	0	0	0	0	0	0	0	0	0	0	0	0	0	0	0	0	0	0	0	0	0	0	0	0	0	0	0
0	0	0	0	0	0	0	0	0	0	0	0	0	0	0	0	0	0	0	0	0	0	0	0	0	0	0	0	0	0	0	0.00380359	0.0396343	0.0865692	0.0396343	0.00380359	0	0	0	0	0	0	0	0.011922	0.182693	0.916277	1.82727	1.4346	0.430905	0.0357422
0	0	0	0	0	0	0	0	0	0	0	0	0	0	0	0	0	0	0	0	0	0	0	0	0	0	0	0	0	0	0	0	0	0	0	0	0	0	0	0	0	0	0	0	0	0	0	0	0	0
0	0	0	0	0	0	0	0	0	0.0158342	0.164996	0.360384	0.164996	0.0158342	0	0	0	0	0	0	0	0	0	0	0	0	0	0	0	0	0	0	0	0	0	0	0	0	0	0	0	0	0	0	0	0	0	0	0	0
0	0	0	0	0	0	0	0	0	0	0	0	0	0	0.021587	0.238602	0.633664	0.535855	0.163933	0.0136606	0	0	0	0	0.00583949	0.0727218	0.256625	0.336706	0.188232	0.140028	0.0586737	0.00563075	0	0	0	0	0	0	0	0	0	0	0	0	0	0	0	0	0	0
0	0	0	0	0	0	0	0	0	0	0	0	0	0	0	0	0	0	NaN	NaN	NaN	NaN	NaN	0	0	0	0	0	0	0	0	0	0	0	0	0	0	0	0	0	0	0	0	0	0	0	0	0	0	0
0	0	0	0	0	0	0	0	0	0	0	0	0	0	0	0	0	0	0	0	0	0	0	0	0	0	0	0	0	0	0	0	0	0	0	0	0	0	0	0	0	0	0	0	0	0	0	0	0	0
0	0	0	0	0	0	0	0	0	0	0	0	0	0	0	0	0	0	0	0	0	0	0	0	0	0	0	0	0	0	0	0	0	0	0	0	0	0	0	0	0	0	0	0	0	0	0	0	0	0
0	0	0	0	0	0	0	0	0	0	0	0	0	0	0	0	0	0	0	0	0	0	0	0	0	0	0	0	0	0	0	0	0	0	0	0	0	0	0	0	0	0	0	0	0	0	0	0	0	0
0	0	0	0	0	0	0	0	0	0	0	0	0	0	0	0	0	0	0	0	NaN	NaN	NaN	NaN	NaN	0	0	0	0	0.00904359	0.0942363	0.205831	0.0942363	0.00904359	0	0	0	0	0	0	0	0	0	0	0.00753022	0.0784667	0.171387	0.0784667	0.00753022	0
0	0	0	0	0	0	0	0	0	0	0	0	0	0	0	0	0	0	0	0	0	0	0	0	0	0	0	0	0	0	0	0	0	0	0	0	0	0	0	0	0	0	0	0	0	0	0	0.0577335	0.601597	1.31401
0.601597	0.0577335	0	0	0	0	0	0	0	0	0	0	0	0	0	0	0	0	0	0	0	0	0	0	0	0	0	0	0	0	0	0	0	0	0	0	0.0133695	0.139314	0.304289	0.139314	0.0133695	0	0	0	0	0	0.0531312	0.753478	3.41014	6.40357
5.54359	3.11925	1.17838	0.233872	0.0160465	0	0	0	0	0	0	0	0	0	0	0	0	0	0	0	0	0	0	0	0	0	0	0	0	0	0	0	0	0	0	0	0	0	0	0	0	0	0	0	0	0	0	0	0	0
0	0	0	0	0	0	0	0	0	0	0	0	0	0	0	0	0	0	0	0	0	0	0	0	0	0	0	0	0	0	0	0	0	0	0	0	0	0	0	0	0	0	0	0	0	0	0	0	0	0
0	0	0	0	0	0	0	0	0	0	0	0	0	0	0	0	0	0	0	0	0	0	0	0	0	0	0	0	0	0	0	0	0	0	0.00595993	0.0621039	0.135647	0.0621039	0.00595993	0	0	0	0	0	0	0	0	0	0	0
0	0	0	0	0.013394	0.158465	0.501752	0.569651	0.2103	0.0188965	0	0	0	0	0	0	0	0	0	0	0	0	0	0	0	0	0	0	0	0	0	0	0	0	0	0	0	0	0	0	0	0	0	0	0	0	0	0	0	0
0	0	0	0	0	0.0593964	0.707182	2.31527	3.1191	2.34538	1.35354	0.41432	0.0355625	0	0	0	0	0	0	0	0	0	0	0	0	0	0	0	0	0	0	0	0	0	0	0	0	0	0	0	0	0	0	0	0	0	0	0	0	0
0	0	0	0	0	0	0	0	0	0	0	0	0	0	0	0	0	0	0	0	0	0	0	0	0	0	0	0.00512601	0.0534142	0.116667	0.0534142	0.00512601	0	0.048137	0.543002	1.59088	2.16007	2.46089	1.85959	0.591603	0.0506453	0	0	0	0	0	0	0	0	0
0	0	0	0	0	0	0	0	0	0	0	0	0	0	0	0	0	0	0	0	0	0	0	0	0	0	0	0	0	0	0	0	0	0	0	0	0	0	0	0	0	0	0	0	0	0	0	0	0	0
0	0	0	0	0	0	0	0	0	0	0	0	0	0	0	0	0	0	0	0	0	0	0	0	0	0	0	0	0	0	0	0	0	0	0	0.0136418	0.155233	0.446809	0.439909	0.149965	0.0130826	0	0	0	0	0	0	0	0	0
0	0	0	0	0	0	0	0	0	0	0	0	0	0	0	0	0	0	0	0	0	0	0	0	0	0	0	0	0	0	0	0	0	0	0	0	0	0	0	0	0	0.0157049	0.177313	0.499826	0.474644	0.158089	0.0136642	0	0	0
0	0	0	0	0	0	0	0	0	0	0	0	0	0	0	0	0	0	0	0	0	0	0	0	0	0	0	0	0	0	0	0.0147564	0.153766	0.335855	0.153766	0.0147564	0	0	0	0	0	0	0	0	0	0	0	0	0	0
0	0	0	0	0	0	0	0	0	0	0	0	0	0	0	0	0	0	0	0	0	0	0	0	0	0	0	0	0	0	0	0	0	0	0	0	0	0	0	0	0	0	0	0	0	0	0	0	0	0
0	0	0	0	0	0	0	0.0279581	0.291331	0.636324	0.291331	0.0279581	0	0	0	0	0	0	0	0	0	0	0	0	0	0	0	0	0	0	0	0	0	0	0	0	0	0	0	0	0	0	0	0	0	0	0	0	0	0
0	0	0	0	0	0	0	0	0	0	0	0	0	0	0	0	0	0	0	0	0	0	0	0	0	0	0	0	0	0	0	0.0179328	0.186864	0.408148	0.186864	0.0179328	0	0	0	0	0	0	0	0	0	0	0	0	0	0
0	0	0	0	0	0	0	0	0	0	0	0	0	0	0	0	0	0	0	0	0	0	0	0	0	0	0	0	0	0	0	0.0193336	0.201461	0.44003	0.201461	0.0193336	0	0	0	0	0	0	0	0	0	0	0	0	0	0
0	0	0	0	0	0	0	0	0	0	0	0	0	0	0	0	0	0	0	0	0	0	0	0	0	0	0	0	0	0	0	0	0.00956312	0.110533	0.331059	0.347346	0.122966	0.010883	0	0	0	0	0	0	0	0	0	0	0	0
0	0	0	0	0	0	0	0	0	0	0	0	0	0	0	0	0	0	0	0	0	0	0	0	0	0	0	0	0	0	0	0.00250456	0.0260982	0.0570036	0.0260982	0.0119922	0.140554	0.658137	1.15937	0.946383	0.882004	0.460182	0.0913706	0.00582239	0	0	0	0	0	0
0	0	0	0	0	NaN	NaN	NaN	NaN	NaN	0	0	0	0	0	0	0	0	0	0	0	0	0	0	0	0	0	0	0	0	0	0	0	0	0	0	0	0	0	0	0	0	0	0	0	0	0	0	0	0
0	0	0	0	0	0	0	0	0	0	0	0	0	0	0	0	0	0	0	0	0	0	0	0	0	0	0	0	0	0	0	0	0	0	0	0	0	0	0	0	0	0	0	0	0	0	0	0	0	0
0	0	0	0	0	0	0	0	0	0	0	0	0	0	0	0	0	0	0	0	0	0	0	0	0	0	0	0	0	0	0	0	0	0	0	0	0	0	0	0	0	0	0	0	0	0	0	0	0	0
0	0	0	0	0	0.0270533	0.281901	0.615729	0.281901	0.0270533	0	0	0	0.0410146	0.446212	1.1297	0.85595	0.237227	0.01883	0	0	0	0	0	0	0	0	0	0	0	0	0	0	0	0	0	0	0	0	0	0	0	0	0	0	0	0	0	0	0
0	0	0	0	0	0	0	0	0	0	0.00846666	0.0996554	0.311811	0.348387	0.127578	0.0114307	0	0	0	0	0	0	0	0	0	0	0	0	0	0	0	0	0	0	0	0	0	0	0	0	0	0	0	0	0	0	0	0	0	0
0	0	0	0	0	0	0	0	0	0	0	0	0	0	0	0	0	0	0	0	0	0	0	0	0	0	0	0	0	0	0	0	0	0	0	0	0	0	0	0	0	0	0	0	0	0	0	0	0.0121385	0.189258
0.997105	2.27617	2.48645	1.70054	1.119	0.385213	0.0345106	0	0	0	0	0	0	0	0	0	0	0	0	0	0	0	0	0	0	0	0	0	0	0	0	0	0	0	0	0	0	0	0	0	0	0	0	0	0	0	0	0	0	0
0	0	0	0	0	0	0	0	0	0	0.0137568	0.157183	0.45725	0.458192	0.157902	0.0138332	0	0	0	0	0	0	0	0	0	0	0	0	0	0	0	0	0	0	0	0	0	0	0	0	0	0	0	0	0	0	0	0	0	0
0	0	0	0	0	0	0	0	0	0	0	0	0	0	0	0	0	0	0	0	0	0	0	0	0	0	0	0	0	0	0	0	0	0	0	0	0	0	0	0	0	0	0	0	0	0	0	0	0	0
0	0	0	0	0	0	0	0	0	0	0	0	0	0	0	0	0	0	0	0	0	0	0	0	0	0	0	0	0	0	0	0	0.00637257	0.0664037	0.145039	0.0664037	0.00637257	0	0	0	0	0	0	0	0	0	0	0	0	0
0	0	0	0	0	0	0	0	0	0	0	0	0	0	0	0	0	0	0	0	0	0	0	0	0	0	0	0	0	0	0	0	0	0	0	0	0	0	0	0	0	0	0	0	0	0	0	0	0	0
0	0	0	0	0	0	0	0	0	0	0	0	0	0	0	0	0	0	0	0	0	0	0	0	0	0	0	0	0	0	0	0	0	0	0	0	0	0	0	0	0	0	0	0	0	0	0	0	0	0
0	0	0	0	0	0	0	0	0	0	0	0	0	0	0	0	0	0	0	0	0	0	0	0	0	0	0	0	0	0	0	0	0	0	0	0	0	0	0	0	0	0	0	0	0	0	0	0	0	0
0	0	0	0	0.0385844	0.416614	1.02984	0.733323	0.190248	0.0145547	0	0	0	0	0	0	0	0	0	0	0	0	0	0	0	0	0	0	0	0	0	0	0	0	0	0	0	0	0	0	0	0	0	0	0	0	0	0	0	0
0	0	0	0	0	0	0	0	0	0	0	0	0	0	0	0	0	0	0	0	0	0	0	0	0	0	0	0	0	0	0	0	0	0	0	0	0	0	0	0	0	0	0	0	0	0	0	0	0	0
0	0	0	0	0	0	0	0	0	0	0	0	0	0	0	0	0	0	0	0	0	0	0	0	0	0	0.0109816	0.114431	0.24994	0.114431	0.0109816	0	0	0	0	0	0	0	0	0	0	0	0	0	0	0	0	0	0	0
0	0	0	0	0	0	0	0	0	0	0	0	0	0	0	0	0	0	0	0	0	0	0	0	0	0	0	0	0	0	0	0	0	0	0	0	0	0	0	0	0	0	0	0	0	0	0	0	0	0
0	0	0	0	0	0	0	0	0	0	0	0	0	0	0	0	0	0	0	0	0	0	0	0	0	0	0	0	0	0	0	0	0	0	0	0	0	0	0	0	0	0	0	0	0	0	0	0	0	0
0	0	0	0	0	0	0	0	0	0	0	0	0	0	0	0	0	0	0	0	0	0	0	0	0	0.00426042	0.0443945	0.0969666	0.0443945	0.00426042	0	0	0	0	0	0	0	0	0	0	0	0	0	0	0	0	0	0	0	0
0	0	0	0	0	0	0	0	0	0	0	0	0	0	0	0	0	0	0	0	0	0	0	0	0	0	0	0	0	0	0	0	0	0	0	0	0	0	0	0	0	0	0	0	0	0	0	0	0	0
0	0	0	0	0	0	0	0	0	0	0	0	0	0	0	0	0	0	0	0	0	0	0	0	0	0	0	0	0	0	0	0	0	0	0	0	0	0	0	0	0	0	0	0	0	0	0	0	0	0
0	0	0	0	0	0	0	0	0.0182483	0.251869	1.11761	2.28597	2.83336	2.88616	2.00046	0.711742	0.108773	0.00578213	0	0	0	0	0	0	0	0	0	0	0	0	0	0	0	0	0	0	0	0	0	0	0	0	0	0	0	0	0	0	0	0
0	0	0	0	0	0	0	0	0	0	0	0	0	0	0	0	0	0	0	0	0	0	0	0	0	0	0	0	0	0	0	0	0	0	0	0	0	0	0	0	0	0.0244659	0.25494	0.55684	0.25494	0.0244659	0	0	0	0
0	0	0	0	0	0	0	0	0	0	0	0	0	0	0	0	0	0	0	0	0	0	0	0	0	0	0	0	0	0	0	0	0	0	0	0	0	0	0	0	0	0	0	0	0	0	0	0	0	0
0	0	0	0	0	0	0	0.0145445	0.159012	0.408719	0.321242	0.0922321	0.00745545	0	0	0	0	0	0	0	0	0	0	0	0	0	0	0	0	0	0	0	0	0	0	0	0	0	0	0	0	0	0	0	0	0	0	0	0	0
0	0	0	0	0	0	0	0	0	0	0	0	0	0	0	0	0	0	0	0	0	0	0	0	0	0	0	0	0	0	0	0	0	0	0	0	0	0	0	0	0	0	0	0	0	0	0	0	0	0
0	0	0	0	0	0	0	0	0	0	0	0	0	0	0	0	0	0	0	0	0	0	0	0	0	0	0	0	0	0	0	0	0	0	0	0	0	0	0	0	0	0	0	0	0	0	0	0	0	0
0.0190525	0.198532	0.433633	0.198532	0.0190525	0	0	0	0	0	0	0	0	0	0	0	0	0	0	0	0	0	0	0	0	0	0	0	0	0	0	0	0	0	0	0	0	0	0	0	0	0	0	0	0	0	0	0	0	0
0	0	0	0.0209158	0.217947	0.476041	0.217947	0.0209158	0	0	0	0	0	0	0	0	0	0	0	0	0	0	0	0	0	0	0	0	0	0	0	0	0	0	0	0	0	0	0	0	0	0	0	0	0	0	0	0	0	0
0	0	0	0	0	0	0	0	0	0	0	0	0	0	0	0	0	0	0	0	0	0	0	0	0	0	0	0	0	0	0	0	0	0	0	0	0	0	0	0	0	0	0	0	0	0	0	0	0	0
0	0	0	0	0	0	0	0	0	0	0	0	0	0	0	0	0	0	0	0	0	0	0	0	0	0	0	0	0	0	0.00308646	0.0321617	0.0702475	0.0321617	0.00308646	0	0	0	0	0	0	0	0	0	0	0	0	0	0	0
0	0	0	0	0	0	0	0	0	0	0	0	0	0	0	0	0	0	0	0	0	0	0	0	0	0	0	0	0	0	0	0	0	0	0	0	0	0	0	0	0	0	0	0	0	0	0	0	0	0
0	0	0	0	0	0	0	0	0	0.00753154	0.103179	0.428783	0.64062	0.264898	0.0246987	0	0	0	0	0	0	0	0	0	0	0	0	0	0	0	0	0	0	0	0	0	0	0	0	0	0	0	0	0	0	0	0	0	0	0
0	0	0	0	0	0	0	0	0	0	0	0	0	0	0	0	0	0	0	0	0	0	0	0	0	0	0	0	0	0	0	0	0	0	0	0	0	0	0	0	0	0	0	0	0	0	0	0	0	0
0	0	0	0	0	0	0	0	0	0	0	0	0	0	0	0	0	0	0	0	0	0	0	0	0	0	0	0	0	0	0	0	0.0148819	0.164097	0.432741	0.360455	0.108913	0.00902385	0	0	0	0	0	0	0.0622606	0.64877	1.41704	0.64877	0.0873475	0.30202
1.04959	1.80884	2.18185	1.64782	0.52669	0.045222	0	0	0	0	0	0	0	0	0	0	0	0	0	0	0	0	0	0	0	0	0	0	0	0	0	0	0	0	0	0	0	0	0	0	0	0	0	0	0	0	0	0	0	0
0.00540434	0.0947943	0.52651	0.95857	0.464166	0.0649394	0.00253925	0	0	0	0	0	0	0	0	0	0	0	0	0	0	0	0	0	0	0	0	0	0	0	0	0	0	0	0	0	0	0	0	0	0	0	0	0	0	0	0	0	0	0
0	0	0	0	0	0	0	0	0	0	0	0	0	0	0	0	0	0	0	0	0	0	0	0	0	0	0	0	0	0	0	0	0	0	0	0	0	0	0	0	0	0	0	0	0	0	0	0	0	0
0	0	0	0	0	0	0	0	0	0	0	0	0	0	0	0	0	0	0	0	0	0	0	0	0	0	0	0	0	0	0	0	0	0	0.0378259	0.463341	1.62362	2.42913	2.03138	1.71004	1.69117	0.660729	0.0610052	0	0	0	0	0	0	0
0	0	0	0	0	0	0	0	0	0	0	0	0	0	0	0	0	0	0	0	0	0	0	0	0	0	0	0	0	0	0	0	0	0	0	0.0380463	0.481237	1.76544	2.4932	1.28642	0.251845	0.0160323	0	0	0	0	0	0	0	0
0	0	0	0	0	0	0	0	0	0	0	0	0	0	0	0	0	0	0	0	0	0	0	0	0	0	0	0	0	0	0	0.00753863	0.103023	0.426544	0.675768	0.682632	0.942112	0.420128	0.0403185	0	0	0	0	0	0	0	0	0	0	0
0	0	0	0	0	0	0	0	0	0	0	0	0	0	0	0	0	0	0	0	0	0	0	0	0	0	0	0	0	0	0.00151936	0.0158321	0.0345805	0.0158321	0.00151936	0	0	0	0	0	0	0	0	0	0	0	0	0	0	0
0	0	0	0	0	0	0	0	0	0	0	0	0	0	0	0	0	0	0	0	0	0	0	0	0	0	0	0	0	0	0	0	0	0	0	0	0	0	0	0	0	0	0	0	0	0	0	0	0	0
0	0	0	0	0	0	0	0.00852075	0.110239	0.417451	0.577	0.232041	0.0214505	0	0	0	0	0	0	0	0	0	0	0	0	0	0	0	0	0	0	0	0	0	0	0	0	0	0	0	0	0	0	0	0	0	0	0	0	0
0	0	0	0	0	0	0	0	0	0	0	0	0	0	0	0	0	0	0	0	0	0	0	0	0	0	0	0	0	0	0	0	0	0	0	0	0	0	0	0	0	0	0	0	0	0	0	0	0	0
0	0	0	0	0	0	0	0	0	0	0	0	0	0	0	0	0	0	0	0	0	0	0	0	0	0	0	0	0	0	0	0	0	0	0	0	0	0	0	0	0	0	0	0	0	0	0	0	0	0
0	0	0	0	0	0	0	0	0	0	0	0	0	0	0	0	0	0	0	0	0	0	0	0	0	0	0	0	0	0	0	0	0	0	0	0	0	0	0	0	0	0	0	0	0	0	0	0	0	0
0	0	0	0	0	0	0	0	0	0	0	0	0	0	0	0	0	0	0	0	0	0	0	0	0	0	0	0	0	0	0	0	0	0	0	0	0	0	0	0	0	0	0	0	0	0	0	0	0	0
0	0	0	0	0	0	0	0	0	0	0	0	0	0	0	0	0	0	0	0	0	0	0	0	0	0	0	0	0	0	0	0	0	0	0	0	0	0	0	0	0	0	0	0	0	0	0	0	0	0

## Sheet: Fig2b
		Proportion of Cells with X number of days with PF
Days w PF	0	1	2	3	4	5	6	7
Data	0.424532	0.133015	0.082039	0.0704898	0.0708881	0.0589407	0.0682995	0.0917961
Random Distrib	0.0779305	0.239712	0.316514	0.232631	0.10199	0.026993	0.0039765	0.000252688

## Sheet: Fig2c
		Probability of PF formation with previous PF History
PF History	0	1	2	3	4	5	6
RL1 1	0.0623269	0.474453	0.522222	0.770833	0.8	0.909091	1
2	0.181818	0.289256	0.550336	0.715789	0.859375	0.938776	0.935484
3	0.114686	0.529412	0.755556	0.788136	0.755319	0.881356	0.972973
4	0.136364	0.441558	0.654135	0.71028	0.710843	0.811321	0.892857
5	0.159091	0.5	0.562044	0.674419	0.821429	0.840909	0.925926
6	0.128659	0.5	0.59799	0.75188	0.880435	0.851852	0.811321
7	0.12584	0.343249	0.497976	0.696552	0.733333	0.80303	0.966667
8	0.198711	0.315534	0.408072	0.504348	0.489796	0.588235	0.666667
9	0.153521	0.539326	0.663934	0.8	0.888889	0.96875	0.928571
10	0.140318	0.292105	0.650685	0.731481	0.743902	0.914894	0.869565
RL2 1	0.0737463	0.266393	0.522727	0.846154	0.68	0.818182	1
2	0.179198	0.269333	0.533333	0.688172	0.769231	0.931818	0.965517
3	0.107492	0.528846	0.744361	0.727273	0.821429	0.870968	0.875
4	0.141791	0.482143	0.575949	0.640351	0.805195	0.783333	0.90625
5	0.177019	0.508108	0.59854	0.596154	0.864407	0.9	0.952381
6	0.141357	0.463576	0.659686	0.656442	0.89	0.86747	0.921569
7	0.124925	0.408867	0.550218	0.717241	0.772727	0.771084	0.891892
8	0.203243	0.267666	0.435644	0.526316	0.634146	0.5	0.75
9	0.176292	0.479381	0.544118	0.771084	0.836066	0.952381	1
10	0.143258	0.355422	0.502674	0.620968	0.739726	0.847826	0.92
Mean	0.143483	0.412731	0.57651	0.696694	0.774812	0.837564	0.907632
SEM	0.00833977	0.0226141	0.0203548	0.0195876	0.0218064	0.025879	0.018902

## Sheet: Fig2d
			Probability Density fo PF Shifts (Bin = 3.6cm)
Bins	1	2	3	4	5	6	7	8	9	10	11	12	13	14	15	16	17	18	19	20	21	22	23	24	25	26	27	28	29	30	31	32	33	34	35	36	37	38	39	40	41	42	43	44	45	46	47	48	49
PDF	0.00130877	0.00300664	0.00166249	0.00219308	0.00268829	0.00297126	0.00244068	0.00272366	0.00272366	0.00275903	0.00297126	0.00328961	0.0031835	0.00339573	0.00272366	0.00350185	0.00364334	0.00364334	0.00431541	0.00530583	0.0074989	0.00891379	0.0125925	0.0183228	0.0287222	0.0338158	0.0218246	0.0128047	0.00824172	0.0066146	0.00495211	0.00357259	0.00350185	0.00396168	0.00233456	0.00208696	0.00290052	0.00300664	0.00286515	0.00275903	0.00226382	0.00275903	0.00265291	0.00236994	0.00236994	0.00261754	0.0021577	0.00244068	0.00247605
[truncated: 2 more columns]

## Sheet: Fig2e
		Stable PCs with Onset RL1									Stable PCs with Onset RL2
Onset Day/Recording Day	1	2	3	4	5	6	7	Onset Day/Recording Day	1	2	3	4	5	6	7
1	748	269	137	97	75	53	48	1	812	284	168	107	81	61	47
2	NaN	471	198	98	66	46	35	2	NaN	461	177	103	70	54	45
3	NaN	NaN	393	168	104	76	57	3	NaN	NaN	427	157	99	59	43
4	NaN	NaN	NaN	384	157	82	60	4	NaN	NaN	NaN	357	136	91	67
5	NaN	NaN	NaN	NaN	378	172	121	5	NaN	NaN	NaN	NaN	353	164	98
6	NaN	NaN	NaN	NaN	NaN	332	158	6	NaN	NaN	NaN	NaN	NaN	372	147
7	NaN	NaN	NaN	NaN	NaN	NaN	333	7	NaN	NaN	NaN	NaN	NaN	NaN	353

## Sheet: Fig2g
			Cell Counts Total, Past, New and Sustained
Day	1	2	3	4	5	6	7
Total RL1	748	740	734	751	782	768	812
Total RL2	812	745	771	724	744	812	800
Average	780	742.5	752.5	737.5	763	790	806
New RL1	748	471	399	385	382	335	324
New RL2	812	461	426	354	357	379	344
Average	780	466	412.5	369.5	369.5	357	334
Past RL1	0	269	335	366	400	433	488
Past RL2	0	284	345	370	387	433	456
Average	0	276.5	340	368	393.5	433	472

## Sheet: Fig2h
Past/New	0	0.593348	0.824242	0.99594	1.06495	1.21289	1.41317

[truncated: 14 more sheets: All Day1, All Day7, Day1 Transient, Day1 Sustained, Day2 Transient, Day 2 Sustained, Day 3 Transient, Day 3 Sustained, Day 4 Transient, Day 4 Sustained, Day 5 Transient, Day 5 Sustained, Fig2j, Fig2k]
