# Supplementary material for: Formation of an expanding memory representation in the hippocampus
Source: Nat Neurosci. 2025 Jun 4;28(7):1510–8. doi: 10.1038/s41593-025-01986-3 (PMC12229897; doi:10.1038/s41593-025-01986-3)
Supplement: Supplementary file 4 — Statistical source data. [file 41593_2025_1986_MOESM4_ESM.xlsx]

## Sheet: Stable HeatMap
1	0.984622	0.766686	0.553496	0.395425	0.273263	0.176932	0.101935	0.0500981	0.0168622	0.00290673	0.000179854	0	0	0	0	0	5.78744e-05	0.000603066	0.00131722	0.000603066	5.78744e-05	0	0	0	0	0	0.000353593	0.00453934	0.0185397	0.0408662	0.0586326	0.0525221	0.0387916	0.0490965	0.0778429	0.0786938	0.0613353	0.0442301	0.0363849	0.0283732	0.0171951	0.00681676	0.00139457	9.7357e-05	4.98816e-05	0.00411773	0.0535022	0.263246	0.668029
1	0.907848	0.733983	0.541576	0.378352	0.278553	0.25221	0.271499	0.268136	0.233806	0.183413	0.139152	0.115395	0.0984754	0.0840343	0.0623411	0.034319	0.0194105	0.0242127	0.025613	0.0150851	0.00404813	0.000323076	0	0	0.000299215	0.00350211	0.0110846	0.0149337	0.0134883	0.0139085	0.0190297	0.0209282	0.0143145	0.00851073	0.00278225	0.000245653	0	0	0	0	0	0	0	0.000625917	0.0119706	0.0836914	0.285145	0.603986	0.911022
1	0.736992	0.45803	0.317847	0.229589	0.132419	0.0706606	0.0481721	0.0191002	0.00636421	0.0290534	0.077916	0.0970411	0.0915033	0.0797134	0.06526	0.0516482	0.0414025	0.0327528	0.0207052	0.00727857	0.00119079	0.00149584	0.00786694	0.0145297	0.00773003	0.00137188	7.74754e-05	0	0	0	0	0	0	0	0	0	0	0.000342891	0.00439524	0.0184453	0.0462918	0.0847728	0.11789	0.141106	0.136557	0.183791	0.37208	0.661146	0.943447
1	0.870218	0.695782	0.602705	0.55819	0.48638	0.412519	0.340882	0.276657	0.228553	0.194594	0.164759	0.13673	0.11582	0.0971176	0.0802991	0.0568263	0.0386407	0.0264576	0.0197106	0.0165413	0.0125045	0.00425096	0.000375333	0	0	0	0	0	0	0	0	0	0	0	0	0	0	0	0	0	0	0	0	0.000466099	0.00749246	0.0438286	0.144274	0.387342	0.791978
1	0.945198	0.747817	0.615866	0.623352	0.566071	0.427725	0.292374	0.234108	0.257693	0.301598	0.305759	0.23688	0.129389	0.0356331	0.002906	0	0	0	0	0	0	0	0	0	0	0	0	0	0	0	0	0	0	0	0	0	0	0	0	0	0	0	0	0	0.000856196	0.0141638	0.0924912	0.344492	0.753026
1	0.813829	0.59275	0.43954	0.326895	0.237711	0.166851	0.10738	0.06782	0.0455018	0.0275777	0.0192434	0.0188896	0.01221	0.00852437	0.00963068	0.0083257	0.00440554	0.0028935	0.00327796	0.00238247	0.00154116	0.000535758	4.83313e-05	0	7.23726e-05	0.000840378	0.00276733	0.00812389	0.0402051	0.094025	0.089984	0.0616754	0.0423363	0.0319726	0.0256834	0.018155	0.0151583	0.0120824	0.0103147	0.019149	0.0351224	0.0594436	0.102344	0.164377	0.236949	0.325912	0.512569	0.788714	0.977808
1	0.96891	0.816347	0.652086	0.503747	0.373396	0.277628	0.170789	0.0836905	0.0546662	0.0439191	0.0262947	0.00758531	0.00062882	0	0	0	0	0	0	0	0	0	0	0	0	0	0	0	0	0	0.000270327	0.00443137	0.0257415	0.0736782	0.143766	0.249561	0.363425	0.421983	0.406095	0.336254	0.250909	0.18735	0.127879	0.0812007	0.0797174	0.107243	0.167445	0.365527	0.755113
1	0.849579	0.619183	0.419218	0.271661	0.140225	0.067459	0.0409544	0.0270641	0.0167172	0.00995496	0.00560747	0.00975411	0.0187546	0.0267723	0.0323314	0.0471495	0.0669839	0.0812338	0.0833638	0.077423	0.0666123	0.0543861	0.0590526	0.0750811	0.0652444	0.0459321	0.0386545	0.0370463	0.03526	0.0310092	0.0208392	0.0148348	0.0104019	0.00623924	0.00480978	0.00501032	0.0124782	0.0304124	0.0500255	0.0690783	0.0677422	0.0543563	0.04996	0.0706415	0.156882	0.327536	0.553973	0.775398	0.960004
1	0.911137	0.708326	0.496923	0.325913	0.208771	0.164855	0.156595	0.147818	0.0937819	0.0439419	0.0250173	0.0205036	0.0418853	0.0968528	0.109164	0.0818465	0.12945	0.244834	0.342825	0.508632	0.758486	0.929228	0.976278	0.988138	0.914399	0.728819	0.522168	0.356184	0.230592	0.158872	0.121776	0.0918228	0.0691393	0.0671445	0.0607592	0.0494252	0.0348931	0.032505	0.0618608	0.106886	0.172374	0.235944	0.296853	0.324937	0.31296	0.298202	0.301855	0.444387	0.761768
1	0.846196	0.62907	0.434038	0.271277	0.181378	0.132667	0.0926416	0.0671684	0.0526247	0.0423392	0.0371213	0.0289091	0.0200544	0.0186333	0.0207648	0.0177102	0.0131849	0.00931204	0.00388165	0.000708116	9.71615e-05	0.000618804	0.00187076	0.00199046	0.000710185	9.52581e-05	0.000680525	0.0050434	0.0164066	0.029066	0.0419622	0.0761797	0.121552	0.126275	0.113496	0.101054	0.0816277	0.0598253	0.0457922	0.035752	0.0410859	0.07814	0.152323	0.269031	0.37657	0.459111	0.573287	0.736825	0.941223
1	0.83828	0.499623	0.240618	0.105979	0.0614485	0.054519	0.0665016	0.0994451	0.12706	0.143698	0.14774	0.131491	0.112404	0.122287	0.138589	0.158009	0.193843	0.219252	0.21476	0.194125	0.17038	0.151972	0.151487	0.154964	0.153919	0.13414	0.0965996	0.0637845	0.0415592	0.0219728	0.00797104	0.00162886	0.000115976	0	0	0	0	0	0	0	7.09344e-05	0.0012508	0.00890819	0.0367499	0.095752	0.171113	0.280698	0.516738	0.833567
0.768343	1	0.784361	0.428859	0.22293	0.118026	0.0859987	0.0496786	0.012979	0.00101488	0	0	0	0.000199616	0.00208005	0.00454325	0.00208005	0.000199616	0	0	0	0	0	0	0	0	0	0.000124688	0.00140841	0.00397509	0.00378316	0.00126189	0.000220516	0.00116063	0.00253504	0.00116063	0.000111382	0.000180428	0.0018801	0.00410651	0.00233198	0.00577166	0.024454	0.089761	0.2739	0.517483	0.674063	0.772741	0.738361	0.649879
0.897267	1	0.779645	0.573693	0.363412	0.144284	0.0938997	0.0884533	0.0320531	0.00286735	0	0	0	0	0	0	0	0	0	0	0	0	0	0	0	0	0	0	0	0	0	0	0	0	0	0	0	0	0	0	0	0	0	0.000334782	0.00917098	0.078617	0.262802	0.413641	0.428369	0.586893
0.97848	1	0.8429	0.58298	0.398472	0.286586	0.227063	0.147542	0.0533011	0.00866186	0.000494471	0	0	0	0	0	0	0	0	0	0	0	0	0	0	0	0	0	0	0	0	0	0	0	0	0	0	0	0	0	0	0	0	0	0.000463371	0.0109752	0.0851685	0.274062	0.527108	0.807179
0.892176	1	0.888039	0.716351	0.513868	0.348293	0.225411	0.153994	0.110202	0.0802326	0.0547034	0.0610531	0.0455695	0.0135703	0.00112157	0	0	0	0	0	0	0	0	0	0	0	0	0	0	0	0	0	0	0	0	0	0	0	0	0	0	0	0	0	0	0	0.000351155	0.0130967	0.12971	0.485274
0.903454	1	0.881916	0.666597	0.474884	0.332263	0.242255	0.254165	0.307828	0.246427	0.135919	0.100943	0.133618	0.106995	0.0390043	0.00591392	0.000309961	0	0	0	0	0	0	0	0.000995685	0.0129815	0.052334	0.0980162	0.108694	0.0898258	0.0525386	0.0149138	0.00122792	0	0.00145872	0.0209936	0.0969456	0.184927	0.16954	0.135015	0.128224	0.127417	0.120871	0.0878604	0.0521918	0.0268735	0.0953107	0.274034	0.427421	0.644704
0.969255	1	0.931916	0.848351	0.794568	0.740633	0.666569	0.586628	0.515129	0.448496	0.385983	0.324841	0.26736	0.216859	0.17865	0.156859	0.135323	0.112339	0.0922763	0.0724423	0.0560369	0.0432527	0.0313632	0.0200737	0.012714	0.00874139	0.00713698	0.00609192	0.00371915	0.0010651	8.77503e-05	0	0	0	0	0	0	0	2.8126e-05	0.000840905	0.00697374	0.0198968	0.027021	0.0277655	0.0265427	0.0332669	0.0872019	0.243018	0.498819	0.781363
0.889368	1	0.979257	0.799187	0.604341	0.458181	0.382076	0.400249	0.384802	0.297187	0.213885	0.152807	0.0977612	0.0447055	0.0133378	0.0110285	0.0210512	0.020486	0.0144315	0.0128763	0.00508118	0.000550633	0.00122752	0.00651445	0.0145119	0.0145376	0.00712726	0.00167143	0.00096635	0.0025246	0.00261231	0.00164079	0.00864721	0.0281112	0.0414933	0.0421185	0.0332957	0.0196949	0.0213625	0.024079	0.0238766	0.0200038	0.014049	0.0129314	0.0140041	0.0174056	0.0619984	0.2255	0.465477	0.695263
0.820322	1	0.902204	0.666933	0.414214	0.250531	0.182368	0.146109	0.109916	0.0479749	0.00919066	0.000591316	0	0	0	0	0	0	0	0	0	0	0	0	0	0	0	0.00138292	0.0168046	0.0585475	0.0930377	0.0961871	0.0767493	0.0374436	0.00861321	0.000634245	0	0	0	0	0	0.000327996	0.00367138	0.0110993	0.0233763	0.0722007	0.174654	0.288499	0.390515	0.545691
0.815739	1	0.981023	0.764618	0.442282	0.210634	0.136843	0.108243	0.0659456	0.0194781	0.00163256	0	0	0	0	0	0	0	0	0	0	0	0	0	0	0	0	0	0	0	0	0	0	0	0	0	0	0	0	0	0	0	0.00258052	0.0334566	0.134885	0.264542	0.33367	0.337377	0.327505	0.470496
0.900599	1	0.897791	0.646498	0.384448	0.185077	0.0746861	0.0215251	0.00731489	0.00697808	0.00278886	0.000258436	0	0	0	0	0	0	0	0	0	0	0	0	0	0	0	0	0	0	0	0	0	0	0	0	0	0	0	0	0.000402656	0.00419577	0.00920295	0.00469029	0.00224774	0.00251555	0.00506788	0.0588735	0.283949	0.649269
0.934288	1	0.915548	0.754574	0.575836	0.397287	0.265776	0.188876	0.129933	0.0878131	0.0606468	0.0391847	0.0211697	0.010766	0.00452886	0.00105506	0.000539392	0.00271588	0.00631792	0.00621737	0.00283499	0.000576379	3.91217e-05	0	0	0	0.000132326	0.00170287	0.00666508	0.0119039	0.0129337	0.0132917	0.0133475	0.00876429	0.00426424	0.00210772	0.00484849	0.0116648	0.0190558	0.0279902	0.0427008	0.0707942	0.107506	0.160372	0.220065	0.262743	0.29792	0.371359	0.515604	0.728572
0.758396	1	0.918595	0.72162	0.629423	0.621233	0.61421	0.53818	0.424199	0.30996	0.226109	0.183297	0.153604	0.105293	0.0613935	0.0252095	0.00965421	0.020856	0.0409802	0.0411954	0.0223711	0.00567903	0.000442122	0	0	0.00442814	0.0547879	0.198792	0.333544	0.37866	0.496131	0.740058	0.778704	0.599062	0.388068	0.266812	0.255771	0.260314	0.161051	0.0690841	0.0430985	0.0891254	0.195801	0.23148	0.189048	0.141829	0.104708	0.10826	0.18972	0.421653
0.879883	1	0.868895	0.623768	0.415805	0.276947	0.179334	0.111423	0.0778288	0.0809362	0.096429	0.102645	0.0987022	0.0816187	0.0518318	0.026359	0.015391	0.0111592	0.00575148	0.0014189	0.000108712	0	0	0	0	0	0	0	0	0	0	0	0	4.20117e-05	0.000788037	0.00494023	0.0120856	0.0133136	0.00823468	0.00270864	0.00530604	0.0251532	0.0658966	0.108681	0.126717	0.129195	0.138063	0.173473	0.290747	0.567877
0.563939	0.920763	1	0.680206	0.364392	0.212039	0.159166	0.0656264	0.00967771	0.000668397	0.00277447	0.00997427	0.0131161	0.00517299	0.000475262	0	0.000351411	0.00366178	0.00799807	0.00366178	0.000351411	0	0	0	0	0	0	0	0	0	0	0.000604846	0.0101322	0.0627776	0.202692	0.41229	0.598087	0.677755	0.679678	0.604884	0.451143	0.314132	0.335866	0.472728	0.529504	0.492798	0.38095	0.282873	0.3032	0.395651
0.455091	0.723077	1	0.99114	0.87246	0.745587	0.499572	0.222736	0.0520084	0.00393011	0	0.00143961	0.0168701	0.0532438	0.0679946	0.0443936	0.0193535	0.0192889	0.0147811	0.00435293	0.00062135	0.00426272	0.0222096	0.0425327	0.0281651	0.00711467	0.000538752	0	0	0	0	0	0	0	0	0	0	0	0	0.000246869	0.00257244	0.00621705	0.00934388	0.0200009	0.0259252	0.038549	0.0613839	0.0747088	0.126494	0.250399
0.810545	0.977576	1	0.960238	0.885625	0.812524	0.7552	0.678011	0.631312	0.648587	0.6906	0.639048	0.51531	0.393248	0.304393	0.209052	0.12083	0.059173	0.0429727	0.0625813	0.0746152	0.0556992	0.0327571	0.0288083	0.0314272	0.0125347	0.00116233	0	0	0.00217888	0.0264615	0.0909551	0.133216	0.113719	0.092468	0.0860343	0.0828418	0.0788972	0.0654295	0.0575887	0.0521962	0.0553458	0.0641721	0.0543442	0.039979	0.0438552	0.0952835	0.180654	0.32147	0.571639
0.443628	0.82444	1	0.946466	0.80283	0.635609	0.479862	0.353577	0.249309	0.166358	0.101182	0.0592225	0.0361466	0.0224832	0.0154605	0.012573	0.0080665	0.00240308	0.00040032	0.00245179	0.00881068	0.0144919	0.0141838	0.0103194	0.00798911	0.00495935	0.00246813	0.00308468	0.00345191	0.00401875	0.00528097	0.00800886	0.0107962	0.00745938	0.00598564	0.0177317	0.0350982	0.0391524	0.0328716	0.0267866	0.029129	0.0528643	0.0883456	0.107147	0.109988	0.109612	0.0878318	0.0665089	0.0773589	0.163373
0.640282	0.916057	1	0.873806	0.680797	0.505646	0.399596	0.313846	0.205459	0.11346	0.0568104	0.0308624	0.0198017	0.0142636	0.00962952	0.00312545	0.000271955	0	0	0	0	0	0	0	0	0	0	0	0	0	0	0	0	0	0	0	0	0	0	0	0	0	0	0	2.5831e-05	0.000308167	0.00230695	0.0218436	0.117163	0.339099
0.684731	0.951537	1	0.967663	0.932555	0.866063	0.67384	0.426406	0.241515	0.0927604	0.027862	0.0270285	0.0194828	0.00545433	0.000436082	0	0	0	0	0	0	0	0	0.000714504	0.00973724	0.0427565	0.0899644	0.119098	0.127477	0.112209	0.0997354	0.0992707	0.123244	0.220356	0.320104	0.357735	0.380906	0.441434	0.485471	0.505626	0.524096	0.50014	0.451533	0.372206	0.257316	0.194379	0.176206	0.177592	0.184552	0.320758
0.617444	0.899819	1	0.940178	0.776234	0.602663	0.468429	0.377942	0.297867	0.218785	0.155153	0.113181	0.0800819	0.0465424	0.0255693	0.0169914	0.0152561	0.012479	0.00433014	0.000384014	0	0	0	0	0	0	6.89217e-05	0.00110914	0.00564259	0.00961649	0.0045334	0.00446047	0.00937828	0.0116041	0.0392931	0.0902912	0.133761	0.181078	0.177839	0.128946	0.109727	0.158664	0.186276	0.19361	0.189833	0.148778	0.085909	0.0566219	0.0996538	0.279655
0.682981	0.958081	1	0.902942	0.737155	0.491225	0.272229	0.161945	0.0959729	0.032406	0.00692348	0.0110162	0.0188139	0.0168607	0.0100302	0.00296854	0.000250026	0.000912171	0.0104271	0.0316397	0.0447921	0.0524555	0.0605571	0.0776692	0.0792765	0.076072	0.0954317	0.10125	0.0747699	0.0243636	0.00211504	0	0.000747127	0.00778525	0.0170045	0.00778525	0.000747127	0	0.000260681	0.00411505	0.023895	0.0730163	0.125121	0.111432	0.0494206	0.0251352	0.00943837	0.00415951	0.0511567	0.275221
0.719515	0.938786	1	0.805802	0.4389	0.259542	0.266446	0.284812	0.241964	0.155843	0.0641648	0.0133365	0.00093614	0	0	0	0	0	0	0	0	0	0	0	0	0	0	0	0	0	0	0	0	0	0	0	0	0	0	0.00189019	0.0246259	0.103137	0.22698	0.295312	0.207401	0.110399	0.0992969	0.195721	0.319105	0.45375
0.254251	0.680661	1	0.975675	0.714926	0.435662	0.24465	0.144934	0.120248	0.115573	0.102627	0.0794305	0.0651152	0.0554889	0.039016	0.0225465	0.00862446	0.0018084	0.00200908	0.0041564	0.00190294	0.00018262	0	0	0	0.000213788	0.00222772	0.00486579	0.00222772	0.000213788	0	0	0	0	0	0	0	0	0	0	0	0	0	0	0	0.000188391	0.00196308	0.00433369	0.0050828	0.0449295
0.584813	0.832223	0.934951	1	0.977821	0.854634	0.681029	0.449537	0.28801	0.191903	0.102357	0.0515797	0.0834828	0.105175	0.0769442	0.0832353	0.0874055	0.0377603	0.00569908	0.000272874	0	0	0	0	0	0	0	0	0	0	0	0	0	0	0	0	0	0	0	0	0	0	0	0	0	0	0.00124804	0.0205495	0.118763	0.328013
0.701257	0.693744	0.879425	1	0.914322	0.670959	0.391563	0.234406	0.188105	0.245861	0.298314	0.312556	0.371821	0.412875	0.431017	0.475392	0.572082	0.632114	0.58774	0.500892	0.410233	0.318283	0.232268	0.160414	0.100546	0.068726	0.0510525	0.0345327	0.0140746	0.00259685	0.000163633	0	0	0	0.000322606	0.00445836	0.0196309	0.0404844	0.06823	0.121653	0.133281	0.102823	0.14902	0.288381	0.405406	0.499928	0.612425	0.770885	0.814109	0.764344
0.379818	0.675687	0.941002	1	0.866803	0.603167	0.327921	0.153895	0.0605876	0.0138826	0.00104953	0	0	0	0	0	0	0	0	0	0	0	0	0	0	0	0	0	0	0	0	0	0	0	0	0	0	0	0	0	0	0	0.00137694	0.0151971	0.0401865	0.0336729	0.0110589	0.0126424	0.058827	0.172438
0.509853	0.729695	0.916088	1	0.976894	0.899576	0.810512	0.724525	0.620983	0.491553	0.354599	0.246417	0.167476	0.104373	0.0698256	0.0616967	0.0609326	0.0606546	0.0550367	0.0390743	0.0251161	0.0166526	0.00926265	0.00800526	0.0185778	0.0258868	0.0235354	0.0202383	0.0225271	0.0354761	0.052891	0.060493	0.0568774	0.0501377	0.0384153	0.0161201	0.00741714	0.0164657	0.0446033	0.0735236	0.103064	0.140118	0.166933	0.197916	0.236266	0.239686	0.248054	0.238081	0.221489	0.290764
0.271606	0.528329	0.820662	1	0.919801	0.684324	0.475059	0.353006	0.317936	0.296626	0.258796	0.232327	0.23133	0.240431	0.23571	0.22456	0.198913	0.160741	0.122276	0.0904864	0.0756789	0.0659432	0.0414766	0.0185812	0.00635465	0.00456679	0.00294785	0.000752788	5.70531e-05	0	6.61718e-05	0.00259995	0.0243976	0.0785367	0.124473	0.13574	0.118194	0.103799	0.106734	0.112745	0.112977	0.0841797	0.0523917	0.0365991	0.0164209	0.00672471	0.00446234	0.00275006	0.0187523	0.096806
0.412953	0.68623	0.929856	1	0.73702	0.414333	0.2601	0.165229	0.0740104	0.0274123	0.0119293	0.0051441	0.00149896	0.00204299	0.00423333	0.00193816	0.000186	0	0	0	0.000181831	0.00201346	0.00552542	0.00640731	0.00753206	0.00844813	0.00553365	0.00250551	0.00138213	0.00424759	0.00853563	0.00804802	0.0121388	0.0181984	0.0123533	0.00444538	0.00089076	6.33504e-05	0	0	0	9.4293e-05	0.000982555	0.00227799	0.00254207	0.0060371	0.0175578	0.0432081	0.0854032	0.194533
0.555687	0.79965	0.95126	1	0.95024	0.84189	0.687148	0.496619	0.291749	0.135908	0.0604931	0.0326419	0.0168097	0.00825424	0.00247923	0.000213567	0	0	0	0	0	0	0	0	0	0	0	0	0	0	0	0	0	0	0	0	0	0	0	0	0	0	2.43238e-05	0.00025346	0.000596367	0.000699032	0.00165004	0.0133397	0.0906	0.291079
0.520947	0.809177	0.954475	1	0.963949	0.828107	0.656576	0.476389	0.300176	0.160915	0.06923	0.0213202	0.00383168	0.000254209	0	0	0	0	0	0	0	0	0	0	0	0	0	0	0	0	0	0	0	0	0	0	0	0	0	0	0	0	0	0	0	0.000255168	0.00542718	0.0405163	0.136697	0.28627
0.641953	0.781514	0.91606	1	0.93854	0.803168	0.656354	0.510281	0.438743	0.425191	0.387757	0.310377	0.240166	0.186747	0.155446	0.148671	0.16321	0.197531	0.237753	0.257851	0.244915	0.205184	0.154143	0.107565	0.0661305	0.0313308	0.0135842	0.0199932	0.0233382	0.00893715	0.00187191	0.00461686	0.00716576	0.00410163	0.0072682	0.0177363	0.0232435	0.0240948	0.0242034	0.022912	0.0270777	0.0499912	0.0766248	0.0871008	0.0818991	0.112358	0.190951	0.287793	0.400643	0.519498
0.629504	0.828638	0.937221	1	0.99123	0.95263	0.958188	0.969448	0.87782	0.674206	0.488004	0.339181	0.226197	0.150988	0.101841	0.070833	0.0465629	0.025575	0.0101217	0.00344698	0.00303964	0.00132149	0.000185276	0.000609127	0.00133045	0.000609127	5.84561e-05	0	0	0	0	0.0011219	0.0144046	0.0578173	0.122024	0.201748	0.309877	0.383693	0.340169	0.229918	0.133375	0.0754845	0.0442388	0.0228089	0.00928366	0.0039086	0.00308486	0.0172237	0.108351	0.341831
0.286014	0.686603	0.984754	1	0.83998	0.652576	0.498711	0.402374	0.376168	0.352228	0.306181	0.258659	0.207786	0.180466	0.223323	0.326454	0.428539	0.514606	0.563479	0.571931	0.577002	0.591796	0.592243	0.589948	0.596036	0.623875	0.67593	0.689579	0.65917	0.623891	0.598802	0.55034	0.479934	0.41689	0.355472	0.28408	0.204737	0.13022	0.0832593	0.08521	0.137073	0.20887	0.250052	0.242519	0.208682	0.205811	0.206065	0.150198	0.0762378	0.0791535
0.209763	0.537168	0.880301	1	0.968476	0.872753	0.750477	0.63722	0.521938	0.382409	0.247023	0.14228	0.0676443	0.026895	0.0273936	0.07757	0.199815	0.377137	0.478375	0.452419	0.378939	0.326104	0.325244	0.314327	0.281644	0.255575	0.243673	0.255094	0.252586	0.223667	0.182209	0.128261	0.0832531	0.0591587	0.0444072	0.0214498	0.0102528	0.00349647	0.00031993	0	0	0	0	0	0	0	0	0.000834188	0.0114445	0.0588182
0.359964	0.595241	0.879783	1	0.921669	0.721174	0.528256	0.391645	0.282134	0.208365	0.159519	0.119657	0.0801603	0.046323	0.0256608	0.0155175	0.0112731	0.00709159	0.00213472	0.000179882	0	0	0.000491855	0.00608522	0.0222443	0.0393715	0.05125	0.061108	0.0575443	0.0451953	0.0449743	0.0612978	0.0830524	0.0751551	0.0653293	0.0898993	0.141905	0.19032	0.220438	0.25378	0.311142	0.417586	0.618625	0.85671	0.997341	0.964291	0.798623	0.605757	0.452621	0.344403
0.176547	0.49028	0.678692	0.777455	1	0.817775	0.38942	0.11194	0.0176691	0.00106445	0	0	0.000689965	0.011959	0.0707091	0.177416	0.240834	0.23928	0.14652	0.0406407	0.00328907	0	0	0	0	0	0	0	0	0	0	0	0	0	0	0	0	0	0	0	0	0	0	0	0	0	0	0	0.00130256	0.0259895
0.712943	0.741446	0.714424	0.827212	1	0.923021	0.749469	0.607614	0.463605	0.340283	0.267826	0.225167	0.193277	0.179007	0.204185	0.199264	0.151183	0.113132	0.0716956	0.0249056	0.00435494	0.0105471	0.0511722	0.119171	0.160479	0.157777	0.123986	0.0852281	0.052911	0.0241783	0.00633596	0.00722035	0.0231043	0.0413507	0.0665174	0.088026	0.0718112	0.0431898	0.0294714	0.0241897	0.0183119	0.00626776	0.000555088	0.00220021	0.029645	0.127643	0.264752	0.365057	0.488968	0.633035
0.502624	0.713802	0.776987	0.855622	1	0.987716	0.828072	0.81059	0.799296	0.731809	0.717484	0.727819	0.690968	0.595529	0.483267	0.352621	0.221056	0.113344	0.0347557	0.00452913	0.000197936	0	0	0	0	0	0	0	0	0	0	0	0	0	0	0	0	0	0	0	0	0	0.00111861	0.0132458	0.0448335	0.0787366	0.0988511	0.0746203	0.0747201	0.223339
0.0491131	0.224647	0.558334	0.877544	1	0.846707	0.600783	0.473552	0.323219	0.186576	0.0839525	0.0201153	0.00153696	0	0	0	0	0	0	0	0	0	0	0	0	0	0	0	0	0	0	0	0	0	0	0	0	0	0	0	0	0	0	0	0.000196349	0.002046	0.00446889	0.002046	0.000372304	0.00495426
0.225123	0.497355	0.780694	0.952432	1	0.974789	0.890154	0.765011	0.619082	0.458147	0.309118	0.200461	0.1272	0.078235	0.048454	0.0297359	0.0150654	0.00771114	0.0063205	0.00748387	0.00893891	0.0109038	0.0150269	0.0182654	0.0201995	0.0204388	0.0190341	0.0166716	0.0133245	0.0103672	0.00759183	0.00543355	0.00515334	0.0055524	0.00683279	0.0121783	0.015973	0.014593	0.0106468	0.00613585	0.00215784	0.000360706	2.13861e-05	3.2085e-05	0.000372322	0.00121558	0.00228523	0.00491596	0.0170564	0.0708407
0.51728	0.652242	0.79437	0.929521	1	0.992778	0.924024	0.781488	0.583688	0.400881	0.267201	0.179616	0.117944	0.0744821	0.0426992	0.0198809	0.012752	0.0152146	0.0165352	0.0126374	0.00850533	0.0064555	0.00474407	0.00382498	0.00176582	0.000327559	2.00347e-05	5.23188e-05	0.000637602	0.00285865	0.0114795	0.0342681	0.0607229	0.0727606	0.0706265	0.0650657	0.05851	0.0489477	0.0359101	0.0258989	0.0268458	0.0491343	0.0953959	0.134197	0.147809	0.162185	0.18364	0.218005	0.281551	0.381466
0.0397063	0.210292	0.575411	0.932204	1	0.883118	0.758898	0.665732	0.548973	0.369789	0.229579	0.179528	0.16595	0.126958	0.063114	0.0155941	0.00120432	0	0	0	0	0	0.000834646	0.00968694	0.0338982	0.0796367	0.121827	0.0624398	0.0108315	0.000599115	0	0	0	0	0	0	0	0	0	0	0	0	0	0	0	0	0	0	0	0.00264974
0.590707	0.720918	0.8726	0.995713	1	0.946964	0.891883	0.815712	0.687267	0.51694	0.366052	0.266203	0.194663	0.147049	0.123299	0.102245	0.0832131	0.0779138	0.0750501	0.0640115	0.0519215	0.0382854	0.0358013	0.0359433	0.0296777	0.0232392	0.00973472	0.00405085	0.0101479	0.0175821	0.0154139	0.00576779	0.000787035	0.000268736	0.0029699	0.011125	0.018309	0.0187602	0.0169846	0.0081464	0.00210811	0.00276179	0.00562429	0.00510313	0.00269149	0.00832967	0.0458118	0.154722	0.327198	0.485772
0.44833	0.627128	0.776017	0.95422	1	0.925034	0.727013	0.653808	0.800798	0.884079	0.750109	0.531895	0.346101	0.228943	0.158219	0.106709	0.0630425	0.0191158	0.00162631	0	0	0	0	0	0	0	0	0	0	0	0	0	0	0	0	0	0.000956605	0.0102636	0.0248518	0.0166945	0.00403618	0.000295537	0	0	0	0	0	0.00106836	0.0233852	0.165678
0.35052	0.64961	0.911295	0.984338	0.997394	1	0.938359	0.826474	0.693904	0.536381	0.399474	0.31311	0.237549	0.161483	0.0743073	0.0169071	0.001245	0	0	0	0	0	0	0	0	0	0	0	0	0	0	0	0	0	0	0	0	0	0	0	0	0	0	0	0	0	0	0.00135746	0.0216557	0.122851
0.0643803	0.193945	0.44189	0.765588	0.973639	1	0.933531	0.8129	0.662082	0.506056	0.374482	0.28157	0.235115	0.235348	0.21093	0.160741	0.134728	0.150049	0.169052	0.15236	0.121244	0.0991467	0.0823423	0.0640311	0.0390576	0.016006	0.0035128	0.000257602	0	9.38296e-05	0.00115971	0.00420179	0.00689037	0.00585775	0.0019527	0.000169931	0	0	0	0.000146754	0.00152921	0.00347874	0.0030872	0.00448291	0.00402351	0.00131932	0.000204834	0.000953741	0.00296985	0.0136068
0.407709	0.568154	0.709323	0.813631	0.920229	1	0.974543	0.8456	0.679627	0.510468	0.394802	0.323487	0.24901	0.179339	0.112077	0.0721951	0.052366	0.0303523	0.0123979	0.00415513	0.001045	0.00158963	0.00845417	0.0195272	0.0240723	0.0302982	0.0419841	0.0509242	0.0748198	0.119148	0.155733	0.171109	0.172297	0.159163	0.129021	0.0967811	0.0806866	0.0701611	0.0499131	0.0317609	0.0192184	0.0108066	0.00811563	0.0485952	0.186676	0.359176	0.373304	0.214593	0.150329	0.247483
0.491612	0.687972	0.789476	0.861971	0.937817	1	0.971139	0.918167	0.75306	0.518386	0.373736	0.339708	0.32783	0.29706	0.287541	0.256196	0.184826	0.107641	0.0561336	0.0345714	0.0335318	0.0391378	0.0281572	0.0105012	0.00911442	0.0198873	0.0398739	0.0632778	0.0697496	0.0568828	0.0351523	0.0158349	0.00938786	0.00486744	0.00112593	0.000578205	0.00572455	0.0178446	0.0290841	0.0590453	0.117624	0.151307	0.140262	0.120597	0.146035	0.188908	0.185813	0.17452	0.204434	0.283214
0.178661	0.265439	0.441537	0.663694	0.884111	1	0.965434	0.893127	0.85791	0.762492	0.665363	0.572224	0.500594	0.435772	0.367866	0.294316	0.223055	0.159814	0.103869	0.0712471	0.0655465	0.0731829	0.0676037	0.048335	0.0289879	0.013451	0.00812852	0.00301739	0.000279716	0	0	0	0	0	0	0.000350702	0.00415747	0.0137679	0.0216727	0.0286292	0.0407179	0.0490266	0.0497021	0.0555166	0.050955	0.0429903	0.0341633	0.0246058	0.0412841	0.0991594
0.308379	0.416962	0.529701	0.728019	0.933101	1	0.950055	0.817783	0.622933	0.427673	0.28151	0.202343	0.13902	0.0878197	0.0529235	0.0340828	0.0249644	0.022583	0.0291232	0.0214505	0.00632381	0.000520924	0	0	0	0	0	0.000334461	0.00353918	0.0081751	0.00471442	0.000897256	0.000122863	0.000876677	0.00343526	0.00687548	0.0103142	0.0117417	0.00709643	0.00492482	0.00939119	0.0172478	0.0323131	0.0325417	0.0200952	0.0186726	0.050083	0.0984404	0.153637	0.216754
0.100088	0.214781	0.454871	0.702994	0.919157	1	0.866451	0.729663	0.653155	0.536119	0.364043	0.193949	0.0802664	0.0194561	0.00152069	0	0	0	0	0	0	0	0	0	0	0	0	0	0	0	0	0	0	0	0	0	0	0	0	0	0	0	0	0	0	0	9.58718e-05	0.0026886	0.0215573	0.0609138
0.0359102	0.0755023	0.27643	0.648176	0.92213	1	0.919778	0.765977	0.639385	0.510019	0.398463	0.323877	0.314881	0.418415	0.578946	0.691288	0.752095	0.800107	0.861097	0.892202	0.823544	0.699733	0.566098	0.443687	0.375828	0.310878	0.219041	0.138894	0.0941024	0.0681213	0.0391602	0.0111259	0.000917094	0	0	0	0	0.000435791	0.00576858	0.0227098	0.0324798	0.0132271	0.00122754	0	0	0	0	0.000291142	0.00412636	0.0184249
0.0245097	0.128121	0.392701	0.755144	0.977193	0.988058	1	0.952461	0.809149	0.613864	0.41539	0.222215	0.0973124	0.0404751	0.0280164	0.0255978	0.0261389	0.0104847	0.000977697	0.00113796	0.0118578	0.0258998	0.0123326	0.00658308	0.0159916	0.0162732	0.00566006	0.000497615	0	0.00132986	0.0141296	0.0331028	0.0200503	0.00416514	0.000272094	0	0	0	0	0	0	0	0	0	0	0	0.000558487	0.00595809	0.0141546	0.0104201
0.241301	0.421033	0.569483	0.628617	0.750142	0.953761	1	0.876184	0.763211	0.626966	0.438483	0.243964	0.119233	0.0643937	0.0500649	0.0419476	0.0283107	0.012037	0.00252117	0.00017691	0	0	0.000148983	0.00190705	0.00708596	0.00962334	0.00384411	0.000354611	0	0	0	0	0	0	0	0	0	0	0	0	0	0.000443622	0.00553222	0.0201935	0.0337986	0.0468831	0.0730542	0.0754312	0.0626911	0.0998269
0.185961	0.37889	0.529764	0.670362	0.843994	0.978435	1	0.885209	0.714058	0.520052	0.317006	0.215524	0.177507	0.12846	0.0677042	0.018294	0.00148097	0	0	0	0	0	0	0	0	0	0	0	0	0	0	0	0	0	0	0	0	0	0	0	0	0	0	0	0	0	0	0.000202491	0.0055004	0.0490536
0.183718	0.291596	0.420032	0.601574	0.808777	0.948331	1	0.991162	0.949078	0.835614	0.663366	0.519076	0.405862	0.296836	0.215951	0.17912	0.17277	0.15176	0.116662	0.0918453	0.0624259	0.0335379	0.0197499	0.0201403	0.0234211	0.0279475	0.0333625	0.0268586	0.0119981	0.00349278	0.00526657	0.0129009	0.0163943	0.0101148	0.00389713	0.000952981	0.000509258	0.00114261	0.000929233	0.000442451	0.00200139	0.00636195	0.0083463	0.00686635	0.00642567	0.00461687	0.00158606	0.00385438	0.0291754	0.0950314
0.226075	0.458859	0.689089	0.78412	0.820503	0.899995	0.971679	1	0.956146	0.859791	0.716607	0.550599	0.401371	0.291947	0.213036	0.153407	0.115055	0.0981974	0.0889613	0.0833948	0.0656882	0.0658133	0.102165	0.140003	0.150838	0.127834	0.077108	0.0324285	0.012538	0.0150335	0.0283274	0.0525282	0.0979255	0.128752	0.17004	0.219374	0.285416	0.344821	0.382312	0.478277	0.648565	0.797211	0.775225	0.579034	0.337014	0.150435	0.0751247	0.0916479	0.126423	0.136967
0.197242	0.209003	0.22654	0.336679	0.547852	0.756801	0.931344	1	0.901546	0.689666	0.483323	0.343413	0.246543	0.186446	0.151467	0.126152	0.100206	0.0724806	0.049586	0.0250454	0.0302645	0.0863124	0.135282	0.131676	0.142717	0.211185	0.338502	0.480161	0.673316	0.790737	0.817069	0.795145	0.689878	0.575998	0.549992	0.451982	0.300365	0.158525	0.0663804	0.0165327	0.00131202	0	0.000496197	0.00562767	0.0175472	0.031372	0.0425176	0.0301774	0.0481525	0.123173
0.060363	0.125707	0.250482	0.421461	0.620834	0.813918	0.950992	1	0.972072	0.896178	0.810842	0.735835	0.610457	0.458297	0.323499	0.212321	0.134599	0.0783682	0.0400196	0.0195809	0.00880179	0.00321367	0.00390362	0.00781927	0.0134725	0.017266	0.012946	0.0110539	0.01746	0.0301996	0.0627762	0.115429	0.17859	0.233771	0.260592	0.258712	0.231127	0.198301	0.175086	0.16358	0.150345	0.127778	0.0838758	0.0449217	0.0257305	0.0160912	0.00904606	0.00544502	0.0136656	0.0322238
0.0120398	0.059575	0.211505	0.4611	0.737671	0.912896	0.974717	1	0.975736	0.84997	0.655226	0.474533	0.344188	0.252137	0.184491	0.134295	0.0809911	0.036074	0.0089372	0.000701554	0	0	0	0	0	0	0	0	0	0	0	0	0	0	0	0	0	0	0	0	0	0	0	0	0	0	0	0	0.000241935	0.00276096
0.192269	0.283351	0.405621	0.583251	0.76385	0.896996	0.962741	1	0.986353	0.852223	0.626916	0.414749	0.263059	0.168431	0.107603	0.0717602	0.0486556	0.0323004	0.0175686	0.00780595	0.00484301	0.005723	0.00298196	0.000925362	0.00466668	0.0156728	0.0229137	0.0186544	0.00952948	0.00538395	0.00876684	0.0203336	0.0465587	0.086811	0.139898	0.196461	0.231748	0.247075	0.247196	0.241354	0.225455	0.198763	0.154609	0.107312	0.0699271	0.0399161	0.0161774	0.00684872	0.0178859	0.0775099
0.0962135	0.206145	0.381606	0.57913	0.758631	0.913361	0.995855	1	0.926966	0.831694	0.730267	0.627117	0.531835	0.447918	0.356357	0.264286	0.187134	0.132015	0.0949111	0.0626521	0.0492454	0.0560781	0.0659691	0.084757	0.11429	0.121585	0.122858	0.12895	0.11283	0.0801976	0.0458486	0.0233665	0.0126719	0.00570985	0.00326664	0.00366368	0.00190353	0.000417295	0.00133986	0.00911365	0.0216013	0.0200427	0.0108773	0.0050836	0.00288032	0.00149776	0.000622164	0.00135272	0.00829162	0.0355143
0.0359487	0.0772692	0.145122	0.266077	0.491887	0.734449	0.916387	1	0.905895	0.645744	0.399211	0.261418	0.245134	0.272883	0.248398	0.172726	0.10094	0.0528914	0.0273283	0.0156967	0.0085223	0.00379683	0.00103981	0.00107185	0.00545464	0.0127221	0.0165869	0.0200698	0.0245978	0.0306604	0.0339938	0.0283005	0.0168929	0.00908623	0.00891786	0.00535487	0.0036939	0.00568301	0.00256613	0.000246264	0	0	0	0	0	2.08341e-05	0.000217096	0.000566667	0.00194517	0.0114712
0.238306	0.296943	0.381881	0.531298	0.660063	0.768358	0.904443	1	0.976669	0.894315	0.805219	0.721825	0.618131	0.497322	0.381576	0.296932	0.248499	0.213961	0.175888	0.1411	0.11809	0.091188	0.0672907	0.0541504	0.069771	0.101207	0.0844262	0.0445769	0.0223036	0.00960988	0.00255682	0.00421111	0.0104806	0.00842478	0.00370626	0.0105389	0.0367659	0.0701441	0.0889486	0.0996533	0.108179	0.0969571	0.0991191	0.112849	0.109944	0.0908321	0.0891437	0.108123	0.123452	0.163189
0.435073	0.526316	0.625563	0.7197	0.776782	0.864868	0.955343	1	0.979576	0.875728	0.772218	0.649668	0.541193	0.445838	0.355681	0.285918	0.232964	0.184602	0.144721	0.110421	0.0864969	0.0713036	0.0599677	0.0546707	0.0460486	0.0359867	0.0414819	0.0542392	0.0548507	0.0417977	0.028349	0.0219598	0.0324975	0.0684435	0.101189	0.111032	0.109755	0.105253	0.104584	0.0980668	0.0853511	0.0795975	0.0724139	0.0551963	0.0571154	0.0915059	0.119943	0.135525	0.189433	0.306098
0.15555	0.245398	0.378562	0.558114	0.695051	0.813252	0.929095	1	0.977149	0.87737	0.728726	0.581715	0.46799	0.383118	0.306655	0.246851	0.207269	0.164301	0.122334	0.0908831	0.0721407	0.0676488	0.0702113	0.0652337	0.048934	0.0461395	0.0573958	0.0579716	0.0415976	0.0205545	0.00528784	0.000419191	0	7.51082e-05	0.000782646	0.00170946	0.000782646	7.51082e-05	0	0	0	0	0	0	0	4.89943e-05	0.0014308	0.0129144	0.0474781	0.0965309
0.0472949	0.0744681	0.122253	0.165734	0.268036	0.485717	0.732009	0.939568	1	0.855247	0.592593	0.342002	0.176541	0.0902019	0.0505953	0.0338625	0.0207802	0.0107934	0.0144108	0.0141523	0.00492368	0.000432917	0	0	0	0	0	0	0	0	0.000121356	0.00126456	0.00276205	0.00126456	0.000121356	0	0	0	0.000440092	0.00498378	0.0156248	0.0298188	0.0481301	0.0419395	0.0233021	0.0121615	0.0149126	0.0217316	0.0213747	0.0287778
0.0642625	0.104319	0.109374	0.142119	0.243394	0.378385	0.546907	0.781859	1	0.975051	0.753938	0.697539	0.896941	0.99244	0.801428	0.549452	0.440499	0.414975	0.37299	0.265066	0.184277	0.111512	0.0435952	0.0113316	0.0326657	0.128622	0.249411	0.318208	0.33295	0.273847	0.184035	0.103441	0.0440426	0.0104177	0.000797713	0	0	0	0	0	0	0	0	0	0	0	0	0	0.00142084	0.0176664
0.219039	0.18414	0.219685	0.38586	0.58338	0.722786	0.888443	0.990166	1	0.952108	0.946328	0.976627	0.898528	0.761605	0.624568	0.496589	0.357217	0.245486	0.170778	0.110427	0.0632797	0.0524514	0.0459272	0.0308512	0.0154153	0.00483709	0.00859711	0.0224019	0.0235684	0.03646	0.0839988	0.108059	0.0893833	0.0680399	0.0615199	0.067524	0.0678952	0.0633887	0.125066	0.315697	0.61846	0.88602	0.936125	0.733672	0.450253	0.260322	0.161831	0.108413	0.120884	0.194959
0.178829	0.147779	0.164428	0.240858	0.359017	0.52236	0.702141	0.878691	1	0.948075	0.737686	0.530037	0.384688	0.274575	0.212038	0.192414	0.169627	0.171991	0.181414	0.194759	0.227148	0.26301	0.241275	0.158022	0.0709057	0.0276736	0.00745498	0.000623993	0	0	0	0	0.000120988	0.00220615	0.0138904	0.0376559	0.0568666	0.072474	0.0863809	0.0831812	0.0757337	0.0820054	0.117134	0.168589	0.170049	0.130365	0.108135	0.119075	0.150008	0.175871
0.0852226	0.122157	0.168328	0.278849	0.452962	0.634557	0.818219	0.9486	1	0.977786	0.940522	0.902922	0.840135	0.748009	0.614952	0.467438	0.325747	0.215034	0.138274	0.075844	0.0348823	0.0094234	0.000774087	0.000123502	0.00174689	0.00865236	0.0248929	0.0545916	0.092329	0.110261	0.127538	0.228209	0.390054	0.503797	0.473654	0.32384	0.1847	0.0929695	0.0396605	0.0283387	0.0471087	0.0568386	0.038914	0.0176285	0.00890058	0.00610745	0.00210114	0.000262565	0.00318582	0.0292614
0.0817499	0.198645	0.36972	0.544359	0.6924	0.808948	0.89961	0.969051	1	0.95012	0.825263	0.675547	0.535595	0.406414	0.293517	0.210973	0.155631	0.113575	0.0801837	0.0594585	0.0485295	0.0418526	0.0373409	0.0360827	0.0358999	0.0361097	0.0364297	0.0349339	0.0316338	0.0275068	0.0242684	0.0194335	0.0142393	0.010668	0.0100054	0.0106051	0.0111949	0.0107758	0.00993716	0.00919366	0.00810423	0.00662627	0.00678162	0.00679265	0.00559701	0.00422501	0.00348956	0.00652669	0.0166867	0.0353242
0.176206	0.317634	0.495599	0.659198	0.804108	0.911496	0.965436	0.991321	1	0.997869	0.995787	0.978594	0.906093	0.792039	0.660478	0.521951	0.382876	0.257215	0.163815	0.10113	0.0620628	0.0433089	0.0368984	0.0356604	0.0338166	0.0246471	0.0103994	0.00207558	0.000140274	0	0	0.000273323	0.00318493	0.00991846	0.0126787	0.0105047	0.0102414	0.0124127	0.0170174	0.0282444	0.0415906	0.0464988	0.0415249	0.0385963	0.0480764	0.0517028	0.0505093	0.0571114	0.0642471	0.0882905
0.37382	0.292726	0.231122	0.208565	0.296748	0.497494	0.695319	0.837154	1	0.983003	0.886906	0.894085	0.797908	0.648173	0.635978	0.605537	0.554275	0.540052	0.533802	0.491512	0.416294	0.340815	0.283237	0.252	0.270058	0.31186	0.298546	0.212266	0.13871	0.0830391	0.0297701	0.0140229	0.00920685	0.00805917	0.0213823	0.0414546	0.0754151	0.139083	0.179605	0.130201	0.0398234	0.00335465	0.00030867	0.0073714	0.0591924	0.203938	0.399727	0.535238	0.509124	0.430584
0.0218888	0.0375651	0.115658	0.274059	0.442075	0.600191	0.77319	0.9132	1	0.987388	0.912533	0.797745	0.672437	0.561907	0.468295	0.382498	0.299205	0.230346	0.169955	0.116751	0.0715185	0.0397171	0.0153368	0.00663905	0.01078	0.00947777	0.00302598	0.000489947	0.00277621	0.00919352	0.0131052	0.0111141	0.0175479	0.0770187	0.248029	0.525888	0.758217	0.848156	0.905753	0.937742	0.876222	0.740071	0.595008	0.494914	0.397093	0.277879	0.184282	0.135175	0.0990761	0.0515597
0.0244123	0.0859629	0.223056	0.409971	0.552607	0.643932	0.722655	0.846942	0.974872	1	0.931316	0.833996	0.687692	0.502674	0.350138	0.241556	0.164727	0.111613	0.0760209	0.0535946	0.0378754	0.0219864	0.00767711	0.0032127	0.0114701	0.0284165	0.0445081	0.0574176	0.0441037	0.0271762	0.0307082	0.0311893	0.0188558	0.00763751	0.00180239	0.000139577	0	0	0	0.000129408	0.00168256	0.00644544	0.00914778	0.00403726	0.000529344	1.8737e-05	5.73059e-05	0.000905706	0.00463309	0.0101853
0.0304471	0.0747842	0.140131	0.217379	0.313924	0.45697	0.631307	0.817736	0.972879	1	0.891301	0.767272	0.633549	0.496246	0.414917	0.349523	0.274784	0.234192	0.227834	0.206492	0.1751	0.155869	0.181492	0.225753	0.257028	0.264458	0.267571	0.27213	0.262233	0.261415	0.281742	0.288516	0.288449	0.263179	0.19888	0.117672	0.0594364	0.0330478	0.0201138	0.00890522	0.00301438	0.00247864	0.00107018	0.000102703	0	0	0.000132648	0.00167661	0.00644893	0.0133965
0.225591	0.327535	0.461352	0.637267	0.743846	0.751426	0.755506	0.809965	0.908097	1	0.976419	0.898555	0.848536	0.823594	0.793838	0.756899	0.720489	0.698114	0.66668	0.59985	0.523985	0.450273	0.362387	0.260673	0.167763	0.0981208	0.0509039	0.0207265	0.0129067	0.0134244	0.0117731	0.00968413	0.00881941	0.0110683	0.0183491	0.0312469	0.0350945	0.023277	0.0301408	0.0723732	0.12722	0.190808	0.274552	0.371677	0.408609	0.327303	0.210173	0.140529	0.135344	0.167424
0.142801	0.282271	0.458706	0.59757	0.713909	0.831143	0.92672	0.960801	0.979921	1	0.939404	0.806951	0.661937	0.512087	0.379418	0.260186	0.161169	0.0989051	0.0705932	0.0560389	0.0431345	0.0400232	0.0496494	0.062633	0.0871718	0.0938952	0.0657801	0.0488168	0.0608611	0.060397	0.048251	0.0608736	0.0777183	0.088946	0.1334	0.199434	0.297392	0.429535	0.521503	0.569457	0.548343	0.479507	0.395608	0.296833	0.1853	0.0948187	0.0358018	0.00761933	0.00496289	0.0422717
0.16646	0.218606	0.272572	0.365201	0.509722	0.681792	0.818937	0.903828	0.966294	1	0.961994	0.871936	0.760737	0.64979	0.539515	0.424387	0.319806	0.240431	0.180287	0.128343	0.0903374	0.0679908	0.0550562	0.0472979	0.0421862	0.0402216	0.037216	0.0303413	0.022149	0.0162847	0.0120524	0.00663372	0.00415361	0.00439144	0.00818009	0.0201208	0.0357763	0.0523061	0.0661073	0.0751986	0.0771699	0.083653	0.0938618	0.0949191	0.0879301	0.0851828	0.0856105	0.0692452	0.0679826	0.109092
0.031983	0.102103	0.254254	0.434113	0.574062	0.665009	0.732178	0.806673	0.913164	1	0.967055	0.881408	0.78891	0.673981	0.530414	0.399491	0.284971	0.198112	0.119255	0.0629171	0.0341244	0.0205837	0.0200913	0.029311	0.0388468	0.0447475	0.0386149	0.0230596	0.0126161	0.00515372	0.00102405	6.86438e-05	0	0	0	0	0	0	0	0	0.000361149	0.00376326	0.00857567	0.00785228	0.0129908	0.0187576	0.0223903	0.0203485	0.0172423	0.0185679
0.0298516	0.059112	0.13158	0.260486	0.423051	0.604236	0.773209	0.906594	0.987904	1	0.953907	0.859756	0.725257	0.585345	0.460941	0.344579	0.246511	0.173496	0.123648	0.086773	0.058305	0.0399285	0.0281729	0.0182051	0.0126784	0.0126237	0.012892	0.0129636	0.0166777	0.0270587	0.0398383	0.0458874	0.0504097	0.0561319	0.0581687	0.0559085	0.0548036	0.0537934	0.0518883	0.0526758	0.056987	0.0665755	0.0842809	0.0910969	0.072201	0.0401561	0.0184483	0.0104081	0.00590409	0.0114317
0.0384136	0.0911432	0.191173	0.329743	0.51166	0.691545	0.834159	0.913252	0.954092	1	0.913819	0.724834	0.530359	0.364634	0.24064	0.169605	0.121467	0.0776331	0.0576702	0.0550493	0.0490895	0.0363497	0.0218639	0.0115951	0.00583805	0.00168233	0.0001413	0	0	0	0	0.00012292	0.0013093	0.00320196	0.00318483	0.00429571	0.00461841	0.00248811	0.000591747	0.000189182	0.00151164	0.00344347	0.00487083	0.0251586	0.0674963	0.0754894	0.0464816	0.0394309	0.0381865	0.0259518
0.48083	0.423799	0.484266	0.574683	0.616306	0.650163	0.698454	0.761091	0.871415	1	0.992776	0.866646	0.697021	0.531075	0.383188	0.262717	0.16905	0.105615	0.064796	0.0385969	0.0206428	0.00766744	0.00162528	0.00188325	0.00759132	0.0193793	0.0357301	0.0462389	0.0514847	0.05916	0.0626728	0.055552	0.05282	0.0579407	0.0619256	0.0607902	0.0698952	0.0997879	0.202008	0.379861	0.533914	0.605116	0.653041	0.721983	0.819153	0.915547	0.945636	0.932239	0.8633	0.680895
0.0200436	0.0360452	0.0790395	0.160034	0.291915	0.442419	0.583527	0.743424	0.90783	1	0.991292	0.904618	0.795743	0.715925	0.719635	0.718804	0.657603	0.558564	0.453286	0.348225	0.241155	0.157771	0.110824	0.0893854	0.0719988	0.0516957	0.0430492	0.0423406	0.0340798	0.0201089	0.0108008	0.00332691	0.000287703	0.000272651	0.00335724	0.0118967	0.0192332	0.0292164	0.0589762	0.0919848	0.117731	0.133619	0.152859	0.173302	0.18674	0.174673	0.132794	0.0764025	0.0269362	0.0109521
0.0127199	0.0322297	0.0866691	0.18842	0.337899	0.522874	0.705253	0.87673	0.991387	1	0.921825	0.802336	0.667548	0.521388	0.362127	0.222122	0.124966	0.0688844	0.0384227	0.0226102	0.0173261	0.0112613	0.00487964	0.00289781	0.00440188	0.0102602	0.0198496	0.0226644	0.0180428	0.0140984	0.0126468	0.0105882	0.00838797	0.00745484	0.00483423	0.00160392	0.000227823	1.12694e-05	0	0	0	0	0	0.000158424	0.00179454	0.00511055	0.00499724	0.00197196	0.00201701	0.00619445
NaN	NaN	0.0954644	0.127376	0.162889	0.170115	0.153106	0.213818	0.480409	0.849219	1	0.885634	0.662069	0.453266	0.291437	0.183911	0.099295	0.0346556	0.0065396	0.00480616	0.0140069	0.0168678	0.0111962	0.011236	0.0145833	0.019011	0.00804542	0.000759328	0	0	0	0	0	0	0	0	0	0	0	0	0	0	0	0	0.000589903	NaN	NaN	NaN	NaN	NaN
0.0995907	0.0945374	0.100251	0.113525	0.155116	0.22593	0.320177	0.46341	0.687702	0.907472	1	0.9602	0.829896	0.657621	0.476502	0.336845	0.211552	0.107779	0.0560342	0.0386783	0.0314558	0.0205966	0.00925602	0.00485416	0.0135912	0.03065	0.0359304	0.0279309	0.0232621	0.0113949	0.00428095	0.0101533	0.0261252	0.0316999	0.0181225	0.00848166	0.00849937	0.0157352	0.0208533	0.0215561	0.0365443	0.0853895	0.170671	0.365832	0.655622	0.860336	0.817283	0.558123	0.312618	0.153773
0.0124853	0.0239225	0.07321	0.173445	0.238249	0.316322	0.475795	0.622305	0.759121	0.926509	1	0.930807	0.792701	0.667662	0.532377	0.389536	0.271933	0.152689	0.0853759	0.0724646	0.0723817	0.0641872	0.0509885	0.0504942	0.0559008	0.0543803	0.0436648	0.0324511	0.0288764	0.0227608	0.00773769	0.000681296	0	0	0	5.97574e-05	0.0012854	0.00881733	0.0214544	0.0195213	0.00641124	0.000551669	0	0	0	0	0.000187762	0.00253067	0.0102561	0.0155731
0.132728	0.154815	0.230625	0.268938	0.227188	0.163855	0.168453	0.30408	0.620885	0.978652	1	0.791066	0.582132	0.457777	0.379387	0.273489	0.172158	0.164109	0.19567	0.208518	0.225117	0.241418	0.279134	0.314259	0.281909	0.203211	0.151543	0.13559	0.108472	0.0796608	0.0579663	0.044441	0.0607919	0.136525	0.214729	0.302425	0.455849	0.568386	0.46032	0.283349	0.15716	0.088591	0.0462611	0.0206076	0.00752248	0.00934631	0.0386776	0.0806943	0.101668	0.126664
0.0343115	0.116234	0.226459	0.273395	0.355208	0.486397	0.526739	0.52367	0.60994	0.818939	1	0.973396	0.799992	0.588228	0.376477	0.222483	0.148392	0.0960581	0.0304367	0.0026243	0	0	0	0	0	0	0	0	0	0	0	0	0	0	0	0.000334696	0.0041756	0.0170014	0.0474076	0.116973	0.198436	0.218063	0.201304	0.187586	0.152595	0.119584	0.104415	0.109171	0.088267	0.0400255
0	0.0028371	0.0353776	0.129614	0.214107	0.228947	0.229905	0.232272	0.376666	0.711029	1	0.992909	0.820238	0.71545	0.574869	0.427383	0.310798	0.234155	0.200564	0.154869	0.0862941	0.0452908	0.0206853	0.0180686	0.0452708	0.068811	0.07132	0.0443002	0.0124883	0.00266934	0.00908941	0.0160828	0.00700144	0.000662699	0	0	0	0	0	0	0.000163739	0.00317563	0.0203768	0.0501362	0.0569646	0.0410427	0.0164279	0.00298472	0.000186572	0
0.0306315	0.0619088	0.118518	0.255	0.436337	0.605388	0.749735	0.848095	0.902773	0.949991	1	0.995886	0.888865	0.736261	0.590101	0.465675	0.357388	0.258655	0.171912	0.111387	0.0663802	0.038765	0.0261976	0.0204889	0.0183923	0.0146432	0.0083171	0.00332809	0.00248166	0.00105111	0.000100872	0	0	0	0	0	0	0	0	0	0	0	0	0	0	0	0.000147876	0.00154091	0.00396788	0.00926665
0.00494211	0.00563308	0.0191452	0.0508469	0.11919	0.213518	0.276994	0.377695	0.639423	0.927668	1	0.774156	0.532424	0.352432	0.232701	0.17447	0.144991	0.112953	0.0621714	0.0167014	0.00193577	0.00768904	0.0311265	0.065595	0.105532	0.141551	0.134816	0.103516	0.0778181	0.0718337	0.0592276	0.0376273	0.0168169	0.00397285	0.000301944	0	0	0	0	0.000727839	0.00859895	0.0272827	0.0321771	0.0153391	0.0117992	0.0327988	0.0539485	0.0514477	0.02468	0.0100939
0.00140621	0.0034117	0.00516123	0.0107983	0.0193015	0.0609387	0.170472	0.353887	0.630501	0.928188	1	0.817572	0.548326	0.31697	0.149835	0.0519154	0.0140775	0.00282891	0.000211909	0	0	0	0	0	0	0	0	0	0	0	0	0.000227057	0.00251153	0.00668437	0.00600479	0.00574716	0.0143037	0.0228903	0.0319065	0.072489	0.171316	0.324752	0.508921	0.689956	0.73607	0.565984	0.300564	0.101505	0.0183397	0.00133123
0.0527189	0.0604027	0.0661574	0.0955837	0.170938	0.272612	0.36715	0.480227	0.666608	0.895108	1	0.930523	0.786458	0.617484	0.458358	0.319574	0.216412	0.166441	0.150297	0.132902	0.109272	0.0800737	0.0577251	0.0550701	0.0592045	0.0542329	0.0401656	0.0201785	0.00504751	0.000391985	0	0	0	0	0	0	0	0	0	0	0	0	0	0.000361627	0.00404659	0.011189	0.0109589	0.00761829	0.012463	0.0288822
0.0984383	0.246801	0.413578	0.567098	0.686949	0.772327	0.808466	0.814639	0.876767	0.990026	1	0.884294	0.759287	0.609029	0.450039	0.315023	0.210785	0.136946	0.0865909	0.0500563	0.0361781	0.0310454	0.0199689	0.0173332	0.0215077	0.0255651	0.0267821	0.0258979	0.0271395	0.0283762	0.0261207	0.0185775	0.0146923	0.0124268	0.00774967	0.00401342	0.00179851	0.001506	0.000644727	8.59895e-05	0.000527977	0.00377779	0.0103391	0.0129764	0.0109621	0.0102747	0.00964166	0.00797316	0.00622358	0.0240802
0.00341201	0.0179737	0.0692853	0.169746	0.324021	0.504775	0.655208	0.765383	0.862408	0.95639	1	0.967781	0.891332	0.783574	0.657838	0.532424	0.409674	0.294892	0.209893	0.153158	0.106786	0.0700125	0.0472439	0.037613	0.026668	0.0169395	0.0126703	0.00893659	0.00387936	0.00113464	0.00111521	0.00121321	0.000937289	0.00116282	0.000544225	0.000361144	0.000793184	0.000944035	0.00109839	0.000457866	4.31336e-05	0	0	0	0	0	0	5.85244e-05	0.000645116	0.00177631
0.0737689	0.0765413	0.107661	0.197954	0.310715	0.398503	0.446381	0.520119	0.673343	0.874968	1	0.994406	0.868023	0.662139	0.447557	0.300007	0.233427	0.199316	0.167768	0.142449	0.127573	0.106626	0.088256	0.0704833	0.044332	0.0251751	0.0163965	0.0092945	0.00294263	0.000391749	1.76645e-05	0	0	0	0	0	0	0	0	4.78378e-05	0.000498481	0.00108878	0.000498481	4.78378e-05	0	0	0	0.00105019	0.0129905	0.0466249
0.0842261	0.128547	0.177653	0.218896	0.251192	0.286592	0.33043	0.429225	0.652995	0.899412	1	0.987132	0.930957	0.851689	0.761045	0.663174	0.561419	0.463287	0.378627	0.305306	0.240414	0.192014	0.154547	0.118524	0.0869957	0.0643693	0.0496094	0.0398088	0.0326604	0.0262779	0.020832	0.0143567	0.00852941	0.00646674	0.00738829	0.0162954	0.0411208	0.0725609	0.109153	0.145317	0.159299	0.149727	0.132781	0.1228	0.115304	0.0970137	0.0746398	0.064281	0.0584254	0.0569418
0.0273095	0.0740736	0.137999	0.173307	0.186084	0.192467	0.205233	0.287138	0.580894	0.92323	1	0.879326	0.712377	0.550604	0.413397	0.298371	0.206929	0.134085	0.0791034	0.0462424	0.0259259	0.0167149	0.0139462	0.0103787	0.00578368	0.00424468	0.00635934	0.0183876	0.0374858	0.0665228	0.109575	0.15666	0.183983	0.195197	0.185666	0.156875	0.12869	0.0981995	0.0732359	0.0545008	0.0501874	0.0592045	0.0576756	0.0407179	0.0209913	0.0078977	0.0047646	0.00822197	0.0114114	0.0151013
0.00864237	0.00138177	0.00698953	0.018321	0.0322385	0.0819773	0.168192	0.31591	0.580345	0.927638	1	0.821801	0.560522	0.296299	0.134407	0.0747968	0.0451821	0.0173532	0.00315398	0.000199112	0	0	0	0	0	0	0	0	0	0	0	0	0	0	0	0	0	0	0	0	0	0.000285201	0.00436166	0.0234502	0.0621095	0.0901247	0.0806086	0.0621812	0.0476582	0.0291182
0.0102977	0.0542078	0.127772	0.16876	0.193029	0.214744	0.217074	0.312524	0.530082	0.840225	1	0.92883	0.789681	0.715569	0.624676	0.45415	0.293778	0.188166	0.12537	0.0829744	0.0498643	0.0238115	0.0061721	0.000492541	0	0	0	0	0	0	0	0	0	0	0	0	0	0	0	0	0	0	0	0	0	0	0	0	0	0.000663435
0.0127061	0.0415862	0.0991803	0.187281	0.313921	0.467629	0.611264	0.738839	0.851739	0.946075	1	0.995734	0.957335	0.897491	0.832027	0.775504	0.716965	0.64837	0.572307	0.493222	0.418316	0.351467	0.291586	0.240892	0.204828	0.178056	0.150409	0.124256	0.102795	0.0835616	0.0685592	0.0575128	0.0442469	0.0322363	0.02683	0.021238	0.0133008	0.00635607	0.00375272	0.00134191	0.000122749	0.000161435	0.00178726	0.00476914	0.00407368	0.00125634	0.000105075	3.74868e-05	0.000536184	0.00304102
0.99435	0.986323	0.906492	0.863792	0.852225	0.862434	0.869022	0.899982	0.957399	0.999194	1	0.972541	0.942762	0.911171	0.865755	0.816737	0.757045	0.6792	0.581811	0.46382	0.350346	0.266649	0.205195	0.155935	0.117348	0.0870921	0.0647122	0.0455317	0.0273815	0.0148516	0.00861772	0.0058965	0.00348484	0.00101534	8.45497e-05	0	0	0	0	0	0	0	0	0.000287106	0.0034209	0.0134198	0.0486536	0.19104	0.495193	0.820327
0.133268	0.179086	0.231069	0.328238	0.437471	0.544849	0.666904	0.791651	0.900378	0.980228	1	0.941851	0.839829	0.729506	0.610144	0.487776	0.385015	0.296241	0.216451	0.15626	0.114944	0.088087	0.0740908	0.0727817	0.0776085	0.0899079	0.10725	0.114968	0.105954	0.086374	0.0620461	0.0425618	0.0310404	0.0211232	0.0136348	0.00875179	0.00402963	0.000929547	6.90683e-05	0	0	0	0	0	4.77396e-05	0.000845424	0.0059877	0.0226198	0.0456182	0.0737221
0.0374777	0.0609739	0.117459	0.280601	0.454664	0.534747	0.560895	0.635054	0.743188	0.898944	1	0.87533	0.63512	0.397471	0.223966	0.138233	0.0842652	0.0292139	0.00406758	0.000187111	0	0	0	0	0	0	0	0	0	0	0	0	0	0	0	0	0	0	0	0	0	0	0	6.63195e-05	0.000823878	0.00289337	0.00371388	0.00145027	0.0010578	0.0111072
0.19482	0.360295	0.414788	0.387201	0.385084	0.380946	0.31222	0.23264	0.271023	0.563833	0.961875	1	0.792922	0.560458	0.399246	0.31431	0.249375	0.19363	0.260706	0.441944	0.517249	0.467128	0.378011	0.291054	0.222341	0.166226	0.136184	0.125183	0.100661	0.0657836	0.0413442	0.0238267	0.0079205	0.00107143	4.78898e-05	0	0	0.000115242	0.00243899	0.017562	0.0522663	0.0779652	0.0747289	0.0589293	0.046518	0.0418441	0.0249482	0.00682832	0.00632467	0.053392
0.450717	0.610338	0.692645	0.760178	0.726787	0.663263	0.656489	0.66596	0.642606	0.746011	0.922783	1	0.901051	0.690239	0.466231	0.326642	0.233725	0.136382	0.061556	0.0158634	0.00127257	0.00135212	0.0144315	0.0343387	0.0218754	0.0049168	0.000342092	0	0	0	0	0	0	0	0	0	0	0.000824627	0.00859282	0.0187684	0.00859282	0.000824627	0	0	0	0	0	5.88519e-05	0.0136623	0.150588
0.00306572	0.0150619	0.0413811	0.0736526	0.116445	0.154733	0.185427	0.269291	0.462211	0.729858	0.936612	1	0.957556	0.88237	0.813491	0.763212	0.738445	0.744664	0.733559	0.710827	0.671733	0.596915	0.493838	0.380908	0.276917	0.204923	0.174961	0.172329	0.147889	0.119331	0.105325	0.0937039	0.0797733	0.064531	0.0488594	0.0337537	0.0198169	0.0117301	0.00853695	0.00591022	0.00229656	0.00186065	0.00286817	0.00350769	0.00594091	0.00398118	0.000981278	0.000124081	0.000534831	0.00131738
0.000287263	0.00346129	0.0165895	0.0468245	0.094352	0.151242	0.22076	0.308236	0.467007	0.71009	0.923817	1	0.913688	0.710941	0.505785	0.326479	0.188405	0.117684	0.0866363	0.0620573	0.0344466	0.0158527	0.00820015	0.00290767	0.00364353	0.0074663	0.00341832	0.000328046	0	0	0	0	0	0	0	0	0	0	0	0	0	0	0	0	0	0	3.57444e-05	0.000372465	0.000813539	0.000372465
0.0163214	0.0171908	0.0245805	0.0491823	0.0754282	0.0865846	0.110552	0.219022	0.463205	0.76549	0.966763	1	0.965273	0.890292	0.781246	0.655998	0.521739	0.40296	0.303859	0.222687	0.164477	0.116869	0.0762917	0.0507268	0.0372462	0.0267091	0.0191087	0.0148856	0.0106618	0.00817234	0.00580181	0.0023743	0.00067224	0.00260822	0.00718084	0.0088162	0.00997711	0.0131931	0.0233356	0.0323146	0.0404694	0.065296	0.107179	0.127634	0.115421	0.084522	0.0522962	0.0276591	0.0132422	0.00975353
0.038964	0.0565615	0.098613	0.1435	0.166794	0.186366	0.214532	0.270564	0.429504	0.710615	0.937024	1	0.935049	0.829898	0.759625	0.683323	0.557473	0.419338	0.297051	0.202492	0.143888	0.096277	0.0622858	0.0418374	0.0250522	0.00955006	0.00738045	0.0152026	0.0176051	0.0142391	0.0134844	0.0203966	0.0307913	0.0271627	0.0170451	0.0114936	0.0114097	0.0210277	0.0268727	0.0263832	0.0252182	0.0232201	0.0200775	0.0172649	0.0114999	0.00457896	0.00185225	0.00238695	0.00363012	0.0164721
0.00605101	0.0088069	0.0122799	0.0218055	0.0578886	0.124863	0.213544	0.319483	0.465531	0.687358	0.909212	1	0.951637	0.818463	0.642526	0.476062	0.348576	0.256289	0.179283	0.118512	0.0818183	0.0472926	0.0218283	0.00977	0.00342388	0.00387153	0.00776665	0.0090273	0.0123334	0.0271388	0.0622322	0.105032	0.139697	0.206955	0.306022	0.390776	0.41392	0.353177	0.271687	0.215953	0.201579	0.253845	0.302451	0.296043	0.240695	0.150201	0.0839499	0.0392854	0.0139961	0.00565311
0.000515611	0.00905012	0.0553506	0.155349	0.290279	0.489063	0.675688	0.802209	0.890788	0.957327	0.998302	1	0.902404	0.74141	0.556498	0.408179	0.336678	0.232822	0.117547	0.0317088	0.00257924	0	0	0	0	0	0	0	0	0	0	0	0	0.000466359	0.00519792	0.01414	0.0125604	0.00399205	0.000338351	0	0	0	0	0	0	0	0	0	0	0
0.252897	0.398745	0.516361	0.630583	0.719806	0.705192	0.665248	0.656401	0.731074	0.882977	0.996994	1	0.906496	0.807914	0.73673	0.658744	0.547715	0.428051	0.347586	0.300954	0.242796	0.193502	0.162913	0.136029	0.105506	0.0813769	0.0623452	0.0438017	0.0304672	0.019143	0.00596158	0.000511158	0	0	0	0	0	0	0.000242071	0.00290081	0.00951664	0.0120008	0.00768765	0.00549814	0.00210109	0.000195453	0	0.00125989	0.0190752	0.0995679
4.15183e-05	0.00070552	0.00384196	0.00720033	0.00428928	0.00295977	0.00722243	0.025433	0.129639	0.416957	0.79105	1	0.978271	0.832261	0.670865	0.535976	0.428919	0.330419	0.238561	0.175821	0.127259	0.0855579	0.0560227	0.038765	0.0286123	0.0225841	0.015004	0.00599155	0.00115124	0.000413756	0.00394257	0.0122356	0.014539	0.00774478	0.00179205	0.000131277	0	0	0	0	0.000450736	0.00517942	0.0156421	0.0194193	0.014033	0.00524888	0.000846749	4.72736e-05	0	0
0.0778314	0.197657	0.35051	0.383112	0.389307	0.395893	0.400765	0.45282	0.57651	0.761051	0.928604	1	0.967472	0.871348	0.769394	0.651367	0.508704	0.357369	0.225616	0.138418	0.0881308	0.0753113	0.0969462	0.150563	0.186065	0.197855	0.213461	0.228955	0.21309	0.174953	0.152453	0.132287	0.0975256	0.0566378	0.028098	0.0133202	0.00374878	0.000312803	0	0	0	0	0	0	0	0	0	0	0.0015931	0.0196286
0.00175427	0.000684781	6.53578e-05	0.000173265	0.00275318	0.0155283	0.048425	0.141926	0.389984	0.744989	0.982567	1	0.89669	0.762535	0.594247	0.425164	0.282967	0.1786	0.106292	0.0573359	0.0335976	0.0212275	0.0115633	0.00766799	0.00693047	0.00551767	0.00255185	0.000544628	3.82176e-05	0	0	0	0	0	0	6.60927e-05	0.000688702	0.00172483	0.00324895	0.00808441	0.0111777	0.0102698	0.00568039	0.00148447	0.000413404	0.00184148	0.00584959	0.00992639	0.0083206	0.00342014
0.143825	0.078702	0.0425561	0.0356469	0.0610943	0.138089	0.273161	0.440604	0.628896	0.816688	0.95305	1	0.980862	0.943329	0.873105	0.758481	0.61876	0.480468	0.354266	0.248264	0.168816	0.116332	0.0809241	0.05657	0.0415431	0.0317169	0.0214322	0.0128994	0.00717919	0.00410212	0.00190086	0.000456517	3.47557e-05	0	0	0	0	0	0	0	0	2.55388e-05	0.000266121	0.000581261	0.000266121	0.000584018	0.00971265	0.058758	0.154431	0.197659
0.0211493	0.0772855	0.178923	0.314812	0.463936	0.599684	0.699328	0.775685	0.848111	0.925796	0.98279	1	0.968797	0.897836	0.807723	0.706621	0.589698	0.476053	0.385617	0.308653	0.244212	0.194957	0.160856	0.138508	0.109197	0.0828188	0.0655288	0.0509532	0.0414742	0.0346314	0.0273856	0.0209297	0.0153261	0.00987234	0.0062348	0.00313573	0.000801984	6.29689e-05	0	0	3.11233e-05	0.000385945	0.00135059	0.00172706	0.000673346	6.16323e-05	0	0	0.000150577	0.00291806
0.0593474	0.122969	0.181802	0.2223	0.2729	0.336207	0.394512	0.476895	0.655308	0.866527	0.97835	1	0.978845	0.917742	0.825292	0.71642	0.60165	0.471766	0.338914	0.230481	0.150356	0.0915052	0.0600834	0.0556594	0.0638368	0.0749187	0.07088	0.0477298	0.0259691	0.0198534	0.0188503	0.0185277	0.0172102	0.0186929	0.0150944	0.00501401	0.000436296	0.000149172	0.00175823	0.00578108	0.00923674	0.0118245	0.0140272	0.0174735	0.0232053	0.0214201	0.0103498	0.0110932	0.0227353	0.0293771
0.0318784	0.110553	0.246282	0.451248	0.646782	0.73035	0.753485	0.770456	0.786766	0.861345	0.962294	1	0.934948	0.812162	0.677532	0.550546	0.432326	0.325656	0.237986	0.169799	0.117569	0.0763646	0.050224	0.041216	0.0335102	0.0264279	0.0264048	0.0267979	0.0301161	0.0385669	0.0354526	0.0237561	0.0115835	0.0065624	0.00742976	0.00807941	0.00458369	0.00112379	8.48736e-05	0	0	0	0	0	0	0	0	0.000112494	0.00128725	0.00601036
0.00869714	0.00920894	0.00349951	0.00277995	0.00690739	0.00742899	0.0108394	0.0445136	0.184853	0.501213	0.838673	1	0.977476	0.835794	0.656083	0.523389	0.470253	0.463227	0.476986	0.492832	0.485872	0.478809	0.470774	0.480624	0.534518	0.607423	0.637648	0.607337	0.547896	0.48575	0.428879	0.372724	0.313095	0.24492	0.184284	0.155438	0.13402	0.101258	0.0706535	0.0529251	0.0484198	0.0511009	0.0497394	0.0361005	0.0188009	0.00648969	0.00120872	8.03997e-05	0.000249093	0.00288618
0.114314	0.0969092	0.0648648	0.0525808	0.0293455	0.0131421	0.0187325	0.0821785	0.26983	0.615636	0.937126	1	0.845677	0.620759	0.41269	0.247961	0.140053	0.0866316	0.0566293	0.0292549	0.00972832	0.0100753	0.021743	0.0281333	0.0201977	0.00661578	0.00667885	0.0273972	0.0555294	0.0615478	0.0523272	0.0586899	0.127376	0.280546	0.399303	0.393981	0.308408	0.217209	0.114971	0.0402655	0.00806633	0.000571232	0	0	0	0	0	0.000672518	0.0107888	0.0566411
0.0454883	0.10283	0.184803	0.268747	0.355777	0.41808	0.444985	0.487467	0.621239	0.812827	0.946273	1	0.997411	0.933967	0.837546	0.738635	0.667133	0.586254	0.46147	0.350602	0.308178	0.315765	0.299495	0.256843	0.216042	0.189889	0.163192	0.134145	0.102995	0.0695615	0.0438386	0.0270489	0.0161351	0.00724429	0.00169335	0.000521327	0.00509342	0.0200959	0.0361115	0.0399222	0.0446826	0.0670081	0.0967403	0.0882526	0.0613849	0.0386088	0.0202464	0.00827803	0.00992132	0.0206361
0.0137841	0.0203968	0.039038	0.0930221	0.182692	0.290831	0.409497	0.514404	0.661676	0.867579	0.994948	1	0.939414	0.844094	0.72504	0.617494	0.531596	0.476016	0.469383	0.488768	0.499131	0.526633	0.586337	0.645097	0.701727	0.741345	0.771763	0.80731	0.842516	0.839243	0.762838	0.658838	0.562983	0.469916	0.367192	0.265839	0.185995	0.130488	0.0914342	0.0683669	0.0590529	0.0585165	0.0628774	0.0742787	0.0835192	0.0782581	0.0575635	0.0330111	0.0159397	0.00865029
0.00859223	0.0116924	0.0251877	0.0400241	0.0439588	0.0423106	0.0587323	0.114286	0.29722	0.654095	0.945743	1	0.882556	0.723199	0.5748	0.446231	0.355046	0.297351	0.253814	0.212294	0.169687	0.132645	0.105232	0.0811127	0.0591873	0.0381168	0.0212541	0.0138365	0.00975225	0.00443733	0.000966297	6.90443e-05	0	0.000568327	0.00645918	0.0188223	0.0217787	0.0197815	0.0265204	0.0427459	0.0637652	0.0606547	0.0427805	0.0264416	0.0170484	0.0157149	0.0171707	0.0119494	0.0146679	0.0159123
0.0277209	0.0364666	0.0429419	0.0494395	0.0565737	0.0646742	0.103837	0.210447	0.361986	0.584434	0.848433	1	0.959665	0.807894	0.627481	0.435797	0.249098	0.124821	0.0629976	0.0355222	0.0255085	0.0133851	0.00326155	0.000246772	0	0	0	0	0.000213592	0.00254089	0.00814585	0.00939971	0.0034981	0.000315205	0	0	0	0	0	0	0	0	0	0	0	0	0	7.79581e-05	0.001614	0.0108651
0.115197	0.103711	0.0740774	0.0532528	0.0544205	0.0630383	0.0666379	0.0625779	0.144146	0.429148	0.783423	0.979914	1	0.908991	0.761293	0.591522	0.421223	0.280519	0.174249	0.102362	0.0567239	0.0279307	0.0170632	0.0140979	0.0108695	0.00521766	0.0011837	0.000231482	0.0015109	0.00330011	0.0015109	0.000144997	0	0	0	0	0	0	0	0	0.00039023	0.00479435	0.0172046	0.0287933	0.0298185	0.0199166	0.00701747	0.00413886	0.0272149	0.0821054
0.00885729	0.0234268	0.0559874	0.119197	0.174984	0.189466	0.185412	0.219869	0.368969	0.604193	0.819276	0.946737	1	0.951311	0.817714	0.662439	0.53837	0.444869	0.392694	0.362741	0.322554	0.26819	0.2156	0.173412	0.148058	0.143189	0.139733	0.109531	0.0795082	0.117032	0.194989	0.201444	0.147919	0.0852999	0.0413379	0.0225709	0.00897686	0.00157541	9.36087e-05	0	0.000114099	0.00118893	0.00259687	0.00118893	0.000114099	0	6.72262e-05	0.000700513	0.00166234	0.002555
0.12661	0.129889	0.116587	0.0906868	0.0863763	0.120389	0.182861	0.25885	0.425718	0.678686	0.860089	0.961895	1	0.916421	0.735492	0.544993	0.391887	0.252009	0.140914	0.0728699	0.0359957	0.0183681	0.00553853	0.00047518	0	0	0	0	0	0	0.000845598	0.00949432	0.0276272	0.0381463	0.0433838	0.031898	0.0313618	0.0682924	0.106889	0.0980097	0.0545162	0.0255751	0.0154939	0.00763146	0.0018646	0.000710289	0.0045377	0.0187591	0.0476172	0.0891289
0.00111457	0.00159928	0.0105384	0.0303256	0.0463797	0.0611634	0.10396	0.18899	0.318238	0.515827	0.748545	0.926813	1	0.952076	0.853471	0.728688	0.608452	0.520721	0.466083	0.435839	0.43902	0.446793	0.428022	0.394857	0.365297	0.328991	0.276205	0.211946	0.14765	0.0988324	0.0661432	0.0485961	0.0341565	0.0219437	0.0138727	0.0125748	0.0115153	0.00733696	0.0029051	0.00176956	0.00219083	0.00273619	0.00657153	0.0111248	0.0134476	0.00954065	0.00304893	0.0020168	0.00457049	0.00360878
0.0385795	0.101798	0.13522	0.169773	0.234086	0.285829	0.311709	0.362747	0.46065	0.59819	0.749661	0.895874	1	0.989337	0.879934	0.727151	0.561525	0.413166	0.301379	0.209634	0.110193	0.044543	0.0177187	0.00469607	0.000386368	0.000856916	0.00941769	0.0245927	0.0200456	0.00594635	0.000488418	0	0	0	0	9.88247e-05	0.0015544	0.00805946	0.0165501	0.013385	0.00410466	0.000343567	0	0	0	0	0	0	0.000235261	0.00536651
0.0237968	0.017137	0.00894542	0.0115062	0.0154307	0.0139383	0.033995	0.0969262	0.229386	0.455442	0.733362	0.93419	1	0.939308	0.794059	0.589774	0.387364	0.283221	0.299708	0.352093	0.371145	0.364576	0.341126	0.293975	0.237596	0.188029	0.151322	0.125845	0.104089	0.0811883	0.0627865	0.04489	0.0249239	0.00856944	0.00146598	8.995e-05	0	0	0	0	0	7.77516e-05	0.00115056	0.00610986	0.0178358	0.0330698	0.0407838	0.0340117	0.0218228	0.0220538
0.00065388	6.2751e-05	0	0	0.00103539	0.0138289	0.0615065	0.156436	0.309947	0.534355	0.789762	0.961573	1	0.923617	0.814089	0.751154	0.670397	0.581561	0.468921	0.3343	0.202088	0.121039	0.0785408	0.0309419	0.00511393	0.000286319	0	0	0	0	0	0	0	0	0	0	0	0	0	0	0	0	0	0	0.000138007	0.00143806	0.00314101	0.00150081	0.000791887	0.00142821
0.0338182	0.0701146	0.130351	0.201247	0.270426	0.337404	0.414579	0.502416	0.612111	0.755607	0.885759	0.966076	1	0.995283	0.951187	0.878802	0.7913	0.686648	0.578359	0.491883	0.434726	0.394441	0.36703	0.35877	0.364061	0.366493	0.348005	0.316518	0.287578	0.264626	0.230817	0.197233	0.176245	0.158622	0.136749	0.115003	0.0980941	0.0814683	0.0645614	0.0505155	0.0404667	0.0337591	0.0282697	0.0220423	0.0146561	0.00904208	0.00791057	0.0125563	0.019358	0.0202726
0.266348	0.173828	0.104461	0.0585669	0.0243643	0.00948264	0.0180842	0.106124	0.320257	0.580362	0.82537	0.976547	1	0.927873	0.871364	0.850217	0.811431	0.751404	0.65231	0.559236	0.538203	0.50607	0.420409	0.317865	0.239741	0.204609	0.261397	0.436518	0.531907	0.470297	0.366501	0.25959	0.169378	0.119526	0.0714519	0.0261696	0.005392	0.00649198	0.0157117	0.0163584	0.0341484	0.0740247	0.0831535	0.0834934	0.0921577	0.0800997	0.0753823	0.103993	0.168585	0.263058
0	0	0	0.000487989	0.00699681	0.0335302	0.0790057	0.130218	0.220139	0.385927	0.647385	0.914874	1	0.9143	0.763248	0.579991	0.405941	0.228261	0.105209	0.0373243	0.0154341	0.00710885	0.00160093	0.000114713	0	0	0	0	0.000336477	0.00350617	0.00765817	0.00350617	0.000336477	0	0	0	0	0	0	0	0	0	0	0	0	0	0	0	0	0
0	0	0	0.000256995	0.00403239	0.0221062	0.0584298	0.0966422	0.162867	0.327681	0.589712	0.864657	1	0.961162	0.83533	0.651312	0.452323	0.258014	0.127442	0.0455198	0.0137778	0.00951355	0.00712189	0.00825744	0.00363315	0.000348662	0	0	0	0	0	0	0	0.000243913	0.00254164	0.00555145	0.00254164	0.000243913	0	0	0	0	0	0	0	0	0	0	0	0
0.0188802	0.0081899	0.0120122	0.0395129	0.0996823	0.178361	0.264049	0.358408	0.502241	0.713432	0.909309	0.997804	1	0.956828	0.848748	0.679296	0.505043	0.350993	0.233104	0.164549	0.144243	0.14851	0.153214	0.167037	0.194446	0.216688	0.219385	0.204315	0.185785	0.147203	0.105344	0.0757136	0.0545856	0.048614	0.0522093	0.0528604	0.0607231	0.106429	0.201038	0.340941	0.496179	0.597523	0.60613	0.556064	0.476804	0.375696	0.27128	0.186617	0.111655	0.0524653
0.12531	0.160577	0.21837	0.209034	0.127972	0.0874142	0.117742	0.224405	0.380727	0.583392	0.798916	0.968847	1	0.931308	0.847176	0.76687	0.634201	0.478025	0.370186	0.296375	0.200153	0.121925	0.0850429	0.0732672	0.0653447	0.0315032	0.00637857	0.000423511	0	0	0	0	0	0.000191132	0.00277107	0.0128859	0.0256331	0.0342853	0.0425486	0.0309277	0.0350759	0.0253411	0.0488987	0.162376	0.256028	0.237773	0.249252	0.290859	0.287206	0.199154
0.029067	0.0296757	0.0690583	0.160577	0.299774	0.421639	0.508588	0.585482	0.662843	0.782689	0.890464	0.983219	1	0.874377	0.673065	0.506153	0.38753	0.300655	0.207502	0.134907	0.097013	0.0852609	0.0844914	0.0692281	0.0361027	0.0159532	0.0065826	0.00151391	0.000113062	0	0	0	0	0	0	0	0	0.00110663	0.015295	0.0689583	0.149467	0.199087	0.217658	0.233685	0.237396	0.157918	0.0480001	0.0155574	0.0351925	0.0450121
0.0636753	0.0850319	0.134214	0.252573	0.424086	0.611705	0.748643	0.83937	0.901188	0.920493	0.937656	0.971235	1	0.986565	0.912825	0.808209	0.703581	0.631066	0.567149	0.490957	0.414845	0.362587	0.300724	0.247454	0.250768	0.240897	0.199227	0.149117	0.106684	0.0785847	0.0616176	0.0511213	0.0456826	0.0406095	0.0364483	0.0370058	0.0455874	0.0578196	0.0627897	0.0801571	0.1189	0.175957	0.225286	0.216014	0.148109	0.0743282	0.0348076	0.0221942	0.01852	0.0299813
0.00121087	0.00195061	0.0108492	0.0507622	0.134922	0.217892	0.275526	0.327556	0.413871	0.578843	0.781742	0.927758	1	0.996865	0.948251	0.882913	0.781286	0.637361	0.493861	0.368794	0.290586	0.23493	0.179018	0.119093	0.0647909	0.0302381	0.0139004	0.00443675	0.000621013	0.000149276	0.00124763	0.00272507	0.00124763	0.000119731	0	0	0	0	0	0	0	0	0	8.95254e-05	0.000932876	0.00203759	0.0011048	0.00192742	0.00440914	0.00299852
0.0352284	0.00364967	0.000143245	0	0	0	0.00104006	0.0203767	0.138062	0.405811	0.690561	0.92186	1	0.894994	0.682965	0.503637	0.406745	0.327596	0.228659	0.115139	0.0543313	0.0307203	0.00961242	0.0008294	0	0	0	0	0	0.000309882	0.00390477	0.0142942	0.0207977	0.0158914	0.0368907	0.084158	0.0760367	0.0528618	0.056739	0.0799371	0.097168	0.113528	0.118719	0.142852	0.136356	0.105472	0.101791	0.195642	0.276141	0.152968
0.00347857	0.00159261	0.000152838	0.000139164	0.00201739	0.0092637	0.018144	0.037948	0.149473	0.414765	0.74063	0.94839	1	0.959753	0.85383	0.728922	0.598094	0.45328	0.328323	0.237418	0.176837	0.135606	0.105438	0.0863404	0.0703803	0.0644817	0.0664792	0.0697893	0.0625539	0.0410652	0.015534	0.00275391	0.000170628	0	0	0	0	0	0	0	0	0	0	0	2.1384e-05	0.000222826	0.000486697	0.000222826	0.000174222	0.00159261
0.0832148	0.195077	0.319334	0.423346	0.504203	0.575427	0.64424	0.686932	0.738455	0.840584	0.941337	0.990121	1	0.983076	0.939134	0.895059	0.848529	0.757496	0.610535	0.433552	0.283163	0.201181	0.163138	0.129243	0.103813	0.0839381	0.0623263	0.0414918	0.0213961	0.00572246	0.000461038	0	0	0	0	0	0	0	0	0	0	0	0	0	0	0	0	5.96169e-05	0.00200486	0.019985
0.00177377	0.00156147	0.00202902	0.00591887	0.037306	0.114358	0.191573	0.245045	0.352217	0.603334	0.861615	0.981845	1	0.963548	0.850097	0.705701	0.619434	0.626446	0.658043	0.633611	0.56824	0.488143	0.393349	0.322819	0.284468	0.216359	0.13816	0.0855412	0.049587	0.0242185	0.00947796	0.00287613	0.000555803	3.92463e-05	0	0	0	0	0	0	0	0	0	0	0	0	0	0	7.4629e-05	0.000777652
0.0262994	0.0414286	0.0596624	0.0996888	0.135917	0.0967735	0.0652511	0.0811685	0.168717	0.361042	0.659372	0.91312	1	0.999419	0.978291	0.912846	0.801199	0.659557	0.528962	0.408821	0.30591	0.245287	0.196151	0.153416	0.133257	0.114359	0.0835847	0.0566399	0.0428664	0.0309699	0.0150502	0.00696486	0.0177324	0.097748	0.318669	0.639973	0.854024	0.841661	0.708296	0.537235	0.326263	0.156895	0.088341	0.0562726	0.0290348	0.0149976	0.0119047	0.0176896	0.0193882	0.0148291
0.132009	0.211739	0.294645	0.357058	0.351021	0.321397	0.299353	0.28174	0.328161	0.469577	0.677921	0.87001	0.974794	1	0.980143	0.926051	0.838743	0.699067	0.527051	0.359738	0.228392	0.140253	0.0938574	0.0965829	0.112576	0.111859	0.106437	0.0957864	0.0808661	0.0709667	0.0611312	0.0556196	0.0577387	0.0446911	0.0275605	0.0204001	0.0139983	0.00752059	0.00390761	0.0133856	0.0366835	0.048971	0.043717	0.0282239	0.0133624	0.0050966	0.001565	0.00467665	0.0214671	0.0621341
0.0973765	0.0478788	0.0957838	0.270245	0.522612	0.6707	0.721593	0.775626	0.814216	0.836693	0.888616	0.922569	0.966239	1	0.95651	0.883508	0.883577	0.938877	0.939639	0.842065	0.682225	0.521391	0.394469	0.281739	0.17272	0.103479	0.0654397	0.0396581	0.0239581	0.0117471	0.00299945	0.000236034	0	0	0	0	0	0	0	0	0.000200481	0.00233224	0.0070969	0.00762377	0.00329547	0.00770426	0.0344427	0.0975639	0.176212	0.173577
0	0	0	0	0	0.000626543	0.0101942	0.0601795	0.183029	0.366972	0.613607	0.874713	0.997381	1	0.900476	0.789551	0.707199	0.6003	0.472889	0.353595	0.246933	0.136388	0.0499437	0.00987685	0.000683243	0	0	0	0	0	0	0.000517404	0.0063064	0.0213098	0.0262151	0.0100512	0.000914928	0	0	0.00025186	0.00359263	0.0158211	0.0246604	0.0103406	0.000968191	0	0	0	0	0
0.0586994	0.0510836	0.0837375	0.156494	0.231548	0.265236	0.226065	0.195476	0.183112	0.203481	0.311636	0.544481	0.866519	1	0.98611	0.948089	0.876332	0.765225	0.641376	0.521192	0.425761	0.367603	0.312998	0.245272	0.176993	0.115465	0.0820099	0.0770679	0.056651	0.0439624	0.0385692	0.0383182	0.0405019	0.0415062	0.0367896	0.0134012	0.00120959	0	0	0	0	0	0	0	0.000356514	0.00677546	0.0462864	0.141152	0.200163	0.129733
0	0.000161337	0.00168117	0.003672	0.00168117	0.000161337	0.000388649	0.00691339	0.0492608	0.198543	0.492426	0.802474	0.96758	1	0.955338	0.770049	0.486665	0.240045	0.0966178	0.0318997	0.0108622	0.0110732	0.0131641	0.0194021	0.00868617	0.000833587	0	0	0	0	0	0	0	0	0	0	0	0	0	0	0	0	0	0	0	0	0	0	0	0
0.144563	0.176796	0.187588	0.224441	0.280661	0.315091	0.325903	0.345767	0.412959	0.539263	0.682105	0.812851	0.934116	1	0.996791	0.930329	0.802562	0.640103	0.482044	0.349938	0.244511	0.166504	0.117069	0.086351	0.0640708	0.0475801	0.0354975	0.0259142	0.022393	0.0224858	0.0332841	0.0587719	0.0889209	0.123677	0.186813	0.283077	0.397379	0.495027	0.545155	0.541963	0.510184	0.456986	0.373826	0.267926	0.166529	0.0913487	0.0497572	0.0316969	0.030585	0.0685111
0.00303086	0.00308249	0.0069309	0.0316309	0.0812273	0.0928345	0.101721	0.118965	0.178935	0.340639	0.564151	0.777695	0.938837	1	0.970687	0.863623	0.694558	0.527215	0.392896	0.299919	0.21798	0.14329	0.0867582	0.0547124	0.0401223	0.0309002	0.0211041	0.00924825	0.00197002	0.00013922	0	0	0	0	0	0	0	0	0	0	0	0	0	0	0	0	0	2.93757e-05	0.000417856	0.00183309
0.0378243	0.0440235	0.0442508	0.0526946	0.0691233	0.0893287	0.114607	0.175693	0.31414	0.541435	0.76648	0.913593	0.983534	1	0.981601	0.928052	0.846788	0.736057	0.597652	0.465047	0.369518	0.298632	0.233672	0.178167	0.1337	0.0993584	0.0745273	0.0561324	0.0423562	0.033739	0.0272799	0.0227559	0.0196598	0.0158409	0.0118842	0.0110484	0.00920118	0.00517361	0.00142506	0.00011594	0	0	9.17676e-06	0.000157937	0.000939916	0.0023656	0.00253186	0.00117253	0.00278703	0.015636
0.188017	0.287435	0.310913	0.326975	0.320881	0.301589	0.296518	0.312106	0.351041	0.466535	0.649288	0.842268	0.967268	1	0.941827	0.776101	0.591615	0.488082	0.413154	0.343139	0.268046	0.174674	0.0653906	0.0107341	0.000609465	0	0	0	0	0	0.00351864	0.0395258	0.111371	0.117168	0.066948	0.0182528	0.00147713	0	0	0	0	0	0	0	0	0	0	0	0.00465662	0.0557884
0.00394696	0.000684905	3.86643e-05	0	0.000131304	0.00161953	0.00597099	0.0138828	0.0511334	0.179741	0.415647	0.69078	0.906494	1	0.972591	0.855338	0.684619	0.494538	0.348387	0.257394	0.195057	0.146646	0.119801	0.112092	0.0935537	0.0665703	0.0384635	0.0217765	0.0292729	0.0445252	0.053784	0.0558392	0.054968	0.0511728	0.0450762	0.0386945	0.0320729	0.022356	0.00918227	0.00173969	0.000112548	0	0	0	0.000167327	0.00197389	0.00633653	0.00860449	0.00846496	0.00838887
0.276325	0.274062	0.256402	0.153391	0.0767915	0.14965	0.323692	0.50557	0.541382	0.497444	0.632381	0.812253	0.930363	1	0.962302	0.767988	0.510137	0.313101	0.195628	0.134336	0.0664372	0.0157563	0.00118013	0	0	0	0	0	0	0	0	0	0	0.000815031	0.0119621	0.055101	0.0916254	0.0460789	0.00764163	0.000400409	0	0.00067847	0.00722798	0.01709	0.0113313	0.0110417	0.0402233	0.11816	0.235105	0.288335
0.0119091	0.0524459	0.109969	0.138121	0.19771	0.391179	0.551522	0.586085	0.585742	0.630385	0.69035	0.783089	0.912528	1	0.986909	0.930921	0.891805	0.887172	0.917768	0.886867	0.712716	0.511568	0.359504	0.238265	0.165579	0.122531	0.0904744	0.063356	0.0309506	0.00766231	0.00384611	0.0188727	0.0403673	0.031976	0.00955212	0.000941864	0.00218978	0.00973243	0.0152665	0.00668062	0.00533603	0.026925	0.0519661	0.0321493	0.0106122	0.00239448	0.000189951	0	0	0.000873928
0.0267674	0.0322891	0.0346192	0.0456304	0.0865856	0.1714	0.281258	0.410409	0.54735	0.685636	0.811407	0.910656	0.975983	1	0.968781	0.880259	0.740296	0.582765	0.441733	0.325341	0.233456	0.164979	0.115116	0.0799014	0.0575684	0.0430685	0.0336356	0.030536	0.0325397	0.0327349	0.0300443	0.027593	0.0236789	0.0178295	0.0115673	0.00681971	0.00412554	0.00260177	0.001323	0.00140851	0.00222683	0.00263442	0.00278463	0.00346814	0.00469413	0.00526483	0.00604702	0.00855739	0.00808217	0.0137455
0.0117295	0.0222306	0.0269437	0.0314987	0.0493963	0.0852412	0.14272	0.241872	0.397559	0.591708	0.782324	0.922971	0.997294	1	0.905543	0.728267	0.522293	0.351699	0.231678	0.145647	0.0875385	0.0528675	0.031688	0.0240387	0.022262	0.0218982	0.0176099	0.0137974	0.020624	0.0327166	0.0437223	0.0492046	0.0484442	0.0456304	0.0412105	0.0360972	0.0310297	0.0256418	0.0195836	0.0138504	0.0092202	0.00578898	0.00339265	0.00289018	0.00630002	0.00845873	0.0063941	0.00493367	0.00344431	0.00434892
0.00349178	0.0029888	0.00648467	0.0239805	0.0662132	0.142695	0.247258	0.371631	0.503746	0.64682	0.788805	0.895166	0.960465	1	0.999508	0.938626	0.833264	0.721306	0.611021	0.498636	0.390293	0.291632	0.207153	0.142689	0.0989577	0.0646347	0.040336	0.0246598	0.0135184	0.00607445	0.00268998	0.000978867	0.00161871	0.00810199	0.0204032	0.0302965	0.0355473	0.036133	0.0345675	0.0331387	0.0318081	0.0296863	0.0286066	0.0253628	0.0189783	0.0120531	0.00733802	0.00599685	0.00527451	0.00473276
0.00172438	0.000228803	0.00113423	0.00669199	0.0167682	0.03024	0.0646075	0.123745	0.21991	0.364314	0.529916	0.694075	0.837142	0.948428	1	0.991957	0.915392	0.820971	0.706489	0.53924	0.381434	0.270792	0.191135	0.137421	0.0942558	0.0610175	0.0326144	0.0142906	0.00376887	0.000506307	0.00232289	0.00719817	0.00837098	0.00408896	0.000976102	0.00178316	0.00609691	0.0109733	0.0183389	0.0277685	0.0238381	0.0108424	0.00236521	0.000170097	0	1.96787e-05	0.0002178	0.000744932	0.00220673	0.00389103
0.0387285	0.0506966	0.020865	0.0126258	0.0358926	0.0539988	0.0537739	0.0589622	0.100609	0.139914	0.164325	0.213713	0.376573	0.733091	1	0.87548	0.587714	0.350193	0.189939	0.106911	0.0871983	0.0806086	0.0751208	0.0848106	0.116283	0.150095	0.125569	0.0742983	0.0432813	0.0442404	0.0853267	0.0778428	0.041165	0.0111991	0.000913833	0	0	0.000767062	0.0116581	0.0604805	0.146225	0.200664	0.214385	0.226029	0.202934	0.108902	0.0270004	0.00206863	0.000862625	0.0108213
0.0121388	0.0312367	0.0573469	0.0992402	0.156345	0.208234	0.249077	0.279559	0.336227	0.46734	0.639867	0.793102	0.90406	0.973271	1	0.978727	0.907719	0.79322	0.655508	0.518336	0.399696	0.310574	0.246171	0.1966	0.155629	0.124461	0.100178	0.0777761	0.0605994	0.0496444	0.0398816	0.0312008	0.0260165	0.0242368	0.0253127	0.0242887	0.0196925	0.0162862	0.0145738	0.0138001	0.0133322	0.0133529	0.016477	0.0250656	0.0345595	0.0393813	0.0388141	0.0324909	0.0194014	0.00835672
0.0607237	0.090544	0.146308	0.243101	0.368822	0.477994	0.56236	0.605449	0.658593	0.763476	0.868043	0.934379	0.97691	0.994112	0.990684	1	0.994496	0.890638	0.72752	0.566912	0.449339	0.377817	0.316556	0.248735	0.18862	0.166454	0.167822	0.197085	0.265506	0.32052	0.330386	0.37026	0.372062	0.272629	0.163566	0.096542	0.061223	0.0448152	0.0645132	0.116464	0.182221	0.254683	0.327059	0.361888	0.346728	0.288592	0.209175	0.125959	0.0719324	0.0543646
0.0752991	0.100366	0.138491	0.193151	0.255468	0.310759	0.364032	0.415514	0.445354	0.471491	0.535516	0.633806	0.748879	0.866339	0.966402	1	0.96111	0.891651	0.822119	0.75376	0.672715	0.587361	0.515415	0.468072	0.434051	0.391827	0.327254	0.249029	0.175542	0.11478	0.0660545	0.0366005	0.0190124	0.0084162	0.00799927	0.0146714	0.0242459	0.0480819	0.0901696	0.135359	0.17729	0.213817	0.2373	0.242917	0.235251	0.19608	0.128433	0.0774886	0.0550938	0.0555475
0.109474	0.225239	0.297288	0.355651	0.437412	0.526979	0.596687	0.638615	0.693551	0.772074	0.835918	0.865734	0.890961	0.943476	0.994205	1	0.948111	0.859072	0.741524	0.611445	0.488886	0.385914	0.293369	0.206238	0.13666	0.0967841	0.0863102	0.0832877	0.0707171	0.0542181	0.0410047	0.0302949	0.0210487	0.0145925	0.00872372	0.0037479	0.000879949	6.70678e-05	0	0	0.000172072	0.00289797	0.0162754	0.0362571	0.0370252	0.0304443	0.0301908	0.0215135	0.0094337	0.0272434
0.0104136	0.0152595	0.0145325	0.0347537	0.101468	0.185268	0.23853	0.284162	0.33352	0.401685	0.468944	0.526969	0.654663	0.848911	0.989204	1	0.928651	0.850032	0.762458	0.623718	0.452511	0.295306	0.180433	0.113404	0.0750522	0.057381	0.0343056	0.00965311	0.00078784	0	0	0	0	0.000510171	0.00630174	0.0221291	0.0324721	0.0437235	0.110945	0.215099	0.285266	0.262544	0.165072	0.0768198	0.0412613	0.028437	0.0121281	0.00238478	0.00147313	0.00481883
0.0475717	0.07235	0.0977354	0.144819	0.219248	0.302342	0.399696	0.506216	0.5939	0.669648	0.75626	0.84762	0.914054	0.963789	0.997783	1	0.977515	0.937003	0.883241	0.842675	0.833648	0.831527	0.819535	0.813228	0.802405	0.754228	0.684079	0.611612	0.544962	0.497699	0.471525	0.429801	0.357911	0.28301	0.223977	0.170396	0.127886	0.0971639	0.0833919	0.073382	0.0601864	0.0511121	0.0426711	0.0366439	0.0375949	0.0409948	0.0290927	0.0141121	0.0109614	0.0237538
0.0120168	0.00412173	0.000364993	9.3144e-05	0.00100123	0.00272717	0.00659146	0.0314886	0.100848	0.210403	0.351176	0.518577	0.675681	0.813444	0.93989	1	0.975301	0.905631	0.808503	0.697944	0.590821	0.51075	0.434867	0.334025	0.245736	0.191889	0.152076	0.116337	0.0857279	0.0578255	0.0404649	0.0344362	0.0364313	0.0552471	0.0769957	0.081426	0.0751331	0.0696085	0.0611294	0.0535963	0.0446767	0.0286608	0.0210407	0.0213353	0.0190063	0.0163274	0.0104271	0.00862378	0.0136311	0.015213
0.0297432	0.0596095	0.102385	0.140076	0.174064	0.212846	0.249228	0.288239	0.371681	0.520737	0.673422	0.783952	0.845292	0.896843	0.963667	1	0.98279	0.942871	0.904364	0.842362	0.749566	0.655823	0.57058	0.487632	0.411559	0.340263	0.282829	0.238018	0.198254	0.153801	0.104823	0.066922	0.0440045	0.028891	0.0186653	0.0106744	0.00967715	0.0266699	0.0542764	0.0757635	0.0895041	0.095154	0.0934274	0.0922689	0.095703	0.0947732	0.0781265	0.0510408	0.0256433	0.0147606
0.0235707	0.0263913	0.0319807	0.0492895	0.0674293	0.0857376	0.124376	0.186249	0.253085	0.335136	0.456149	0.602789	0.741619	0.840721	0.899379	0.969812	1	0.965685	0.908386	0.831905	0.728463	0.606756	0.483567	0.371525	0.271656	0.193336	0.134601	0.0910131	0.0581926	0.0374942	0.0239164	0.0184614	0.0159369	0.00794541	0.00617337	0.026656	0.0777497	0.115123	0.126049	0.121957	0.101132	0.0730051	0.0546895	0.0486329	0.05024	0.0575999	0.0470171	0.0194322	0.00756614	0.0132309
0.0171044	0.0186387	0.0185995	0.0197955	0.0231977	0.0260839	0.035746	0.061553	0.124916	0.251392	0.426993	0.598298	0.729466	0.838012	0.926426	0.978235	1	0.995075	0.977229	0.940382	0.863695	0.75123	0.621515	0.488283	0.367689	0.272615	0.195327	0.13801	0.0987933	0.0665811	0.0418418	0.027352	0.0172109	0.0103474	0.00677884	0.00483031	0.00385627	0.00423879	0.00602341	0.0095402	0.0149365	0.0274717	0.0420741	0.0457628	0.0417841	0.0377331	0.0354981	0.0322529	0.025042	0.0192801
0.0191958	0.0260927	0.0535283	0.0467646	0.0317709	0.0448897	0.0563466	0.0597103	0.0720266	0.106611	0.170068	0.300896	0.504889	0.723925	0.880391	0.969239	1	0.93514	0.812641	0.660334	0.513482	0.406667	0.286784	0.178529	0.0936893	0.0450195	0.0196999	0.0070827	0.00551848	0.0048932	0.00811184	0.00824291	0.00290981	0.000257256	0	0.000220711	0.00335388	0.0169072	0.0366984	0.0443525	0.0596882	0.12174	0.251422	0.358537	0.305254	0.163384	0.0652944	0.0211942	0.0101348	0.0180032
0.0429015	0.0692523	0.0893222	0.083053	0.0861457	0.121249	0.160234	0.213336	0.306961	0.471995	0.638255	0.759132	0.855585	0.923358	0.958748	0.985768	1	0.958389	0.886949	0.825959	0.780367	0.737328	0.700131	0.666271	0.610363	0.528992	0.438046	0.349757	0.282777	0.238289	0.196344	0.188956	0.21602	0.228538	0.202889	0.170442	0.147331	0.140481	0.158119	0.205971	0.264365	0.304808	0.286104	0.23379	0.17615	0.117203	0.064031	0.0307248	0.018933	0.0251107
0.00058737	0.00144992	0.0037515	0.0072497	0.0136042	0.0284016	0.0627905	0.113353	0.178405	0.274497	0.434249	0.627235	0.774549	0.860918	0.923704	0.980665	1	0.962187	0.912016	0.883358	0.841702	0.771487	0.696766	0.639725	0.573938	0.511134	0.440836	0.347869	0.239083	0.145193	0.0918619	0.0853717	0.105681	0.141162	0.202185	0.27169	0.340699	0.435256	0.554525	0.674383	0.756761	0.794034	0.76304	0.60671	0.388842	0.204666	0.0912959	0.0352908	0.0109123	0.00224124
0.118097	0.151694	0.157994	0.169917	0.187068	0.227295	0.299495	0.395917	0.475191	0.521741	0.527926	0.530425	0.568059	0.645061	0.803799	0.960187	1	0.939421	0.843784	0.765813	0.710169	0.658571	0.62121	0.597159	0.529025	0.427501	0.333307	0.239565	0.167862	0.144758	0.129926	0.101963	0.0762811	0.0491087	0.0192406	0.00357556	0.000229748	0	0	0	0	0	0	0	6.99984e-05	0.0007294	0.00159316	0.0007294	0.00356802	0.0398244
0.117231	0.203026	0.328452	0.438352	0.509232	0.555765	0.621373	0.735097	0.861666	0.917465	0.897455	0.873721	0.911639	0.96479	0.986913	0.999872	1	0.928158	0.796332	0.620953	0.469823	0.398038	0.381152	0.382532	0.363023	0.35175	0.361168	0.362494	0.353312	0.343874	0.350057	0.404483	0.481924	0.560956	0.620374	0.593018	0.430633	0.274043	0.245558	0.286762	0.326392	0.371131	0.394886	0.37114	0.308977	0.244575	0.190919	0.149728	0.123308	0.105686
0.0351188	0.0295716	0.0173557	0.0155573	0.0252228	0.037868	0.0594666	0.105627	0.177463	0.256144	0.332784	0.44311	0.607431	0.784435	0.919086	0.991429	1	0.931899	0.808046	0.654689	0.492561	0.351955	0.247599	0.173114	0.120046	0.0816387	0.0473848	0.0261088	0.0297755	0.0528525	0.0650436	0.0615847	0.0572463	0.053433	0.0452251	0.035018	0.0317516	0.0372145	0.0618609	0.0991	0.134709	0.147525	0.163014	0.192163	0.204847	0.189671	0.138616	0.0822958	0.0403626	0.0282848
0.06358	0.0700441	0.0671485	0.0867474	0.107413	0.122034	0.180726	0.282183	0.377122	0.546468	0.757819	0.884984	0.920782	0.885047	0.90358	0.989446	1	0.922244	0.812552	0.65273	0.451692	0.29276	0.182037	0.0949806	0.0396599	0.0153924	0.00399638	0.000327014	0	0.0012963	0.0156284	0.0533813	0.0812132	0.0738709	0.0485098	0.0357757	0.0435792	0.0768072	0.124974	0.129708	0.10418	0.0635307	0.0436878	0.03085	0.0169063	0.00570466	0.000908303	5.14633e-05	0.00204633	0.0228427
0.0358634	0.0403642	0.0410188	0.0265767	0.0182154	0.0138787	0.0209909	0.0393357	0.0578436	0.0984314	0.231927	0.429186	0.609778	0.775053	0.930324	0.995323	1	0.933384	0.758606	0.543877	0.361189	0.212458	0.103237	0.0582951	0.0464752	0.035483	0.0220487	0.0128838	0.0109766	0.00442328	0.00188189	0.00809728	0.0156475	0.0108948	0.00637325	0.00518126	0.00681298	0.0175708	0.0256553	0.0206345	0.0107949	0.00845137	0.0143769	0.0690104	0.180701	0.233901	0.173565	0.089631	0.0577721	0.0535556
0.0283247	0.0466232	0.0646229	0.0868092	0.132977	0.200395	0.294068	0.421334	0.567574	0.730194	0.871137	0.951688	0.96266	0.929769	0.897102	0.898222	0.950369	1	0.97627	0.857372	0.668144	0.475116	0.326881	0.226489	0.152716	0.10664	0.0800097	0.0581321	0.0461981	0.0408219	0.0302707	0.0174481	0.0119027	0.0136515	0.0117283	0.00866094	0.00499983	0.00440559	0.00683091	0.00720854	0.00702627	0.010357	0.0110476	0.00665638	0.00272506	0.00173286	0.00280548	0.00278259	0.00324995	0.00968854
0.303781	0.389415	0.400384	0.413263	0.415048	0.450439	0.569791	0.752958	0.869544	0.850562	0.744673	0.693714	0.760867	0.827016	0.870908	0.938098	0.978807	1	0.962627	0.895855	0.769514	0.568972	0.417006	0.296966	0.202806	0.125946	0.0645947	0.0347403	0.0150091	0.0031971	0.000224622	0	0	0	0	0	0	0	0	0	0	0	0	0	4.11183e-05	0.000562669	0.00267014	0.00761456	0.0242848	0.11665
0.0443707	0.0484451	0.0797901	0.113719	0.118169	0.115188	0.110401	0.108544	0.115	0.132188	0.1792	0.279762	0.409304	0.556123	0.715187	0.870435	0.980677	1	0.948993	0.892845	0.877551	0.81488	0.692337	0.537428	0.413459	0.326619	0.254108	0.203613	0.178096	0.159577	0.127337	0.0924561	0.0669865	0.0455572	0.0277871	0.0258289	0.0474112	0.0819335	0.119088	0.182218	0.265172	0.298118	0.286436	0.267544	0.219093	0.13904	0.0772623	0.0512311	0.0416722	0.0412253
0.0125667	0.0183839	0.0259933	0.0453534	0.0650579	0.0580422	0.0452905	0.0588428	0.134061	0.292541	0.49907	0.676369	0.781582	0.840794	0.891123	0.937474	0.984395	1	0.96697	0.899272	0.836832	0.788428	0.71807	0.671159	0.678243	0.691437	0.633108	0.550256	0.527163	0.550261	0.528225	0.471368	0.420832	0.366772	0.310684	0.244663	0.172089	0.109408	0.0647652	0.0317098	0.0117678	0.00262762	0.000198322	0	0	0	0	0	0.000350984	0.00405173
0.0541251	0.0170758	0.00308288	0.00462785	0.00959852	0.0105984	0.0124839	0.0206603	0.0396397	0.0796082	0.16797	0.323507	0.540153	0.753092	0.903828	0.966388	0.994445	1	0.967582	0.896434	0.800175	0.677321	0.53811	0.403186	0.28895	0.199118	0.155548	0.168679	0.202045	0.209594	0.189749	0.15864	0.129009	0.102979	0.08322	0.0664308	0.0444686	0.0270624	0.0173765	0.0105381	0.00976399	0.0230424	0.048287	0.0652858	0.0814392	0.111401	0.141334	0.162165	0.14813	0.101315
0.0375668	0.0578377	0.0709038	0.0710603	0.0725825	0.0855233	0.113956	0.16418	0.241163	0.353031	0.477882	0.582625	0.692085	0.806365	0.890683	0.939644	0.984469	1	0.95266	0.872921	0.801165	0.742357	0.690098	0.642952	0.609139	0.618136	0.657273	0.702346	0.765576	0.793401	0.756181	0.660349	0.535557	0.403893	0.290613	0.209403	0.158753	0.117699	0.0761575	0.0478223	0.0357842	0.0252861	0.0182403	0.0271281	0.0572382	0.0781754	0.0800557	0.068345	0.0518539	0.0384581
0.0217932	0.0403604	0.0686091	0.121822	0.187064	0.268386	0.38111	0.519942	0.645369	0.739395	0.816216	0.877499	0.9185	0.93005	0.932759	0.964778	0.995767	1	0.949497	0.850794	0.763884	0.677304	0.57142	0.453069	0.342895	0.251024	0.18607	0.160044	0.157978	0.147111	0.120169	0.0894162	0.0636946	0.0447189	0.0323863	0.0222794	0.0154566	0.010141	0.0066337	0.00389194	0.00115766	9.74882e-05	0	0.000164818	0.00172554	0.00383556	0.00194739	0.000770237	0.00197899	0.00728606
0.0652635	0.076038	0.0637387	0.0521058	0.0461914	0.0368428	0.0355432	0.0595529	0.0943762	0.12232	0.137975	0.193053	0.32486	0.507364	0.701851	0.879601	0.986194	1	0.975486	0.926542	0.907171	0.958712	0.978599	0.937424	0.896471	0.873902	0.823203	0.744528	0.65089	0.547223	0.451387	0.356109	0.260702	0.172	0.101047	0.0546869	0.0239163	0.00660853	0.00537466	0.0185273	0.0380838	0.0539487	0.0636332	0.074197	0.0710727	0.0495444	0.0223082	0.00570467	0.00272777	0.0227335
0.0391207	0.0423107	0.0334555	0.0323124	0.0339461	0.0309509	0.0424988	0.0689913	0.0879367	0.0953549	0.121911	0.194476	0.34779	0.538488	0.710644	0.866754	0.981873	1	0.906216	0.752249	0.599962	0.445377	0.31689	0.249715	0.200103	0.13948	0.0989727	0.0714636	0.0501872	0.0355803	0.0186437	0.00480743	0.000378039	0	8.34054e-05	0.000869104	0.0018983	0.000869104	8.34054e-05	0.00021281	0.00318437	0.016212	0.0395184	0.0598684	0.0695215	0.0582627	0.0389037	0.0200685	0.0125036	0.0185094
0.0217985	0.0312857	0.0277157	0.0251612	0.0227532	0.019125	0.0398144	0.115598	0.323162	0.610973	0.774629	0.819141	0.868875	0.86003	0.802831	0.759766	0.803222	0.925437	1	0.940347	0.826746	0.700087	0.537552	0.371366	0.237372	0.147448	0.0820685	0.0451467	0.0282552	0.0159537	0.0102339	0.00982029	0.00615372	0.0032774	0.00106749	9.50856e-05	0	0	0	0.00011829	0.00123261	0.00269226	0.00130314	0.00169039	0.0106369	0.0235834	0.0221394	0.0201713	0.0132584	0.00983681
0	0	0	0	0	0	0.000431093	0.00449209	0.00981163	0.00449209	0.00137728	0.0101698	0.0247685	0.0208358	0.055323	0.21882	0.524023	0.866375	1	0.939643	0.863283	0.806082	0.69242	0.634772	0.659135	0.587228	0.440957	0.243166	0.0806496	0.0135577	0.000829348	0	0	0	0	0	0	0	0	0	0	0	0	0	0	0	0	0	0	0
0.00407614	0.00236793	0.0047168	0.0155299	0.0363799	0.0643211	0.0882879	0.0906521	0.0914526	0.117011	0.155398	0.215573	0.311877	0.448054	0.607503	0.753954	0.883392	0.969812	1	0.986893	0.905685	0.788607	0.696047	0.60714	0.510584	0.416734	0.323788	0.247866	0.188724	0.131939	0.0826054	0.0517119	0.0348908	0.0274841	0.0231553	0.0146339	0.00558569	0.00112678	0.000632612	0.00245045	0.00380771	0.00159507	0.000149302	0	0.000108526	0.00154336	0.00679368	0.0108532	0.00585744	0.0037686
0.0556102	0.0232907	0.0178676	0.0212242	0.0246378	0.0304536	0.0485182	0.0991365	0.187729	0.296375	0.421708	0.531866	0.637517	0.750851	0.829983	0.887534	0.938487	0.981453	1	0.995892	0.970579	0.933822	0.856384	0.724268	0.568909	0.406947	0.269847	0.183707	0.119558	0.0730854	0.0646486	0.0675047	0.0551796	0.0423979	0.0325526	0.0284375	0.0292258	0.054062	0.120844	0.201112	0.280454	0.365562	0.437748	0.511136	0.554434	0.500494	0.386853	0.300724	0.210078	0.116963
0.140075	0.0948772	0.10146	0.0694467	0.0310849	0.00788275	0.000629748	0	0.00387687	0.0492066	0.189604	0.348894	0.410284	0.430725	0.575566	0.81874	0.94391	0.978602	1	0.966482	0.926177	0.943081	0.966922	0.921716	0.776619	0.670711	0.617778	0.546746	0.497336	0.449178	0.382884	0.292705	0.17732	0.0670753	0.0125841	0.00105597	0.00334283	0.0152667	0.0273024	0.0183653	0.00482667	0.000374756	0.00270354	0.0311291	0.0951927	0.131282	0.169585	0.252685	0.301447	0.261068
0.0191151	0.0222897	0.024556	0.033634	0.0386925	0.0427544	0.0379986	0.0170312	0.00350948	0.00636993	0.0433543	0.134473	0.240885	0.324089	0.368754	0.455213	0.670031	0.898549	1	0.981029	0.879778	0.715717	0.537694	0.389411	0.25876	0.171151	0.119623	0.0784884	0.0511926	0.036874	0.0278393	0.0185424	0.0155128	0.00605283	0.000562718	0	0	0.000605024	0.00630449	0.0137703	0.00630449	0.000605024	0	0	0	0	0	0	0.000601114	0.00674688
0.0255624	0.019516	0.0115427	0.00752987	0.00814984	0.0107672	0.0196332	0.0311513	0.0521161	0.124148	0.267716	0.432046	0.572641	0.682966	0.784619	0.884824	0.948107	0.979927	1	0.991631	0.936716	0.863837	0.775994	0.668114	0.56941	0.509071	0.453248	0.373243	0.291589	0.230426	0.201988	0.193125	0.184466	0.165335	0.137958	0.106774	0.0773607	0.0584735	0.0482403	0.0342837	0.0180378	0.00644883	0.00716392	0.0105674	0.00498007	0.00137087	0.00344487	0.0104323	0.0188187	0.0224024
0.0686868	0.135858	0.189894	0.241947	0.3393	0.414434	0.423579	0.452341	0.532108	0.59171	0.660244	0.742243	0.79273	0.820375	0.832933	0.853008	0.902291	0.961854	1	0.999479	0.9736	0.936373	0.822137	0.641035	0.458831	0.315646	0.211495	0.136407	0.0810389	0.0500699	0.0399206	0.0532359	0.0779348	0.0893133	0.0869737	0.0736202	0.0538025	0.0353687	0.0225095	0.0133311	0.0052064	0.000990128	6.49079e-05	0	0.000216223	0.00295049	0.0130871	0.02833	0.0375483	0.0416063
0.065707	0.0445898	0.0702309	0.141198	0.199986	0.269594	0.332659	0.334252	0.332116	0.374727	0.448176	0.559479	0.717126	0.851232	0.915567	0.898757	0.874857	0.943208	1	0.953497	0.794373	0.615001	0.46522	0.337459	0.250281	0.210852	0.198588	0.172896	0.130281	0.0988829	0.0767493	0.057606	0.0416102	0.0292087	0.0163202	0.00947003	0.00320365	0.000287258	0	0.000230477	0.00240162	0.00524563	0.00295022	0.00844246	0.0434762	0.116767	0.16629	0.132782	0.100626	0.0816906
0.142699	0.135764	0.315155	0.512416	0.458985	0.277542	0.151535	0.11379	0.120967	0.144394	0.140245	0.12034	0.202762	0.444639	0.645712	0.71093	0.814558	0.952251	1	0.96931	0.875126	0.769368	0.711002	0.650505	0.59525	0.558804	0.473095	0.466759	0.518449	0.483072	0.427005	0.367608	0.302351	0.194339	0.129668	0.167722	0.254809	0.301894	0.311425	0.247359	0.139545	0.0518642	0.0104071	0.000725836	0	0	0.00182846	0.0244212	0.100628	0.17411
0.0807831	0.0960348	0.097319	0.0880083	0.116983	0.178568	0.169147	0.144078	0.140549	0.13848	0.150021	0.204265	0.300598	0.424029	0.556074	0.700676	0.86074	0.969226	1	0.993526	0.926732	0.874076	0.908804	0.961419	0.95551	0.945431	0.920026	0.876888	0.838309	0.844397	0.901122	0.943708	0.945291	0.914359	0.773031	0.536731	0.359161	0.366972	0.505216	0.624248	0.652728	0.586266	0.539818	0.476971	0.38352	0.263742	0.155574	0.0885731	0.0417423	0.0465848
0.0147042	0.0205866	0.0215409	0.0175371	0.012754	0.0146696	0.0248245	0.0454574	0.0712145	0.0972672	0.142176	0.229722	0.36845	0.529653	0.676317	0.803174	0.900737	0.964074	1	0.99	0.938849	0.873725	0.805589	0.744358	0.682993	0.622268	0.560471	0.482376	0.407005	0.339875	0.276791	0.226999	0.185572	0.143278	0.100953	0.0699013	0.0525337	0.0374692	0.0259602	0.0189855	0.0157742	0.0161284	0.0146282	0.00971884	0.00832696	0.007231	0.00644395	0.00255142	0.000687865	0.00477206
0.0236516	0.0647962	0.0838272	0.104373	0.148785	0.175466	0.160259	0.146501	0.119872	0.0575031	0.0402233	0.0606948	0.124204	0.296959	0.519433	0.714422	0.886949	0.960251	1	0.979019	0.892251	0.803923	0.687983	0.542286	0.421936	0.351941	0.296777	0.215966	0.130285	0.0876473	0.096207	0.131387	0.135812	0.123958	0.119873	0.116939	0.128564	0.115569	0.0758202	0.0592799	0.054234	0.0361476	0.010988	0.000927841	0	0	0.000333546	0.00358795	0.00876189	0.00799021
0	0.000658637	0.00786929	0.0258944	0.0341363	0.0206959	0.00628179	0.010356	0.0273196	0.0356368	0.05264	0.0745341	0.110499	0.186697	0.277954	0.372436	0.486075	0.644667	0.860249	1	0.998843	0.938581	0.79791	0.611573	0.425312	0.304092	0.226181	0.180885	0.141175	0.0911943	0.0440469	0.0132546	0.00223852	0.00448725	0.0246969	0.0563426	0.0550329	0.0247353	0.00491673	0.000500531	0.00192812	0.00528875	0.00477451	0.00159292	0.000802528	0.00207542	0.00227875	0.000826939	7.38528e-05	0
0	0.000221519	0.00258665	0.008004	0.0100516	0.0140341	0.0362017	0.0684237	0.129425	0.265249	0.447273	0.656056	0.825425	0.890298	0.900257	0.913265	0.930197	0.93849	0.972688	1	0.978052	0.944545	0.930827	0.917301	0.871865	0.840951	0.814821	0.696773	0.527478	0.392225	0.314837	0.260738	0.203992	0.167077	0.132799	0.0847758	0.0525754	0.0350584	0.0306854	0.0350145	0.0376727	0.0291813	0.0196434	0.0191482	0.0100362	0.00327983	0.000865761	7.48656e-05	0	0
0.00439494	0.00612461	0.008281	0.0115595	0.0238945	0.0456551	0.0736312	0.10681	0.166837	0.270092	0.376723	0.424619	0.419939	0.408289	0.427568	0.521986	0.686436	0.854549	0.962478	1	0.972315	0.891641	0.769289	0.625591	0.497925	0.394289	0.309675	0.241957	0.194175	0.164646	0.148232	0.134536	0.120843	0.107259	0.0874172	0.0658384	0.0493374	0.0363117	0.0301798	0.0355551	0.0485273	0.0557103	0.0521425	0.0441146	0.0362479	0.0293802	0.022332	0.0137368	0.00851351	0.00576322
0.00381161	0.00502203	0.00754547	0.0182084	0.0266738	0.0328679	0.0375161	0.0448207	0.0565563	0.0857248	0.136745	0.21483	0.315722	0.428561	0.521956	0.600705	0.712335	0.858183	0.972428	1	0.966154	0.90659	0.800724	0.673885	0.561899	0.417432	0.268603	0.214657	0.254118	0.301329	0.296496	0.279803	0.255139	0.216927	0.194722	0.166444	0.122336	0.11308	0.195468	0.289621	0.285154	0.220282	0.146238	0.0893548	0.0601473	0.0419107	0.0184071	0.00375048	0.000352089	0.00116477
0.0490416	0.0775585	0.105186	0.135631	0.16302	0.181551	0.195954	0.209924	0.234608	0.309929	0.415111	0.516789	0.59809	0.655528	0.716114	0.780232	0.847528	0.91932	0.991678	1	0.923914	0.821242	0.701465	0.569856	0.447269	0.349678	0.270228	0.213597	0.170628	0.136184	0.104239	0.080286	0.0637953	0.0450387	0.0337905	0.0327501	0.0283054	0.0224263	0.0313735	0.057518	0.0837222	0.10832	0.133911	0.153442	0.15202	0.134626	0.0977325	0.0542694	0.024521	0.0216331
0.007375	0.0102494	0.0166711	0.0245085	0.0312087	0.0403896	0.053712	0.0697146	0.0973584	0.142889	0.210432	0.3009	0.409508	0.518371	0.627314	0.738998	0.844052	0.929677	0.986471	1	0.963058	0.89253	0.805028	0.705179	0.597181	0.497995	0.404703	0.319838	0.249162	0.183013	0.138979	0.115737	0.0978117	0.0859705	0.086203	0.0834208	0.0735016	0.0647652	0.0500243	0.0337901	0.0291004	0.0261049	0.0199232	0.0122701	0.00808414	0.00679504	0.00841922	0.013499	0.0124538	0.00688233
0.00116929	0.00142034	0.000541487	4.91961e-05	0	0	0	0	0	0.000250083	0.00390814	0.0223963	0.0708294	0.158323	0.304166	0.509796	0.702921	0.845348	0.94245	1	0.995613	0.939125	0.860855	0.758062	0.627308	0.503907	0.403277	0.321375	0.238515	0.166927	0.116649	0.0781963	0.0472593	0.0247971	0.014636	0.00837554	0.00242476	0.000201397	0	0	0	0	0.000119306	0.00142009	0.00455867	0.00526929	0.00196259	0.000176894	2.88515e-05	0.000349835
0.10726	0.0938362	0.0987939	0.127046	0.155729	0.1399	0.0986403	0.0930041	0.115489	0.150013	0.189062	0.23032	0.307748	0.452194	0.618561	0.707564	0.731578	0.803232	0.906487	0.983854	1	0.948885	0.885757	0.778183	0.577499	0.390549	0.26265	0.158407	0.0847035	0.0541781	0.0397545	0.0261072	0.0266427	0.0548147	0.0817412	0.0600296	0.0204911	0.0120664	0.0491653	0.111727	0.136856	0.124004	0.096694	0.0980977	0.107894	0.0960775	0.0843833	0.125985	0.146687	0.130891
0.0351886	0.0365223	0.042726	0.0573622	0.0730298	0.076384	0.0594725	0.0414387	0.0223566	0.0141614	0.0239974	0.0471958	0.0859753	0.139227	0.265328	0.430178	0.55853	0.661704	0.789658	0.926522	1	0.99987	0.971335	0.921575	0.835173	0.736534	0.637593	0.575957	0.586168	0.589049	0.524332	0.44032	0.378275	0.361292	0.34342	0.300499	0.231283	0.16386	0.112217	0.0759348	0.0644086	0.0728113	0.0728714	0.0561932	0.0529681	0.0617079	0.0415863	0.0215642	0.0189341	0.0307787
0	0	0	0	0	0	0	0.000347811	0.00410491	0.0133238	0.0211004	0.0420318	0.0924079	0.139053	0.195652	0.290228	0.457645	0.657071	0.825515	0.94505	1	0.999623	0.938601	0.786488	0.613912	0.510037	0.443836	0.380922	0.340751	0.330341	0.323394	0.290522	0.235227	0.183988	0.147281	0.131544	0.114494	0.0841886	0.0690175	0.0620547	0.0351241	0.00973681	0.00112463	4.31797e-05	0	0	0	0	0	0
0.087281	0.144748	0.214785	0.303282	0.415994	0.506277	0.542838	0.540978	0.574185	0.657001	0.702015	0.710214	0.727202	0.753551	0.777386	0.809995	0.866511	0.926252	0.967836	0.993447	1	0.95708	0.861749	0.727373	0.584355	0.466888	0.372832	0.296165	0.236338	0.188614	0.143375	0.102226	0.0675707	0.0429361	0.0275542	0.0175189	0.0108349	0.00472334	0.00139699	0.00108297	0.000796036	0.000228767	0.00011323	0.00104226	0.00276268	0.00277335	0.00370368	0.00835921	0.0192813	0.0459296
0.0691454	0.145582	0.195428	0.18381	0.134341	0.109897	0.149969	0.156365	0.107471	0.0877905	0.120134	0.173575	0.261639	0.402315	0.541064	0.623193	0.703977	0.825306	0.93236	0.986894	1	0.977307	0.928961	0.873593	0.803875	0.691645	0.557423	0.412402	0.280431	0.182317	0.11291	0.0628558	0.0345156	0.0184456	0.00972595	0.00296325	0.000255077	0	0	0	0	0	0	0.000584868	0.00637616	0.0162468	0.0125057	0.0035427	0.00177663	0.0170332
0.0298011	0.0500091	0.0956138	0.18176	0.298482	0.429804	0.548239	0.629289	0.67626	0.699623	0.726853	0.753392	0.773571	0.796255	0.83023	0.862406	0.88886	0.923782	0.963119	0.991738	1	0.982478	0.924357	0.83069	0.73156	0.633764	0.530392	0.432473	0.350075	0.284155	0.235537	0.19294	0.15037	0.116829	0.090865	0.0654519	0.0427431	0.0270497	0.0194048	0.0153641	0.0114745	0.00831955	0.00857201	0.0100907	0.00812872	0.0057122	0.00918813	0.0163031	0.0125144	0.013925
0.0741692	0.0954265	0.0986245	0.0986839	0.0979507	0.0910969	0.080713	0.0717001	0.0621103	0.0518741	0.081944	0.169487	0.242122	0.307463	0.412823	0.56179	0.715001	0.835653	0.926154	0.992826	1	0.961341	0.886587	0.748742	0.574956	0.428204	0.307135	0.2026	0.125952	0.0794627	0.0630909	0.0544072	0.0322905	0.0210168	0.0214275	0.0286561	0.0414453	0.0459758	0.0429821	0.0483856	0.0787829	0.128841	0.172967	0.201113	0.205573	0.189502	0.145567	0.0813448	0.0349621	0.0341378
0.00765457	0.00737314	0.00529956	0.00645602	0.00959468	0.013609	0.0204799	0.0321556	0.0517757	0.0866825	0.157037	0.268612	0.391646	0.508237	0.609685	0.698616	0.78921	0.878355	0.945667	0.986118	1	0.99024	0.948522	0.876589	0.785788	0.685945	0.580591	0.474248	0.373565	0.2802	0.198059	0.128044	0.076182	0.0471183	0.0353274	0.0266341	0.0164306	0.0085493	0.00484793	0.00352587	0.00126373	0.000114198	0	0	5.88438e-05	0.000655336	0.00199037	0.00384561	0.00621955	0.00610943
0.00139916	0.000134273	0	0	0	0	0	0	0	0	0.000321451	0.00411269	0.0179983	0.0541885	0.128971	0.217727	0.305779	0.438279	0.63485	0.858671	1	0.950862	0.791759	0.603207	0.402655	0.248878	0.126128	0.0443593	0.00888624	0.000626998	0	0	0	0.000486065	0.00583866	0.0195388	0.0269835	0.017959	0.00508214	0.000413465	0	0	0	0	0	0	0	0.000134273	0.00139916	0.00305605
0.0248095	0.0226332	0.0288448	0.0465634	0.0702525	0.0902695	0.110882	0.141992	0.183644	0.235999	0.301295	0.377186	0.44595	0.503721	0.566021	0.632528	0.708041	0.804926	0.901851	0.972774	1	0.978553	0.914138	0.816915	0.704224	0.587678	0.489544	0.420205	0.364284	0.315182	0.270879	0.236839	0.208225	0.173701	0.139211	0.110393	0.0878933	0.0702535	0.0570991	0.0457432	0.0359439	0.0268637	0.0176501	0.010289	0.00531642	0.00311805	0.00274861	0.00713539	0.0173389	0.0259013
0.241048	0.164866	0.0720787	0.108364	0.223099	0.239135	0.182881	0.122001	0.0980509	0.108036	0.12713	0.105845	0.143774	0.332736	0.582449	0.757666	0.814924	0.855707	0.898431	0.965874	1	0.897416	0.69264	0.478223	0.406326	0.636996	0.889177	0.911082	0.800352	0.659888	0.498598	0.318212	0.188256	0.103946	0.0427797	0.00954968	0.000706378	0	0.000381129	0.00714108	0.0440801	0.103038	0.128214	0.272853	0.500074	0.332846	0.155257	0.252462	0.377089	0.312472
0.01559	0.012708	0.0142317	0.0353723	0.064015	0.0775635	0.0788255	0.0769293	0.0777116	0.0874654	0.107773	0.142054	0.221589	0.371316	0.540059	0.702669	0.850179	0.929681	0.948084	0.969494	1	0.99379	0.947724	0.845224	0.696577	0.554961	0.428815	0.327146	0.253145	0.188218	0.128704	0.084307	0.0691412	0.0762818	0.0879667	0.0903625	0.082509	0.069039	0.0589935	0.0639349	0.0739596	0.0786828	0.0673784	0.0461553	0.0266296	0.0147054	0.0124873	0.0114809	0.00684668	0.00962631
0.0065412	0.00846664	0.0132131	0.0252891	0.0536651	0.0972868	0.147757	0.199917	0.246494	0.29554	0.341278	0.397256	0.465345	0.535809	0.602836	0.685902	0.767626	0.830749	0.889047	0.956075	1	0.999028	0.956266	0.880306	0.783831	0.680578	0.574491	0.470729	0.376929	0.294441	0.225824	0.165925	0.113825	0.0825898	0.059037	0.0349625	0.0166775	0.00657579	0.0025303	0.000847018	0.000156247	1.01955e-05	0	0	2.98585e-05	0.000320209	0.000808161	0.000918288	0.00156864	0.00352246
0.0306864	0.0323925	0.0292549	0.0305775	0.0384954	0.0450562	0.0385801	0.0339195	0.0396576	0.0495032	0.0685363	0.121068	0.214571	0.327183	0.442241	0.530836	0.611074	0.713773	0.824499	0.894422	0.946824	1	0.996101	0.917092	0.782187	0.629891	0.484575	0.3574	0.26913	0.208925	0.173069	0.152088	0.134024	0.113168	0.104885	0.0979399	0.0674137	0.0435717	0.0258154	0.0145622	0.0108313	0.00999593	0.0137774	0.0169988	0.0117836	0.00522748	0.00133891	0.000771416	0.00474459	0.0167374
0.00337574	0.00320067	0.00230531	0.00813192	0.0238713	0.0410295	0.0506828	0.0513026	0.0453008	0.0416839	0.0558934	0.0829737	0.111383	0.139311	0.162097	0.190232	0.245125	0.328331	0.444681	0.635239	0.870974	1	0.991688	0.916747	0.825579	0.750586	0.691103	0.637074	0.588604	0.525144	0.451582	0.384031	0.32506	0.275146	0.230472	0.195116	0.158713	0.124553	0.0992378	0.0738284	0.0495855	0.0311582	0.0200615	0.0156496	0.0122573	0.00911247	0.00784445	0.00537315	0.00176503	0.0013544
0.000308383	1.18542e-05	0	0	0.000151932	0.00191436	0.00746889	0.0159144	0.0274944	0.0412557	0.0514093	0.0590543	0.0729971	0.097204	0.123	0.172182	0.274973	0.443318	0.647832	0.826818	0.950455	1	0.968445	0.871517	0.75284	0.64731	0.546911	0.445448	0.347723	0.251883	0.17925	0.138842	0.107023	0.072548	0.0461672	0.0285584	0.0155448	0.00911632	0.00724861	0.0078974	0.0126613	0.0105044	0.00568172	0.00351385	0.00533625	0.010715	0.0104524	0.00547005	0.00464067	0.00219608
0.0335209	0.0393162	0.0235719	0.00639501	0.000513112	0	0	0.00095073	0.0117083	0.0426759	0.0769591	0.0985187	0.10119	0.0854114	0.078477	0.12006	0.246237	0.456521	0.678706	0.849008	0.967659	1	0.945536	0.829941	0.663017	0.468966	0.320402	0.230907	0.157813	0.115336	0.0873157	0.0490541	0.016847	0.0030308	0.000196507	0	0	0	0	0	0	0	0	0	0	0	0	0	0.000970329	0.0111593
0.222641	0.123857	0.0674722	0.0546544	0.0463799	0.0382158	0.035309	0.0369979	0.0389039	0.0426728	0.0577324	0.0931265	0.155277	0.246799	0.341568	0.425148	0.524509	0.658013	0.798526	0.918051	0.976325	1	0.972446	0.853914	0.691518	0.530311	0.413052	0.330199	0.290171	0.302376	0.331652	0.380001	0.492791	0.605974	0.641769	0.609934	0.540886	0.476638	0.40569	0.30865	0.192308	0.0896774	0.0339505	0.0149598	0.00927312	0.0149994	0.0437916	0.0883796	0.152477	0.234543
0.215757	0.103986	0.0465376	0.0266661	0.0126426	0.00523652	0.00164324	0.00203896	0.0094918	0.0274394	0.0650614	0.131169	0.202109	0.252483	0.291573	0.358062	0.468125	0.58513	0.711728	0.843326	0.942037	1	0.985429	0.858892	0.668573	0.485952	0.329879	0.220597	0.152166	0.103349	0.0683771	0.0426231	0.0217147	0.00970416	0.00637814	0.00243932	0.00100847	0.00172778	0.000791037	0.000278839	0.0024712	0.0086135	0.0134811	0.0153084	0.0288695	0.0717239	0.148295	0.244613	0.305	0.307164
0.0872509	0.168541	0.237614	0.268193	0.272619	0.257576	0.242523	0.234191	0.22047	0.197019	0.185648	0.213518	0.252411	0.338779	0.560707	0.837319	0.974559	0.920296	0.868651	0.899708	0.962074	1	0.980012	0.924246	0.858855	0.782637	0.672962	0.521052	0.385513	0.278416	0.159885	0.1122	0.0914555	0.048949	0.0246773	0.00803526	0.000717556	0	0	0	0	0	0	0	0	0	0	0	0.00190533	0.0235189
0.0122031	0.00779474	0.00880724	0.00744105	0.00295389	0.00313265	0.00756966	0.0124878	0.0199738	0.0301288	0.0485298	0.0822501	0.131787	0.209527	0.324527	0.44942	0.571824	0.69303	0.8049	0.902841	0.971459	1	0.981208	0.917173	0.82491	0.71416	0.595599	0.487987	0.40361	0.355446	0.325472	0.289129	0.249966	0.22372	0.205317	0.189218	0.169235	0.1419	0.114669	0.102322	0.0994084	0.0974461	0.0942321	0.083261	0.0622999	0.036857	0.0185152	0.0139911	0.0144618	0.0168095
0.00213231	0.00289346	0.00420873	0.00598503	0.00722056	0.00908387	0.0131269	0.0182595	0.0240943	0.0380496	0.0714531	0.122101	0.18588	0.269319	0.37395	0.484593	0.600608	0.71852	0.827037	0.922732	0.987412	1	0.969575	0.913938	0.834863	0.733104	0.630968	0.538182	0.453074	0.389449	0.341606	0.300558	0.26566	0.244522	0.229255	0.208777	0.189983	0.177397	0.160172	0.131377	0.0970339	0.0700159	0.0500857	0.0330047	0.0214154	0.0149685	0.00884895	0.00260004	0.000361898	0.000882004
0.00606611	0.0137664	0.0207684	0.0279813	0.0333666	0.0359397	0.0393946	0.0495708	0.0621313	0.0713893	0.0849798	0.117118	0.180295	0.271187	0.382199	0.507503	0.636475	0.762627	0.875155	0.951844	0.991505	1	0.983342	0.942764	0.876682	0.796021	0.697203	0.582647	0.472801	0.369922	0.282201	0.217964	0.172114	0.129915	0.0955245	0.067914	0.0434871	0.0264947	0.0166439	0.0107754	0.00666679	0.00461509	0.00401545	0.00261929	0.000772462	6.42475e-05	0	1.15982e-05	0.000207006	0.0015031
0.0563907	0.0817651	0.0957029	0.104667	0.117281	0.12523	0.12219	0.1285	0.118318	0.0915419	0.0767628	0.103812	0.191984	0.300379	0.403073	0.504228	0.616885	0.755397	0.883108	0.962538	0.999641	1	0.951392	0.872079	0.786649	0.696438	0.596786	0.496196	0.401682	0.323501	0.255663	0.196569	0.142444	0.0874678	0.0511778	0.0359094	0.0277492	0.0205525	0.0166104	0.0151077	0.0145438	0.0198926	0.0318535	0.0405078	0.0392714	0.0304	0.017239	0.0112132	0.0186468	0.0322369
0.26268	0.305532	0.328143	0.338757	0.347809	0.357783	0.371154	0.383867	0.377333	0.334728	0.292031	0.286932	0.320442	0.39204	0.475879	0.551925	0.618123	0.673889	0.723969	0.765968	0.835513	0.943579	1	0.913506	0.733277	0.546142	0.395076	0.286587	0.211717	0.156001	0.115756	0.09569	0.0844505	0.0602713	0.0341688	0.0163975	0.0053759	0.000919359	0.00063909	0.00401619	0.0082935	0.00585854	0.0104438	0.0326399	0.0671765	0.117732	0.170449	0.181821	0.177229	0.200082
0.0148376	0.0223611	0.0359886	0.0729098	0.121362	0.133391	0.109393	0.0921005	0.0711925	0.0535062	0.0681596	0.107919	0.162207	0.229337	0.296833	0.380214	0.498069	0.626388	0.76426	0.872282	0.927539	0.969832	1	0.932036	0.780722	0.620399	0.485727	0.38229	0.304313	0.250958	0.231998	0.217403	0.199379	0.180519	0.144087	0.0941136	0.057276	0.0365904	0.0217371	0.0123157	0.00638511	0.00180041	0.000149031	0.000468785	0.00566909	0.0191037	0.0260989	0.021401	0.0202661	0.0146799
0.0746878	0.0454802	0.0189042	0.00416346	0.00379338	0.0104718	0.0108354	0.00380566	0.000335819	0	0	0	0	0.000154271	0.00346395	0.0281877	0.106996	0.227114	0.315322	0.362919	0.497142	0.777725	1	0.994577	0.878089	0.866804	0.922454	0.876622	0.716004	0.577617	0.561492	0.607389	0.599317	0.603501	0.742597	0.912322	0.982284	0.897737	0.783647	0.759359	0.837523	0.901412	0.820843	0.621999	0.43222	0.331234	0.287141	0.255608	0.19158	0.121034
0	0	0	0	0	0	0	0	0	0	0	0	0	0.00069236	0.0104474	0.0582123	0.187024	0.409464	0.668695	0.871441	0.931796	0.93704	1	0.97594	0.787284	0.569474	0.407918	0.284727	0.211806	0.150607	0.0797757	0.0306919	0.0176023	0.0292431	0.0462056	0.147121	0.321695	0.377307	0.2849	0.13761	0.0364786	0.00763124	0.0376338	0.101905	0.0905157	0.0287671	0.00243814	0	0	0
0.00376054	0.00124568	0.000109005	0	0	0	0	0	6.71458e-05	0.000699675	0.00185927	0.00505255	0.019041	0.0494379	0.108144	0.205219	0.315914	0.418039	0.557707	0.731896	0.880474	0.969129	1	0.942009	0.810335	0.649818	0.499382	0.377595	0.273729	0.186689	0.125701	0.0861854	0.0581968	0.0389222	0.0304473	0.0216303	0.00902488	0.00265321	0.00277625	0.00254846	0.000852849	0.00017323	0.0010355	0.00230749	0.00158963	0.00194778	0.0023753	0.0023729	0.00441056	0.00504523
0.000926034	0.000215617	1.56877e-05	0	0.000101609	0.00136006	0.0066341	0.0232666	0.0663838	0.136338	0.213115	0.292334	0.369822	0.436612	0.500839	0.571445	0.64528	0.713471	0.771479	0.838453	0.921861	0.984548	1	0.958746	0.873856	0.763196	0.649468	0.549937	0.457919	0.372316	0.297807	0.230476	0.172419	0.122451	0.0821144	0.0545738	0.0355648	0.020885	0.0110569	0.00464703	0.00179934	0.000497745	4.61718e-05	8.16449e-05	0.000520848	0.00105836	0.00088763	0.00108942	0.00145521	0.00164662
0	0	0	0	0	0	5.76551e-05	0.00100897	0.00594387	0.0147251	0.0241255	0.0474431	0.0886445	0.145589	0.227244	0.326445	0.433769	0.556299	0.676497	0.81031	0.923136	0.987735	1	0.958112	0.843105	0.694749	0.55466	0.417847	0.295595	0.203775	0.143965	0.09509	0.0545998	0.0281086	0.0115722	0.00267317	0.000202102	0	0	0	0	0	0	0	0	0	0	0	0	0
0.0401469	0.0533356	0.0536281	0.0530329	0.0635426	0.0830118	0.0855857	0.0908096	0.125039	0.171406	0.226046	0.293915	0.385438	0.508148	0.611501	0.683508	0.756525	0.834568	0.905978	0.956591	0.980827	0.997569	1	0.991845	0.9707	0.942021	0.917033	0.900884	0.871333	0.82285	0.778431	0.722753	0.663158	0.598814	0.503394	0.390214	0.286544	0.202454	0.145844	0.11987	0.119884	0.143125	0.168917	0.176732	0.161614	0.126059	0.0800436	0.0372078	0.0122945	0.0149874
0.000159772	1.40166e-05	0	0	0	0	0	0	0	0	0	0	0	0	0.000302129	0.00514309	0.0326135	0.111756	0.272178	0.519947	0.766014	0.941659	1	0.886585	0.649511	0.425171	0.258988	0.145246	0.0778322	0.0365898	0.0181157	0.0116494	0.00742354	0.0062216	0.00467402	0.00416748	0.00474751	0.00851677	0.0105052	0.0187735	0.0297632	0.0403748	0.0498943	0.0437684	0.0239597	0.00930542	0.00265811	0.00131762	0.000911271	0.000505419
0.170864	0.185991	0.160861	0.114581	0.0811272	0.0447776	0.0120535	0.000966343	0	0	0	0	0	0	0.000166538	0.00593956	0.0517288	0.148329	0.234198	0.390166	0.596457	0.765504	0.9343	1	0.921179	0.807698	0.653112	0.507287	0.419518	0.355854	0.28094	0.187942	0.0937091	0.0299238	0.00508507	0.000317567	0	0	0	0	0	0	0	0	0.00258148	0.0311531	0.107645	0.172956	0.17248	0.140048
0.00190019	0.0130928	0.0282351	0.0244719	0.03001	0.0531857	0.0772044	0.0691829	0.0462718	0.0231601	0.0103298	0.014175	0.0409136	0.150069	0.305088	0.364523	0.407483	0.510873	0.629556	0.723897	0.805466	0.888116	0.982123	1	0.91217	0.742604	0.544763	0.342098	0.186835	0.0954551	0.0443904	0.0136673	0.00197684	0.000101904	0	0	0	0	0	0	0	5.61352e-05	0.0008383	0.00391768	0.00635134	0.00269618	0.000253358	0	0	8.13134e-05
0.12521	0.106636	0.0876716	0.0921211	0.101993	0.108761	0.1015	0.0781396	0.0554077	0.0533367	0.0929676	0.143214	0.208795	0.287836	0.343242	0.38871	0.438712	0.517785	0.67499	0.858676	0.965675	0.989139	0.989111	1	0.974652	0.915457	0.854454	0.789173	0.698863	0.60472	0.535354	0.480245	0.427399	0.346816	0.245169	0.162981	0.106198	0.0653064	0.0398478	0.0217722	0.0119479	0.00905882	0.0131072	0.0174425	0.015343	0.014802	0.0179136	0.0262897	0.0493929	0.0981413
0.0675308	0.0703727	0.0674904	0.064038	0.0651249	0.0690538	0.0741441	0.075418	0.0726984	0.0735356	0.0831355	0.103813	0.141366	0.203128	0.28484	0.373041	0.471278	0.577391	0.694683	0.808796	0.89621	0.958032	0.991989	1	0.988394	0.949492	0.881321	0.793812	0.696044	0.611592	0.533796	0.44851	0.359047	0.269942	0.1935	0.136845	0.0924852	0.0611771	0.0429154	0.029742	0.020658	0.0160207	0.0176351	0.0329169	0.0604092	0.0705742	0.0676638	0.0664461	0.0563823	0.0556623
0.0285672	0.0373182	0.032619	0.0566019	0.0927468	0.0934593	0.0644617	0.030283	0.0120666	0.00455794	0.0143603	0.0352554	0.0275144	0.0134031	0.0109574	0.0101163	0.00369872	0.00447337	0.0552193	0.236843	0.514237	0.759437	0.939109	1	0.966968	0.941882	0.837611	0.642483	0.471802	0.326965	0.209158	0.148231	0.159394	0.186425	0.168933	0.122704	0.0679096	0.0265334	0.00587468	0.000437179	0	0.000534346	0.00670073	0.0252012	0.0442313	0.0404762	0.0140155	0.00144511	0.00278018	0.0122393
0.00379682	0.0106169	0.00993651	0.00327743	0.000282157	0	0	0.00117143	0.0122066	0.0266616	0.0122066	0.00117143	0	0	0	0.00254971	0.0400773	0.213242	0.500144	0.654265	0.747252	0.880896	0.982841	1	0.881745	0.618135	0.393676	0.2995	0.196949	0.108554	0.0641074	0.0208351	0.00182916	0	0	0	0	0	0	0	0	0	0	0	0	0	0	0	0	0.000337292
0.0743181	0.0350093	0.00451763	0.000145265	0	0.00201611	0.0232831	0.0716801	0.100622	0.144393	0.25481	0.361412	0.465905	0.593413	0.68201	0.711663	0.713635	0.70832	0.732672	0.785115	0.822975	0.857489	0.952733	1	0.946772	0.856122	0.77253	0.697689	0.55837	0.407657	0.377242	0.45364	0.455806	0.348485	0.229522	0.134366	0.0649807	0.017412	0.00158806	0.0047709	0.0352585	0.0742195	0.0450303	0.0160848	0.0043343	0.00037335	0.000253581	0.00304365	0.0129569	0.0432226
0.060211	0.0821357	0.100165	0.0953352	0.0630576	0.0316503	0.0152569	0.0198175	0.0310564	0.0441277	0.0524772	0.0521786	0.0812525	0.136825	0.20473	0.271079	0.331074	0.428526	0.573804	0.708147	0.816341	0.910547	0.994032	1	0.901449	0.732196	0.541834	0.342921	0.174734	0.0650806	0.0172024	0.00301236	0.000205494	0	0	0	0	0	0	0	0	0	0	0	0	0	0	6.79053e-05	0.0025044	0.0218177
0.0350547	0.0536972	0.0612068	0.0664582	0.0768799	0.0829091	0.0841247	0.0889165	0.0775921	0.0482184	0.024479	0.0179158	0.0346278	0.0729647	0.119076	0.181685	0.260552	0.352129	0.458626	0.581283	0.718172	0.846817	0.95068	1	0.972887	0.909238	0.817243	0.698272	0.554266	0.415394	0.306478	0.21965	0.152126	0.1043	0.074518	0.0566238	0.044101	0.033433	0.0274535	0.0256227	0.0224275	0.0193504	0.0204109	0.022164	0.0180429	0.00865311	0.00202533	0.000632986	0.00238591	0.0120327
0.0251121	0.0691387	0.125451	0.168634	0.204491	0.242619	0.268825	0.29115	0.324742	0.356718	0.380959	0.424205	0.488931	0.558397	0.631003	0.707514	0.774712	0.831032	0.860454	0.878154	0.89838	0.932435	0.978204	1	0.978094	0.913102	0.810041	0.69534	0.582065	0.467026	0.357381	0.276753	0.217217	0.161657	0.112167	0.0736305	0.0439886	0.0269865	0.0195195	0.0160012	0.0125823	0.00752928	0.00219697	0.000183169	1.61687e-05	0.000183868	0.00052832	0.000564345	0.000979548	0.00582851
0.0241966	0.0257691	0.0192123	0.0127231	0.00415181	0.000362804	0	0	0	0	0	0	0.000314025	0.00450356	0.0219499	0.0534423	0.0776117	0.0942637	0.154097	0.291356	0.514534	0.758698	0.936141	1	0.989991	0.923462	0.844386	0.749611	0.628412	0.527457	0.443658	0.366012	0.279014	0.205413	0.187035	0.22684	0.263635	0.25338	0.214772	0.180103	0.146471	0.126712	0.110097	0.0980831	0.0924741	0.0823482	0.0459068	0.014826	0.00733356	0.0109759
0	0	0	0	0	0	0	0	0	0	0	0	0	0	0.00190163	0.0249601	0.104768	0.227729	0.336434	0.409543	0.485841	0.60144	0.789273	0.954093	1	0.844573	0.625008	0.44614	0.327875	0.25269	0.173428	0.112222	0.0847548	0.0554509	0.0170672	0.00145024	0	0	0	0	0	0	0	0	0	0	0	0	0	0
0.00963217	0.0370693	0.0736614	0.0956872	0.0820319	0.0569147	0.0337425	0.0138823	0.00299212	0.000215882	0	0	0	0	0	0.000226801	0.00284964	0.0112652	0.0275982	0.0705625	0.167367	0.320718	0.548049	0.825251	1	0.973494	0.825957	0.656294	0.520017	0.461521	0.403425	0.302033	0.204622	0.131381	0.0656889	0.0273243	0.0192151	0.00750433	0.000701259	0	0	0	0	0.000490135	0.00510733	0.0111554	0.00510733	0.000490135	0	0.000767408
0.133367	0.0889362	0.0650202	0.0990475	0.174164	0.260804	0.381095	0.511138	0.595569	0.605788	0.592204	0.596041	0.587325	0.562099	0.574464	0.617501	0.672604	0.707137	0.750926	0.821679	0.880568	0.927443	0.953309	0.984817	1	0.968469	0.914966	0.874509	0.804853	0.705661	0.613321	0.530868	0.449181	0.344048	0.233561	0.156102	0.117239	0.105437	0.108161	0.124063	0.143713	0.176464	0.190178	0.199306	0.243282	0.274692	0.260552	0.214916	0.179562	0.162965
0.162257	0.105371	0.0581894	0.0300933	0.0143652	0.00567542	0.0076164	0.0136341	0.0159664	0.0156419	0.0183998	0.0287249	0.0548307	0.0901974	0.116493	0.160627	0.236056	0.336595	0.448466	0.542715	0.608541	0.715433	0.851903	0.957407	1	0.990381	0.979853	0.964766	0.916039	0.829387	0.763543	0.735489	0.708008	0.672924	0.622498	0.529874	0.43274	0.36791	0.304456	0.231971	0.211469	0.175733	0.123213	0.090275	0.0743857	0.069295	0.115689	0.210772	0.252356	0.219445
0.0141364	0.0286654	0.0362507	0.0442054	0.0523731	0.0554197	0.0540895	0.0463501	0.0404257	0.0342341	0.0255805	0.019627	0.0243942	0.0494421	0.100994	0.188145	0.299132	0.403647	0.506858	0.629929	0.74668	0.847065	0.923597	0.972145	1	0.99809	0.974651	0.968048	0.935573	0.846047	0.732852	0.636352	0.552935	0.460613	0.378512	0.315704	0.292748	0.277588	0.243812	0.195043	0.142559	0.0871932	0.036247	0.00784803	0.00056741	0	0	0	0.000235137	0.00322247
0.00610686	0.00626459	0.0187067	0.0333592	0.0363644	0.0330627	0.0275937	0.0243731	0.0293408	0.0324297	0.0341588	0.0296327	0.0215026	0.0162799	0.0193788	0.0282589	0.0403098	0.0628789	0.104536	0.171307	0.273522	0.446787	0.681424	0.894775	1	0.984763	0.925473	0.854493	0.783058	0.684011	0.562405	0.446481	0.340063	0.236859	0.154713	0.101908	0.0761598	0.0635941	0.0482224	0.0296279	0.0174276	0.0105002	0.011027	0.0244076	0.031826	0.0138069	0.00329462	0.00612551	0.0107519	0.0104105
0.0155296	0.0080941	0.00211265	0.000165697	0.000423588	0.00681191	0.0373957	0.0903878	0.117521	0.116776	0.107497	0.102705	0.134044	0.215762	0.314355	0.391295	0.47008	0.601592	0.736506	0.808371	0.844716	0.894495	0.947929	0.982437	1	0.963171	0.872542	0.745276	0.685111	0.687802	0.676266	0.61022	0.550645	0.52014	0.508925	0.488883	0.447774	0.397757	0.34293	0.276724	0.21194	0.145534	0.0944508	0.0785818	0.111536	0.160845	0.172545	0.151987	0.091059	0.0346238
0.0011823	0	0	0	0	0	0	0	0	0	0	0	0	0	0.000980769	0.0112569	0.0356956	0.0683559	0.165664	0.370404	0.595329	0.728268	0.80478	0.868781	0.948785	1	0.968745	0.873697	0.748777	0.581105	0.430308	0.323571	0.21156	0.117364	0.0714924	0.0356346	0.00883494	0.00067992	0	0	0	0	0	0	0	0.000526748	0.00667114	0.0243086	0.0323979	0.0128466
0	0	0.000342577	0.00424109	0.0147926	0.0188496	0.00755806	0.00332267	0.00878633	0.0108774	0.00625704	0.0102141	0.0200447	0.0162749	0.00850455	0.00496801	0.0192857	0.0696666	0.161943	0.285327	0.417995	0.549531	0.665544	0.792654	0.91971	1	0.976564	0.877719	0.745306	0.602565	0.460186	0.342669	0.26545	0.193513	0.123292	0.0777153	0.0494001	0.0298331	0.016622	0.00691397	0.00161152	0.000884618	0.00168515	0.000771518	7.40403e-05	0	0	0	0	0
0.0208893	0.0265014	0.0291435	0.0316191	0.0400447	0.0393383	0.0251192	0.0210877	0.0408261	0.0801892	0.109389	0.127761	0.153357	0.201572	0.267551	0.349674	0.432057	0.480108	0.507327	0.533375	0.563614	0.608229	0.698536	0.834336	0.949826	1	0.980697	0.878185	0.7383	0.605775	0.480795	0.375822	0.288752	0.211149	0.152629	0.118315	0.0914124	0.065545	0.057423	0.0620399	0.0489994	0.0252563	0.0112392	0.00341318	0.00078681	0.00141717	0.00326647	0.00604131	0.00637554	0.00963834
0.0648592	0.0827649	0.0887123	0.105654	0.144685	0.2139	0.265966	0.316875	0.366778	0.366968	0.322723	0.271339	0.228473	0.215073	0.238503	0.311359	0.424073	0.565766	0.699893	0.794745	0.815241	0.783744	0.793209	0.900193	0.992418	1	0.958869	0.883069	0.829369	0.811005	0.744801	0.640517	0.558336	0.453218	0.329271	0.240182	0.165213	0.0977089	0.0539671	0.0282922	0.0127624	0.0056955	0.010117	0.0217907	0.0270899	0.0112217	0.00125806	2.68536e-05	0.00193499	0.0219886
0.345691	0.239771	0.143014	0.0856135	0.0565877	0.0340106	0.0282936	0.0254095	0.014504	0.0113339	0.0235526	0.0318125	0.0340326	0.0252177	0.0225589	0.0450441	0.0985367	0.186357	0.292081	0.400423	0.499436	0.615909	0.751773	0.888094	0.97725	1	0.927638	0.764939	0.580559	0.446457	0.378294	0.306301	0.236934	0.181055	0.11901	0.073489	0.041832	0.0188002	0.0128994	0.0210963	0.0267233	0.0167428	0.0173233	0.0545792	0.158369	0.342956	0.572788	0.757738	0.713028	0.505816
0.00738934	0.00672694	0.00517701	0.00444604	0.00356531	0.00446501	0.00801762	0.0135903	0.0203093	0.024175	0.0263865	0.042364	0.0677339	0.0948219	0.134004	0.190577	0.256561	0.326908	0.400569	0.479611	0.573007	0.682656	0.796176	0.900914	0.97072	1	0.987436	0.933184	0.859	0.77572	0.705476	0.639944	0.56897	0.472888	0.370965	0.272489	0.185076	0.120902	0.0804271	0.0567831	0.0409954	0.0282236	0.0179832	0.00978895	0.00474274	0.00177921	0.000637276	0.000806732	0.00193077	0.00436079
0.000140324	0.00178981	0.00690751	0.0124035	0.0143566	0.0141346	0.00993132	0.00483726	0.00333342	0.00129739	0.000121474	0.00114037	0.0136874	0.0469191	0.0782532	0.101458	0.128782	0.17983	0.279406	0.39769	0.497992	0.568896	0.636836	0.766631	0.917056	1	0.946533	0.738181	0.517866	0.342856	0.205467	0.112299	0.0806047	0.0940239	0.0803654	0.0422673	0.0140445	0.00259935	0.000174369	0	0	0	0	0	0	0.000286907	0.00298964	0.00652998	0.00298964	0.000286907
0	0	0	0	0	0	0	0	0	0	0	0	0	0	0	0	0	0.000465692	0.00755481	0.0439816	0.13025	0.257538	0.412738	0.602728	0.865751	1	0.880506	0.597233	0.312822	0.151394	0.0976196	0.0645528	0.0329243	0.0284073	0.0493472	0.0861735	0.12126	0.107216	0.0371473	0.0032824	0	0	0	0	0	0.000628898	0.00655327	0.0143137	0.00655327	0.000628898
0.0911353	0.170867	0.184838	0.131477	0.08083	0.0534946	0.0347482	0.017114	0.00439759	0.000347948	0	0.000615624	0.00751782	0.0262108	0.038884	0.0289101	0.0183478	0.0484795	0.131651	0.247739	0.339546	0.407932	0.530925	0.714969	0.881012	0.993268	1	0.846349	0.6366	0.472878	0.3566	0.313084	0.276927	0.205219	0.142339	0.0994008	0.0600086	0.0381793	0.0342065	0.0298283	0.0150359	0.00757634	0.0181188	0.0342323	0.0378099	0.0372846	0.0444606	0.0440686	0.0429324	0.0486936
0.103894	0.2019	0.263878	0.169135	0.0454793	0.00359907	0.00114317	0.0132592	0.0400562	0.0425736	0.015181	0.00134717	0	0	0	0	0	0	0.000443189	0.0070199	0.0373591	0.088764	0.156845	0.361566	0.696758	0.928391	1	0.936544	0.714647	0.499653	0.392216	0.348402	0.362905	0.442065	0.540253	0.495095	0.294241	0.117409	0.0489473	0.0149007	0.00212385	0.00950282	0.0303607	0.0448475	0.0411569	0.0270031	0.0796866	0.161339	0.110622	0.0608894
0.0027964	0.00698928	0.00836328	0.00642663	0.00215437	0.000784045	0.00649141	0.0176132	0.0254954	0.0509706	0.0968194	0.155248	0.210893	0.266886	0.348749	0.472685	0.624216	0.762895	0.867204	0.933361	0.962903	0.945132	0.912105	0.897045	0.920242	0.97498	1	0.972045	0.908382	0.841422	0.773845	0.710775	0.617126	0.49623	0.378355	0.291087	0.222888	0.157908	0.108885	0.0676012	0.033676	0.0160241	0.0092073	0.0033685	0.000479189	2.19471e-05	7.23414e-05	0.000784017	0.0019612	0.00165487
0.0475263	0.0287599	0.0110142	0.00383358	0.00270443	0.0109245	0.0271306	0.026384	0.0257126	0.0258573	0.0263062	0.0437343	0.0737139	0.0917754	0.12159	0.169362	0.229145	0.295027	0.371821	0.448213	0.520191	0.59432	0.683523	0.788799	0.891873	0.964403	1	0.995217	0.963115	0.92007	0.857811	0.781739	0.691991	0.60751	0.573297	0.598477	0.60467	0.556825	0.457388	0.31958	0.199102	0.143668	0.117767	0.083682	0.0522194	0.0396522	0.0437344	0.0502887	0.0601166	0.0697704
0.105745	0.199071	0.330152	0.489808	0.629921	0.729353	0.824241	0.892458	0.915621	0.880667	0.786288	0.685204	0.606481	0.538258	0.469215	0.42192	0.402303	0.375846	0.34209	0.352891	0.419722	0.499961	0.59102	0.719764	0.834757	0.91295	0.96991	1	0.986456	0.932232	0.842074	0.744676	0.670329	0.602741	0.517438	0.441684	0.422711	0.471275	0.565671	0.639971	0.661126	0.62019	0.535085	0.440545	0.341778	0.223269	0.124563	0.0636383	0.0289871	0.0377773
0.162694	0.27901	0.267685	0.208218	0.148466	0.0871553	0.0510604	0.0573776	0.0909062	0.128584	0.129781	0.135312	0.162581	0.163043	0.162874	0.173648	0.161485	0.113481	0.0627692	0.0436352	0.0623585	0.137541	0.275327	0.505572	0.723475	0.833511	0.911839	1	0.993318	0.901713	0.812142	0.741099	0.653687	0.545291	0.500025	0.500146	0.449046	0.323279	0.243855	0.236256	0.179813	0.108976	0.0603037	0.0536739	0.0660586	0.0477084	0.0142721	0.00162571	0.00757602	0.0494079
0	0	0	0	0	0	0	0	0	0	0.000237931	0.00282842	0.00914232	0.0137065	0.0344715	0.102102	0.176792	0.246014	0.347326	0.480529	0.616044	0.777236	0.928772	0.978037	0.971202	0.960946	0.977064	1	0.97162	0.907181	0.907132	0.925817	0.940303	0.85708	0.641317	0.391375	0.212383	0.124166	0.0804689	0.06832	0.0670934	0.0535793	0.0508722	0.0524347	0.0465283	0.029805	0.00895375	0.000753853	0	0
0.0256709	0.0366966	0.0508848	0.0590721	0.0643329	0.0595029	0.0519507	0.0502167	0.0557306	0.0520596	0.0322121	0.0112119	0.00237001	0.000654713	0.00334447	0.0137143	0.0284567	0.0326217	0.0208834	0.028963	0.0706016	0.138965	0.254393	0.418467	0.606673	0.791697	0.935321	1	0.99585	0.939388	0.842391	0.729395	0.630503	0.597139	0.603478	0.575725	0.491441	0.378947	0.281139	0.195168	0.107949	0.0435727	0.0161864	0.00628557	0.00773654	0.0155228	0.0197113	0.0216521	0.0209891	0.0229551
0.00701738	0.0267436	0.0576447	0.0984544	0.157337	0.222995	0.282448	0.318602	0.322426	0.291499	0.239932	0.18551	0.140045	0.109239	0.0903432	0.0800517	0.0737272	0.0705186	0.0835574	0.112565	0.163236	0.260431	0.408717	0.596097	0.775761	0.903382	0.972744	1	0.98153	0.92333	0.855884	0.797509	0.73799	0.659501	0.562957	0.459885	0.368659	0.302926	0.254982	0.212763	0.169471	0.130655	0.0953915	0.0631479	0.0408335	0.0270013	0.0156027	0.00731008	0.00232439	0.00110886
0.0473288	0.0826723	0.10337	0.100612	0.0936166	0.100332	0.10278	0.113039	0.152192	0.192497	0.218353	0.23591	0.249714	0.266212	0.270116	0.260464	0.238119	0.220778	0.189505	0.164566	0.172522	0.225166	0.329311	0.489215	0.687993	0.872005	0.975641	1	0.961461	0.858165	0.744428	0.63878	0.551231	0.4602	0.333672	0.198161	0.109434	0.0676064	0.0336754	0.00922948	0.00157413	0.00512955	0.0125608	0.00893041	0.00231278	0.000176754	0	0	0.00111338	0.0134697
0.0470491	0.0551937	0.0522554	0.0511655	0.053533	0.0581013	0.0646311	0.0798266	0.137791	0.251485	0.36094	0.423658	0.432653	0.405381	0.370146	0.343973	0.341587	0.374844	0.442783	0.520293	0.589595	0.660934	0.737628	0.813921	0.880992	0.937734	0.980202	1	0.987571	0.941527	0.87056	0.787886	0.708719	0.610565	0.483869	0.356397	0.235809	0.143988	0.0950906	0.07771	0.0681219	0.0633404	0.067048	0.0744822	0.0791835	0.0788061	0.0697525	0.0503771	0.0308837	0.0250018
0.0625768	0.0794374	0.0877154	0.103645	0.104308	0.102816	0.115325	0.12528	0.16561	0.283482	0.404955	0.454016	0.427628	0.374232	0.329459	0.286559	0.271047	0.307516	0.381291	0.466107	0.546023	0.632322	0.722726	0.80745	0.885453	0.949252	0.991035	1	0.967932	0.899885	0.809474	0.703396	0.59379	0.468354	0.327524	0.207995	0.115259	0.0556295	0.0350088	0.0379495	0.0442982	0.0510392	0.0613054	0.0707036	0.0760841	0.0746476	0.0626085	0.044034	0.0348294	0.0350148
0.00291442	0.00133432	0.000128051	0	0	0	0	0	0	0	0	0	0	0	0	0	0	0	0	0.000828954	0.0119177	0.0608622	0.179817	0.390093	0.660717	0.881581	0.99676	1	0.865663	0.666458	0.513794	0.439649	0.367994	0.289306	0.219577	0.176076	0.153066	0.101014	0.0348897	0.0050773	0.000254231	0	0	0	0	0	0	0	0.000128051	0.00133432
0	0	0	0	0	0.000222532	0.00357757	0.0195783	0.0467914	0.0594829	0.057244	0.0470386	0.0340928	0.0385701	0.066643	0.152344	0.317641	0.481613	0.57897	0.659591	0.702958	0.754634	0.863472	0.914314	0.842466	0.771058	0.834399	0.964674	1	0.877101	0.66729	0.436243	0.253542	0.153706	0.0855369	0.0397142	0.020697	0.0172962	0.00674807	0.000626125	0	0	0	0.000507105	0.00528415	0.0115417	0.00528415	0.000507105	0	0
0.000650612	2.80355e-05	0	0	0	3.12207e-05	0.000532098	0.00298372	0.00684483	0.0113456	0.0194186	0.019134	0.014258	0.0125943	0.0139815	0.0148856	0.0104683	0.0150758	0.0529723	0.117797	0.187869	0.256898	0.328082	0.430609	0.576121	0.705152	0.822217	0.946809	1	0.985665	0.941267	0.868505	0.773437	0.673764	0.527935	0.356149	0.23372	0.141327	0.080562	0.0397777	0.0160972	0.00604659	0.00240285	0.000666346	0.000324727	0.00112848	0.0023045	0.00517534	0.00885788	0.00440667
0.026708	0.0170859	0.0105659	0.00706465	0.00616229	0.00513142	0.00300694	0.00108323	0.00024133	0.000404952	0.000900058	0.00130289	0.00647686	0.020643	0.0425671	0.0768248	0.121114	0.170417	0.235417	0.312697	0.387149	0.469077	0.564638	0.660419	0.756278	0.854379	0.939862	0.993206	1	0.977584	0.930448	0.853098	0.758774	0.665016	0.577733	0.507489	0.473119	0.452345	0.414925	0.354734	0.294956	0.241643	0.195467	0.165709	0.141181	0.115828	0.0925604	0.0702088	0.0535084	0.0398374
0.114826	0.0511871	0.0454366	0.0626752	0.105803	0.167742	0.235835	0.296152	0.330866	0.350053	0.38585	0.411094	0.407947	0.397141	0.382705	0.373479	0.387317	0.440904	0.539105	0.645613	0.710525	0.720078	0.734427	0.769187	0.801153	0.836013	0.885878	0.954421	1	0.996474	0.959647	0.925319	0.875191	0.796125	0.677152	0.534579	0.420917	0.361729	0.359334	0.362787	0.322684	0.260437	0.203131	0.177311	0.174798	0.161215	0.145116	0.169782	0.211998	0.204081
0.0259081	0.0328332	0.0427554	0.0625506	0.0813918	0.0779606	0.0572228	0.038426	0.0239789	0.0137699	0.00880932	0.00811865	0.0100434	0.0125604	0.0143487	0.0115623	0.00622886	0.00626531	0.0145051	0.0359431	0.0713055	0.105268	0.164701	0.284078	0.453406	0.640666	0.810642	0.9362	1	0.975179	0.874482	0.727709	0.576192	0.44387	0.320384	0.215311	0.134447	0.082505	0.0524655	0.0328665	0.0218033	0.0140257	0.00705327	0.00187792	0.000211515	0.000642802	0.00155256	0.00139385	0.0038993	0.0137294
0.0258073	0.0281021	0.025425	0.0237361	0.0197089	0.0205048	0.0321954	0.0478193	0.048233	0.0400956	0.0380545	0.0410564	0.0425766	0.0434532	0.0461136	0.0572685	0.0720965	0.0721566	0.0679681	0.0829509	0.123486	0.187322	0.29125	0.452303	0.647122	0.810424	0.91668	0.975816	0.999987	1	0.992228	0.984608	0.964422	0.896819	0.774968	0.636927	0.513693	0.412937	0.331567	0.26766	0.215526	0.16127	0.109071	0.0711326	0.0446292	0.0265225	0.0139902	0.00819014	0.00536305	0.0114107
0.0140584	0.0122886	0.0226418	0.0498309	0.0974318	0.167683	0.259503	0.370837	0.453189	0.435559	0.330953	0.211057	0.140324	0.115591	0.0917605	0.0848271	0.108277	0.123423	0.117349	0.127144	0.19111	0.252259	0.294232	0.379494	0.529307	0.672784	0.768299	0.858142	0.953752	1	0.996859	0.987475	0.96718	0.864681	0.662902	0.461551	0.324352	0.234634	0.164175	0.105768	0.0619952	0.0399858	0.0261748	0.0234539	0.0241883	0.0290625	0.0394747	0.0424449	0.0340068	0.0186804
0.141997	0.0819559	0.0527701	0.0391251	0.0302651	0.0205673	0.0119804	0.00763254	0.004912	0.0015633	0.000135072	0	0	0.000381016	0.00486848	0.0196307	0.0436068	0.0769161	0.127287	0.200719	0.293438	0.412398	0.520625	0.608474	0.708817	0.794043	0.860816	0.929769	0.978909	1	0.99114	0.933074	0.857299	0.773276	0.69809	0.651739	0.604373	0.539731	0.468639	0.40761	0.352274	0.324395	0.341612	0.412997	0.473957	0.489306	0.494694	0.461727	0.358812	0.241018
0.00175947	0.000748477	0.000100882	0.000623415	0.0041902	0.00970713	0.0093769	0.00831482	0.0178098	0.0486369	0.0944755	0.157063	0.228519	0.291815	0.364386	0.436245	0.473255	0.484348	0.517427	0.585112	0.653373	0.672216	0.684694	0.752771	0.852041	0.915707	0.941612	0.957468	0.976899	1	0.975162	0.905551	0.810737	0.687776	0.549677	0.427382	0.328399	0.252196	0.183333	0.125699	0.0828472	0.0526386	0.0281444	0.0145824	0.0144265	0.0183091	0.0159688	0.0132423	0.00713889	0.0024281
0	0	0	0	0	0	0	0	0	0	0	0	0	0	0	0	0	0	0	0.000415599	0.00575168	0.0273173	0.0799466	0.227759	0.561415	0.91023	0.985022	0.924378	0.95154	1	0.971422	0.838879	0.678932	0.584749	0.562206	0.540154	0.497373	0.394076	0.247372	0.141691	0.085115	0.0524229	0.0193182	0.00288683	0.000143841	0	0	0	0	0
0.0841779	0.0849806	0.0688082	0.0553841	0.0419693	0.0314594	0.0306977	0.0479007	0.077808	0.103603	0.115622	0.118445	0.113807	0.101309	0.0891738	0.0886919	0.10635	0.119777	0.117173	0.116632	0.146469	0.250946	0.436507	0.644166	0.783718	0.853887	0.910166	0.967254	0.997184	1	0.998621	0.991244	0.950749	0.847848	0.71106	0.569781	0.436551	0.325193	0.238145	0.1682	0.118695	0.0793924	0.0535315	0.0558942	0.0686721	0.0730566	0.067595	0.0527208	0.0367681	0.0473463
0	0	0	0	0	0	0	0.000586926	0.0078124	0.0329391	0.0661076	0.0802068	0.0847843	0.0998357	0.106781	0.124284	0.160837	0.182914	0.187902	0.189175	0.202039	0.216323	0.217526	0.21357	0.232163	0.311275	0.418417	0.603874	0.851853	1	0.932092	0.797374	0.661155	0.497803	0.334913	0.218581	0.133521	0.0542503	0.0253762	0.0576468	0.103655	0.0900599	0.0480499	0.0145439	0.00189131	0.000501576	0.00435815	0.00951908	0.00435815	0.000418239
0.0148883	0.0193961	0.0222909	0.0302608	0.0364358	0.0404891	0.03981	0.0367019	0.0317403	0.0249152	0.0149221	0.0051371	0.000815816	4.60107e-05	0	0	7.78716e-05	0.00146317	0.00914043	0.0221515	0.0276968	0.0506095	0.13722	0.272202	0.410743	0.56358	0.72835	0.888224	0.990154	1	0.94665	0.848762	0.724142	0.559166	0.338362	0.157759	0.0585262	0.0148053	0.00192436	0.000646777	0.00646663	0.0211168	0.0354213	0.0483051	0.047678	0.0302893	0.0115814	0.00232116	0.00086618	0.00543499
0.011081	0.00764628	0.00690115	0.0230196	0.0461429	0.032744	0.0144685	0.0060992	0.00157666	0.000126662	0	0	0	0	0	0.000536625	0.00559177	0.0124622	0.00827424	0.00775392	0.011812	0.0267211	0.0662892	0.187537	0.389555	0.543055	0.629693	0.784008	0.987181	1	0.84157	0.704583	0.614369	0.587323	0.520195	0.349144	0.207532	0.112493	0.0480062	0.0142732	0.00241948	0.000153526	0	0	0	0	0	0.00077048	0.00802858	0.017829
0.0728976	0.00549558	0	0	0	0	0	0	0	0	0	0	0	0	0	0.00170034	0.0179816	0.0414477	0.0237206	0.00444857	0.00114938	0.00964714	0.0245183	0.0187541	0.00617389	0.0170305	0.101687	0.269866	0.461322	0.762195	1	0.911813	0.594781	0.370551	0.238808	0.190715	0.220938	0.152822	0.0821219	0.0913817	0.0744425	0.0236792	0.00201461	0	0.00236777	0.0479843	0.312435	0.72363	0.658336	0.311283
0.075065	0.135392	0.187825	0.245471	0.301121	0.35204	0.391157	0.424892	0.405794	0.306934	0.204007	0.148317	0.10909	0.0735578	0.0601362	0.0794377	0.108792	0.108363	0.0860644	0.0677179	0.0648704	0.0821136	0.134119	0.249792	0.419131	0.558795	0.679735	0.804448	0.904121	0.955211	1	0.991227	0.862421	0.677538	0.513697	0.356151	0.204597	0.102271	0.0584806	0.05176	0.0703154	0.105976	0.120827	0.10194	0.0693785	0.0322414	0.00756145	0.000615669	0.00215796	0.0215652
0.105567	0.158428	0.169303	0.156788	0.0993372	0.0288559	0.00238823	0	0	0	0	0	0	0	0	0	0	0	0	0	0.00119842	0.0169403	0.0807332	0.200726	0.363924	0.574505	0.740217	0.862986	0.963057	0.966703	1	0.95981	0.815699	0.64173	0.462502	0.26533	0.097782	0.0566001	0.0450664	0.0148622	0.00128286	0	0	0	0	0	0	0	0.00269463	0.0319773
0.00246981	0.0013467	0.00502784	0.0172263	0.0302692	0.0390222	0.0398583	0.0408169	0.0456627	0.042531	0.0352521	0.0287968	0.0201674	0.0194812	0.0230967	0.0217818	0.0166722	0.0137624	0.0141611	0.012282	0.0113423	0.0188058	0.0354477	0.0769734	0.183014	0.352657	0.517105	0.659053	0.787668	0.913613	1	0.960229	0.814796	0.617202	0.437786	0.290606	0.168662	0.0886442	0.0826433	0.127729	0.187345	0.239155	0.265044	0.27176	0.272163	0.211319	0.104048	0.0371109	0.0135547	0.00468026
0.0168844	0.0177116	0.0298185	0.0479794	0.0500923	0.0348098	0.0242592	0.0264724	0.0307768	0.0296975	0.0247834	0.0228264	0.0278467	0.047634	0.0921911	0.156917	0.236886	0.333288	0.449713	0.576524	0.668879	0.723058	0.757959	0.782998	0.788751	0.794086	0.851039	0.929051	0.969352	0.987323	1	0.993301	0.976672	0.949599	0.896756	0.804653	0.681648	0.529402	0.378099	0.250197	0.15558	0.081723	0.0357965	0.0146352	0.00831216	0.010463	0.00780943	0.00256838	0.00363687	0.0117229
0	0	0	0	0	0	0	0	0	0	0	0	0	0.000360274	0.00387312	0.00943955	0.0077073	0.0182385	0.0717327	0.153797	0.205347	0.22091	0.283583	0.402584	0.539261	0.697663	0.812249	0.867304	0.889338	0.932986	1	0.981733	0.907451	0.808559	0.619308	0.448024	0.310977	0.210662	0.161916	0.125024	0.102451	0.0894924	0.0689096	0.0379059	0.0124815	0.00207318	0.000125438	0	0	0
2.52495e-05	0	0	7.9204e-05	0.00117067	0.00573632	0.0124092	0.0138598	0.0106296	0.00685768	0.00499338	0.00584458	0.00868944	0.0142788	0.0251459	0.0452508	0.0769133	0.125315	0.190443	0.27082	0.362275	0.455333	0.553022	0.66422	0.765221	0.840923	0.894408	0.922394	0.950928	0.987228	1	0.975756	0.908923	0.789526	0.633886	0.476762	0.344569	0.251324	0.195701	0.166699	0.134994	0.0948752	0.0610264	0.0383201	0.0242192	0.0136626	0.00557695	0.0014869	0.00066467	0.000263106
0.0131147	0.0084789	0.00502933	0.00547737	0.00724102	0.00652309	0.0044292	0.00144752	0.000229187	0.00022691	0.000130115	0.000655502	0.00513869	0.0168976	0.0337228	0.056449	0.0831428	0.121712	0.185513	0.269578	0.354899	0.433314	0.526153	0.631543	0.727317	0.804299	0.864172	0.914858	0.960134	0.993337	1	0.982049	0.965918	0.949793	0.910995	0.813917	0.669438	0.503631	0.3504	0.217319	0.123378	0.0715952	0.0417771	0.0266531	0.0197217	0.0128456	0.00998423	0.0110157	0.0119465	0.014022
0.0320259	0.0368843	0.0382017	0.0293627	0.0201245	0.0151013	0.0122943	0.0128747	0.0132555	0.0111947	0.00856667	0.00598636	0.00223523	0.000457485	0.00163526	0.00500671	0.00836882	0.0151532	0.0332821	0.0722724	0.120942	0.173875	0.233645	0.323608	0.461552	0.61218	0.741744	0.858337	0.945165	0.989401	1	0.992231	0.970175	0.953631	0.967328	0.980213	0.924959	0.81125	0.685638	0.550297	0.405032	0.280279	0.189061	0.11445	0.0688844	0.0544291	0.0513734	0.0496194	0.0406416	0.0286767
0.00883524	0.00793917	0.00503707	0.0031617	0.00128189	0.000211375	8.13282e-05	0.000726746	0.00160504	0.00109283	0.00257742	0.00672203	0.00943074	0.0142556	0.029079	0.0532366	0.0871874	0.130404	0.168155	0.194178	0.217272	0.24817	0.26883	0.286901	0.327798	0.415436	0.560107	0.723741	0.863207	0.957171	1	0.980979	0.911268	0.79504	0.640585	0.476403	0.334791	0.22913	0.151724	0.0974647	0.0610312	0.0400194	0.0312076	0.0294888	0.0316188	0.025356	0.0142725	0.00937721	0.0118755	0.00990987
0.344319	0.237994	0.18673	0.194274	0.196668	0.158042	0.107879	0.0958781	0.0803359	0.038304	0.0155009	0.0133917	0.0272449	0.0614011	0.14465	0.269694	0.373236	0.390224	0.360861	0.334763	0.305681	0.284583	0.313225	0.39886	0.496065	0.637083	0.820403	0.928349	0.966437	0.997849	1	0.939226	0.887172	0.827318	0.657143	0.435542	0.282181	0.210008	0.175352	0.157137	0.165483	0.215554	0.29327	0.450446	0.615813	0.644145	0.631937	0.620854	0.567387	0.470167
0.678454	0.672043	0.464049	0.278628	0.133518	0.0410105	0.00650274	0.000381435	0.000215008	0.00444584	0.0309371	0.0875832	0.130759	0.153958	0.1636	0.130539	0.0744724	0.0275313	0.0136526	0.0317324	0.0550375	0.0620927	0.0556502	0.104064	0.22712	0.295207	0.312137	0.377758	0.546564	0.810489	0.997359	1	0.93921	0.908084	0.839685	0.667042	0.480304	0.422914	0.440861	0.400458	0.298579	0.190412	0.0804621	0.0167602	0.00116996	0	0	0.0041983	0.0642042	0.324024
0.0135718	0.023634	0.0288865	0.0344199	0.0415381	0.0446234	0.0452728	0.0454097	0.0422514	0.031815	0.0202637	0.0149557	0.0182748	0.026049	0.0301373	0.0448445	0.0660858	0.0764515	0.08674	0.112117	0.153785	0.198565	0.255543	0.339463	0.455212	0.572288	0.67658	0.775817	0.865149	0.941137	0.991182	1	0.970662	0.902907	0.787908	0.65622	0.550607	0.493842	0.448866	0.382714	0.291792	0.197444	0.123312	0.075274	0.0461591	0.0232881	0.00803951	0.00157261	0.000410061	0.0037197
0.011533	0.0048385	0.000464337	0	0	0	0	0	0	0	0	0	0	0	0.000505398	0.00631228	0.0239122	0.0456204	0.0573546	0.0731459	0.140715	0.220714	0.291226	0.372986	0.445448	0.493265	0.539855	0.677916	0.88491	0.967655	0.995341	1	0.827351	0.519805	0.326274	0.265187	0.205545	0.136837	0.0830966	0.0360517	0.0128792	0.0601131	0.208127	0.336722	0.376573	0.376973	0.296346	0.154393	0.0569722	0.0175109
0.0117478	0.0120434	0.00700703	0.00912463	0.00913541	0.00336505	0.00201783	0.00571927	0.00684206	0.00259031	0.000234785	0	0	0	0.000142634	0.00260512	0.0170645	0.0510985	0.0800625	0.0844111	0.0974886	0.137215	0.214617	0.330344	0.445358	0.555954	0.687772	0.820085	0.907002	0.950387	0.983386	1	0.991292	0.962398	0.934991	0.942336	0.932843	0.884063	0.799704	0.659184	0.495696	0.358985	0.250621	0.153556	0.0800018	0.0351728	0.0103624	0.00150106	0.000432228	0.0040349
0.0189033	0.0284405	0.0394151	0.0540543	0.0716841	0.0812165	0.085471	0.0959189	0.101064	0.092398	0.0818086	0.0791675	0.0819492	0.0887129	0.092234	0.101162	0.107517	0.119579	0.155787	0.207156	0.239698	0.249438	0.258666	0.284598	0.327701	0.392087	0.489258	0.612063	0.745658	0.866748	0.95837	1	0.98828	0.912284	0.762662	0.582879	0.437474	0.347733	0.279466	0.207862	0.141864	0.0895258	0.0546725	0.0325475	0.0181986	0.00687285	0.00126222	0.000206844	0.00178212	0.0083183
0.00336255	0.0149185	0.0258214	0.017461	0.0146384	0.0362316	0.0610271	0.0761131	0.0681267	0.0364239	0.00929037	0.00226778	0.00719353	0.011585	0.00490795	0.000460922	0.000683752	0.0100977	0.0497468	0.115502	0.193258	0.346124	0.509511	0.56846	0.576192	0.615906	0.714772	0.839269	0.973593	0.973109	0.960093	1	0.953806	0.886264	0.783018	0.612781	0.4491	0.316131	0.227628	0.278003	0.332192	0.293626	0.208952	0.111391	0.040096	0.00810527	0.000573276	0	0	0.000238109
0.0214692	0.0214771	0.0315821	0.0811711	0.163254	0.232607	0.287908	0.330544	0.343336	0.326798	0.284536	0.246987	0.219888	0.205403	0.222045	0.240279	0.239409	0.221251	0.185518	0.15314	0.146239	0.182864	0.28706	0.435527	0.50957	0.5084	0.547195	0.689668	0.849357	0.949023	0.991487	1	0.972597	0.950502	0.942058	0.918162	0.917018	0.939341	0.902965	0.792283	0.642005	0.490865	0.371039	0.257691	0.143149	0.0583279	0.0156798	0.00308471	0.0025668	0.01061
0.0339708	0.0526273	0.0435718	0.0253307	0.0103223	0.00224102	0.000162661	0	0	0	0	0	0	0	0.000683214	0.00824746	0.028535	0.046566	0.0512138	0.0452959	0.0449995	0.0582042	0.0774744	0.121911	0.182736	0.240188	0.303567	0.404751	0.555631	0.753932	0.937844	1	0.969173	0.852006	0.652296	0.427641	0.267179	0.174646	0.127648	0.0949732	0.0617356	0.0265903	0.00571811	0.000408353	0	0	0	0	0.000757877	0.00941272
0.0108519	0.0136572	0.0599913	0.148588	0.21232	0.227497	0.214732	0.2118	0.188305	0.169569	0.161517	0.125976	0.0950117	0.0713834	0.0736246	0.151027	0.224769	0.176533	0.119373	0.173483	0.376327	0.546074	0.429583	0.23125	0.123608	0.0668986	0.0390353	0.102048	0.348674	0.654974	0.828951	0.937426	1	0.90483	0.679294	0.460663	0.286348	0.172099	0.097502	0.0470621	0.0327442	0.0566287	0.0581347	0.0218814	0.0105193	0.0276613	0.0457766	0.0650264	0.0670218	0.0325425
0.0417167	0.0266737	0.0482797	0.053178	0.0259909	0.0127755	0.00460149	0.000429124	0	0.000436895	0.00455256	0.0108653	0.0178101	0.0667812	0.177372	0.30978	0.453406	0.679188	0.890426	0.964614	0.931875	0.877713	0.82359	0.785963	0.731168	0.644725	0.582492	0.567695	0.647182	0.786755	0.894585	0.951611	1	0.916337	0.761641	0.658677	0.562639	0.465146	0.378135	0.327631	0.298039	0.284134	0.308336	0.263608	0.189576	0.14208	0.111336	0.104788	0.0863816	0.0681803
0.0823296	0.0360462	0.0108211	0.000940388	0	0	0	0.00592386	0.0753867	0.287932	0.491451	0.464986	0.311018	0.171851	0.0794727	0.0293642	0.0371355	0.0516338	0.0211569	0.00196718	0	0	0	0	0	0	0	0.00069293	0.0132089	0.102343	0.421041	0.894533	1	0.750808	0.567559	0.434501	0.301977	0.298384	0.39879	0.39625	0.356478	0.355878	0.336184	0.426649	0.651148	0.785743	0.788965	0.629319	0.387163	0.196793
0.0554928	0.0656802	0.0569176	0.049435	0.0512291	0.0528701	0.0435074	0.0250186	0.0204911	0.0324969	0.05233	0.096657	0.175091	0.267243	0.375186	0.526844	0.658135	0.704453	0.682229	0.641592	0.59384	0.533307	0.477641	0.480653	0.598052	0.79334	0.927423	0.982906	0.985468	0.947549	0.928947	0.961773	1	0.986473	0.933698	0.860385	0.744715	0.625105	0.56301	0.542149	0.515695	0.46993	0.388618	0.300112	0.223699	0.159715	0.101316	0.0551519	0.0330158	0.029324
0.0158987	0.0132312	0.00573907	0.00424674	0.00755496	0.0101881	0.0164405	0.00890286	0.00161972	0.000842282	0.00165604	0.000758192	0.000236461	0.00241046	0.0112693	0.0205222	0.019578	0.0220425	0.0152535	0.00430198	0.0011288	0.00983853	0.0390478	0.0976249	0.257408	0.557579	0.792489	0.866509	0.896212	0.92598	0.932556	0.947655	1	0.939315	0.762037	0.618636	0.573086	0.552989	0.483622	0.390647	0.263643	0.125445	0.0351488	0.00710913	0.00578602	0.00365924	0.00397516	0.00590088	0.00656579	0.00846389
0.161901	0.079023	0.0487555	0.0389058	0.0242176	0.00719668	0.000603851	0	0	0	0	0.000504582	0.00642071	0.0249277	0.0472813	0.0628688	0.0773356	0.0921239	0.115995	0.164958	0.233833	0.274929	0.319797	0.469119	0.629104	0.708494	0.790264	0.89041	0.907891	0.871937	0.879412	0.937753	1	0.990434	0.89533	0.764529	0.622709	0.524358	0.453655	0.385208	0.302565	0.238244	0.19181	0.16598	0.193838	0.235294	0.294479	0.321142	0.301067	0.2523
0.000233579	0	0	0	0	0	0	0	0	0	0	0.000222706	0.00278242	0.0102335	0.0165089	0.0132671	0.00628115	0.00563288	0.00373526	0.000961863	7.32635e-05	0.000227692	0.00601358	0.0507158	0.17543	0.338634	0.47982	0.592804	0.718849	0.82445	0.921773	0.989341	1	0.955749	0.815063	0.612372	0.413636	0.247832	0.162066	0.128288	0.0820313	0.0290467	0.00463206	0.000309675	0.000514213	0.00113334	0.000853978	0.00271523	0.00542241	0.00244414
0.0742028	0.0674361	0.0613951	0.0578177	0.0541591	0.0555867	0.0663914	0.0714615	0.0576355	0.0276252	0.00629939	0.000462688	0.000462936	0.00592256	0.0219847	0.0298293	0.0119112	0.00109866	0	0	0	0	0.00165091	0.0206951	0.0847693	0.224744	0.460347	0.644751	0.723678	0.784966	0.828983	0.900726	0.962251	1	0.974428	0.907454	0.840082	0.800563	0.808369	0.765106	0.753535	0.762508	0.786468	0.773108	0.632494	0.394963	0.191899	0.0686219	0.0349692	0.0608449
0.000473533	0	0	0	0	0	0	0.000157455	0.00208618	0.00902837	0.0211539	0.0352147	0.0511335	0.0758361	0.109101	0.160124	0.231406	0.28935	0.329857	0.354466	0.347549	0.320014	0.297251	0.287921	0.292563	0.339855	0.434545	0.5582	0.701984	0.838057	0.926347	0.969859	0.991856	1	0.954369	0.813008	0.620857	0.473231	0.393176	0.350454	0.29681	0.21703	0.137067	0.0775376	0.0385922	0.0245172	0.0370578	0.0430171	0.0246923	0.00618254
0.0563927	0.087164	0.0923311	0.0942614	0.0822444	0.057925	0.0328319	0.0103874	0.00938642	0.0214193	0.016118	0.00963057	0.0168793	0.0182915	0.00827401	0.00566003	0.0172315	0.0356376	0.0526759	0.0701973	0.105444	0.153432	0.202309	0.251689	0.320174	0.434105	0.568078	0.64225	0.635837	0.668908	0.78236	0.904061	0.971975	1	0.941786	0.807138	0.693852	0.535166	0.362833	0.275161	0.262687	0.244424	0.183827	0.122797	0.0735809	0.0546731	0.0655351	0.0538698	0.0366664	0.0371669
0.0356873	0.0507074	0.0555695	0.0604049	0.0622081	0.0623154	0.0626892	0.065046	0.0740514	0.0826755	0.0803594	0.0750876	0.0889961	0.128313	0.177968	0.205393	0.199858	0.189394	0.191774	0.20471	0.220347	0.227513	0.235081	0.263266	0.282602	0.305681	0.369257	0.497838	0.63569	0.752168	0.849513	0.9111	0.959084	1	0.996884	0.946583	0.830833	0.670857	0.521795	0.393175	0.265723	0.150178	0.0960212	0.0631749	0.0392191	0.0282053	0.0223645	0.0217202	0.0203627	0.021665
0.0117623	0.0384564	0.0997014	0.15352	0.237852	0.361846	0.494531	0.589524	0.469541	0.222424	0.0708475	0.0280514	0.0158522	0.00484833	0.000412686	0	0	0	0	0	0	0	0	0.00111133	0.0152041	0.070199	0.178541	0.319804	0.466191	0.614546	0.746136	0.860871	0.947421	1	0.978867	0.793136	0.560897	0.396152	0.306518	0.23961	0.173103	0.133052	0.101662	0.0640775	0.0378024	0.0194333	0.00663506	0.00378315	0.0103831	0.0147062
0.00438543	0.00865804	0.018929	0.024895	0.0259138	0.0155395	0.00409358	0.000321757	0	0.000474403	0.00594771	0.0219384	0.0356243	0.035583	0.038441	0.0439727	0.0369446	0.0229923	0.0140099	0.00750881	0.00366416	0.0138027	0.0479266	0.105868	0.20043	0.335485	0.48595	0.602984	0.713304	0.818246	0.898824	0.949428	0.985246	1	0.952614	0.843041	0.718314	0.595041	0.470917	0.378663	0.330503	0.3105	0.288607	0.242959	0.168842	0.099731	0.0597879	0.0347777	0.0186535	0.00956509
4.86656e-05	0	0	0	0.000431051	0.00512472	0.0164073	0.0189001	0.00702772	0.00225494	0.0191515	0.0618012	0.0842832	0.070948	0.0489603	0.0219	0.00466867	0.000328339	0	0	0.000526535	0.00736008	0.0335649	0.0747376	0.128913	0.239921	0.392738	0.542543	0.633867	0.714042	0.778141	0.853477	0.956825	1	0.900358	0.686614	0.4662	0.294645	0.159333	0.0802402	0.0387266	0.010652	0.000875395	0	0	0.000659642	0.00692229	0.0155205	0.00798125	0.00116675
0	0	0	0	0	0	0	0	0	0	0	0	0	0	0	0	0	0.00365554	0.044907	0.162089	0.283128	0.343249	0.349132	0.323237	0.296544	0.300727	0.323752	0.346117	0.392899	0.493333	0.654299	0.825235	0.940742	0.996913	1	0.935564	0.792085	0.596577	0.4387	0.379183	0.33823	0.292677	0.265747	0.213161	0.12597	0.0452386	0.0124471	0.00399479	0.000805676	5.56507e-05
0	0	0	0	0	0	0.000513859	0.00602028	0.0186894	0.0210982	0.00874247	0.00125696	5.67364e-05	0	0	0	0	0	0	0	0	0.000525067	0.00915589	0.0569744	0.168733	0.310781	0.462971	0.596808	0.713407	0.83954	0.916553	0.956258	0.982112	0.971993	1	0.955363	0.870888	0.806196	0.681472	0.508661	0.358736	0.234739	0.145843	0.129614	0.136831	0.134728	0.0903373	0.0310607	0.00456263	0.000232802
0.00101664	0.0131264	0.052402	0.100295	0.116183	0.0958967	0.0792002	0.0856989	0.0698971	0.0559926	0.0602459	0.0627478	0.074326	0.0946645	0.102853	0.0896647	0.0703085	0.0715548	0.0732356	0.0386867	0.033162	0.0748516	0.122652	0.176786	0.25771	0.36341	0.526321	0.642372	0.684295	0.749359	0.874575	0.924639	0.921225	0.969466	1	0.972017	0.96151	0.929745	0.848763	0.678703	0.459538	0.274121	0.135161	0.0402688	0.00995567	0.0110892	0.00498255	0.000478161	0	0
0.0010008	0.00338586	0.00552238	0.0062469	0.00448388	0.00139751	0.00011891	0	0	0	0	0	0	0	0	0	0	0.000350275	0.00430984	0.0159541	0.032184	0.0576155	0.111612	0.214541	0.351666	0.494113	0.631133	0.757998	0.863403	0.934972	0.964016	0.952729	0.937372	0.964889	1	0.936382	0.749478	0.535595	0.355599	0.212856	0.113743	0.0576624	0.025991	0.00774613	0.00113682	6.09751e-05	0	0	0	8.39081e-05
0.0581262	0.0251751	0.00639085	0.000974213	6.04214e-05	0	0.00155683	0.018947	0.0663684	0.106419	0.105426	0.0692553	0.0245429	0.00379635	0.000204628	0	0	0	0	0	0	0	0	0	0	0.000533809	0.00655756	0.0246322	0.0518391	0.0778457	0.086181	0.12722	0.267255	0.547917	0.880294	1	0.864103	0.67692	0.510621	0.332585	0.196183	0.115075	0.0534589	0.0135692	0.00899374	0.0438068	0.0910872	0.0935611	0.0998415	0.087046
0.00264677	0.00324692	0.00680423	0.00707998	0.00388202	0.000986058	7.67173e-05	0.000941158	0.0104844	0.0289417	0.0304266	0.0227271	0.0169436	0.0117407	0.00608897	0.00218756	0.00720254	0.0270051	0.0550671	0.0883077	0.129296	0.184048	0.258951	0.348108	0.427136	0.509245	0.630899	0.740441	0.810726	0.853039	0.860776	0.84633	0.851711	0.913275	0.98229	1	0.942888	0.82392	0.655524	0.453678	0.268501	0.151825	0.0990523	0.0647397	0.0339833	0.0172883	0.0170031	0.0311688	0.0286479	0.0116711
0.0603804	0.0604761	0.095851	0.153659	0.157499	0.116339	0.0791614	0.057682	0.0600517	0.0598385	0.0441494	0.0301433	0.0412555	0.0773015	0.132179	0.222891	0.299886	0.379244	0.522588	0.688523	0.78824	0.798768	0.780874	0.772263	0.772387	0.763696	0.737969	0.720528	0.708762	0.723325	0.762009	0.765691	0.752611	0.833739	0.971162	1	0.915129	0.761279	0.578463	0.42798	0.301068	0.188087	0.111067	0.0699362	0.034603	0.00984062	0.00408701	0.0133408	0.0369712	0.0622291
0.0261732	0.0501738	0.0350629	0.017181	0.0194854	0.00862828	0.000828031	6.27417e-05	0.000653784	0.001428	0.000653784	0.00256551	0.0308694	0.113573	0.207298	0.232561	0.157902	0.10542	0.061045	0.0170424	0.00138602	0	0.00265844	0.0326612	0.114834	0.174748	0.19108	0.271892	0.330338	0.343025	0.366889	0.314444	0.244705	0.336795	0.684508	1	0.946023	0.768756	0.641168	0.619162	0.561105	0.393642	0.264663	0.16708	0.0768447	0.0397499	0.0646065	0.0646659	0.0340547	0.0194501
0.0519553	0.0315915	0.0149672	0.00715711	0.00732285	0.00511787	0.00976228	0.0179232	0.00930289	0.00151685	7.66035e-05	0	0	0	0	0	0	0	0.000273869	0.00337885	0.0125908	0.0256898	0.0452466	0.0724993	0.10224	0.146317	0.206639	0.268698	0.352413	0.452922	0.561384	0.69679	0.829665	0.911354	0.974203	1	0.868162	0.693158	0.599021	0.571418	0.541247	0.476294	0.401325	0.336732	0.266843	0.18359	0.127138	0.106103	0.0810558	0.0611256
0.00975887	0.0251881	0.0295412	0.0365999	0.0254424	0.00938626	0.0252269	0.0646299	0.0531469	0.0158856	0.00130952	0	0	0	0	0	0	0	0	0	0	0	0	0.0010814	0.0113909	0.0270899	0.027912	0.0451227	0.0596562	0.0623834	0.0619681	0.123528	0.355915	0.671571	0.8843	1	0.94813	0.850467	0.69395	0.511886	0.375541	0.292904	0.240247	0.209862	0.179944	0.142035	0.123983	0.0833637	0.0252445	0.00302838
0.00358282	0.00559539	0.0109152	0.022223	0.0334758	0.0446665	0.0609222	0.0592938	0.0489694	0.0346768	0.0224799	0.0139602	0.0091466	0.00700048	0.00558636	0.0034928	0.00199207	0.00478051	0.00993481	0.0115712	0.0122684	0.0151071	0.0187359	0.0283703	0.0500965	0.0895185	0.167505	0.279798	0.372283	0.436965	0.483087	0.530823	0.620297	0.773671	0.945529	1	0.946614	0.864257	0.753141	0.60066	0.440968	0.304316	0.205826	0.138392	0.082851	0.0413145	0.0164681	0.00746741	0.00496819	0.00325285
0.0735612	0.0775329	0.05199	0.0300888	0.0193388	0.0161998	0.0251595	0.0471381	0.0741629	0.0824941	0.0712682	0.0567839	0.0415303	0.0217739	0.0280778	0.051373	0.0893944	0.145382	0.183952	0.195214	0.201362	0.216414	0.229287	0.216223	0.189604	0.180802	0.188128	0.209154	0.26076	0.321751	0.388213	0.460276	0.566235	0.749972	0.950317	1	0.855529	0.654833	0.486245	0.321406	0.213152	0.191497	0.201502	0.225896	0.235337	0.205583	0.14769	0.0815148	0.0495718	0.0452334
0	0.000555042	0.00679085	0.0240224	0.039164	0.0455328	0.0639669	0.109191	0.158119	0.191661	0.254749	0.3198	0.310703	0.290923	0.251272	0.181126	0.113361	0.065484	0.0282778	0.00650586	0.00206675	0.00908028	0.0210416	0.0216084	0.0203851	0.0467279	0.0847082	0.103299	0.10188	0.0986509	0.115996	0.136502	0.176588	0.299766	0.562599	0.860273	1	0.936461	0.70791	0.426888	0.21089	0.110499	0.0646473	0.0358858	0.0156618	0.00372236	0.000284407	0	0	0
0.0212491	0.160437	0.419269	0.489066	0.420344	0.33596	0.263593	0.237583	0.148937	0.0416333	0.00337185	0	0	0	0	0	0	0	0	0	0	0	0	0	0	0	0	0	0.000530082	0.00825952	0.0405738	0.0677933	0.0320402	0.0474055	0.24006	0.68283	1	0.656998	0.24907	0.0766148	0.100728	0.265734	0.491088	0.51445	0.320152	0.114051	0.0202789	0.0012866	0	0.000842095
0.333669	0.455731	0.502522	0.516776	0.521601	0.530248	0.537779	0.480284	0.353262	0.207394	0.0855562	0.0389028	0.0389828	0.0411177	0.0450551	0.0602226	0.0698607	0.0666686	0.0498854	0.0332067	0.0205902	0.016271	0.0185961	0.0369743	0.055025	0.0731961	0.121071	0.185806	0.278369	0.446607	0.617759	0.683328	0.73432	0.831027	0.925041	0.999332	1	0.907147	0.678003	0.42094	0.241249	0.152094	0.0872577	0.0471298	0.0248705	0.00716782	0.00113202	0.00697058	0.035646	0.139612
0.0572209	0.0810813	0.0873616	0.0675228	0.0599341	0.0713585	0.079013	0.0645892	0.0466883	0.0272851	0.0111824	0.0188822	0.0483159	0.0717196	0.0633282	0.0373106	0.0178507	0.00497139	0.00107876	0.00765732	0.0235792	0.0330073	0.0323679	0.0194347	0.0143248	0.0552382	0.151583	0.25207	0.338292	0.415431	0.471169	0.494117	0.541638	0.643686	0.794317	0.92932	1	0.874251	0.618524	0.622441	0.58562	0.52258	0.520817	0.543691	0.543783	0.478816	0.385547	0.260901	0.14337	0.0776619
0.109069	0.172959	0.18049	0.156724	0.123463	0.0970664	0.0825663	0.0787288	0.0787929	0.0763607	0.0772962	0.0725227	0.0566249	0.0499387	0.070753	0.131929	0.226394	0.318453	0.365108	0.370173	0.328928	0.25582	0.172996	0.107851	0.0743779	0.0574037	0.0504569	0.0623993	0.097299	0.157403	0.253022	0.356465	0.47165	0.630089	0.815454	0.957066	1	0.93599	0.808686	0.652054	0.499907	0.370572	0.263088	0.181682	0.127172	0.0847258	0.046722	0.0278484	0.0245006	0.0476807
0	0	0	0	0	0	0	0	0	0	0	0	0	0	0	0	0	0	0	0	0	0.000188216	0.00219079	0.00685468	0.00978859	0.0154688	0.0328842	0.0586068	0.0866616	0.101802	0.123054	0.153434	0.188355	0.27589	0.510647	0.847931	1	0.853654	0.594385	0.368557	0.223153	0.121893	0.0467212	0.022795	0.0252512	0.0132805	0.0025639	0.000159434	0	0
0.0925158	0.0889349	0.044675	0.0166189	0.00471082	0.00041029	0	0	0	0	0	0	0.000719463	0.00783656	0.0199135	0.0152259	0.00425801	0.000339585	0	0	0	0	0	0	0.00037887	0.00394792	0.0111769	0.0365484	0.130649	0.27691	0.429002	0.528856	0.549099	0.60952	0.819628	0.995284	1	0.886391	0.723821	0.507796	0.302912	0.164752	0.107096	0.0980187	0.147019	0.215087	0.209528	0.158606	0.116619	0.0909104
0	0	0	0	0	0	0.000611539	0.00711604	0.0216677	0.023298	0.00836066	0.00074366	0.000547391	0.00580727	0.0137315	0.0101012	0.00609198	0.00300977	0.0110983	0.0435896	0.0987878	0.172976	0.240948	0.290936	0.35661	0.459347	0.549973	0.606764	0.651729	0.682422	0.720569	0.750494	0.720624	0.674893	0.751401	0.920083	1	0.938901	0.756841	0.505252	0.30463	0.207303	0.176271	0.12705	0.0638077	0.023924	0.00551708	0.0004249	0	0
0	0	0	0	0	0	0	0	0	0	0	0	0	0	0	0	0	0	0	0	0	0	0	0	0	0	0	0.00170971	0.0241919	0.109675	0.20977	0.190559	0.155286	0.254042	0.495174	0.833702	1	0.940375	0.849242	0.68735	0.466941	0.294644	0.164407	0.0858792	0.0309478	0.00514082	0.000296551	0	0	0
0	0	0	0	0	0	0	0	0	0	0	0	0	0	0	0	0	0	0	0	0	0	0	0	0	0.000424488	0.00799743	0.0518158	0.144488	0.238553	0.347608	0.460618	0.56293	0.693147	0.825229	0.932957	1	0.94579	0.799738	0.588124	0.368651	0.247524	0.205133	0.17089	0.11072	0.0435424	0.0084201	0.000561933	0	0
0.0326822	0.0378196	0.0488208	0.0521795	0.0391822	0.044543	0.0435413	0.023253	0.00572138	0.000466121	0.000528815	0.00330205	0.00834434	0.00926276	0.00816387	0.0187157	0.0398838	0.0575728	0.0593234	0.0546646	0.0486677	0.0391124	0.0306265	0.026017	0.0399769	0.0660166	0.0829909	0.0938439	0.124672	0.20296	0.345405	0.534032	0.726008	0.871522	0.963615	0.993166	1	0.963732	0.941844	0.964142	0.98069	0.994276	0.979358	0.834708	0.545014	0.249294	0.0883282	0.0347011	0.0206164	0.0200247
0.0040143	0.00480292	0.00269242	0.000624931	8.33201e-05	0.000433762	0.0013303	0.0019393	0.00202039	0.00127806	0.000967611	0.00100139	0.00150106	0.00240709	0.00310384	0.00343641	0.00465577	0.00496358	0.00511168	0.00655912	0.0123023	0.0220578	0.0345549	0.0569007	0.0943679	0.144581	0.199021	0.248146	0.290721	0.327398	0.368603	0.426923	0.518446	0.649968	0.802677	0.939012	1	0.986649	0.917368	0.780635	0.609038	0.492394	0.458049	0.409256	0.253409	0.0903929	0.0175559	0.00248028	0.00192887	0.00268565
0.000195979	1.09668e-05	0	0	0	0	0	0	0	0	0.000121384	0.00129116	0.00303684	0.00186364	0.000395529	2.63089e-05	0	0	0	0	0	0	0	0.000710465	0.00906744	0.0345774	0.0568841	0.0480273	0.0306757	0.0324884	0.0665128	0.148986	0.301207	0.53037	0.779152	0.966679	1	0.912026	0.761645	0.512782	0.249075	0.0877676	0.027739	0.00837409	0.00156545	0.000105466	8.17022e-05	0.000862323	0.00197381	0.00110096
0.036097	0.0408785	0.0347588	0.0363904	0.0514302	0.0618637	0.0558517	0.0374719	0.0192941	0.00786205	0.00189516	0.000147828	0	0	5.35984e-05	0.000876704	0.00534942	0.0180773	0.0437902	0.0876786	0.148292	0.213715	0.282097	0.384579	0.502407	0.594111	0.662939	0.696924	0.693399	0.684472	0.682937	0.642604	0.587068	0.582978	0.704785	0.895831	1	0.965451	0.819018	0.618984	0.397466	0.219458	0.10423	0.0417319	0.0135048	0.0037833	0.00290883	0.00930715	0.0179197	0.022968
0.0400006	0.0477409	0.047413	0.0415519	0.0298165	0.027368	0.0381637	0.0685549	0.0889611	0.0717792	0.0491048	0.0351248	0.0217566	0.00817488	0.00550419	0.0164468	0.0292719	0.0382837	0.063572	0.107055	0.147045	0.174417	0.196219	0.211513	0.24242	0.298427	0.405445	0.518484	0.568702	0.58704	0.628761	0.685292	0.699081	0.717029	0.795971	0.925385	1	0.980075	0.927797	0.867395	0.802103	0.739	0.665532	0.507434	0.33785	0.185876	0.0719255	0.0260523	0.0115317	0.0163714
0.221545	0.114649	0.0495794	0.0126356	0.00101076	0	0	0	0	0	0	0	0	0	0	0	0	0	0	0	0	0	0	0	0	0	0	0	0	0	0	0.00484605	0.064018	0.268783	0.566061	0.823334	1	0.950453	0.72989	0.499785	0.318597	0.210433	0.19644	0.178325	0.113049	0.103006	0.167591	0.283959	0.41756	0.35899
0.0409156	0.0153655	0.00294697	0.000198494	0.000483076	0.00503377	0.0109948	0.00503377	0.000483076	0	0	0	0	0	0	0	0	0	0	0	0	0	0	0	0	0	0.00026121	0.00460297	0.0275467	0.0680214	0.0875203	0.126786	0.305281	0.621209	0.87608	0.993221	1	0.849194	0.591852	0.3445	0.180261	0.0695071	0.0140473	0.000971611	0	0.000511139	0.00654098	0.0259844	0.0514887	0.0610425
0.032013	0.0472045	0.0696265	0.0841307	0.0960529	0.108416	0.122398	0.129843	0.118994	0.0922807	0.0596766	0.0309957	0.0135154	0.00700581	0.00391777	0.00114344	9.54612e-05	0	0	0	0	0	6.71934e-05	0.00157077	0.0113362	0.0287011	0.0323102	0.0322984	0.0501419	0.0863155	0.131881	0.19108	0.293109	0.482235	0.734747	0.934152	1	0.994543	0.954149	0.821813	0.609459	0.399881	0.238431	0.122147	0.0570543	0.0410287	0.0493692	0.0609647	0.0566894	0.0376937
0.00208167	0.000953056	9.1462e-05	0	0	0	0	0	0	0	0	0	0	0	0	0	0	0	0	0	0	0	0	0	4.87209e-05	0.00115252	0.00865458	0.024875	0.0377991	0.0450051	0.0474944	0.0617444	0.107846	0.214581	0.472469	0.837802	1	0.962081	0.858905	0.696413	0.484306	0.286928	0.145287	0.0642841	0.0244705	0.00832506	0.0019485	0.000153185	9.1462e-05	0.000953056
0.0189174	0.0178213	0.0271825	0.0299709	0.0114697	0.001047	0	0	0	0	0	0	0	0	0	0	0	0	0	0	0	0	0.000238245	0.0041824	0.0231351	0.0411706	0.0179509	0.00405339	0.0264876	0.0769429	0.102728	0.126134	0.163179	0.281624	0.528832	0.791951	0.955322	1	0.974075	0.816917	0.548403	0.370246	0.295329	0.221596	0.0862414	0.014867	0.00947713	0.021953	0.0341013	0.0296908
0.764379	0.686868	0.716902	0.751528	0.742023	0.807951	0.825568	0.593088	0.343176	0.258125	0.245989	0.175909	0.100229	0.0728793	0.0505482	0.0164937	0.0068382	0.0203857	0.0319636	0.0259328	0.0354895	0.0806666	0.0949381	0.0810837	0.129571	0.239098	0.309189	0.306083	0.256475	0.2381	0.26532	0.306	0.397065	0.552967	0.668866	0.789897	0.946044	1	0.846999	0.631419	0.495424	0.471929	0.544154	0.585876	0.467943	0.293312	0.231003	0.37541	0.667911	0.836287
0.273976	0.289206	0.230582	0.186099	0.176566	0.196152	0.223203	0.252406	0.227725	0.121208	0.0417666	0.032706	0.0687263	0.119644	0.137676	0.138658	0.122739	0.115202	0.152685	0.217344	0.267452	0.29825	0.320231	0.334509	0.341603	0.320501	0.322843	0.379209	0.41057	0.448093	0.612839	0.792711	0.854249	0.846592	0.784728	0.843707	0.980224	1	0.975447	0.914476	0.716635	0.477044	0.331771	0.257287	0.21984	0.249952	0.313407	0.333808	0.282517	0.232351
0.0191442	0.00732391	0.0120384	0.0379783	0.0694765	0.0803374	0.0704148	0.0551252	0.0426304	0.0334406	0.034111	0.0593829	0.102038	0.131569	0.158629	0.185579	0.218692	0.26038	0.295616	0.314959	0.315879	0.302275	0.277418	0.232359	0.174941	0.138642	0.11691	0.107817	0.117794	0.133914	0.15303	0.203372	0.296628	0.402185	0.548873	0.77599	0.948658	1	0.991923	0.948552	0.875422	0.794418	0.702255	0.602014	0.483631	0.356544	0.235096	0.154125	0.0912283	0.0468768
0.080616	0.2004	0.405977	0.573186	0.643653	0.641619	0.603071	0.534608	0.46785	0.398024	0.321184	0.246136	0.177765	0.127069	0.0912073	0.0635287	0.0441757	0.0404655	0.0436622	0.0337065	0.0171197	0.00560275	0.00201336	0.00587783	0.0122746	0.0125649	0.0168605	0.0286491	0.0463351	0.0802216	0.10822	0.113449	0.133756	0.231384	0.45091	0.749471	0.961752	1	0.915167	0.76779	0.59252	0.406335	0.272753	0.187954	0.126078	0.0792218	0.0477431	0.0382937	0.0541988	0.0614782
0.0125571	0.00206033	0.00212628	0.00104453	0.000833823	0.00161718	0.00090429	0.00183831	0.00435002	0.00306179	0.0010706	0.00309494	0.00724957	0.00710261	0.0131836	0.0236874	0.0250591	0.0152682	0.00430452	0.00108684	0.00439929	0.0103106	0.0109318	0.00674773	0.00195284	0.000196825	0.00108033	0.00933889	0.0296566	0.0528705	0.07526	0.0864958	0.105668	0.162312	0.287037	0.543999	0.855522	1	0.926283	0.764093	0.583882	0.435264	0.310254	0.208514	0.133882	0.0929813	0.0819926	0.0800839	0.0610315	0.0387276
0.0097333	0.00661159	0.00402097	0.00212907	0.00061224	0.000332565	0.0014105	0.00453482	0.0097232	0.0118809	0.00795263	0.00342687	0.00293959	0.00690616	0.01106	0.0142867	0.0178683	0.0216876	0.0332563	0.0657056	0.121653	0.187655	0.251144	0.317808	0.395563	0.475745	0.54364	0.596022	0.642229	0.686656	0.724827	0.756363	0.785237	0.82354	0.875653	0.936544	0.98261	1	0.985381	0.923812	0.810337	0.65996	0.498982	0.35366	0.240995	0.156228	0.088329	0.0444984	0.0220828	0.0126607
0	0	0	0	0	0	0	0	0	0	0	0	0	0	0	0	0	0.000264511	0.00410116	0.0209518	0.0438952	0.0455447	0.0359437	0.0186868	0.018025	0.0502554	0.0916306	0.143956	0.215876	0.257546	0.244337	0.233866	0.246153	0.280412	0.440392	0.756848	0.985123	1	0.878441	0.695821	0.490296	0.277965	0.131429	0.0565322	0.0240638	0.00657333	0.000546284	0	0	0
0.00785774	0.00286989	0.000729098	0.000553219	0.00211249	0.00393933	0.00347823	0.00141872	0.000433971	0.00234545	0.00876708	0.0152882	0.0167778	0.0161738	0.0159826	0.0156484	0.0218043	0.0459752	0.0761421	0.0919219	0.0938173	0.0907183	0.0871541	0.083992	0.0851827	0.0924009	0.104875	0.130369	0.174114	0.221268	0.264905	0.322639	0.415972	0.544854	0.696046	0.845643	0.951721	1	0.992601	0.932273	0.826682	0.685555	0.538958	0.399032	0.2747	0.176931	0.110669	0.0647735	0.0341539	0.0176676
0.0276019	0.0333248	0.0126696	0.00115001	0	0	0.00206053	0.02367	0.070184	0.0754219	0.0335062	0.00610596	0.000374963	0	0	0	0	0	0	0	0	0	0	0	0	0	0	0	0	0	0	0.00099511	0.0127915	0.0596172	0.210496	0.555679	0.920812	1	0.773103	0.532782	0.363581	0.164291	0.035265	0.00248951	0	0	0	0	0.000686229	0.00830068
0.0194278	0.0373414	0.0588076	0.082969	0.114427	0.168457	0.239768	0.285859	0.286763	0.270544	0.237088	0.205216	0.163489	0.116209	0.0870924	0.0627092	0.0465361	0.0449237	0.0475596	0.0465988	0.0451475	0.0368266	0.0244936	0.0172476	0.0182553	0.0199365	0.0194355	0.0220415	0.0294222	0.0389717	0.0490011	0.0616187	0.105556	0.241731	0.480444	0.726511	0.914433	1	0.954631	0.824793	0.663272	0.5285	0.412064	0.307972	0.222122	0.150195	0.0945495	0.0579787	0.0334247	0.0150574
0.493827	0.334839	0.148432	0.0350015	0.00266741	0	0	0	0	0	0	0	0	0	0	0	0	0	0	0	0	0	0	0	0	0.000305613	0.00385329	0.0151461	0.0323226	0.0490508	0.059391	0.0741758	0.0908159	0.142913	0.359142	0.702093	0.90274	1	0.941841	0.720214	0.493616	0.38688	0.356028	0.342814	0.359764	0.406021	0.390579	0.35683	0.421863	0.504183
0.00444059	0.0137018	0.0156792	0.00581108	0.000522872	0	0	0	0	0	0	0	0	0	0	0	0	0	0	0	0	0	0	0	0.000694803	0.0111032	0.0611316	0.153537	0.219013	0.23588	0.237599	0.283502	0.334006	0.414599	0.572473	0.768825	0.915162	1	0.973156	0.853421	0.680259	0.503609	0.371299	0.296664	0.221023	0.136874	0.0714202	0.0238209	0.00602971	0.0019299
0.107884	0.085376	0.0636712	0.0406353	0.0242173	0.00848896	0.00275927	0.0018793	0.0103627	0.0294142	0.0372983	0.0564118	0.0858592	0.0663182	0.0381086	0.0120123	0.00534204	0.0497076	0.152724	0.193602	0.147235	0.0744592	0.01936	0.00154083	9.5699e-05	0.00255072	0.0199032	0.0566226	0.0986002	0.148399	0.144266	0.136701	0.166013	0.191923	0.22752	0.349682	0.637886	0.93365	1	0.774497	0.539791	0.555947	0.676757	0.54985	0.371579	0.226859	0.171225	0.171913	0.17108	0.152219
0.0406029	0.0226797	0.0113596	0.0076827	0.00498213	0.00298035	0.00528108	0.0105781	0.00885792	0.00382698	0.00084481	6.20859e-05	0	1.35945e-05	0.000658646	0.00614104	0.0167493	0.0176986	0.00991281	0.00329721	0.00844257	0.0297591	0.0541282	0.0778568	0.112968	0.15939	0.198273	0.223476	0.257238	0.338345	0.444422	0.53991	0.6289	0.700877	0.743875	0.778462	0.86382	0.967241	1	0.936936	0.798301	0.620764	0.463523	0.342454	0.245528	0.174633	0.129548	0.101763	0.0787334	0.058361
0.298394	0.307757	0.318033	0.263913	0.177739	0.0979346	0.0438906	0.0122445	0.00141005	5.00265e-05	0	0	0	0	0	0	0	0	0	0	0	0	0	0.000308875	0.00436895	0.0202112	0.0435643	0.0598011	0.0800196	0.100391	0.10187	0.0871131	0.087167	0.14063	0.31067	0.595083	0.842611	0.975701	1	0.914564	0.748766	0.559851	0.39475	0.273947	0.174575	0.104834	0.0787521	0.114526	0.201985	0.281866
0.147307	0.0898947	0.0349172	0.0120014	0.00677459	0.00521681	0.00568563	0.002392	0.000966351	0.00577472	0.016594	0.0273091	0.0361802	0.0302415	0.0212669	0.0194461	0.0146368	0.00474454	0.000463483	0.000883326	0.00508808	0.0143407	0.02982	0.0620956	0.108763	0.151768	0.190192	0.22644	0.25221	0.275282	0.325328	0.398442	0.494958	0.571327	0.638059	0.754652	0.887351	0.979243	1	0.996909	0.969568	0.915927	0.849758	0.758031	0.63269	0.513476	0.411442	0.313662	0.239148	0.187965
0	3.64585e-05	0.00061404	0.00326951	0.00570875	0.00247618	0.000234133	0	0	0	0	0	0	0	0	0	0.000316087	0.00392938	0.0141815	0.0219553	0.0199994	0.019756	0.0208794	0.0186662	0.0210851	0.0262574	0.0340105	0.0417117	0.0473875	0.062058	0.0819648	0.108763	0.159068	0.241911	0.376781	0.565697	0.76437	0.932412	1	0.938471	0.821122	0.72403	0.680308	0.601901	0.429065	0.206507	0.059856	0.0105245	0.00125238	7.12146e-05
0.0280107	0.0117733	0.0011031	0	0	0	0	0	0	0	0	0	0	0	0	0	0	0	0	0	0	0	0	0	0	0	0	0	0	0	0	0	0.00051553	0.00719098	0.0393281	0.162264	0.505592	0.939271	1	0.733861	0.424605	0.218754	0.109041	0.0427476	0.00915076	0.000660127	0	0.000278703	0.00400726	0.0178379
0.00227926	0.00119263	0.0019104	0.00606664	0.00760344	0.0051504	0.00644147	0.00625662	0.00895096	0.0204338	0.0306571	0.039953	0.0622599	0.0920209	0.114279	0.130833	0.135395	0.130852	0.119319	0.110053	0.0947756	0.0735979	0.0626423	0.0642711	0.0617516	0.0547938	0.0462554	0.0335756	0.0224343	0.0294938	0.0538245	0.106973	0.205949	0.322517	0.445783	0.612395	0.821959	0.973041	1	0.949774	0.861049	0.72988	0.553609	0.372057	0.220496	0.100469	0.0281734	0.003915	0.000302505	0.00104352
0.0013588	7.666e-05	0	3.93926e-05	0.000718947	0.00437119	0.0102658	0.0104508	0.00579987	0.00160809	0.0013824	0.00762578	0.0226864	0.0382201	0.0439968	0.0455025	0.0449784	0.0365263	0.0247245	0.0380149	0.0744877	0.134593	0.209968	0.299098	0.405833	0.481666	0.521232	0.540831	0.549377	0.564046	0.580676	0.620365	0.708458	0.803198	0.883329	0.942518	0.975236	0.993174	1	0.951714	0.814269	0.622411	0.435692	0.277138	0.161044	0.0989589	0.0710111	0.0497727	0.026856	0.00870771
0.00063322	0.00121079	0.00150259	0.00135234	0.00149972	0.00132873	0.00143695	0.000859671	0.000289759	6.39718e-05	4.97178e-06	0.000235109	0.00298984	0.0113729	0.0190066	0.0165623	0.0100907	0.00972243	0.0160541	0.0274262	0.0458482	0.0736547	0.109792	0.150666	0.190811	0.235869	0.274807	0.293406	0.300271	0.319324	0.36807	0.432384	0.517141	0.630895	0.755459	0.860809	0.938079	0.985545	1	0.929653	0.74555	0.500375	0.270191	0.117155	0.0383618	0.00787439	0.00104952	0.000550263	0.000883733	0.000544472
0.00269206	0.00376945	0.00277302	0.000911361	0.00121593	0.0038229	0.00695757	0.0111914	0.0138517	0.0128027	0.0121058	0.0148556	0.0202875	0.0263857	0.0341107	0.0486237	0.0690896	0.0840909	0.0895874	0.0963649	0.120049	0.164739	0.215425	0.243267	0.236776	0.223717	0.223161	0.225347	0.234866	0.250083	0.265636	0.306958	0.372729	0.461371	0.590562	0.755518	0.88797	0.976264	1	0.860887	0.568785	0.291419	0.129548	0.0610099	0.0248942	0.00592791	0.000919592	0.000783234	0.00109162	0.00193875
0.142556	0.103364	0.0674127	0.0313647	0.00810024	0.00100668	4.68958e-05	0	0	0	0	0	0	0	0	0	0	0	5.81624e-05	0.000746464	0.00286933	0.00471445	0.00420686	0.00540185	0.0125895	0.0244952	0.0437164	0.0745269	0.110991	0.153763	0.225868	0.321622	0.419913	0.549249	0.674864	0.787006	0.908875	0.988401	1	0.9662	0.881014	0.75958	0.625401	0.468035	0.34303	0.278041	0.246434	0.216398	0.186326	0.166415
0.00661378	0.00841735	0.00740542	0.0026186	0.000233656	0.000138501	0.00148079	0.00354382	0.00269847	0.00568613	0.0212351	0.0482339	0.0838446	0.115848	0.128504	0.133769	0.136135	0.139562	0.138879	0.125788	0.127781	0.160306	0.186318	0.181597	0.168159	0.181252	0.198983	0.205731	0.216462	0.223958	0.236473	0.267133	0.314212	0.388902	0.491533	0.640863	0.794312	0.917037	1	0.971599	0.845321	0.689971	0.536678	0.407057	0.29027	0.1728	0.0918506	0.0502227	0.02358	0.00804637
0.00515778	0.00104793	0.00111928	0.00050835	4.87849e-05	0	0	2.55887e-05	0.000370591	0.00188026	0.00511532	0.00890594	0.0122651	0.0186462	0.0280803	0.030341	0.0222093	0.0139985	0.0107456	0.0134774	0.0238197	0.0393395	0.0630938	0.112102	0.186129	0.28033	0.380418	0.464088	0.526068	0.565858	0.586104	0.600227	0.630826	0.69343	0.790288	0.90274	0.976547	0.998102	1	0.97889	0.915375	0.814969	0.669799	0.487718	0.319756	0.192551	0.101159	0.0435558	0.0196228	0.0135875
0.25674	0.268576	0.230746	0.188733	0.145037	0.112454	0.0761232	0.03987	0.0213719	0.00921627	0.00196533	0.000138237	0	0.000679083	0.00787136	0.0237416	0.0251738	0.00896478	0.000795154	0	0	0	0	0	0	0.000269062	0.0029826	0.00961383	0.0243958	0.0453294	0.0338619	0.0386366	0.133705	0.333878	0.537765	0.630743	0.689768	0.80208	0.943352	1	0.902429	0.673536	0.416228	0.207664	0.080884	0.0205728	0.0104229	0.0249724	0.0630645	0.166788
0.0782482	0.0690941	0.0520539	0.0341301	0.0228116	0.0193332	0.024654	0.0407806	0.0664791	0.109476	0.169123	0.238365	0.302123	0.356793	0.401262	0.415975	0.383619	0.308791	0.216401	0.146977	0.099537	0.0700188	0.0640259	0.0844998	0.125323	0.188874	0.257558	0.287092	0.29443	0.318427	0.350754	0.415596	0.511732	0.613444	0.689865	0.758884	0.836037	0.923754	0.987751	1	0.960817	0.848658	0.658854	0.419778	0.218194	0.0809121	0.0166462	0.00720013	0.0285918	0.0631054
0.00648673	0.0205	0.0490657	0.0659994	0.0650462	0.0501278	0.0296423	0.0129836	0.00316225	0.000245967	0	0.000320143	0.0036942	0.0113642	0.0152436	0.0137631	0.00991979	0.0105003	0.0177896	0.0291923	0.0329308	0.0308179	0.0624294	0.133316	0.183896	0.184523	0.133849	0.0814623	0.0731868	0.114623	0.180708	0.257807	0.361997	0.471592	0.579996	0.639477	0.709813	0.861089	0.990883	1	0.909005	0.787056	0.628802	0.413914	0.239487	0.124986	0.0488517	0.0105667	0.0011822	0.002193
0.00227026	0.000687642	7.44894e-05	0.00017552	0.000383371	0.00017552	1.68441e-05	0	0	0	0	0	0	0	0	0	0	0	0	0	0	0	0	1.81442e-05	0.0004384	0.00342662	0.0112071	0.0242675	0.0466113	0.0709309	0.0942622	0.134558	0.209246	0.318542	0.430328	0.529065	0.642354	0.781562	0.92855	1	0.866044	0.593448	0.338678	0.160261	0.0564495	0.0132034	0.00246181	0.00196977	0.00270236	0.0031753
0.151439	0.193049	0.203386	0.224232	0.271825	0.330011	0.373675	0.428782	0.46526	0.411417	0.324583	0.309748	0.365775	0.395982	0.399871	0.441718	0.49006	0.496504	0.435498	0.314709	0.231604	0.233622	0.298495	0.362156	0.443548	0.497688	0.513004	0.512327	0.511029	0.567952	0.681741	0.808989	0.863737	0.870472	0.895513	0.942471	0.944204	0.91319	0.930927	1	0.962438	0.807935	0.634906	0.468055	0.30424	0.183084	0.10195	0.0508941	0.0246035	0.055916
0.101779	0.115372	0.119466	0.123007	0.136524	0.156016	0.174867	0.200665	0.216724	0.196366	0.159419	0.140702	0.142518	0.14928	0.159264	0.161624	0.159984	0.183789	0.23154	0.261969	0.282454	0.30414	0.329063	0.352804	0.400418	0.452437	0.472437	0.488755	0.508675	0.516009	0.525775	0.536182	0.544261	0.559646	0.597784	0.629287	0.653362	0.711703	0.86778	1	0.997819	0.912134	0.824164	0.720853	0.570209	0.409077	0.279376	0.193114	0.132573	0.0923569
0	0	0	0	0.00179257	0.0232257	0.092038	0.164875	0.166899	0.145351	0.143027	0.104405	0.0752346	0.0546004	0.0183077	0.001608	0	0	0	0	0	0	0	0	0	0	0.00111794	0.0198349	0.1225	0.336562	0.537505	0.679852	0.746146	0.821909	0.887877	0.839578	0.772455	0.84987	0.992948	1	0.863396	0.623984	0.348509	0.155738	0.0407539	0.00330112	0	0	0	0
0.0750634	0.0923221	0.0965092	0.0793555	0.0564404	0.0375632	0.0205194	0.00811666	0.00274135	0.000673197	0.000438866	0.00433277	0.0122125	0.0127713	0.014855	0.0307832	0.0337189	0.0189749	0.00536711	0.00344183	0.0127239	0.0330316	0.0625432	0.0952578	0.133315	0.149227	0.145928	0.144555	0.171995	0.230881	0.298236	0.346094	0.357214	0.380815	0.48176	0.668587	0.847627	0.917286	0.965442	1	0.977451	0.912796	0.838979	0.773401	0.664271	0.492889	0.312431	0.158486	0.0656744	0.046594
0.00946779	0.00393462	0.00118034	0.000785884	0.0016737	0.0014578	0.00270802	0.0060601	0.00651556	0.00421542	0.00234732	0.0007303	6.33015e-05	0	0	0	6.2959e-05	0.000709503	0.00212051	0.0037629	0.00935363	0.016129	0.0129371	0.0102551	0.0136657	0.0131559	0.00718457	0.0051355	0.0100664	0.0181361	0.038908	0.0781842	0.111452	0.171912	0.338635	0.608091	0.837625	0.948754	0.995645	1	0.969317	0.88973	0.745643	0.575782	0.428378	0.307865	0.199942	0.114809	0.0601149	0.0258775
0.0135307	0.0156336	0.0139333	0.00653381	0.0013096	8.6721e-05	0	0	0	0	0	0.00026099	0.00314391	0.0103618	0.0123774	0.00468266	0.000424335	0.000289458	0.00301623	0.00658804	0.00301623	0.000289458	8.65517e-05	0.00108258	0.00403339	0.00695738	0.00694411	0.00607727	0.00845576	0.00795324	0.00674996	0.0223775	0.0485605	0.0501392	0.0457331	0.078888	0.179919	0.377987	0.649653	0.891987	1	0.987764	0.918886	0.772449	0.489824	0.201472	0.0446868	0.00614622	0.0069603	0.00950574
0.149464	0.0833999	0.0513544	0.0513126	0.0812602	0.110938	0.115634	0.0973884	0.0663343	0.0375544	0.0232665	0.0215815	0.0219547	0.0312555	0.0564367	0.109969	0.202385	0.323859	0.457419	0.59661	0.687005	0.668413	0.583392	0.484804	0.372632	0.25886	0.163253	0.10888	0.0883325	0.0836389	0.0977772	0.142145	0.234077	0.379123	0.522593	0.619021	0.713769	0.812684	0.880698	0.952779	1	0.978586	0.863529	0.621255	0.338746	0.157904	0.143738	0.212052	0.265971	0.231321
0.0478209	0.0328561	0.0218624	0.00984341	0.00868882	0.00724976	0.00834914	0.0317054	0.073384	0.0924943	0.0935811	0.137914	0.208735	0.234322	0.26947	0.354378	0.389645	0.372616	0.370469	0.419394	0.494648	0.540268	0.586598	0.658703	0.719921	0.767147	0.801501	0.797578	0.76665	0.739896	0.696653	0.640984	0.634514	0.628868	0.56058	0.485763	0.458372	0.49954	0.679287	0.904588	1	0.94762	0.807135	0.639331	0.476217	0.318532	0.211133	0.146519	0.107344	0.0770074
0.185733	0.16435	0.144577	0.127326	0.140737	0.182216	0.175692	0.20173	0.275397	0.325898	0.345293	0.445748	0.595093	0.656129	0.619598	0.533551	0.514113	0.562355	0.564283	0.482255	0.33989	0.193426	0.0670568	0.0106124	0.000590543	0	0	0	0	0.00253785	0.029428	0.0903682	0.112669	0.104493	0.206013	0.505465	0.824973	0.953733	0.979751	0.978911	1	0.948842	0.713275	0.410839	0.188087	0.115263	0.146322	0.137111	0.127238	0.171385
0	0	0	0	0	0	0	0.00124561	0.0129795	0.0283499	0.0129795	0.00124561	0.000808898	0.00898957	0.0242526	0.0211894	0.00665108	0.000560657	0	0	0	0	0	0.00181695	0.0240439	0.101598	0.216937	0.314973	0.378672	0.417666	0.50441	0.626723	0.708402	0.766041	0.870387	0.904868	0.803043	0.754431	0.822862	0.951058	1	0.895283	0.670793	0.399406	0.206044	0.0836373	0.0186372	0.00137588	0	0
0.120336	0.0624863	0.0264758	0.0061469	0.000464794	0	0	0.000874887	0.0108955	0.0399765	0.0679454	0.0808953	0.0890751	0.0713117	0.0428698	0.0130687	0.00111551	0	0	0	0	0.000224457	0.00436112	0.0266275	0.0539939	0.0421013	0.0339725	0.0229643	0.0205404	0.055308	0.0968507	0.103785	0.0829543	0.0591297	0.0605094	0.0906438	0.139075	0.250411	0.524908	0.84991	1	0.933362	0.823005	0.804861	0.701743	0.538883	0.596015	0.703581	0.55161	0.270764
0.0965799	0.0677022	0.0659915	0.0773388	0.0738827	0.0628211	0.0543014	0.0539173	0.0502746	0.043067	0.0270979	0.0093214	0.00144395	7.91615e-05	4.22896e-05	0.000587646	0.00249405	0.00378587	0.00162065	0.000634799	0.0010655	0.000487821	4.68148e-05	0.000406686	0.00514212	0.0196412	0.0358866	0.0448299	0.060029	0.0871015	0.0916124	0.0788505	0.0959995	0.159117	0.266116	0.375522	0.422247	0.465139	0.621947	0.860832	1	0.948469	0.768964	0.581445	0.424572	0.311453	0.259491	0.23345	0.185413	0.138008
0	0	0	0	0	0	0	0	0	0	0	0	0	0	0	0	0	0	0.000151421	0.00184836	0.00663932	0.0124035	0.0208706	0.0374907	0.0577024	0.0685425	0.0690646	0.0637397	0.045512	0.0346208	0.0398065	0.0483731	0.0594678	0.0713502	0.0819225	0.0964187	0.13102	0.241859	0.461029	0.732587	0.935228	1	0.959319	0.79087	0.471812	0.171933	0.0376808	0.00621001	0.000815949	4.92175e-05
0.0031541	0.000173003	0	0	0	0	0	0	0	0	0	0	0	0	0	0	0	0	0	0	0	0	0	0	0	0	0	0	0	0	0	0	0.000178339	0.00196426	0.00585229	0.0133373	0.0412811	0.117454	0.342305	0.729916	0.965502	1	0.957943	0.870797	0.700238	0.460426	0.242624	0.117628	0.0587595	0.0201112
0.0565164	0.0298103	0.0268545	0.0298471	0.0237791	0.0173774	0.0154966	0.00924246	0.00496528	0.00771612	0.0173496	0.022988	0.0206382	0.0182818	0.02033	0.0195875	0.0110252	0.00498688	0.00413724	0.00320449	0.00156714	0.00162631	0.00183963	0.00258794	0.0111947	0.0338303	0.0561943	0.0860068	0.127022	0.163902	0.198195	0.258925	0.358785	0.451974	0.517971	0.582287	0.633239	0.683371	0.753276	0.837006	0.930552	1	0.994304	0.905375	0.75355	0.575369	0.411173	0.277995	0.177086	0.10213
0.00295106	0.00222492	0.000778763	0.00110714	0.00234975	0.00165567	0.00163186	0.0011571	0.000319876	2.53559e-05	0	0	0	0	0	0	0	0	0	0	0	0	0	0	0.000230016	0.00491125	0.0343665	0.0926498	0.120623	0.107335	0.0800618	0.0658083	0.0725106	0.112077	0.173359	0.241546	0.336493	0.457446	0.595502	0.741104	0.892401	1	0.969765	0.765571	0.461959	0.197832	0.0517787	0.0068578	0.00114193	0.00196373
4.55111e-05	0	0	0	0	0	0	0	0	0	0	0	0	0	6.1321e-05	0.000710583	0.00220414	0.00305489	0.00389098	0.0066872	0.0112776	0.020139	0.0413516	0.0729881	0.102413	0.13415	0.171764	0.203059	0.248047	0.321817	0.394174	0.468585	0.546236	0.591413	0.555947	0.445592	0.347988	0.342157	0.481485	0.728334	0.929315	1	0.928608	0.748965	0.517008	0.271517	0.0988066	0.0250903	0.00490252	0.000717424
0.467979	0.46847	0.542541	0.587929	0.524549	0.416921	0.327087	0.239523	0.174151	0.121186	0.0830247	0.0497656	0.0227377	0.00576206	0.000456833	0	0	0.00138988	0.015761	0.0450498	0.0446522	0.0181056	0.00933704	0.0140043	0.0185642	0.0643631	0.170712	0.283338	0.321151	0.307423	0.276886	0.266084	0.270052	0.232603	0.163704	0.149746	0.218066	0.286753	0.36795	0.574801	0.858434	1	0.973986	0.93851	0.927109	0.797561	0.606675	0.446084	0.399974	0.439282
0.184684	0.234396	0.292031	0.286842	0.239138	0.191489	0.158825	0.156228	0.152197	0.132491	0.115897	0.125933	0.167952	0.215667	0.228742	0.201329	0.135467	0.0776179	0.0424645	0.0215851	0.0122595	0.014069	0.0203497	0.0175617	0.0101843	0.00353964	0.00329773	0.011746	0.038721	0.0999149	0.188708	0.27403	0.342586	0.383483	0.442088	0.539215	0.646152	0.759854	0.846995	0.903197	0.964502	1	0.989986	0.970636	0.897937	0.669598	0.448604	0.317307	0.228974	0.183857
0.0567425	0.0833968	0.090367	0.103428	0.159962	0.240341	0.316373	0.350037	0.3368	0.312958	0.261047	0.188991	0.117167	0.0611544	0.0311258	0.0165314	0.00630567	0.00357328	0.00144751	0.000138913	0	0.000245723	0.00349277	0.0166265	0.0391651	0.0604116	0.0916367	0.149041	0.203495	0.25717	0.364169	0.491912	0.592018	0.671102	0.722913	0.759146	0.752545	0.717502	0.73336	0.820102	0.925913	1	0.986209	0.831651	0.564598	0.260787	0.0839877	0.0301943	0.0172183	0.0249502
0.275882	0.255864	0.208157	0.166787	0.134325	0.102734	0.0761241	0.0528926	0.0344191	0.0184012	0.00519317	0.002397	0.0160634	0.0519337	0.0888462	0.114117	0.137121	0.161975	0.227375	0.342009	0.412864	0.412162	0.366277	0.327733	0.352129	0.390146	0.342928	0.247011	0.17615	0.133853	0.10013	0.0836158	0.0785579	0.0689067	0.0582424	0.0465414	0.055582	0.128687	0.313483	0.625149	0.906707	1	0.969382	0.942039	0.803754	0.503192	0.285528	0.243567	0.240624	0.245372
0.0622438	0.0300442	0.0201654	0.0133314	0.0112687	0.0108553	0.00658734	0.00739004	0.00985909	0.0103668	0.00655904	0.0033149	0.00181556	0.000556811	4.77597e-05	0.00011319	0.00128643	0.00380499	0.00500943	0.00617505	0.00919585	0.0208317	0.0574765	0.105626	0.139088	0.174802	0.210962	0.246566	0.274343	0.283066	0.285457	0.299153	0.359488	0.475099	0.601839	0.729886	0.848899	0.907024	0.935276	0.961119	0.989723	1	0.947506	0.859441	0.758537	0.622823	0.445123	0.311044	0.219755	0.131939
0.00314563	0.000274069	0	0	0	0	0	0	0	0	0	0	0	0	0	0	0	0	0.000244957	0.0030563	0.0108249	0.0140188	0.00549463	0.000503796	0	0	0.000348679	0.0038132	0.0108626	0.0210106	0.0535446	0.101024	0.139226	0.153476	0.147996	0.153792	0.168816	0.200711	0.337449	0.575458	0.841703	1	0.976204	0.861977	0.668294	0.387429	0.163852	0.0630296	0.0241853	0.0104403
0.0231605	0.00314505	0.00127599	0.000537302	5.15633e-05	1.67862e-05	0.000699376	0.00695842	0.024405	0.0388466	0.0355732	0.0293352	0.0253381	0.0218837	0.0179367	0.0150808	0.0128741	0.00815435	0.0024116	0.000201476	0	5.61287e-05	0.000715425	0.00280079	0.00570507	0.0101255	0.015761	0.018174	0.026173	0.0370205	0.0396947	0.0393641	0.0490182	0.0691233	0.102157	0.157916	0.236276	0.348582	0.530376	0.753252	0.937106	1	0.979817	0.926311	0.825732	0.66694	0.490449	0.338336	0.209067	0.0925538
0.0959323	0.0890588	0.0923813	0.100369	0.0701632	0.0479898	0.0417461	0.0349918	0.0288893	0.026226	0.0144997	0.00358483	0.00101365	0.00163874	0.000750271	7.20013e-05	0	0	0	0	0	0.000439518	0.00496893	0.0141357	0.0142505	0.00634148	0.00219094	0.00479902	0.00921098	0.0138746	0.032307	0.0533541	0.0668294	0.110446	0.25248	0.503126	0.710826	0.780205	0.771934	0.787313	0.872335	1	0.935851	0.699989	0.485751	0.341362	0.22507	0.201021	0.181559	0.118768
0.0554998	0.0282101	0.0130563	0.00462572	0.000917673	6.36841e-05	0	0	0	0	0	0	0.000112127	0.00170363	0.00846904	0.017142	0.0161935	0.011426	0.00763355	0.00718782	0.00940625	0.00814422	0.00459945	0.00152284	0.000234316	1.28395e-05	0.000205472	0.00247707	0.00873519	0.0164223	0.0259935	0.0361851	0.0415634	0.0446749	0.0763509	0.161839	0.274531	0.402337	0.571073	0.781386	0.952526	1	0.933231	0.815874	0.673344	0.523099	0.387487	0.267047	0.174799	0.102968
NaN	NaN	0.131936	0.117263	0.0922974	0.0803995	0.0911534	0.0953093	0.0611915	0.0179273	0.00646923	0.0134816	0.012002	0.00865478	0.0177572	0.0254275	0.0215319	0.017196	0.0326184	0.100701	0.147034	0.106296	0.0765153	0.0516432	0.0299163	0.033539	0.031444	0.0213695	0.0073411	0.00761465	0.044132	0.126096	0.19928	0.250325	0.329646	0.4122	0.529021	0.625313	0.590617	0.508141	0.553526	0.813253	1	0.820398	0.497502	NaN	NaN	NaN	NaN	NaN
0.0659391	0.0466124	0.0290126	0.0194334	0.0176668	0.0173965	0.0130422	0.00556644	0.00111743	0.000156191	0.00112443	0.00655742	0.0283506	0.0750554	0.115654	0.128936	0.121068	0.0920471	0.0527808	0.0201855	0.0104484	0.014345	0.0229134	0.0324434	0.0423047	0.0562408	0.068561	0.0653714	0.0447147	0.0353727	0.0464684	0.0626896	0.125484	0.227829	0.309051	0.441354	0.608536	0.735958	0.867727	0.982898	0.978882	0.958208	1	0.934771	0.738582	0.493129	0.286374	0.173497	0.126225	0.093168
0.0305388	0.0229407	0.0292549	0.0279985	0.0237371	0.0181834	0.00622055	0.000550179	0	0	0	0	0	0	0	0	0	0	0	0	0	0	0	0	0.00269491	0.0286067	0.066807	0.0400315	0.00856206	0.00911224	0.0603572	0.158388	0.180105	0.120341	0.114586	0.190845	0.218572	0.178855	0.133735	0.157858	0.419324	0.825589	1	0.914249	0.772707	0.648451	0.534944	0.376547	0.206195	0.0773698
0.0875312	0.0754497	0.0825335	0.0984295	0.0916391	0.0777745	0.0756365	0.082346	0.0840507	0.0859515	0.0802063	0.0629648	0.0449965	0.0307332	0.0342324	0.0525476	0.0728363	0.0806483	0.0718223	0.0656854	0.0568128	0.0408857	0.0277026	0.0220016	0.0481025	0.0981578	0.163317	0.275503	0.353915	0.320745	0.326789	0.406646	0.466737	0.494453	0.527535	0.52815	0.518745	0.561646	0.646885	0.683075	0.724745	0.860861	1	0.98686	0.837493	0.595602	0.402816	0.268485	0.158243	0.112155
0.0044236	0.00164757	0.00215903	0.00328862	0.00284809	0.00213575	0.00678148	0.015426	0.0225316	0.0505523	0.104488	0.137084	0.15245	0.155688	0.138464	0.120905	0.11404	0.0959739	0.0727424	0.0530115	0.0383695	0.0312269	0.0320574	0.0404978	0.0457218	0.0417128	0.0340037	0.0419263	0.0682449	0.100128	0.137415	0.178117	0.224553	0.261849	0.290589	0.327571	0.386375	0.473298	0.576158	0.712789	0.864685	0.984157	1	0.920106	0.74589	0.482872	0.237488	0.0851716	0.0246775	0.00977367
0.121124	0.094705	0.0844666	0.0873648	0.0910815	0.0884226	0.0814913	0.0717135	0.060962	0.0485179	0.0376579	0.0275527	0.0192266	0.0150745	0.0118252	0.00854014	0.00805439	0.00751421	0.00399215	0.000953528	7.13134e-05	0	0	0.000124626	0.00165591	0.00711308	0.016394	0.0311081	0.0586205	0.0906059	0.118782	0.166969	0.2239	0.274568	0.327186	0.380225	0.444209	0.538784	0.642218	0.724371	0.809709	0.913486	1	0.951767	0.685742	0.333415	0.145501	0.103508	0.11486	0.138204
0.0685235	0.0551251	0.0691287	0.0798483	0.0760177	0.0689981	0.0671795	0.0668595	0.0578172	0.0428496	0.0294934	0.0217581	0.0217378	0.0225217	0.0169601	0.00973619	0.00377126	0.000747748	5.09666e-05	0	0	0	0.000165517	0.00191896	0.00591835	0.008133	0.0129761	0.0284749	0.0476713	0.0710901	0.103428	0.153666	0.21915	0.272763	0.311743	0.362829	0.415107	0.46753	0.539071	0.646056	0.782339	0.917553	1	0.981486	0.835821	0.62198	0.422819	0.281468	0.190676	0.121201
0.339634	0.34314	0.266119	0.143537	0.0392969	0.00319968	0	0	0.000720812	0.00751103	0.0164056	0.00751103	0.000720812	0	0	0	0	0	0.000336664	0.00469193	0.0199981	0.0304517	0.0141883	0.0176364	0.0413331	0.0307123	0.0083446	0.000655319	0	0	0	0	0.000644522	0.0091593	0.0414977	0.0786696	0.0835809	0.124004	0.26215	0.481308	0.675253	0.851142	1	0.990765	0.77624	0.46929	0.252964	0.193788	0.24712	0.311561
0.209245	0.127319	0.0831914	0.077723	0.0996382	0.105599	0.10003	0.136575	0.201067	0.176481	0.0749782	0.0139408	0.000882747	0	0	0	0	0.000587348	0.00723756	0.0264048	0.0470484	0.055679	0.0604223	0.115825	0.239555	0.377837	0.5561	0.702382	0.684838	0.61579	0.635316	0.751768	0.909985	0.905712	0.785021	0.688476	0.543617	0.402161	0.381584	0.478588	0.641809	0.866447	1	0.957532	0.934242	0.875729	0.741974	0.633876	0.512232	0.37059
0.000733642	0.000695219	0.00067975	0.000651533	0.000985991	0.000634767	0.000929913	0.00149788	0.000858935	0.000184317	1.25326e-05	0	0	0	0	0	0	2.45321e-05	0.000285384	0.000868385	0.000932815	0.00033457	2.97534e-05	3.4648e-05	0.000618957	0.00394435	0.0121318	0.0250064	0.0393528	0.0422414	0.0408344	0.0454806	0.0423031	0.0374888	0.0487724	0.0675721	0.0846012	0.102192	0.139756	0.249593	0.475384	0.770569	1	0.980843	0.677713	0.299311	0.0899461	0.0246894	0.00787412	0.00251752
0.317033	0.243932	0.20208	0.140173	0.0884599	0.0735138	0.0869818	0.0976053	0.103155	0.0989981	0.0776207	0.0554098	0.0378021	0.0233172	0.014098	0.0065678	0.00156461	0.000263284	0.0015087	0.00329531	0.00170035	0.00243194	0.00759007	0.0109048	0.00981995	0.00806176	0.00590545	0.00290529	0.00321259	0.00338539	0.00150507	0.00347415	0.0123867	0.0199633	0.0201614	0.0252329	0.0463611	0.112912	0.288752	0.560567	0.783711	0.934474	1	0.999249	0.970131	0.871149	0.709005	0.553557	0.478417	0.413145
0.187137	0.0871604	0.0357353	0.0126537	0.00322837	0.000351463	1.1144e-05	0	0	0	0	0	0	0	0	0	0.000402736	0.00546731	0.0244054	0.0563215	0.0866477	0.107237	0.119752	0.119435	0.103579	0.0866912	0.0689328	0.0466891	0.0279934	0.0172454	0.0137442	0.0238321	0.0326003	0.0505107	0.0867582	0.125979	0.194285	0.287993	0.410606	0.593985	0.789068	0.930617	1	0.98851	0.918576	0.836607	0.751943	0.668669	0.547197	0.361294
0.106458	0.0699188	0.0478433	0.0385618	0.0309029	0.0300335	0.0346933	0.0441444	0.0562492	0.052315	0.0390469	0.0291422	0.026811	0.0363638	0.043884	0.041556	0.0368886	0.0353922	0.0330294	0.0277704	0.0197521	0.0102312	0.00502417	0.00435904	0.0109076	0.0281664	0.0412901	0.044125	0.0469461	0.0575137	0.0811684	0.125636	0.198509	0.274198	0.316388	0.341194	0.400764	0.489901	0.611101	0.759724	0.888209	0.96507	1	0.96584	0.831442	0.619247	0.410446	0.281559	0.207907	0.150686
0.0208998	0.0244044	0.0329432	0.0436422	0.0585807	0.0747868	0.0916742	0.114293	0.157016	0.220046	0.280485	0.317479	0.323504	0.294684	0.258232	0.235666	0.215979	0.173451	0.117895	0.0735606	0.0527024	0.0463746	0.0458256	0.0417706	0.0369251	0.0458792	0.0626616	0.0774775	0.0973097	0.11264	0.12736	0.14879	0.177766	0.224579	0.286326	0.34111	0.388706	0.45022	0.536602	0.670313	0.843412	0.971281	1	0.932604	0.80103	0.604119	0.387036	0.2216	0.113067	0.0479063
0.11411	0.13169	0.131019	0.118398	0.103208	0.107684	0.134906	0.162237	0.165139	0.145583	0.117226	0.091328	0.0733174	0.0612627	0.0530473	0.0465748	0.040711	0.0367714	0.0381329	0.0386833	0.0414273	0.0555795	0.0717922	0.073976	0.0716353	0.0890182	0.107724	0.125014	0.162834	0.21928	0.245961	0.250019	0.24434	0.241596	0.264353	0.322135	0.396387	0.454778	0.53869	0.667029	0.820269	0.953813	1	0.921726	0.77767	0.599348	0.400519	0.239852	0.140197	0.101603
0.058547	0.0180515	0.00227367	0.00796903	0.0195105	0.0192942	0.0287482	0.0424531	0.0365089	0.0123387	0.00107974	0	0	0	0.00115177	0.0125285	0.031704	0.0239927	0.00664164	0.000526847	0	0	0	0	0.000550105	0.0059954	0.0152627	0.0124177	0.0123651	0.0378682	0.0790973	0.0999525	0.0777515	0.0441344	0.0130242	0.00291722	0.0219346	0.0750865	0.116816	0.145344	0.340446	0.782824	1	0.80302	0.466449	0.261971	0.206031	0.166746	0.105733	0.0840643
0.0687499	0.0913343	0.0990134	0.102755	0.103973	0.0942944	0.0745121	0.0476257	0.020972	0.00484851	0.000364154	0	0	0	0	0	0	0	0	0	0	0	0	0	0	0	0.000418035	0.0058626	0.0301109	0.0983229	0.227843	0.366045	0.447524	0.472111	0.464051	0.47364	0.574753	0.717851	0.768698	0.779644	0.868909	0.960968	1	0.955702	0.766277	0.451499	0.270163	0.156885	0.0633308	0.0352818
0.0319744	0.0262075	0.0294715	0.0166043	0.00330188	0.000207431	0	0	0	0	0	0	0	0	0	0	0	0	0	0	0	0	0	0	0	0.0022689	0.0284282	0.111665	0.252748	0.447359	0.601838	0.637051	0.589561	0.512405	0.418262	0.369577	0.367782	0.362513	0.385775	0.510913	0.733474	0.934069	1	0.888221	0.614371	0.325534	0.133356	0.0440958	0.0108825	0.0148332
0.0113766	0.000875647	0	0	0	0	0	0	0	0	0	0	0	0	0	0	0	0	0	0	0	0	0	0	0	0	0	0	0	0	0	0	0	0	0	0.000550651	0.00976024	0.0612816	0.177294	0.303045	0.438381	0.66365	0.915319	1	0.948977	0.70152	0.382631	0.209581	0.114685	0.0480226
0.0912705	0.0645706	0.0282352	0.0279768	0.0122588	0.00117644	0	0	0.00125058	0.0141957	0.042365	0.0608433	0.0844688	0.0963748	0.0783239	0.0901921	0.083125	0.038061	0.00769858	0.000518865	0	0	0	0	0	0	0	0	0	0	0	0	0	0	0	0	0	0.0012688	0.0150778	0.0532604	0.121803	0.310715	0.707856	1	0.680701	0.267425	0.0696149	0.0282928	0.0144067	0.038308
0.0517092	0.0878172	0.121913	0.140377	0.147813	0.142292	0.123857	0.104063	0.0809053	0.0519714	0.032264	0.0265213	0.0247683	0.0307427	0.0385485	0.0288131	0.0126457	0.00289598	0.000300373	0.00189986	0.0135989	0.0349547	0.0414775	0.0399066	0.0389081	0.0295681	0.0200046	0.0201279	0.0316379	0.0901322	0.212647	0.326813	0.388073	0.388372	0.338104	0.247809	0.178767	0.156763	0.206289	0.353117	0.510654	0.653417	0.840158	1	0.950477	0.565987	0.221238	0.0779162	0.0316126	0.0309188
0.0568868	0.0433597	0.0490568	0.0465496	0.0432835	0.0560755	0.0643024	0.0597629	0.0575898	0.0732806	0.0993062	0.130064	0.148997	0.130003	0.106661	0.0931155	0.0733152	0.0522633	0.0464816	0.0604818	0.0801322	0.0948465	0.105571	0.114213	0.101071	0.0820222	0.0952782	0.153911	0.228178	0.292982	0.38312	0.433886	0.435769	0.415924	0.424048	0.475522	0.512385	0.493946	0.513141	0.648694	0.819113	0.910683	0.963915	1	0.947525	0.795391	0.569757	0.358227	0.213372	0.117937
0.268098	0.12835	0.0531965	0.0228272	0.0125497	0.0171738	0.0245972	0.0219506	0.0125232	0.00395238	0.000550234	2.68088e-05	0	0	0	0	0	0	0	9.19327e-05	0.000957961	0.00209238	0.00144632	0.0059384	0.0194767	0.0280621	0.029061	0.0367509	0.0413247	0.0411466	0.049715	0.0613324	0.0776492	0.0765341	0.0589109	0.041117	0.0327739	0.0275899	0.0297242	0.101582	0.310174	0.586176	0.845601	1	0.867654	0.592509	0.477032	0.469466	0.456625	0.408258
0.104443	0.118796	0.112624	0.0834306	0.0524209	0.0293258	0.0146602	0.0068062	0.00189655	0.000157954	0	0	0	0	0	0	0	0	0	0	0	0	0	0	0	6.15374e-05	0.000821695	0.00328103	0.00494242	0.00428197	0.00833254	0.0153818	0.0329342	0.0592837	0.0549861	0.0360166	0.027699	0.0317676	0.0589663	0.165933	0.357635	0.542611	0.772603	1	0.86715	0.437992	0.193086	0.150968	0.153243	0.12601
0.0432102	0.0121394	0.00100541	0	0	0	0	0	0	0	8.93183e-05	0.000930718	0.00203287	0.000930718	8.93183e-05	0	0	0	0	0	0	0	0	0	0	6.22153e-05	0.000913871	0.0043908	0.00941456	0.0139042	0.0206194	0.0184205	0.00760527	0.00493053	0.0126241	0.0214428	0.037708	0.077216	0.144862	0.234697	0.361538	0.574342	0.84318	1	0.836527	0.49139	0.258808	0.169699	0.127692	0.0830864
0.0807129	0.111876	0.118268	0.0869168	0.0492186	0.0208549	0.0153025	0.0190574	0.0105289	0.00225395	0.000153695	0	0	0	0	0	0	0	0	0	0	0.000607337	0.00907214	0.0461482	0.112709	0.171546	0.214799	0.231708	0.229456	0.222398	0.208634	0.187013	0.165328	0.121507	0.0544927	0.0182977	0.0167257	0.0278782	0.0758897	0.186126	0.365664	0.596253	0.86497	1	0.794009	0.372656	0.117787	0.029758	0.0104239	0.0290248
0.0253004	0.0120121	0.00557914	0.00975796	0.00446752	0.000428735	0	0	0	0.00107889	0.0112423	0.0268634	0.0352933	0.0536113	0.0240511	0.00230811	0	0	0.000886046	0.0110838	0.0394538	0.0513606	0.0201736	0.0121289	0.13029	0.495511	0.856509	0.863719	0.694737	0.593849	0.534806	0.449142	0.349501	0.281782	0.180099	0.0734408	0.0199248	0.0258856	0.0695732	0.134958	0.218473	0.337274	0.644266	1	0.952806	0.478893	0.195558	0.0894949	0.0246098	0.0134599
0.218294	0.196028	0.168598	0.149718	0.126591	0.107792	0.160244	0.268403	0.314212	0.26477	0.190298	0.127556	0.0969577	0.0752978	0.04857	0.022169	0.00532385	0.000407899	0	0	0	0	0	0	0	0	0	0.000722121	0.0112645	0.0584457	0.12756	0.145202	0.138355	0.121258	0.108607	0.125216	0.195761	0.285181	0.299427	0.306682	0.386578	0.507795	0.766556	1	0.874163	0.615218	0.481439	0.43115	0.355424	0.257107
0.228012	0.145461	0.102985	0.065326	0.0349881	0.0203527	0.0181947	0.0185347	0.0150004	0.00998025	0.00965064	0.00851231	0.00643944	0.0038967	0.00114971	9.62309e-05	0	0.000340069	0.00389242	0.0118074	0.0165616	0.0208648	0.0311828	0.0533837	0.0841314	0.116277	0.145533	0.163924	0.16967	0.168723	0.157719	0.134575	0.119485	0.133046	0.161572	0.193227	0.247879	0.370545	0.548681	0.712339	0.837828	0.922897	0.97731	1	0.973165	0.900221	0.803459	0.703463	0.572068	0.391712
0.0428821	0.0662762	0.0667758	0.0550208	0.0350896	0.0133375	0.00244346	0.000156324	0	0	0	0	0	0	0	0	0	0	0	0	0	0	0	0	0	0	0	0	0	0	0	0.000484207	0.00895721	0.0563046	0.145554	0.194017	0.201422	0.200142	0.21467	0.336961	0.600215	0.855857	0.985641	1	0.75669	0.345794	0.0899805	0.0131566	0.00418201	0.0167062
0.068315	0.0278573	0.0180886	0.0144251	0.00513697	0.000460877	8.60428e-05	0.00130866	0.00669663	0.0151896	0.0177518	0.0147296	0.0110839	0.00515808	0.00108859	7.53744e-05	0	0	0	0	0	0	0	0.00013513	0.00264394	0.0180484	0.0546819	0.0995824	0.149408	0.201659	0.259403	0.309006	0.334401	0.370519	0.438099	0.508705	0.556072	0.572982	0.592027	0.647776	0.743504	0.89093	0.975004	1	0.992481	0.881105	0.655594	0.409492	0.254616	0.152195
0.109758	0.0499774	0.0242985	0.00759918	0.001981	0.00999149	0.0294613	0.0388639	0.0308996	0.0139456	0.00300061	0.000213168	0.000497629	0.00611941	0.0225767	0.0439635	0.0633586	0.0647599	0.043069	0.0239646	0.022291	0.0298221	0.0298742	0.0221867	0.00837995	0.00120719	5.64267e-05	0	0	0.000221969	0.0038577	0.0229135	0.058655	0.0892424	0.12695	0.176605	0.242503	0.326498	0.452283	0.598323	0.709239	0.8024	0.907187	1	0.977742	0.795588	0.590204	0.451488	0.317655	0.208486
0.0727402	0.030637	0.0141193	0.00748955	0.00245731	0.000343317	1.63659e-05	0	0	0	0	0	0	0	0	0	0	0	0	0	2.88264e-05	0.000612935	0.00421497	0.0112259	0.0174244	0.0230714	0.0269018	0.0479271	0.0835347	0.126128	0.167611	0.195273	0.209307	0.202037	0.17947	0.169436	0.210199	0.288932	0.385463	0.519441	0.704936	0.879039	0.986735	1	0.896525	0.692206	0.47068	0.304146	0.197093	0.131379
0.0977291	0.0548738	0.0171179	0.00425612	0.00170634	0.00414166	0.0116874	0.0160728	0.0160377	0.00609546	0.000557388	0	0	0	0	0	0	0.00032621	0.00370745	0.0106738	0.0119721	0.017621	0.0395416	0.052027	0.0675834	0.102786	0.152331	0.206181	0.305586	0.455945	0.57555	0.637977	0.667096	0.658388	0.640304	0.616646	0.477618	0.325991	0.309394	0.338706	0.409176	0.496963	0.585181	0.780216	1	0.998617	0.792837	0.528882	0.306689	0.16387
0.0795378	0.0774477	0.0954485	0.0886918	0.0694778	0.0552732	0.0477338	0.0481494	0.0650129	0.0988668	0.116622	0.104714	0.0673643	0.0301369	0.0101376	0.00675787	0.0108251	0.0144296	0.0181627	0.0233147	0.0383451	0.0655572	0.0800045	0.070254	0.0851461	0.117288	0.118365	0.0892652	0.0475337	0.0271952	0.029084	0.0320767	0.0289945	0.0190363	0.011309	0.0173305	0.0564704	0.121339	0.193045	0.28473	0.396641	0.517209	0.691355	0.904062	1	0.894734	0.675431	0.481631	0.318674	0.16277
0.0744887	0.0316219	0.0245497	0.0097208	0.000908779	0	0	0	0	0	0	0	0	0	0	0	0	0.00124265	0.0140099	0.0402734	0.0478494	0.0444006	0.0359785	0.0160493	0.00393945	0.000686243	4.93767e-05	0	0	0	0	0.00163781	0.0206882	0.0855696	0.225718	0.466771	0.687398	0.795133	0.863768	0.963845	0.97873	0.897737	0.887506	0.973803	1	0.858449	0.653691	0.459349	0.306829	0.172509
0.102383	0.0733438	0.0808427	0.121291	0.169433	0.187447	0.168453	0.173347	0.131949	0.0548379	0.0108862	0.000737204	0	0	0	0	0	0	0	0	0	0	0	0	0	0.000111563	0.00256463	0.018204	0.0440624	0.0396216	0.0224791	0.030724	0.0464367	0.0754336	0.105012	0.122993	0.113995	0.121114	0.23085	0.497979	0.709769	0.635306	0.647076	0.942467	1	0.738254	0.47624	0.29148	0.207565	0.163604
0.813008	0.596427	0.449695	0.382869	0.342033	0.286668	0.224711	0.168438	0.126614	0.0940287	0.0664035	0.0458335	0.0337897	0.027325	0.0207126	0.0134227	0.00715922	0.00208865	0.000827096	0.00245954	0.00336035	0.00190888	0.00675778	0.0211096	0.0271118	0.0197503	0.0136102	0.0126051	0.0183263	0.0251502	0.0361071	0.0506798	0.0797112	0.142066	0.231756	0.324649	0.387041	0.426884	0.483367	0.561025	0.65444	0.765006	0.887146	0.969886	1	0.985247	0.970464	0.995319	0.995949	0.959919
0.0872048	0.0280092	0.00243312	0	0	0	0	0	0	0	0	0	0	0	0	0	0	0	0	0	0	0	0	0	0.000154134	0.00231612	0.011917	0.0299319	0.0501512	0.0778904	0.109488	0.130841	0.139139	0.133614	0.130187	0.157296	0.209908	0.244668	0.290087	0.366354	0.459442	0.575558	0.750608	0.93285	1	0.808847	0.527008	0.318203	0.200325	0.135318
0.119352	0.0570585	0.0481978	0.0547282	0.0627161	0.0662491	0.0626585	0.0566854	0.0494937	0.0407998	0.0350471	0.0315321	0.0242452	0.0159824	0.0111049	0.00826858	0.00622611	0.00618113	0.0139056	0.0262437	0.0474723	0.0855265	0.127094	0.151014	0.162645	0.177608	0.185266	0.180304	0.170932	0.142935	0.114435	0.0995507	0.098695	0.109633	0.119361	0.116825	0.124513	0.167382	0.259104	0.389131	0.540527	0.690665	0.830519	0.950577	1	0.956203	0.843007	0.691098	0.489492	0.268553
0.300378	0.19755	0.131217	0.0868132	0.0564505	0.0314079	0.0135827	0.00520084	0.00332321	0.003243	0.00148628	0.000245751	1.31472e-05	0	0	0	0	0	0	0	0	0	0	0.000128235	0.00193623	0.00971128	0.0213241	0.0265287	0.0284717	0.0262695	0.0254011	0.0264571	0.0182319	0.011226	0.0162904	0.0234363	0.0225104	0.0299177	0.065879	0.158095	0.324448	0.54533	0.795171	0.965544	1	0.98053	0.942552	0.845714	0.66472	0.456864
0.277736	0.18524	0.11822	0.0883913	0.0873781	0.0906499	0.0853395	0.11618	0.229625	0.357755	0.419538	0.473393	0.529321	0.53576	0.501156	0.441277	0.359078	0.272843	0.199144	0.143822	0.0984036	0.0648266	0.0422104	0.0245363	0.00738285	0.000626349	0	0	0	0	0	0.000109045	0.00125184	0.00368607	0.00376654	0.00131327	0.000115566	0	0	0.000196531	0.0173015	0.187782	0.623484	0.949908	1	0.994426	0.876362	0.68389	0.508544	0.384986
0.44888	0.263168	0.114667	0.0348461	0.00686281	0.000496732	0	0	0	0	0	0	0	0	0	0	0	0	0	0	0	0	0	0	5.35259e-05	0.000768749	0.00341687	0.00575452	0.00654502	0.0112122	0.00976731	0.00817374	0.0164202	0.0289128	0.0232389	0.0127372	0.00470759	0.00102981	0.00497289	0.0433603	0.164544	0.364468	0.615659	0.874964	1	0.925601	0.793352	0.714404	0.674677	0.625689
0.0411833	0.0180346	0.00173073	0	0	0	0	0	0	0	0	0	0	0	0	0	0	0	0	0	0	0	0	0	0	0	0	0	0.00121165	0.0144995	0.0498411	0.0846065	0.0926053	0.06153	0.039468	0.0138181	0.00124979	0	0.00449918	0.0603768	0.256574	0.518573	0.719422	0.946652	1	0.780226	0.359513	0.0960101	0.0480113	0.0367087
0.230472	0.230995	0.151103	0.0556668	0.0100641	0.000643434	0	0	0	0	0	0	0	0.000121513	0.0016966	0.00759269	0.0146276	0.0127589	0.00779609	0.0090866	0.00877209	0.0150191	0.0236059	0.0393958	0.0531778	0.0666066	0.0788182	0.0699172	0.0508575	0.0438435	0.0576692	0.0711236	0.0626456	0.0496465	0.0403948	0.0376145	0.0387565	0.0463976	0.0475076	0.0571728	0.131154	0.281965	0.478112	0.695386	0.89773	1	0.901357	0.60252	0.32528	0.217681
0.162567	0.162459	0.169225	0.129103	0.0946519	0.119194	0.137436	0.0984798	0.0488938	0.027712	0.0262518	0.038347	0.0816233	0.110892	0.0840991	0.0450863	0.0181075	0.00439134	0.0038445	0.00908493	0.00984331	0.0145418	0.0274873	0.0476975	0.0807424	0.158992	0.271904	0.373879	0.421878	0.391916	0.352373	0.346717	0.352411	0.358058	0.313686	0.245287	0.207456	0.192347	0.214058	0.278577	0.302823	0.35413	0.529264	0.754544	0.962994	1	0.844738	0.576375	0.365312	0.244799
0.476326	0.337764	0.187185	0.107745	0.0756347	0.0419782	0.0136326	0.00222417	0.000518543	0.00698649	0.0427652	0.104664	0.114829	0.0712744	0.0353337	0.0173653	0.0058899	0.00171802	0.00182392	0.00081225	7.79492e-05	9.19459e-05	0.00164784	0.0115095	0.0419762	0.0820822	0.0977815	0.102709	0.103666	0.115514	0.185278	0.312391	0.424851	0.460793	0.372421	0.244924	0.170122	0.150711	0.225634	0.393707	0.589136	0.746939	0.796312	0.838877	0.970808	1	0.866691	0.677094	0.568966	0.531689
0.00404994	0.000352682	0.00175533	0.0044215	0.00343582	0.00261031	0.00683186	0.00972556	0.00396894	0.000368576	0	0	0	0	0	0	0	0.000231974	0.00262742	0.00746994	0.00720113	0.0024222	0.000314274	0.00335656	0.0316945	0.121272	0.270258	0.485221	0.731564	0.846195	0.829202	0.719546	0.566126	0.383468	0.222789	0.122679	0.0562798	0.020897	0.0177533	0.0361542	0.091937	0.192614	0.369615	0.615126	0.880218	1	0.733486	0.352003	0.12626	0.0316652
0.194327	0.105349	0.0641105	0.0327568	0.0120472	0.00241667	0.000168139	0	0.000132408	0.00149298	0.00419384	0.00395764	0.00131267	0.000113266	0	0	0	0	0	0.000166008	0.00172984	0.00377831	0.00172984	0.000319443	0.00159883	0.00349217	0.00159883	0.000153435	0	0	0	0	0.000213542	0.00333235	0.0171307	0.0354378	0.0325103	0.0204643	0.0253683	0.0717669	0.141724	0.198129	0.282104	0.452348	0.761608	1	0.985002	0.833244	0.637792	0.40147
0.00549088	0.000228553	0	0	0	0	0	0.000486783	0.00507239	0.0110791	0.00507239	0.000486783	0	0	0.000564405	0.00682887	0.0227204	0.0274494	0.010439	0.000947637	0.000496015	0.0051686	0.0112893	0.00669071	0.0176953	0.0494188	0.0549564	0.034323	0.00997028	0.000828367	0	0	0	0	0.00126935	0.0145993	0.0431909	0.0444623	0.0160338	0.00851017	0.0374351	0.0902575	0.135571	0.272058	0.671828	1	0.73662	0.36563	0.156839	0.044242
0.21151	0.118536	0.0725105	0.0402197	0.0169889	0.0043106	0.00205808	0.00378604	0.00173337	0.000166347	0	0	0	0	0	0	0	0	0.000270917	0.00282302	0.00616605	0.00282302	0.000270917	0	0	0	0	0	0	0	0	0	0	0	0	0	0	0	0.000158477	0.00244588	0.0139304	0.0462596	0.126469	0.345441	0.73985	1	0.893102	0.668229	0.479039	0.339236
0.410247	0.230185	0.0916966	0.0252467	0.00551932	0.00521995	0.00694485	0.00280966	0.00026022	0	0	0	0	0	0	0	0	0	0	0	0	0	0	0	0	0	0	0	0	0.000302218	0.00314919	0.00687846	0.00314919	0.000302218	2.804e-05	0.000292183	0.00117818	0.00893126	0.047175	0.117172	0.194456	0.338567	0.541687	0.751418	0.94612	1	0.917542	0.818244	0.701189	0.569716
0.316838	0.347323	0.3801	0.363484	0.270184	0.219054	0.201875	0.147162	0.0829231	0.0411354	0.0155489	0.010026	0.0301152	0.0751493	0.130686	0.21874	0.386161	0.58398	0.703711	0.720793	0.681864	0.590211	0.47949	0.411137	0.363579	0.306789	0.261561	0.212856	0.17342	0.171135	0.162003	0.149342	0.147407	0.128759	0.0835804	0.0344948	0.00790799	0.00953387	0.0452827	0.106503	0.146884	0.17957	0.280601	0.543653	0.914549	1	0.736816	0.477497	0.33664	0.291701
0.00764818	0.00327636	0.000311132	0	0	0	0	0	0	0	0	0	0	0	0	0	0	0	0	0	0	0	0.000120162	0.0019155	0.0105073	0.0258657	0.0323932	0.022826	0.0126362	0.0154426	0.0107802	0.00284964	0.000220384	0	0	0	0.000135241	0.00151062	0.00557502	0.0252576	0.108608	0.243059	0.350822	0.555008	0.881672	1	0.639242	0.253119	0.0611928	0.0103851
0.155252	0.133312	0.0911288	0.0749576	0.083103	0.103731	0.132765	0.158967	0.170429	0.199067	0.225645	0.226436	0.224847	0.195325	0.165061	0.166584	0.179054	0.164097	0.128452	0.0880515	0.0715238	0.0647477	0.0534993	0.0392175	0.0295231	0.0251266	0.0273382	0.0396753	0.0467159	0.0373371	0.0258391	0.0272556	0.0402358	0.0463541	0.0340068	0.0192785	0.00879662	0.00221336	0.000641654	0.00667623	0.0320849	0.0761919	0.117973	0.223631	0.58839	1	0.827858	0.435659	0.215919	0.144484
0.000881552	0	0	0	0	0	0	0	0	0	0	0	0	0	0	0	0	0	0	0	0	0	0	0	0	0.000315559	0.00336225	0.00832474	0.00954808	0.0176656	0.0284795	0.0308463	0.0239755	0.0178642	0.0217786	0.0243368	0.0149803	0.00576349	0.0083646	0.0307328	0.0810046	0.158734	0.236956	0.427538	0.809286	1	0.682766	0.296765	0.087008	0.0142972
0.475908	0.340247	0.236544	0.146317	0.0703547	0.0183745	0.00147281	0	0	0	0	0	0	0	0	0	0	0	0	0	0	0	0	0	0	0	0	0	0	0	0	0	8.03112e-05	0.000836862	0.00182788	0.000836862	8.03112e-05	0.000662374	0.0085139	0.0412499	0.149947	0.333008	0.443856	0.621813	0.882151	1	0.971089	0.883885	0.765423	0.621827
0.288642	0.160589	0.0812368	0.0401853	0.0273768	0.016644	0.0225031	0.0431113	0.0359341	0.0186123	0.0140479	0.00554487	0.000519352	0	0	0	0	0	0	0	0	0	0	0	0.000547674	0.00631442	0.0219549	0.0568317	0.128514	0.180802	0.197541	0.224583	0.279144	0.35522	0.473389	0.643468	0.77599	0.821417	0.821651	0.825065	0.811958	0.805702	0.833952	0.847606	0.915822	1	0.91004	0.709861	0.578224	0.438196
0.553042	0.44314	0.305689	0.180128	0.10925	0.0878083	0.0656929	0.0392423	0.0183842	0.00719853	0.00270884	0.000671374	5.35667e-05	0.00193619	0.0226318	0.0717737	0.100469	0.102214	0.0991253	0.0926452	0.107136	0.127329	0.111896	0.0802032	0.0658591	0.0859227	0.117523	0.136647	0.138808	0.131996	0.140615	0.180455	0.258495	0.337909	0.361327	0.362844	0.376512	0.366145	0.353377	0.409945	0.51333	0.657407	0.804963	0.90875	0.986511	1	0.896711	0.737286	0.629021	0.59579
0.212698	0.124241	0.0680487	0.0461447	0.0452536	0.0309294	0.0094955	0.00144116	0.00110524	0.000497281	4.77226e-05	0	0	0	0	0	0	0	0	0	3.57462e-05	0.000456251	0.00178312	0.00355856	0.00627065	0.0115436	0.02039	0.0347688	0.0426145	0.0395182	0.0275221	0.0164648	0.0108853	0.00710177	0.00574163	0.00435601	0.0021811	0.002926	0.0133126	0.0377205	0.0757547	0.139046	0.257517	0.483629	0.803234	1	0.918296	0.705103	0.505534	0.341075
0.166577	0.166361	0.115916	0.0437639	0.015141	0.0142451	0.00782467	0.00260542	0.00065627	5.52094e-05	0	0	0	0	0	0	0	0	0	0	0	0	0	8.24138e-05	0.00132935	0.00775686	0.0229126	0.0406577	0.0517127	0.0495335	0.0335092	0.0478208	0.121606	0.226025	0.326677	0.426959	0.536822	0.642097	0.724965	0.772131	0.796722	0.805365	0.776373	0.72066	0.837203	1	0.806757	0.479677	0.269674	0.179541
0.169103	0.116315	0.0647985	0.0331731	0.0167038	0.00648883	0.00300593	0.00103618	9.50664e-05	0	0	0	0	0	0.000134821	0.00152381	0.00470416	0.00845745	0.0126489	0.00931515	0.004181	0.00423674	0.00367097	0.0032476	0.0115026	0.0395835	0.0814886	0.122997	0.17199	0.197395	0.158614	0.112258	0.0865616	0.0519417	0.0277916	0.0218835	0.0193394	0.0107038	0.00837348	0.0265447	0.0668645	0.146	0.325916	0.636112	0.939731	1	0.770893	0.507332	0.330343	0.227713
0.304849	0.191046	0.107755	0.0512661	0.0219628	0.00971968	0.00367492	0.0016246	0.00939962	0.0382189	0.0837011	0.122853	0.137689	0.123754	0.111521	0.162706	0.206515	0.215619	0.195467	0.155605	0.114131	0.0803988	0.0529069	0.0411999	0.0425959	0.0520145	0.0636549	0.0732556	0.0787396	0.0775569	0.0922963	0.138398	0.200473	0.232082	0.24305	0.259238	0.265361	0.255832	0.263046	0.305075	0.378059	0.468555	0.591327	0.72218	0.870575	1	0.943601	0.795853	0.640976	0.464752
0.0199029	0.0295189	0.0510446	0.0544665	0.0202485	0.00182862	0	0	0	0	0	0	0	0	0	0	0	0	0	0	0	0	0	0	0	0	0	0	0.0010366	0.0125662	0.0419803	0.0509633	0.0194239	0.00176458	0	0	0	0	0	0	0	0.000596599	0.0238632	0.222754	0.693552	1	0.882713	0.481282	0.151193	0.0302927
0.0346021	0.00419019	0.00170165	0.00336286	0.00153963	0.000147754	0	0	0	0	0	0	0	0	0	0	0	0	0	0	0	0	0	0	0	0	0	0	0	0	0.000786263	0.0091745	0.0281222	0.0305307	0.0110132	0.000981448	0.000759441	0.00822798	0.0235436	0.0531132	0.151213	0.267886	0.331505	0.491572	0.828331	1	0.806449	0.491588	0.282383	0.130807
0.634591	0.773759	0.67369	0.447792	0.283581	0.20897	0.146684	0.0740062	0.0191315	0.00181034	0.00349379	0.0111672	0.0128361	0.00476789	0.000429338	0	0	0	0	0	0	0	0	0	0	0	0	0	0	0	0	0	0	0	0.000406156	0.0047184	0.0144679	0.0201823	0.0530324	0.194863	0.416356	0.608914	0.765577	0.845711	0.967743	1	0.888523	0.750006	0.633377	0.548254
0.164894	0.0701592	0.0292079	0.0156884	0.0150462	0.0116925	0.0138605	0.00760976	0.00142566	8.44303e-05	0.000969813	0.0113741	0.0364442	0.0518968	0.0519337	0.060884	0.11539	0.206096	0.283279	0.33608	0.388531	0.420529	0.41515	0.377975	0.340247	0.330187	0.33468	0.343919	0.361125	0.35213	0.312898	0.261629	0.190853	0.107959	0.0755153	0.0848807	0.0891145	0.0979537	0.123406	0.198074	0.280422	0.38264	0.486553	0.645351	0.907723	1	0.907757	0.752285	0.542297	0.3241
0.317552	0.167036	0.0800748	0.0371185	0.0104361	0.000872777	0	0	0	0.000691712	0.00835282	0.0290996	0.0505124	0.0729941	0.104388	0.126316	0.126641	0.111456	0.0877731	0.0707453	0.0601706	0.0501236	0.0375545	0.0240932	0.0189644	0.0183677	0.0183178	0.0171998	0.0195232	0.032339	0.0377154	0.0337235	0.0268409	0.020517	0.0118423	0.00331863	0.000407972	0.00216832	0.0119298	0.0333164	0.0799581	0.191618	0.390247	0.675701	0.903595	1	0.962489	0.828142	0.683761	0.514617
0.117386	0.0601162	0.0263416	0.00931863	0.00501608	0.00866825	0.0137844	0.0172309	0.014962	0.0110201	0.0115198	0.0173838	0.0244772	0.0302194	0.0325088	0.0341165	0.0346192	0.0322454	0.0255219	0.0180179	0.0183318	0.0251213	0.0277226	0.0200439	0.0121058	0.0160651	0.0217514	0.0186787	0.0234756	0.0420963	0.073147	0.102311	0.103717	0.0772251	0.0589148	0.0489226	0.0470013	0.093835	0.212576	0.380631	0.584869	0.808978	0.937284	0.941883	0.96777	1	0.889688	0.646832	0.407794	0.219274
0.75081	0.535364	0.353274	0.21407	0.102998	0.0264244	0.00209248	0	0	0.000585659	0.00812775	0.0359267	0.0687847	0.0662125	0.0405048	0.0119771	0.00100586	0	0	0.00180931	0.0206837	0.0602507	0.0608992	0.0249534	0.0121799	0.0207527	0.0502246	0.0590528	0.0530031	0.105073	0.223525	0.28162	0.254324	0.198123	0.143551	0.0971772	0.0587922	0.0416345	0.0454748	0.0998849	0.228041	0.41549	0.641856	0.824341	0.960171	1	0.939456	0.908471	0.904503	0.918787
0.478257	0.278307	0.316798	0.457661	0.564297	0.445499	0.34062	0.3848	0.385842	0.344643	0.308666	0.312616	0.311487	0.306534	0.314933	0.399967	0.38772	0.350894	0.272284	0.143656	0.130035	0.273087	0.359614	0.294079	0.234761	0.21976	0.187248	0.133302	0.110635	0.12648	0.187835	0.347737	0.447666	0.412176	0.308452	0.235888	0.20755	0.185097	0.152096	0.124678	0.113738	0.102189	0.0723776	0.0844822	0.322011	0.798991	1	0.924472	0.849214	0.779632
0.145021	0.035144	0.00446131	0.000218645	0	0	0	0	0	0	0	0	0	0	0	0	0	0	0	0	0	0	0	0	0	0	0	0	0	0	0	0	0	0	0	0	0	0	0	0.000225786	0.00330615	0.0182054	0.0658077	0.196235	0.471212	0.820885	1	0.920713	0.680421	0.376796
0.613706	0.391751	0.296226	0.212834	0.131141	0.0956216	0.080841	0.0538702	0.0166757	0.00142067	0	0	0	0	0	0	0	0	0	0	0	0	0	0	0	0	0	0.000434999	0.0045328	0.00990054	0.0045328	0.0013379	0.0151988	0.0881993	0.222732	0.287552	0.249835	0.17785	0.089356	0.0336753	0.025181	0.0323846	0.0868424	0.241264	0.588755	0.924989	1	0.892872	0.865867	0.84483
0.456408	0.328899	0.255452	0.185842	0.125711	0.0813036	0.0564007	0.0406597	0.0224833	0.0122757	0.0128825	0.0150205	0.0176976	0.0203144	0.0210843	0.0220592	0.0227178	0.0199519	0.0166528	0.0201335	0.031904	0.0478241	0.0576701	0.0579585	0.0550499	0.0582417	0.068506	0.0893627	0.127335	0.17301	0.212059	0.236639	0.257411	0.275179	0.287074	0.305156	0.334833	0.361482	0.387389	0.421648	0.466348	0.54302	0.667301	0.806163	0.914653	0.990688	1	0.918462	0.785288	0.632627
0.286744	0.166318	0.116873	0.0476758	0.00910688	0.00217118	0.000591155	5.05348e-05	0	0	0	0	0	0	0	0	0	0	0	0	0	0	0	0	0.000128799	0.00143944	0.00394564	0.00355732	0.00114299	9.73292e-05	0	0	0	0	0	0	0	0	0	7.9507e-05	0.000828482	0.00193126	0.00766034	0.080549	0.357184	0.776979	1	0.942608	0.717121	0.49204
0.213076	0.12683	0.0871762	0.0464491	0.031772	0.05211	0.0911855	0.153276	0.221633	0.292564	0.360466	0.390715	0.36822	0.299975	0.217458	0.149855	0.0911948	0.044659	0.0189719	0.00909583	0.00422315	0.00107654	8.49118e-05	0	0	0	0	0	0	0	0	0.000103515	0.00145993	0.00666821	0.0136144	0.0155264	0.0153307	0.0153059	0.0135632	0.0105139	0.00827174	0.0126303	0.0381808	0.144522	0.440481	0.827546	1	0.908008	0.666668	0.400012
0.211396	0.135084	0.0669954	0.0220281	0.00415806	0.000284652	0	0	0	0	0	0	0	0	0	0	0	0	0	0	0	0.000219686	0.00238972	0.00604763	0.00457733	0.00141981	0.00174618	0.00407255	0.00302576	0.0011877	0.00135482	0.0027083	0.00166738	0.000358853	2.41426e-05	0	0.0032417	0.0354887	0.0916441	0.0732161	0.022214	0.00240568	0.00673891	0.0721229	0.312793	0.713006	1	0.945182	0.63227	0.35215
0.147248	0.0296874	0.00856659	0.00807996	0.00453989	0.0150321	0.0687183	0.161733	0.243305	0.302697	0.324287	0.329601	0.34314	0.360651	0.351877	0.293411	0.220104	0.157902	0.105632	0.0707879	0.0486619	0.036214	0.0280835	0.0231912	0.0205606	0.0168428	0.00920351	0.00240044	0.000189435	0.000142971	0.00148979	0.003254	0.00148979	0.000142971	0	0	0	0	9.34484e-05	0.00140818	0.00747268	0.0232614	0.0768557	0.254512	0.564489	0.842941	1	0.948671	0.720765	0.416711
0.0302864	0.01825	0.0309316	0.0612062	0.0958665	0.121386	0.114801	0.0974236	0.086765	0.0883009	0.0929269	0.107553	0.114952	0.0952134	0.0681066	0.0509318	0.0405199	0.0311145	0.0218641	0.0146632	0.00939781	0.00686547	0.00578664	0.00368369	0.00109934	0.000453036	0.00304626	0.00816677	0.00960218	0.0091547	0.00859988	0.00537816	0.00152041	0.00012408	0	0	0	0	0	4.24949e-05	0.00102766	0.011045	0.0681037	0.251985	0.581742	0.899754	1	0.783909	0.396476	0.122861
0.188084	0.123682	0.0848177	0.0537393	0.0384181	0.0294884	0.0222139	0.0193604	0.0119771	0.00375319	0.00051122	6.698e-05	0.000630296	0.00292329	0.00471645	0.00205229	0.000941438	0.00359384	0.00827593	0.00968109	0.00505371	0.00110768	7.79427e-05	0	0	0	6.36513e-05	0.000782955	0.00269593	0.00338746	0.00158371	0.00305381	0.00715978	0.00491852	0.00122311	9.11957e-05	0	0.00021179	0.002255	0.00532146	0.00330149	0.000847075	0.00578153	0.0671785	0.32319	0.763597	1	0.848855	0.542807	0.313438
0.120163	0.0756971	0.0778457	0.0873755	0.087903	0.0773451	0.0604747	0.0514783	0.0404	0.0285377	0.0140591	0.00338693	0.000256821	0	0	0	0	0	0	0.000191509	0.00217923	0.00627247	0.00617557	0.00210525	0.000183656	0	0	6.6383e-05	0.000941735	0.00436809	0.00900848	0.00840852	0.00287659	0.000252066	0	0	0	0	0	0	5.40169e-05	0.00097233	0.0119084	0.0912167	0.327339	0.689637	1	0.960172	0.628998	0.281278
0.0673087	0.0150931	0.00985137	0.0168345	0.0297094	0.0388158	0.0433067	0.0399841	0.0396827	0.0455778	0.0546155	0.0705968	0.0760155	0.0599747	0.0449195	0.0414478	0.0506348	0.0565693	0.0534762	0.0415733	0.0295412	0.0189305	0.00818719	0.00178058	0.000128171	0	0	0	0	0	0.000128025	0.00133405	0.00291383	0.00133405	0.000128025	0.000277248	0.0041052	0.0193528	0.0346318	0.0239481	0.015607	0.0322892	0.0868463	0.243667	0.571205	0.867579	1	0.892038	0.567854	0.249098
0.485119	0.45697	0.501957	0.367583	0.282925	0.201376	0.155384	0.118298	0.0476303	0.00787038	0.000440518	0	0	0	0	0	0	0.00110677	0.0122318	0.0331881	0.0351436	0.0305006	0.0520075	0.134169	0.233118	0.347507	0.442869	0.446708	0.446039	0.508642	0.567982	0.657831	0.691326	0.546406	0.38139	0.212633	0.1095	0.127836	0.202945	0.288696	0.328118	0.327189	0.289572	0.283331	0.54651	0.924219	1	0.885993	0.777355	0.64063
0.11093	0.0223243	0.00154057	0	0	0	0.000123522	0.00168456	0.0069527	0.0103327	0.00426488	0.00123016	0.00878687	0.0200956	0.0111735	0.00197562	0.000109681	0	0	0	0	0	0	0	0	0	0	0	0	0	0	0	0	0	0	0	0	0.00105174	0.0149303	0.072466	0.185269	0.312754	0.403164	0.468004	0.617709	0.862051	1	0.836989	0.532425	0.28768
0.474088	0.362083	0.236846	0.182029	0.170321	0.141646	0.122502	0.131757	0.153441	0.203525	0.254067	0.232158	0.182659	0.145263	0.129649	0.131142	0.129138	0.123651	0.134457	0.156713	0.166981	0.164816	0.1593	0.141186	0.122131	0.109386	0.0852667	0.0562801	0.0380761	0.0356146	0.0422777	0.0579362	0.0639164	0.0517855	0.0283914	0.00883261	0.00572337	0.0216855	0.0605789	0.14473	0.291643	0.451342	0.591358	0.728127	0.866447	0.977153	1	0.903306	0.735212	0.560667
0.454609	0.379304	0.236667	0.0952843	0.0246529	0.00477749	0.0038083	0.0040603	0.00149487	0.000134192	0.00154777	0.0181785	0.0565929	0.0627954	0.0229136	0.00205042	0	0	0	0.0029953	0.0339286	0.100317	0.133789	0.127517	0.0703791	0.0496554	0.0696793	0.0988705	0.211875	0.445397	0.604573	0.627303	0.54688	0.381274	0.171325	0.0445611	0.0101591	0.0132117	0.0151481	0.00573541	0.000964845	0.00103456	0.00797919	0.0941803	0.39428	0.812087	1	0.884745	0.727736	0.573186
0.694852	0.553348	0.426592	0.333049	0.246029	0.154831	0.0880709	0.0492255	0.0297433	0.0221569	0.0178273	0.0190666	0.0303021	0.0491756	0.0684202	0.085413	0.105992	0.126811	0.136986	0.137934	0.133904	0.124146	0.120353	0.113116	0.0999374	0.090708	0.0935907	0.104742	0.107135	0.0947686	0.0731215	0.0568267	0.0422883	0.0311934	0.0235709	0.0188005	0.0176162	0.0117406	0.00545464	0.00663852	0.0152999	0.0311883	0.0608868	0.133853	0.333954	0.665225	0.927275	1	0.935959	0.826787
0.639246	0.511115	0.39825	0.293484	0.218074	0.167669	0.138139	0.0787402	0.0207755	0.00164154	0	0	0	0	0	0	0	0	0	0	0	0	0	0	0	0	0	0	0	0	0	0	0	0.00115896	0.0120766	0.0263778	0.0120766	0.00115896	0	0	0	0	0.00314896	0.0384001	0.147527	0.368561	0.743098	1	0.976483	0.815257
0.101337	0.00741755	0	0	0	0	0	0	0	0	0	0	0	0	0	0	0	0	0	0	0	0	0	0	0	0.00203059	0.0270282	0.116899	0.260811	0.360838	0.371471	0.394594	0.354706	0.276512	0.217241	0.158693	0.0872327	0.0569052	0.0260284	0.0669531	0.251826	0.455986	0.503603	0.441785	0.414396	0.541479	0.793633	1	0.893424	0.443496
0.332102	0.297845	0.31165	0.256816	0.186692	0.145827	0.125589	0.114635	0.0873994	0.124132	0.188948	0.17406	0.161048	0.22851	0.413535	0.528258	0.543138	0.531545	0.524862	0.528854	0.501833	0.428668	0.367464	0.463807	0.796928	0.900622	0.664927	0.427317	0.29183	0.34694	0.396734	0.36378	0.297493	0.245317	0.206366	0.159576	0.135505	0.181156	0.280545	0.304824	0.370937	0.476688	0.57627	0.678676	0.747422	0.856345	0.963721	1	0.942292	0.631495
0.492552	0.374498	0.242069	0.111081	0.0460286	0.0248301	0.0114637	0.00262987	0.000193617	0	9.11207e-05	0.00103499	0.00296469	0.00289516	0.000981908	8.54863e-05	0	0	0	0.000227277	0.00236828	0.00517281	0.00236828	0.000227277	0	0	0	0	0	0	0	0	0.000204631	0.00268086	0.0105861	0.0168336	0.0107614	0.0027648	0.000212686	0	0.000478752	0.0100143	0.0738403	0.243264	0.45739	0.670771	0.897247	1	0.940894	0.739396
0.839222	0.81224	0.77605	0.788367	0.861648	0.906652	0.658455	0.287992	0.0790155	0.0133161	0.000874319	0	0	0	0	0	0	0	0	0	0	0	0	0	0	0	0	0.000256088	0.0026685	0.00582854	0.0026685	0.000256088	0	0	0	0	0	0	0	0	0.00139867	0.0151455	0.0469368	0.143031	0.445019	0.785067	0.935288	1	0.980022	0.889162
0.220692	0.0887144	0.0329466	0.0110877	0.00771755	0.00649899	0.00737226	0.00444739	0.00333752	0.00139577	0.000133948	0.000105624	0.00110063	0.002404	0.00110063	0.000105624	0	0	0	0	0	0	0	0	0	0.000754241	0.00926897	0.033745	0.0625508	0.0930685	0.134506	0.159771	0.1292	0.0817018	0.0438744	0.0162615	0.00314843	0.000212486	0	0	0	0.000122044	0.00214174	0.0167072	0.0858948	0.292913	0.665241	1	0.947544	0.552742
0.286404	0.0675872	0.00612593	0.000129823	0	0	0	0	0	0	0	0	0	0	0	0	0	0	0	0	0	0	0	0	0	0.00029416	0.00306521	0.00669504	0.00306521	0.00029416	0.00013354	0.0018181	0.00748443	0.0117301	0.011973	0.0240168	0.0321995	0.0303074	0.0348966	0.059151	0.103738	0.168782	0.286354	0.397847	0.44739	0.531504	0.778062	1	0.924885	0.635313
0.0884544	0.0221198	0.00531924	0.00101357	0.000395655	0.00115952	0.00154204	0.00116138	0.0038414	0.0115913	0.017289	0.0137201	0.00912145	0.00536457	0.00158738	0.000133227	0	0	0	0	0	0	0	2.96461e-05	0.000655661	0.00480725	0.0141935	0.0220741	0.0253812	0.0260049	0.026506	0.0254197	0.0208542	0.0152084	0.0100219	0.00573299	0.00171866	0.000145803	0.000182671	0.00254554	0.0128498	0.0431976	0.123272	0.275106	0.474561	0.721812	0.977385	1	0.668524	0.290091
0.075289	0.0173922	0.00382794	0.000308578	0	0	0	0.000147296	0.00153486	0.00335245	0.00153486	0.000147296	0	0	0	0	0	0	0	0	0	0	0	0	0	0	0	0	0.000393282	0.00456363	0.0138342	0.0150283	0.0059748	0.000799959	3.20927e-05	0	0	0	0	0	0	0.000407344	0.00714237	0.0509342	0.2086	0.515613	0.850686	1	0.720063	0.297307
0.50019	0.344712	0.312262	0.403365	0.547841	0.501755	0.300078	0.143312	0.0609525	0.0193369	0.00348121	0.000228684	0	0	0	0	0	0	0	0	0	0	0	0	0.000172987	0.00285967	0.0159462	0.0368743	0.04146	0.0348579	0.0272583	0.0162734	0.0444999	0.126799	0.177985	0.162998	0.115446	0.061333	0.0483202	0.0718909	0.115802	0.149487	0.151422	0.155251	0.292538	0.623259	0.902096	1	0.999892	0.827657
0.627795	0.558252	0.501131	0.410658	0.312815	0.232616	0.181534	0.15864	0.148334	0.136018	0.135049	0.130814	0.120827	0.126452	0.125154	0.122042	0.141044	0.211991	0.315787	0.424377	0.52686	0.548324	0.511708	0.46049	0.413789	0.331513	0.244108	0.153449	0.0881412	0.0755466	0.0676671	0.0456241	0.025501	0.0109694	0.00268479	0.00148745	0.00360119	0.00439997	0.00526086	0.0122125	0.0441104	0.126544	0.285446	0.492815	0.678787	0.816983	0.909378	1	0.949273	0.77061
0.634505	0.44193	0.306881	0.217855	0.151591	0.119777	0.102943	0.0791033	0.0485531	0.0147628	0.00142123	0.00173449	0.00378847	0.00173449	0.000166454	0	0	0	0	0	0	0.000408663	0.0050794	0.0179666	0.0240926	0.0114708	0.00196873	0.000110142	0	0	0	0.00197297	0.022461	0.0661075	0.0788517	0.0613455	0.0511553	0.0747928	0.102747	0.130047	0.180655	0.313828	0.505749	0.60074	0.604031	0.653579	0.814195	1	0.952814	0.799664
0.560548	0.320536	0.164234	0.0949468	0.073601	0.0621743	0.0524026	0.0460691	0.0395894	0.0325082	0.0265131	0.0208581	0.0143445	0.0107786	0.0287915	0.0721503	0.0968823	0.103007	0.108342	0.113467	0.107439	0.0906148	0.0745345	0.0555164	0.036004	0.0268698	0.0252115	0.0313238	0.0431357	0.0503132	0.0470014	0.050121	0.0586706	0.0606342	0.0578762	0.0629919	0.0610317	0.0586602	0.0806219	0.15154	0.313108	0.495545	0.611936	0.654715	0.681713	0.776198	0.93305	1	0.955094	0.8035
0.464849	0.138144	0.026328	0.00600151	0.00171187	0.000154057	0	0	0.000227676	0.002806	0.00969965	0.0122401	0.00474544	0.000433557	0.000518128	0.00539902	0.0117925	0.00539902	0.000518128	0	0	0	0	0	0	0	0	0	0.000204791	0.00249932	0.011757	0.0447211	0.0788686	0.0346373	0.00328898	0	0	0	0	0	0	0	0	0.000493519	0.00959457	0.0687659	0.250167	0.611349	1	0.914205
0.29421	0.0566764	0.00376996	0	0	0	0	0	0	0	0	0	0	0	0	0	0	0	0	0	0	0	0	0	0	0	0	5.15447e-05	0.000609497	0.00192746	0.00218467	0.000805852	7.23887e-05	0	0	0	0	0	0	0	0	0	0.00113221	0.0174459	0.0986904	0.304449	0.589831	0.851369	1	0.73579
0.766772	0.63788	0.496423	0.33426	0.193485	0.104243	0.0467476	0.0138375	0.0061536	0.00241061	0.000231339	0	0	0	0	0	0.000395057	0.00623616	0.0331426	0.0758542	0.0919685	0.0893317	0.0803022	0.067518	0.0660988	0.0822641	0.0906046	0.067836	0.0466896	0.0378913	0.029244	0.0181882	0.0138408	0.0210256	0.0226867	0.0202962	0.0144066	0.00700001	0.00568599	0.00784094	0.00471077	0.0086172	0.0192281	0.0340561	0.104235	0.266876	0.51584	0.820766	1	0.926185
0.894832	0.716884	0.551088	0.392096	0.282686	0.226406	0.180119	0.149252	0.116608	0.083628	0.0766061	0.0640515	0.0363088	0.0150143	0.0113561	0.0205126	0.0241287	0.0124147	0.00263157	0.000180488	0.000377662	0.0048024	0.0180996	0.0290043	0.0253885	0.0237386	0.0333588	0.0508051	0.0579706	0.04388	0.0328319	0.034466	0.0271516	0.0179986	0.0254228	0.032349	0.0211876	0.0270967	0.107221	0.27042	0.456939	0.609499	0.710701	0.806663	0.879925	0.904332	0.938824	0.970212	1	0.998474
0.678143	0.368871	0.149937	0.0469553	0.00905389	0.000631777	0	0	0	0	0	0	0	0	0	0	0	0	0	0	0	0	0	0	0	0	0.00089493	0.0122115	0.0554232	0.127991	0.155735	0.0822549	0.0311155	0.0263094	0.0108465	0.00102294	0	0	0.0014206	0.014803	0.032567	0.0190287	0.0306206	0.108796	0.271092	0.529988	0.808391	0.950975	1	0.913834
0.821026	0.671922	0.527786	0.400656	0.286047	0.189846	0.111556	0.0515463	0.0130917	0.00103652	0	0	0	0	0	0	0.000147387	0.00176319	0.00575708	0.00730318	0.00622805	0.010359	0.0126316	0.0078493	0.00910946	0.0187914	0.0239831	0.0286626	0.0350241	0.0429808	0.0557309	0.0859666	0.125151	0.140322	0.13897	0.132188	0.144134	0.166247	0.15643	0.121844	0.0891902	0.074458	0.084925	0.139314	0.27449	0.496224	0.741413	0.921174	1	0.955281
0.836412	0.629153	0.408914	0.201862	0.079906	0.0325977	0.0109771	0.00401815	0.00171704	0.000492061	0.00143978	0.0030924	0.00141581	0.000135871	0	0	0	0	0	0	0	0	0	0	0	0	0	0.000304088	0.00316867	0.006921	0.00385889	0.00759513	0.0167383	0.00943959	0.00171911	9.87389e-05	0	0	0.000789185	0.0119657	0.0605796	0.134532	0.161192	0.166219	0.238046	0.469864	0.774333	0.94936	1	0.963962
0.666816	0.333576	0.131538	0.0529496	0.0344189	0.02451	0.0140178	0.0161678	0.0230306	0.0233762	0.0125855	0.00300102	0.000223837	0	0	0	0	0	0	0	0	0	0	0	0	0	0	0	0.000119676	0.00124705	0.00272382	0.00177231	0.00726659	0.0304964	0.0551547	0.0441597	0.0156956	0.0037793	0.00828149	0.022449	0.0400167	0.062573	0.0789526	0.0569401	0.0940248	0.261099	0.508042	0.780162	1	0.980119
0.740365	0.619896	0.576403	0.491869	0.343975	0.210983	0.130458	0.0637523	0.0244452	0.0174951	0.0360562	0.040736	0.0307924	0.0294949	0.0168864	0.00396965	0.000289277	0	0	0	0	0	0.000248444	0.00258885	0.00565457	0.00270288	0.001779	0.00666516	0.014214	0.015112	0.00557551	0.000502208	0.000232131	0.00241886	0.00536994	0.00332198	0.00220472	0.000903118	0.000156319	0.00072576	0.00158521	0.00138988	0.0113813	0.072268	0.242082	0.499591	0.750327	0.937773	1	0.936053
0.477247	0.264158	0.216209	0.199122	0.196699	0.169744	0.147515	0.12352	0.0872177	0.0504433	0.0284776	0.0158862	0.00828127	0.00244652	0.000207714	0	0	0	0	0	0	0	0.000291482	0.0039667	0.0171521	0.03368	0.038278	0.0389761	0.0436862	0.0451505	0.0374913	0.0423312	0.0607324	0.0584818	0.0390425	0.030002	0.0233853	0.00953938	0.0064535	0.0223965	0.0626934	0.132888	0.209388	0.306144	0.43898	0.575231	0.762675	0.956258	1	0.819948
0.524327	0.180439	0.0683914	0.0202656	0.00176844	0	0	0	0	0	0	0	0	0	0	0	0	0	0	0	0	0	0	0	0	0	0	0	0	0	0	0	0	0	0	0	0	0	0	0	0	0	0	0.00375337	0.0484479	0.201033	0.465067	0.780001	1	0.952705
0.684512	0.398603	0.217981	0.128763	0.0878392	0.073638	0.0693574	0.0681351	0.0593519	0.037135	0.0186429	0.0081734	0.00208557	0.000166217	0	0	0	0	0	0	0	0	0	0.000349833	0.00510729	0.0250713	0.0581163	0.0767482	0.0725919	0.0603415	0.0565176	0.0647704	0.0753823	0.0700843	0.0638365	0.0866336	0.126652	0.136798	0.116992	0.0981053	0.100437	0.124623	0.181214	0.248776	0.292554	0.345614	0.526407	0.809691	1	0.927962
0.821643	0.626775	0.399135	0.20045	0.0803461	0.0250634	0.00530684	0.000703389	0.000990884	0.00459549	0.0100571	0.0113542	0.00824801	0.00656281	0.0065578	0.0072058	0.00786334	0.00687953	0.00600585	0.0052185	0.00467926	0.00350242	0.00235824	0.00387211	0.00612639	0.00501698	0.00196108	0.000356367	0.000219823	0.000618427	0.00250025	0.00858001	0.0135572	0.010705	0.00519442	0.00280003	0.00778735	0.0211517	0.0381939	0.0596069	0.10678	0.188017	0.305363	0.449896	0.611362	0.768174	0.888261	0.979828	1	0.950071
0.641259	0.36691	0.18717	0.0762795	0.0251743	0.00670407	0.0144608	0.0352063	0.0259596	0.00699678	0.000547049	0	0	0	0	0	0	0	0	0	0	0	0	0	0	0	0.00156046	0.0173635	0.0470109	0.0413678	0.0130555	0.00110315	0	0	0	0	0	0	0	0	0	0	0.00369695	0.0492677	0.209585	0.435551	0.573821	0.722371	1	0.969509
0.485508	0.194915	0.0800342	0.0408142	0.0119798	0.00100848	0	0	0	0	0	0	0	0	0	0	0	0	0	0	0	0	0	0	0	0	0	0	0	0	0.00234477	0.0275436	0.0889454	0.132562	0.157563	0.197175	0.227389	0.204045	0.145287	0.118806	0.131744	0.140513	0.135734	0.0902333	0.0736424	0.135503	0.338083	0.723116	1	0.857466
0.919452	0.77755	0.520371	0.253136	0.112584	0.0551535	0.0248462	0.00650441	0.000525115	0	0	0	0	0	0	0	0	0	0	0	0	0	0	0	0.000164492	0.00203973	0.00713753	0.00912659	0.0035582	0.000701186	0.00472849	0.0182676	0.0362179	0.0496931	0.067459	0.12946	0.247317	0.39304	0.468607	0.418469	0.324657	0.289489	0.325279	0.335034	0.370188	0.512917	0.725005	0.913366	1	0.984258
0.823345	0.556011	0.308326	0.163877	0.0928046	0.0595084	0.036822	0.0285451	0.0258715	0.0167612	0.00497894	0.000416348	0	0	0	0	0	0	0	0	0	0	0	0	0	0	0	0	0	0	0	0	0	0	0	0	0	0	0	7.72895e-05	0.00100971	0.00564936	0.0281281	0.0899494	0.153913	0.22627	0.476524	0.810225	1	0.996357
0.592114	0.411443	0.290693	0.202211	0.132932	0.0911856	0.0544881	0.0289157	0.0208004	0.0250504	0.052045	0.0684222	0.0707042	0.06231	0.0561343	0.0482679	0.0402112	0.0408233	0.0491964	0.0767755	0.138291	0.217298	0.326271	0.419187	0.483323	0.541942	0.593942	0.62619	0.627701	0.588285	0.517903	0.466451	0.47418	0.501833	0.515679	0.471799	0.366574	0.304985	0.282396	0.289393	0.302228	0.310037	0.32356	0.329817	0.332258	0.424771	0.631931	0.901749	1	0.81653
0.869049	0.747267	0.62216	0.454958	0.314865	0.234839	0.17668	0.136872	0.11106	0.0884999	0.0606732	0.0292335	0.0107496	0.00883407	0.00628999	0.0139346	0.0328883	0.0391978	0.0284682	0.0281469	0.0315619	0.0397014	0.0557204	0.0624257	0.0845431	0.140328	0.187165	0.254377	0.336083	0.332223	0.325384	0.354398	0.346549	0.309668	0.29515	0.3251	0.307228	0.212346	0.120576	0.0904805	0.135508	0.137668	0.130645	0.263933	0.500695	0.732444	0.883462	0.951978	1	0.984792
0.765181	0.775549	0.710842	0.594486	0.572881	0.560077	0.474759	0.369563	0.270987	0.181412	0.118509	0.0706094	0.0326853	0.0131346	0.00976204	0.00393097	0.000477538	0.00111596	0.00295961	0.0070095	0.0174815	0.0245743	0.0318743	0.0358028	0.0316928	0.0159487	0.00363356	0.000264508	0	0	0.000237696	0.00270442	0.00790098	0.00890423	0.00615137	0.010164	0.0210822	0.0179685	0.0168223	0.0205211	0.0406113	0.0670931	0.080263	0.100869	0.229478	0.418051	0.622886	0.901131	1	0.875664
0.908231	0.639619	0.302725	0.114374	0.0737933	0.0782441	0.185709	0.350044	0.369078	0.302218	0.25044	0.215777	0.180273	0.17203	0.209357	0.243659	0.224869	0.181728	0.16286	0.148302	0.100254	0.0453032	0.0109147	0.000841063	0	0	0	0	0.00422552	0.0501586	0.163723	0.224653	0.180448	0.114711	0.0568638	0.0203328	0.00436835	0.000323862	0.0011168	0.0174501	0.0898431	0.194192	0.265097	0.392132	0.44307	0.52137	0.788773	0.92122	0.988487	1
0.875863	0.717064	0.615675	0.550248	0.466963	0.381277	0.303646	0.237391	0.196369	0.139703	0.0885806	0.0647014	0.0556125	0.0376947	0.0459543	0.0663868	0.0663323	0.0504064	0.0230417	0.00492962	0.000346966	0	0	0	0	0	0	0	0	0	0	0	0.000461237	0.0048062	0.0104977	0.00519378	0.00542156	0.0184252	0.0255321	0.015373	0.0141963	0.0240255	0.0653282	0.0968753	0.140122	0.354444	0.633198	0.77834	0.927789	1
0.677649	0.228114	0.0388311	0.00466731	0.00554331	0.00383537	0.00103273	0.000808158	0.00160764	0.00122349	0.00592885	0.0199584	0.0310816	0.0305842	0.0193657	0.00568585	0.000473785	0	0	0	0	0	0	0	0.00030358	0.00523497	0.0316028	0.085839	0.127926	0.134822	0.122696	0.103842	0.0627219	0.0339644	0.0107927	0.000947628	0	0	0.000171367	0.00264856	0.0130852	0.0234951	0.0152065	0.0156058	0.0282292	0.026648	0.0911622	0.31126	0.689397	1
0.764005	0.489379	0.381829	0.38435	0.400628	0.407804	0.402173	0.358242	0.319336	0.24434	0.20629	0.186326	0.145739	0.190695	0.230438	0.182735	0.143763	0.0863646	0.0357756	0.00873854	0.000689939	0	0	0	0	0	0	0	0	0	0	0	0	0	0	0	0	0	0	0	0.000254696	0.00265399	0.00600505	0.00756403	0.0396537	0.142771	0.340666	0.639341	0.913579	1
0.882647	0.680346	0.501429	0.350479	0.281204	0.299765	0.314473	0.286981	0.225679	0.184148	0.135709	0.0855827	0.0709276	0.0797667	0.0799383	0.0827812	0.110053	0.128756	0.0893297	0.0313778	0.00494762	0.000276589	0	0	0	0	0	0	0	0	0	0	0	0	0	0.00183507	0.0237839	0.0933518	0.160543	0.168118	0.216831	0.325459	0.376543	0.330111	0.303704	0.406271	0.586105	0.753527	0.919041	1
0.79892	0.534233	0.36024	0.270913	0.217586	0.180888	0.155189	0.134298	0.11103	0.0827885	0.0591176	0.0410278	0.0241534	0.0108047	0.0051104	0.00391053	0.0031081	0.00192986	0.00264243	0.00302803	0.00236629	0.000805614	7.11717e-05	0	0	0	0	0.000459437	0.00522099	0.0162421	0.0294284	0.051682	0.0673782	0.0747368	0.0831657	0.0858117	0.0795363	0.0792753	0.101804	0.144695	0.206186	0.278973	0.349869	0.417584	0.475281	0.541422	0.663743	0.82026	0.968566	1
0.744407	0.405627	0.199508	0.115552	0.132579	0.119444	0.0825141	0.0378983	0.00842622	0.000609307	0	0	0	0	0	0	0	0	0	0	0	0	0	0	0	0	0	0	0.000443053	0.0142556	0.119227	0.322592	0.386867	0.342348	0.260845	0.179284	0.11651	0.0780246	0.0594775	0.042003	0.0169856	0.00318176	0.00566092	0.058956	0.265554	0.626231	0.857428	0.822783	0.895676	1
0.755291	0.486529	0.31045	0.200616	0.135332	0.0950672	0.0592825	0.0323314	0.0212848	0.0103306	0.00766396	0.0101746	0.0344791	0.115851	0.26961	0.39132	0.423125	0.356551	0.24252	0.1619	0.148521	0.126823	0.068013	0.0270734	0.0113597	0.00372206	0.00704078	0.020188	0.0264224	0.0234806	0.0108299	0.00213057	0.000139143	0	0	0	0	0	0	0	0	0	0.00178423	0.0321029	0.196885	0.500158	0.646643	0.695407	0.893202	1
0.687066	0.293246	0.118786	0.0487242	0.0243516	0.00833043	0.000758162	0	0	0	0	0	0	0	0	0	0	0	0	0	0	0	0	0	0	0	0	0	0	0	0	0	0	0	0	0	0	0	0	0	0	0	0	0.000626185	0.0113484	0.0699395	0.190999	0.392101	0.786989	1
0.762405	0.526091	0.353187	0.268971	0.207548	0.164521	0.150151	0.129916	0.16414	0.225794	0.260844	0.271255	0.254537	0.209282	0.213634	0.243211	0.247399	0.222842	0.209398	0.21143	0.188346	0.134806	0.0846924	0.0418006	0.0130275	0.0125427	0.0403772	0.102234	0.181407	0.240087	0.287353	0.399588	0.528502	0.608134	0.625156	0.621721	0.706146	0.838812	0.946518	0.985645	0.989738	0.921839	0.772613	0.636056	0.589728	0.673781	0.861711	0.953866	0.998984	1
0.948234	0.882693	0.765046	0.620191	0.482841	0.358578	0.251852	0.17263	0.115031	0.083226	0.0849698	0.0887786	0.0633289	0.0280853	0.00646163	0.000484452	0	0	0	0	0	0	0.000264979	0.00286065	0.00706776	0.00502587	0.00130185	9.95053e-05	0	0	0	0	0	0	0	0	0	0	0.0013656	0.0167022	0.0617013	0.126211	0.195576	0.22557	0.239722	0.287639	0.406397	0.651517	0.912727	1

## Sheet: Transient HeatMap
1	0.990591	0.869374	0.741123	0.655347	0.578707	0.474608	0.354869	0.245288	0.179542	0.202542	0.240695	0.231901	0.195538	0.157544	0.130002	0.108982	0.0876736	0.0581761	0.0345403	0.0218479	0.0163419	0.0195903	0.0264797	0.0197727	0.0118726	0.00836573	0.00699654	0.00689305	0.00709417	0.00437214	0.00117535	9.3257e-05	0.000119266	0.00144701	0.0048426	0.00589103	0.00224739	0.00020423	0	0	3.61206e-05	0.000564153	0.00450872	0.0284129	0.113172	0.288905	0.508453	0.694234	0.876264
1	0.794678	0.519205	0.303603	0.153818	0.0749742	0.0337237	0.00875573	0.00188669	0.00500519	0.00751934	0.00311507	0.000290608	0	0	0.000898644	0.0106516	0.0353748	0.0546763	0.0519119	0.0242471	0.00529589	0.00556441	0.0150337	0.0147743	0.00582322	0.00377762	0.0153315	0.0365504	0.0305627	0.0112942	0.00190276	0.000190425	0.00410625	0.0371396	0.085575	0.0551744	0.0127426	0.000905173	0	0	8.03917e-05	0.000954503	0.00317212	0.0048019	0.00473314	0.0183557	0.147296	0.495532	0.87176
1	0.919242	0.77364	0.682935	0.648635	0.741896	0.894251	0.890088	0.654118	0.393255	0.220354	0.140291	0.0924925	0.0647268	0.0644237	0.0371773	0.0108813	0.030759	0.147153	0.349583	0.550234	0.703919	0.65029	0.568566	0.631217	0.716983	0.610111	0.395003	0.257776	0.148356	0.05386	0.00995359	0.000650593	0	0	0	0	0	0	0.00147554	0.0155385	0.0352819	0.0216415	0.0421654	0.202306	0.478213	0.622192	0.66241	0.828378	0.994803
1	0.997049	0.794439	0.571175	0.514337	0.438345	0.327808	0.223617	0.138568	0.0759874	0.0353648	0.0137927	0.00931239	0.0037389	0.000353789	0	0	0	0.000548482	0.00579965	0.0133622	0.00763474	0.00142726	8.43338e-05	8.0919e-05	0.000843195	0.00231602	0.00604888	0.0136193	0.010934	0.00321746	0.000263252	0	0	0	0	0	0	0	0	0.000366029	0.0049852	0.0209353	0.0346521	0.0217081	0.00782822	0.0304546	0.115021	0.29652	0.664709
1	0.989791	0.827854	0.653137	0.558793	0.578536	0.622452	0.585092	0.480409	0.333376	0.208317	0.135634	0.0909994	0.0527165	0.029112	0.0188825	0.010377	0.00285058	0.000231306	0	0	3.06661e-05	0.00107213	0.009032	0.0231612	0.0254437	0.022098	0.0144083	0.00894135	0.0065436	0.00338058	0.0013692	0.00592945	0.0147462	0.0109736	0.00322177	0.00301375	0.00917014	0.0156625	0.0306457	0.0723298	0.140054	0.21434	0.280384	0.340687	0.400138	0.479632	0.589902	0.723445	0.874239
1	0.887491	0.71237	0.55488	0.37946	0.252665	0.171217	0.102425	0.043426	0.00974299	0.000720233	0	0	0	0	0	0	0	0	0	0	0	0	0	0	0	0	0	0	0	0	0	0	0.00177517	0.0200828	0.0584534	0.0717704	0.0668697	0.057277	0.0548033	0.0647159	0.0657142	0.0528182	0.0423353	0.0264999	0.00778039	0.00123697	0.0259335	0.245202	0.741685
1	0.927491	0.760116	0.524527	0.317729	0.1531	0.0624007	0.0268595	0.00738615	0.00156589	0.0108681	0.0319705	0.0364353	0.0220562	0.00829289	0.0119428	0.0217139	0.025812	0.0534237	0.0772848	0.0654514	0.0428326	0.0283854	0.0151147	0.00403967	0.000323775	0	0.000207084	0.0026059	0.00938183	0.0123551	0.00487571	0.000448034	0	0	0.00168988	0.0195776	0.0599515	0.0728326	0.0469764	0.0180892	0.00776554	0.0169024	0.063766	0.191449	0.345836	0.4887	0.652252	0.808207	0.932467
1	0.844418	0.642983	0.529723	0.418455	0.313199	0.192996	0.0839061	0.0260251	0.00510929	0.0021185	0.0197408	0.055247	0.0517864	0.0170989	0.00147269	0	0	0.00108561	0.0138507	0.0533673	0.0927265	0.0843659	0.0399016	0.00877964	0.00134803	0.00947866	0.0395476	0.0805384	0.109646	0.132602	0.158929	0.178919	0.166846	0.195208	0.167792	0.0833799	0.0305479	0.0269474	0.0542585	0.113704	0.148659	0.161091	0.182028	0.208119	0.254837	0.294317	0.392573	0.579165	0.861932
1	0.881572	0.5915	0.38077	0.261421	0.226806	0.267219	0.21809	0.121424	0.0694452	0.0604202	0.0553445	0.0319976	0.0124002	0.00292495	0.000228483	0	0.000178859	0.00186376	0.00442647	0.00585797	0.0112776	0.0102679	0.00335997	0.000894643	0.00644779	0.0159152	0.0184629	0.0330078	0.0451644	0.0388233	0.0250656	0.00791849	0.000683776	0.000136217	0.00141942	0.0031003	0.00141942	0.000136217	0	0	0.000113131	0.00145189	0.00542002	0.00739328	0.00330334	0.0118289	0.106117	0.371267	0.732283
1	0.954805	0.807356	0.659028	0.514965	0.449972	0.454119	0.452643	0.361002	0.231554	0.160792	0.159641	0.150827	0.143069	0.137462	0.117962	0.108964	0.119731	0.139181	0.119199	0.0752902	0.0589172	0.0853053	0.119568	0.146334	0.149221	0.140664	0.13922	0.132341	0.147767	0.156742	0.151052	0.142989	0.142637	0.203524	0.247333	0.305821	0.415948	0.524749	0.632609	0.738593	0.77557	0.700459	0.656462	0.655161	0.642275	0.62123	0.602269	0.68696	0.862303
1	0.966777	0.72484	0.617153	0.517967	0.373358	0.193126	0.0726455	0.064875	0.0650448	0.0502658	0.12288	0.218414	0.165615	0.0492196	0.00406983	0	0	0	0	0	0	0	0	0	0	0	0	0	0	0	0.00414233	0.052436	0.201256	0.371862	0.445075	0.423149	0.368531	0.35064	0.350172	0.320939	0.23917	0.204059	0.329281	0.496171	0.503982	0.402757	0.220568	0.168678	0.488097
1	0.768836	0.498304	0.311113	0.21207	0.109785	0.055131	0.0665299	0.0806221	0.0920262	0.0761265	0.0480399	0.0339788	0.0220119	0.0165187	0.0190038	0.0100131	0.00193189	0.000119882	0	0	0	0	0	0	0	0	0	0	0	0.00226704	0.0255358	0.0736427	0.0903437	0.0834178	0.0628896	0.0564114	0.0637262	0.0675949	0.102161	0.14986	0.114989	0.0836146	0.144473	0.209415	0.141886	0.0692433	0.112044	0.3665	0.868347
1	0.964434	0.792423	0.610429	0.451656	0.3674	0.322487	0.326981	0.414051	0.403455	0.293758	0.2043	0.159201	0.103684	0.0575889	0.0389139	0.0470442	0.0475849	0.0354776	0.0119142	0.00104857	0	0	0	0	0	0	0	0	0.00087531	0.0111943	0.0435856	0.0798737	0.0920079	0.0799646	0.0626542	0.140504	0.359222	0.572114	0.639957	0.591304	0.507579	0.389377	0.273089	0.211834	0.176864	0.129692	0.115114	0.250496	0.650548
1	0.94212	0.812159	0.676825	0.532509	0.371467	0.245557	0.172016	0.139544	0.102235	0.0645339	0.0407839	0.0219718	0.009889	0.00860964	0.0117152	0.00796487	0.00330581	0.00505748	0.0161408	0.0213597	0.00845523	0.000777729	0.000213595	0.00322712	0.0160537	0.0332974	0.0328551	0.0286542	0.0425544	0.0769142	0.140063	0.195664	0.210117	0.224682	0.263599	0.299615	0.313772	0.308943	0.277519	0.260666	0.293211	0.392149	0.580267	0.8153	0.930098	0.915353	0.850075	0.850594	0.935061
1	0.698555	0.360934	0.169498	0.0667656	0.0390773	0.0147766	0.00137959	0	0	0	0	0	0	0	0	0	0.00093512	0.0134123	0.0632242	0.140167	0.221296	0.367151	0.496874	0.513058	0.449489	0.355298	0.268961	0.157927	0.055082	0.0094352	0.000578864	0	0	0	0	0	0	0	0	0	0	0	0.000999149	0.0161269	0.0978881	0.311587	0.523889	0.586182	0.838293
1	0.942833	0.744619	0.482951	0.317209	0.218081	0.134605	0.0900626	0.0815474	0.0443925	0.0102306	0.000740484	0	8.80823e-05	0.000957485	0.00241787	0.00182018	0.00107228	0.00617791	0.0149521	0.0102199	0.00252565	0.00096086	0.00893672	0.0293435	0.0592993	0.119657	0.193246	0.233526	0.207432	0.160656	0.098143	0.0678214	0.0697444	0.128415	0.177217	0.12534	0.0724552	0.0726314	0.14867	0.269631	0.309421	0.235524	0.137445	0.0691702	0.0604516	0.134957	0.267082	0.5905	0.95861
1	0.800961	0.452709	0.21429	0.103011	0.0471693	0.0200807	0.0145208	0.0289299	0.0447309	0.0523611	0.0210185	0.0026686	0.00998521	0.0455157	0.095776	0.0947076	0.0335419	0.00297739	0.000576949	0.00601195	0.0131313	0.00601195	0.000576949	0	0	0	0	0	0	0	0.000749943	0.00848096	0.0240124	0.0229811	0.00769368	0.000666371	0.000209654	0.00285824	0.0126348	0.0263109	0.0264395	0.00946893	0.0009602	0.00263285	0.0174679	0.0345041	0.0451982	0.263831	0.766154
1	0.837533	0.474208	0.213708	0.140925	0.078611	0.0200675	0.00689098	0.0118129	0.00540832	0.000519021	0	0	0	0	0	0	0	0	0	0.00126412	0.0136313	0.0335527	0.0236161	0.00604559	0.000458864	0	0	0	0	0	0	0	0	0	0	0	0	0	0	0	0	0	0	0.000995532	0.0125739	0.0471954	0.0938166	0.260468	0.697839
1	0.929065	0.786367	0.611293	0.450151	0.304468	0.240871	0.230862	0.229554	0.233847	0.217784	0.175304	0.132158	0.0888482	0.0451245	0.011959	0.001088	0.00162841	0.00728266	0.0223118	0.0477028	0.083709	0.136332	0.126072	0.0624175	0.0152704	0.00704637	0.0140663	0.00881552	0.00210394	0.00190714	0.00387715	0.00177509	0.00017035	0	0	0	0	0	0	0	0.000327757	0.0062725	0.0395355	0.0962304	0.130033	0.208609	0.370141	0.623698	0.92484
1	0.934378	0.868779	0.770306	0.611909	0.424951	0.230641	0.0889364	0.0344504	0.0171009	0.00878522	0.0048995	0.00153189	0.000132593	0	0	0	0	0	0	0	0.00018765	0.00240886	0.0097379	0.021991	0.0436982	0.0672415	0.0637205	0.0526546	0.0385518	0.0403543	0.0430593	0.0354794	0.0210881	0.0172921	0.0308849	0.0632574	0.081025	0.105011	0.154022	0.218649	0.27071	0.3513	0.457735	0.493188	0.514339	0.649867	0.787691	0.884312	0.971923
1	0.667955	0.291966	0.130954	0.069524	0.0307089	0.00911933	0.00438227	0.00174583	0.000167543	0	0	0	0	0	0	0	0	0	0	0	0	0	0	0.00071153	0.00970494	0.0404968	0.0640666	0.0347504	0.0108293	0.0163996	0.0230003	0.00945335	0.00152272	0.00142082	0.000650498	0.00134055	0.0179771	0.0805447	0.150884	0.128903	0.0644697	0.0194457	0.00297488	0.000168516	0	0.00145629	0.034799	0.266226	0.773107
1	0.907556	0.81915	0.785927	0.759699	0.682148	0.556522	0.396877	0.27898	0.204313	0.133765	0.0599445	0.0137043	0.0010178	0	0	0	0	0	0.000200315	0.00299104	0.013976	0.0226555	0.00961713	0.000903704	0	0.000110327	0.00261143	0.0184192	0.042313	0.039588	0.0282048	0.0130958	0.00861905	0.00355666	0.000341322	0	0	0	0	0	0.000106723	0.00155107	0.0074733	0.0176672	0.035373	0.0793463	0.191295	0.488892	0.876989
1	0.862011	0.556489	0.265287	0.08427	0.0153068	0.0010216	0	0	0	0	0	0.000966382	0.023734	0.175428	0.444798	0.489985	0.387374	0.274838	0.195614	0.148906	0.103343	0.0536901	0.0305941	0.0105265	0.000951298	0	0	0	0	0	0	0	0	0	0	0	0	0	0	0	0	0	0	0.000731834	0.00876488	0.028525	0.0505274	0.216493	0.687523
1	0.916701	0.744405	0.5678	0.453039	0.403827	0.295203	0.17412	0.0814824	0.0208315	0.00165174	0	0	0	0	0	0	0	0	0	0	0	0	0	0	0	0	0	0	0	0	0	0	0	0	0	0	0	0	0	0	0	0	0	3.74204e-05	0.00260468	0.0310632	0.144075	0.408074	0.789819
1	0.829666	0.529786	0.327135	0.226355	0.131883	0.0668727	0.039088	0.0147507	0.00914526	0.0180699	0.0171315	0.00582419	0.00050837	0	0	0	0	0.00088386	0.0101816	0.0313277	0.0432827	0.0423528	0.0267314	0.00769559	0.000634224	0.000381784	0.00446444	0.0177327	0.0620596	0.160676	0.244576	0.285474	0.26912	0.198981	0.134802	0.0937421	0.0460139	0.0203027	0.0821849	0.287463	0.485543	0.470953	0.399375	0.344593	0.393891	0.570975	0.74303	0.854659	0.929315
1	0.91203	0.516674	0.266398	0.21691	0.129241	0.0427874	0.0239559	0.00980088	0.000940562	0	0	0	0	0	0	0	0	0	0	0	0	0.00143281	0.0149302	0.0330409	0.02064	0.0239971	0.0341891	0.0358641	0.0851575	0.144485	0.170244	0.214552	0.293739	0.379315	0.479742	0.568977	0.632142	0.668522	0.525767	0.261838	0.0854501	0.0168345	0.00119759	0	0.00329757	0.0352623	0.0954226	0.197638	0.579949
1	0.694063	0.307907	0.12399	0.0639264	0.0642623	0.0609397	0.044609	0.0516053	0.0901506	0.117329	0.192927	0.278243	0.251272	0.139101	0.0481251	0.00923484	0.000633343	0	0	0	0	0	0	0.000962692	0.010971	0.0357395	0.0852418	0.242101	0.509939	0.759414	0.875112	0.734976	0.461488	0.326101	0.467452	0.70447	0.673918	0.46557	0.302258	0.168775	0.0621018	0.0131885	0.00149992	0.00287922	0.0330993	0.116138	0.265539	0.565011	0.895529
1	0.867554	0.385051	0.113569	0.0232103	0.00319638	0.0151633	0.0331197	0.0151633	0.00211643	0.00829267	0.0308376	0.0510587	0.0420372	0.0136558	0.00117594	0	0	0	0	0	0	0	0	0	0	0	0	0	0	0	0	0	0	0	0	0	0	0	0	0	0	0	0	0	0	0	0.00606773	0.0944826	0.484934
1	0.753387	0.270554	0.0412544	0.0161298	0.0115282	0.00330709	0.000267212	0	0.000621041	0.00647139	0.0141348	0.00647139	0.000621041	0	0	0	0	0	0	0	0	0	0	0	0	0	0.000175119	0.00192582	0.00503848	0.00412427	0.0012279	0.000101032	0	0	0	0.000563389	0.00587064	0.0128227	0.00587064	0.000563389	0	0	0.000668331	0.00722158	0.0198795	0.0383653	0.121435	0.388458	0.832831
1	0.842777	0.554853	0.339736	0.221388	0.13902	0.078973	0.0780776	0.107691	0.0985291	0.0707902	0.0261624	0.00338027	0.000127493	0	0	0	0	0.000344191	0.00358655	0.00783374	0.00358655	0.000344191	0	0	0	0	0	0	0	0.000189349	0.00222942	0.00743804	0.0127084	0.0146926	0.00880585	0.00937895	0.0216086	0.0286866	0.041163	0.0504246	0.0306653	0.0158205	0.0350002	0.14741	0.413423	0.6578	0.717551	0.710292	0.845255
1	0.747209	0.518681	0.367308	0.261501	0.184838	0.136622	0.0981338	0.0709173	0.0291732	0.00477027	0.000901124	0.00668792	0.0146078	0.00668792	0.00064182	0	0	0	0	0	0	0	0	0	0	0	0	0	0.000449288	0.00468169	0.0102257	0.00468169	0.000449288	0	0	0	0	0	0	0.000354082	0.00420519	0.0137665	0.0192969	0.0173085	0.013858	0.024478	0.129016	0.447533	0.885844
1	0.960193	0.650321	0.327812	0.155299	0.1087	0.119454	0.0945911	0.0539444	0.0160571	0.00136161	0	0	0	0	0	0	0	0	0	0	0	0	0	0	0	0	0	0	0	0	0	0	0	0	0	0	0	0	0	0	0	0	0	0.000714711	0.00832939	0.0258207	0.0496644	0.233448	0.696529
1	0.945615	0.835707	0.709515	0.700137	0.876072	0.955616	0.847604	0.65513	0.410107	0.229034	0.161151	0.105624	0.0753604	0.0644532	0.0336359	0.00781303	0.000573217	0	0	0	0	0	0	0	0.000322909	0.00467433	0.0217702	0.0412471	0.0316113	0.00938694	0.000775165	0	0	0	0	0	0	0	0	0	0	0	0	0.00134138	0.0249299	0.158206	0.426268	0.674283	0.909319
1	0.909714	0.833266	0.790486	0.570986	0.375009	0.306694	0.217488	0.157444	0.128854	0.0928535	0.0683107	0.0287099	0.00470887	0.000254703	0	0	0	0	0	0	0	0	0	0	0	0	0	0	0	0	0.000525316	0.00578209	0.0151674	0.0124879	0.00373655	0.000745667	0.00455879	0.00995732	0.00455879	0.000437494	0	0	0	0.00123217	0.0135509	0.0427221	0.121616	0.376739	0.758326
1	0.721085	0.481148	0.319496	0.188704	0.103944	0.0663766	0.0409883	0.0360757	0.0713617	0.10808	0.100819	0.0895321	0.0889404	0.0680061	0.0364432	0.016204	0.0141736	0.0191867	0.0141688	0.00423387	0.000351598	0	0.000898789	0.0112756	0.0433476	0.0870919	0.125072	0.148865	0.185389	0.247987	0.296513	0.303756	0.348939	0.403174	0.367322	0.307465	0.254668	0.193791	0.152491	0.120917	0.0835114	0.0618982	0.0510879	0.039195	0.0203295	0.014674	0.0581171	0.334469	0.865282
1	0.853724	0.514929	0.289637	0.150125	0.153619	0.236259	0.16823	0.0470897	0.00377897	0	0	0	0	0	0	0	0	0	0	0	0	0	0	0	0	0	0	0	0	0	0	0	0	0	0	0	0	0	0.000726509	0.0075704	0.0165353	0.0075704	0.000726509	0.000784823	0.0115815	0.0582727	0.151236	0.323277	0.685537
1	0.982536	0.626237	0.289684	0.0971726	0.0215822	0.00676989	0.00248591	0.000238565	0	0	0	0	0	0	0	0	0	0	0	0	0	0	0	0.00246872	0.0257246	0.0563317	0.0294072	0.0289249	0.0557594	0.0329177	0.00677682	0.000440942	0	0	0	0	0	0	0	0	0	0	0	0	0	0	0.0103239	0.13529	0.547616
0.955614	1	0.8364	0.594601	0.385824	0.249927	0.158041	0.0959466	0.0543326	0.0327328	0.0292674	0.024982	0.0301428	0.0516754	0.0673142	0.0623693	0.0605597	0.0546149	0.0536458	0.0578993	0.0874297	0.167433	0.279972	0.359568	0.415825	0.457162	0.462292	0.519387	0.654969	0.778062	0.799923	0.764175	0.749416	0.694311	0.537435	0.352739	0.218593	0.134456	0.0895738	0.0517547	0.0266855	0.0128403	0.00526866	0.00183253	0.00654564	0.0252395	0.0584964	0.146736	0.364267	0.683754
0.864982	1	0.954707	0.759433	0.517767	0.349365	0.202373	0.139787	0.139047	0.0553086	0.00563735	0.00550185	0.0152988	0.0232072	0.0473958	0.0826215	0.103503	0.100799	0.0730093	0.0588956	0.0701518	0.0524538	0.0257438	0.0269956	0.0381392	0.0174932	0.00374756	0.0155747	0.0370305	0.0448985	0.0728818	0.0632535	0.0477395	0.0342049	0.0125011	0.00569179	0.00762642	0.00648818	0.0021705	0.000189193	0	0.00064604	0.00906425	0.0426661	0.103589	0.175619	0.266175	0.355247	0.43587	0.620023
0.702527	1	0.886889	0.603389	0.367527	0.34842	0.422884	0.369968	0.281646	0.174344	0.0624494	0.0103253	0.000602671	0	0	0	0	0	0	0	0	0	0	0	0	0.00133091	0.0147066	0.039791	0.040927	0.0275012	0.0088213	0.00211375	0.0144928	0.0353634	0.0242899	0.00603918	0.000450235	0	0	0	0	0	0.000556392	0.00952525	0.0543717	0.122998	0.13241	0.112312	0.119643	0.289935
0.822661	1	0.931079	0.672572	0.417658	0.256951	0.172489	0.137015	0.123465	0.103978	0.0741463	0.0479925	0.0246248	0.011097	0.00917654	0.00634888	0.00634532	0.00275011	0.00026392	0	0	0.000338899	0.00361526	0.00900674	0.00995209	0.0122165	0.00763018	0.00187264	0.000139441	0	0	0	0	0	0	0	0	0	0	0	0	0	0	0	0	2.45153e-05	0.00179856	0.0268942	0.161807	0.476993
0.849046	1	0.919459	0.737421	0.56849	0.435506	0.332545	0.253321	0.182882	0.109389	0.043595	0.00901159	0.000633687	0	0	0	0	0	0	0	0.000140022	0.00170784	0.00577919	0.00712119	0.00352155	0.0102915	0.0405824	0.0916408	0.145808	0.160035	0.148128	0.153214	0.155982	0.164035	0.218185	0.252308	0.205609	0.167553	0.16678	0.191152	0.240882	0.264413	0.248938	0.205545	0.172636	0.163176	0.158358	0.149429	0.223631	0.494853
0.719526	1	0.962012	0.903753	0.892683	0.792999	0.643445	0.426543	0.229637	0.0913684	0.0247404	0.00902783	0.00544648	0.016123	0.0304978	0.018009	0.0115133	0.00469115	0.000450196	0.00297193	0.0316918	0.0754924	0.0518847	0.0312218	0.0433469	0.0415498	0.0192995	0.00399503	0.00027413	0	0	0	0	0	0	0	0	0	0	0	0	0	0	0	0.00031236	0.00389693	0.0143753	0.0250195	0.0507559	0.252217
0.682051	1	0.927511	0.771756	0.785743	0.817244	0.842694	0.795088	0.595327	0.393712	0.215419	0.103517	0.0983526	0.0817902	0.0269347	0.00244523	0.00171858	0.00913245	0.0283225	0.0547423	0.0624373	0.0405801	0.0117402	0.000968726	0	0.000228996	0.00238619	0.00575265	0.0167928	0.114064	0.323011	0.465486	0.56976	0.660237	0.615027	0.397821	0.226784	0.198017	0.194589	0.181145	0.203611	0.1977	0.128302	0.0834184	0.0718035	0.0497713	0.0160667	0.00848939	0.0450996	0.237688
0.879023	1	0.987457	0.901403	0.747511	0.588591	0.487698	0.374546	0.239596	0.157164	0.129646	0.108505	0.106735	0.141695	0.177733	0.197575	0.183914	0.11145	0.0358223	0.00519449	0.000268998	0	0	0	0	0	0	0	0	0	0	0	0.000657508	0.0078908	0.0279298	0.0541931	0.078043	0.0894356	0.117752	0.140679	0.155068	0.159928	0.170344	0.17565	0.168657	0.0837292	0.0722926	0.107232	0.215726	0.555222
0.757408	1	0.957524	0.809404	0.583288	0.362415	0.23599	0.227671	0.32553	0.366795	0.319199	0.243432	0.179329	0.133061	0.106464	0.132058	0.203922	0.231199	0.193232	0.134816	0.0858812	0.065263	0.0680138	0.065505	0.0344477	0.0079757	0.000583909	0	0	0.000570306	0.00616911	0.0153391	0.0110952	0.00324782	0.00492327	0.0321926	0.159068	0.418358	0.617289	0.710519	0.685218	0.543858	0.429102	0.358255	0.276547	0.156936	0.0934263	0.0686875	0.0969318	0.324115
0.998196	1	0.656605	0.466355	0.388363	0.238999	0.0735475	0.00851256	0.0002905	0	0.00201903	0.0266041	0.105484	0.168978	0.150198	0.146676	0.0692539	0.01652	0.0189537	0.0224284	0.00856446	0.000778538	0	0	0	0	0	0	0.000763037	0.0107961	0.0474734	0.0803011	0.071245	0.0836141	0.0572506	0.026942	0.0466758	0.0633324	0.0255355	0.0023625	0	0	0	0	0	0	0.000235391	0.00567379	0.0699037	0.422342
0.900148	1	0.829763	0.5672	0.326063	0.177046	0.0949083	0.0416713	0.0151445	0.0181672	0.0571631	0.112884	0.134676	0.119196	0.113792	0.116722	0.109426	0.106345	0.103304	0.0875486	0.108706	0.186774	0.260588	0.28881	0.350867	0.518644	0.693954	0.715317	0.639357	0.558795	0.515589	0.531751	0.582484	0.693159	0.773982	0.729388	0.655305	0.581137	0.528403	0.464903	0.365659	0.294617	0.250332	0.201208	0.136374	0.0696272	0.0498557	0.139879	0.360233	0.651774
0.831791	1	0.903281	0.751634	0.622286	0.447825	0.319979	0.241232	0.124251	0.0700819	0.110484	0.194351	0.196252	0.14081	0.0849439	0.0410732	0.0687195	0.127137	0.129781	0.0991487	0.0753597	0.0716779	0.0690076	0.049703	0.0393797	0.0510049	0.0274345	0.00511456	0.000304003	0	0	0	0	0	0	0	0	0	0	0	0	0	0	0	0.0017566	0.0250627	0.129842	0.384828	0.638977	0.659076
0.955838	1	0.981678	0.885499	0.749345	0.605801	0.480382	0.390659	0.295415	0.179781	0.0914516	0.0519325	0.0274289	0.00748024	0.000850724	0.00255198	0.00557403	0.00255198	0.000244906	0	0	0	0	0	0	0	0	0	0	0	0	0	0	0	0	0	0	0	0	0	0	0	0	0.000498145	0.00587179	0.0220545	0.0728751	0.262095	0.611059	0.874936
0.92679	1	0.73602	0.447779	0.295645	0.213579	0.103508	0.0249193	0.0151535	0.0422968	0.0673146	0.0765353	0.0425229	0.0126848	0.00318991	0.00897932	0.019252	0.0100903	0.0255325	0.161807	0.428102	0.537472	0.415171	0.263188	0.168521	0.0884353	0.0365719	0.0199088	0.0251978	0.0112215	0.0010769	0.000292369	0.0032129	0.00838769	0.00683266	0.00202578	0.00016635	0.000461392	0.00480781	0.0110848	0.0178757	0.108509	0.416626	0.825197	0.926791	0.739958	0.509871	0.334944	0.339824	0.572317
0.883399	1	0.907533	0.81938	0.723741	0.609456	0.529606	0.478712	0.422933	0.406529	0.432966	0.484958	0.502365	0.452202	0.356358	0.257683	0.177063	0.11167	0.0649335	0.0598006	0.114934	0.186459	0.155751	0.126287	0.123211	0.118975	0.0896543	0.0381298	0.00746961	0.000495458	0	0	0.000923204	0.00962001	0.021012	0.00962001	0.000923204	0	0	0	0.000131705	0.00258921	0.0156771	0.029067	0.0141256	0.0185697	0.0796266	0.229879	0.449579	0.638684
0.83955	1	0.973523	0.880078	0.815472	0.729993	0.638976	0.519152	0.395069	0.270225	0.157068	0.0878926	0.0619062	0.050305	0.0267162	0.00655744	0.000498968	0	0	0	0	0	0	0	0	0	0	0	0	0	0	0.000539077	0.0065184	0.0217935	0.0286627	0.0250796	0.0309045	0.0180296	0.0039151	0.000266849	0.00110521	0.0156124	0.0718931	0.150685	0.174914	0.137339	0.0656028	0.053002	0.175675	0.489414
0.893825	1	0.928652	0.89803	0.904268	0.80598	0.51244	0.203589	0.0483859	0.0119613	0.0036384	0.0018309	0.00330411	0.00238547	0.0120629	0.0505093	0.0876272	0.0777	0.0913849	0.12792	0.105911	0.0527134	0.013388	0.00135893	0.00316975	0.00728267	0.00804295	0.0207708	0.036279	0.0412897	0.069492	0.103819	0.110777	0.120288	0.115393	0.0739724	0.0491855	0.0969486	0.243432	0.361564	0.34826	0.330443	0.466149	0.666983	0.821587	0.94782	0.959359	0.941768	0.80769	0.632654
0.963674	1	0.935655	0.855779	0.745014	0.631894	0.541265	0.459674	0.385117	0.286511	0.19245	0.142478	0.134282	0.156817	0.162101	0.163039	0.166066	0.162937	0.144987	0.120694	0.0930994	0.0619083	0.039483	0.0258115	0.0138185	0.00380768	0.00048716	0.00382458	0.0258216	0.059539	0.0569509	0.0516181	0.0681459	0.0906225	0.115825	0.141369	0.171012	0.194996	0.18317	0.174761	0.186095	0.185068	0.186372	0.210127	0.234533	0.263665	0.317944	0.378677	0.466486	0.720328
0.937975	1	0.874958	0.675039	0.46916	0.310604	0.219113	0.177494	0.17195	0.157277	0.106544	0.0592962	0.0250495	0.00566489	0.000420122	0	0	0	0	0	0	0	0	0	0	0	0	0	0	0	0	0	0	0	0	0	0	0	0	0.000108992	0.0018918	0.0131837	0.048404	0.0814313	0.0732187	0.0846251	0.072712	0.112348	0.337047	0.673249
0.819596	1	0.95174	0.637009	0.370042	0.326889	0.27311	0.131378	0.0297815	0.00217944	0	0	0	0.000471177	0.00673457	0.0301127	0.0519231	0.0463286	0.0626553	0.0780367	0.0635668	0.0215074	0.00188915	0	0	0	0	0	0.00225197	0.0271059	0.0891825	0.106308	0.0401798	0.00400224	0.00458494	0.016673	0.022177	0.0087868	0.000808464	0	0	0	0	0	0	0	0.00277703	0.0388191	0.186091	0.484038
0.732709	1	0.917366	0.693708	0.562972	0.508305	0.393456	0.263238	0.176415	0.0971004	0.0311622	0.00461136	0.000244193	0	0	0	0	0	0	0	0	0.000440901	0.00593381	0.0239929	0.0350815	0.014399	0.00133951	0	0	0	0	0.000499789	0.00654954	0.0253551	0.035743	0.0144798	0.00134162	0	0	0.000446374	0.00511643	0.0150059	0.015237	0.00529286	0.000855697	0.00407008	0.00977797	0.0171442	0.0782824	0.307802
0.809717	1	0.901884	0.683307	0.359111	0.0922812	0.0072442	0	0	0	0	0	0	0	0	0.000731467	0.00762206	0.0166481	0.00762206	0.000731467	0	0	0	0	0	0	0	0.00143192	0.0271705	0.17273	0.438569	0.57486	0.576641	0.464927	0.379716	0.289301	0.178046	0.0912407	0.0362964	0.0310501	0.09	0.134931	0.103235	0.124282	0.240657	0.324595	0.310875	0.323207	0.307154	0.467005
0.896031	1	0.658367	0.23749	0.0524219	0.0460976	0.0562337	0.0341484	0.0208011	0.00752529	0.00257	0.023692	0.0910588	0.175967	0.242952	0.264114	0.19506	0.0992267	0.0306417	0.00484101	0.00632502	0.0409489	0.135587	0.231513	0.25336	0.307326	0.321203	0.216829	0.114176	0.0592726	0.017701	0.0015086	0	0	0	0	0	0	0	0	0	0	0	0	0	0	0	0.00485692	0.0755273	0.395433
0.764366	1	0.897952	0.672771	0.463792	0.335533	0.267476	0.183943	0.121855	0.0840089	0.0348721	0.00628685	0.00038433	0	0.000539352	0.00600019	0.0162354	0.0161849	0.0264752	0.066681	0.0871442	0.101038	0.130277	0.113656	0.0556518	0.017591	0.00841775	0.0182209	0.0284046	0.0230646	0.00749067	0.000645547	0	0	0	0	0	0.000731497	0.00827076	0.0234052	0.0223797	0.00748791	0.000965656	0.00530639	0.0307002	0.0790978	0.113589	0.134744	0.20719	0.425237
0.781725	1	0.639496	0.196725	0.0330688	0.00352249	0.00018314	0	0	0	0	0	0	0	0	0	0	0	0	0	0	0	0	0	0	0	0	0	0	0	0	0	0	0	0	0	0	0	0	0	0	0	0	0	0.00342434	0.0371513	0.107049	0.226936	0.490566	0.621263
0.856912	1	0.890395	0.800312	0.734305	0.629658	0.454443	0.279023	0.183643	0.0898282	0.021036	0.00156202	0	0	0	0	0	0.00156092	0.0181454	0.0569587	0.0820697	0.106622	0.148535	0.158353	0.154637	0.150493	0.0968142	0.05194	0.0783547	0.0904819	0.0672349	0.0608758	0.0811496	0.0983446	0.0933021	0.0955768	0.0931357	0.101728	0.174947	0.303187	0.415514	0.553947	0.614769	0.534557	0.436769	0.366637	0.269826	0.192977	0.196755	0.42366
0.939727	1	0.707456	0.482781	0.294944	0.149284	0.127765	0.197706	0.209433	0.166597	0.120857	0.0843716	0.0436903	0.0403682	0.0715109	0.0820535	0.0576164	0.0179255	0.00152738	0	0	0	0	0	0	0	0	0	0	0	0	0	0	0.0012808	0.0146916	0.0528423	0.149894	0.29143	0.24512	0.125201	0.0447558	0.00894866	0.000624909	0	0	0	0.000159285	0.00862955	0.102159	0.455624
0.961534	1	0.813086	0.463747	0.257281	0.153574	0.0762655	0.0577822	0.0448406	0.0147038	0.0012716	0	0	0	0	0	0	0	0	0.000727006	0.0115113	0.0605772	0.130678	0.132266	0.0877981	0.0640166	0.171586	0.328814	0.266046	0.201474	0.297841	0.416546	0.409061	0.329648	0.350036	0.469057	0.571363	0.473921	0.43414	0.403222	0.268256	0.171994	0.0928749	0.119773	0.441874	0.894384	0.941957	0.681127	0.62261	0.83691
0.939757	1	0.896716	0.67707	0.527531	0.427531	0.319844	0.263928	0.177155	0.0732864	0.0155531	0.00111248	0	0	0	0	0	0	0	0	0	0	0	0	0	0	0	0	0	0	0	0	0	0	0	0	0	0	0	0	0	0	0.00301547	0.0361183	0.127245	0.256986	0.474184	0.692854	0.734213	0.775906
0.917335	1	0.943884	0.789234	0.610423	0.431473	0.281153	0.166977	0.065355	0.0123937	0.000809492	0	0	0	0	0	0	0	0	0	0	0	0	0	0	0	0	0	0.000117395	0.00413524	0.0340718	0.0796346	0.0662343	0.0399708	0.017353	0.0111099	0.00457134	0.000438698	0	0	0	0.00211867	0.0263575	0.101004	0.219663	0.402614	0.590932	0.646142	0.660321	0.755595
0.739043	1	0.94258	0.612004	0.300732	0.164122	0.101144	0.0636097	0.0367379	0.0109555	0.000924939	0	0	0	0	0	0	0	0	0	0	0	0	0	0	0	0	0	0	0	0	0.00270066	0.0357543	0.148857	0.285435	0.265562	0.0916413	0.00806398	0	0	0	0	0	0	0	0	0	0.00310454	0.0515675	0.294474
0.859496	1	0.975551	0.803347	0.542276	0.312576	0.184705	0.120728	0.07507	0.0518724	0.0432578	0.036318	0.0275912	0.0135852	0.00319528	0.000238603	0	0	0	0	0	0	0	0	0	0	0	0	0	0.00109047	0.0154792	0.0701265	0.132847	0.127345	0.0994506	0.05237	0.0129576	0.000991203	0	0	0.00149994	0.0179494	0.0670867	0.178186	0.429028	0.654135	0.600432	0.446264	0.361874	0.524166
0.983003	1	0.915019	0.731384	0.493351	0.288763	0.190962	0.192848	0.214631	0.192934	0.137401	0.0984206	0.109991	0.0929848	0.0462808	0.0396796	0.0317665	0.0155301	0.024242	0.100282	0.264579	0.40332	0.466078	0.478162	0.487812	0.457706	0.355166	0.208498	0.0927991	0.077373	0.119305	0.0852661	0.0584103	0.094226	0.114183	0.09566	0.0722465	0.0696174	0.0676365	0.0563185	0.0764452	0.11795	0.131583	0.194963	0.445874	0.813888	0.978324	0.974635	0.965444	0.980055
0.936935	1	0.966798	0.883223	0.777537	0.667627	0.542697	0.44967	0.515356	0.656042	0.619203	0.469928	0.32502	0.235834	0.160797	0.100122	0.071134	0.042575	0.0195367	0.0102209	0.00370821	0.00516271	0.0182033	0.0331539	0.0457382	0.0624494	0.0795146	0.107099	0.134638	0.130995	0.112953	0.0979289	0.0755814	0.050063	0.0357888	0.0398124	0.0512662	0.0661619	0.0665456	0.0406818	0.011342	0.000921294	0.00313648	0.0365487	0.114112	0.148489	0.130148	0.165775	0.350619	0.665387
0.991246	1	0.82706	0.625744	0.473055	0.442455	0.48433	0.532284	0.525757	0.44554	0.348026	0.302709	0.277541	0.25879	0.227827	0.197778	0.173122	0.148658	0.134815	0.137455	0.114286	0.0801028	0.0517947	0.024071	0.0106646	0.0138395	0.0189501	0.0241488	0.0303874	0.0313164	0.0339438	0.0388943	0.0259	0.0103729	0.00764832	0.00323839	0.000310778	0.000194609	0.00339735	0.0201788	0.0503595	0.0675705	0.0721709	0.0882616	0.212837	0.502469	0.778989	0.871105	0.863674	0.847943
0.758823	1	0.831956	0.551168	0.345137	0.170966	0.0550327	0.00985695	0.000648065	0	0	0	0	0	0	0	0	0	0	0	0	0	0	0	0	0	0	0	0	0	0	0	0	0	0	0	0	0	0	0	0	0	0	0.00124889	0.0139674	0.0383625	0.0352328	0.0192131	0.0599511	0.294234
0.928444	1	0.860426	0.646499	0.457864	0.358484	0.310539	0.280701	0.238248	0.148442	0.0694811	0.0268223	0.00630966	0.000487578	0	0	0	0	0	0	0	0	0	0	0	0.000364198	0.00453439	0.0163405	0.0242401	0.0159694	0.00542308	0.0123046	0.0332091	0.0317026	0.0130829	0.00679446	0.0286226	0.0755198	0.106201	0.111901	0.107413	0.0955776	0.0783013	0.0558942	0.049197	0.0997855	0.161053	0.273143	0.465409	0.696285
0.758934	0.910219	1	0.987672	0.918182	0.841097	0.744309	0.640105	0.558292	0.477197	0.418215	0.440807	0.550237	0.661139	0.694459	0.68823	0.655282	0.599268	0.541314	0.49404	0.446718	0.41961	0.405394	0.362537	0.288248	0.222805	0.170014	0.15936	0.188929	0.261545	0.374174	0.464096	0.53647	0.578021	0.518392	0.423939	0.332121	0.255342	0.189853	0.169064	0.184518	0.207214	0.241602	0.253419	0.17203	0.100398	0.0922487	0.15346	0.301506	0.495912
0.599172	0.891843	1	0.866839	0.693115	0.572684	0.476437	0.35521	0.238281	0.167676	0.13088	0.0689042	0.0248119	0.00699271	0.00110707	6.48902e-05	0	0	0	0	0	0	0	0	0	0	0	0	0	0	0.000335342	0.00487123	0.0248236	0.0687032	0.130223	0.205597	0.300027	0.385963	0.409789	0.344459	0.315324	0.398754	0.432701	0.360153	0.244385	0.120029	0.0566374	0.099587	0.240281	0.392974
0.567924	0.863679	1	0.896282	0.666221	0.489667	0.417089	0.344941	0.246298	0.154882	0.0983001	0.064013	0.0362092	0.0144727	0.00497604	0.00478055	0.00486505	0.00780938	0.00886414	0.0187224	0.0648389	0.178997	0.326572	0.418898	0.438284	0.368963	0.29	0.288974	0.278547	0.240527	0.216065	0.194379	0.189795	0.185542	0.173344	0.173916	0.197966	0.274977	0.388463	0.442206	0.393263	0.30322	0.237871	0.167968	0.0961989	0.036965	0.00767822	0.00985486	0.0773465	0.274288
0.474073	0.819169	1	0.696834	0.394359	0.189786	0.0901104	0.0278987	0.00244666	0	0	0	0	0	0	0	0	0	0	0	0	0	0	0	0	0.000447748	0.00652886	0.0296059	0.0470723	0.0198629	0.00186322	0	0	0	0.000834729	0.00894924	0.0222067	0.0205753	0.0169085	0.00670613	0.00365583	0.00669368	0.00306459	0.0002941	0.000812592	0.0084674	0.019778	0.0277731	0.100488	0.256264
0.695624	0.903507	1	0.991583	0.880764	0.715204	0.571091	0.454395	0.367078	0.283052	0.199362	0.132895	0.0900552	0.0586243	0.034785	0.0226165	0.0177245	0.00958634	0.00255842	0.00210198	0.00623954	0.00845554	0.0058524	0.00173256	0.000144056	0	0	0	0	0	3.06561e-05	0.00040975	0.0019359	0.00622729	0.0174951	0.042162	0.0752711	0.0897504	0.0814637	0.0612387	0.0337215	0.0133017	0.0059015	0.00186816	0.000200927	0.00138138	0.0131686	0.0494054	0.144188	0.381758
0.64044	0.922322	1	0.93175	0.791091	0.662042	0.570405	0.499914	0.427881	0.337642	0.251918	0.203642	0.159036	0.131144	0.147147	0.143454	0.0947043	0.0455905	0.0121517	0.000987172	0	0	0	0	0	0	0	0	0	0.000236435	0.00262148	0.00733056	0.0092366	0.00883098	0.00333999	0.000305389	0	0	0	0	0	0	0	0	0.000942003	0.0103687	0.029331	0.0484919	0.110898	0.291337
0.591884	0.868637	1	0.959442	0.859883	0.73416	0.575568	0.392928	0.224623	0.0997918	0.0357308	0.0112991	0.00419894	0.00507118	0.00388993	0.0024644	0.00470465	0.00551193	0.00215293	0.00123929	0.00509167	0.00880903	0.00462515	0.000827056	4.73277e-05	0	0.000188871	0.00222027	0.00703925	0.00983253	0.0159543	0.0302225	0.0275515	0.0154925	0.0110067	0.00716644	0.00211948	0.000176108	0	0	3.45975e-05	0.000546108	0.00294716	0.00756917	0.0143871	0.0250053	0.0330437	0.0494772	0.110001	0.284901
0.659536	0.890224	1	0.895002	0.724476	0.613053	0.502885	0.40797	0.327034	0.260391	0.211016	0.211945	0.197764	0.184261	0.159783	0.123102	0.113345	0.111327	0.122773	0.145489	0.167223	0.171678	0.143067	0.112025	0.0775567	0.0323512	0.00629606	0.00041619	0	0	0.000344837	0.0076962	0.0560745	0.15778	0.209117	0.171417	0.122627	0.133938	0.189481	0.209706	0.174175	0.137142	0.102789	0.0828802	0.0915463	0.0837923	0.0998343	0.0909735	0.122645	0.324688
0.600365	0.929305	1	0.81258	0.551457	0.424087	0.369086	0.402289	0.488578	0.510744	0.4459	0.333031	0.194707	0.0735673	0.0143672	0.000975454	0	0	0	0	0	0	0	0	0	0	0	0	0	0	0	0	0	0	0	0	0	0	0	0	0	0	0	0	0	0	0.000199438	0.00334206	0.0322432	0.204571
0.518375	0.861229	1	0.895983	0.693083	0.49345	0.322478	0.189663	0.102521	0.0476998	0.0138969	0.00180971	8.15515e-05	0	0	0	0.000479247	0.00577877	0.0209544	0.0448281	0.0805056	0.114177	0.137834	0.136686	0.10643	0.0613005	0.0194765	0.00252388	0.000107403	0.000139576	0.00145441	0.00317673	0.00145441	0.000139576	0	0	0	0	0	0	0	0	0	0	0	0.000675984	0.00781236	0.0266539	0.0691077	0.214246
0.429511	0.992116	1	0.636468	0.342976	0.165961	0.0942436	0.135072	0.204699	0.188083	0.0838307	0.0161325	0.00104316	0	0	0	0	0	0	0	0.00123431	0.0143138	0.0432229	0.0473468	0.0313459	0.0341745	0.0149815	0.00143773	0.000186275	0.00254699	0.0120132	0.0309391	0.0397145	0.0158124	0.00145932	0	0	0	0	0	0	0	0	0	0.000715856	0.00811441	0.0231183	0.024263	0.030152	0.104404
0.782153	0.912976	1	0.974743	0.882002	0.745864	0.603484	0.452873	0.32601	0.233276	0.159425	0.101992	0.0561456	0.0207308	0.0076457	0.0236609	0.0546939	0.0516353	0.0212986	0.00371791	0.000222561	0	0	0	0	0	0.000672357	0.00791073	0.0251716	0.0322062	0.0201704	0.005637	0.00170542	0.00291034	0.00322166	0.00824237	0.019928	0.0433007	0.0695022	0.0658248	0.0486679	0.0594513	0.125945	0.164706	0.167109	0.165812	0.190937	0.281947	0.456452	0.655959
0.89729	0.953143	1	0.978174	0.808673	0.561772	0.416077	0.353252	0.284039	0.183784	0.0867254	0.0321736	0.0125945	0.00346518	0.000291056	0	0	0	0	0	0	0	0	0	0	0	0	0	0	0	0	0	0	0	0	0	0	0	0	0	0	0	0.000431961	0.00694236	0.0408604	0.12699	0.256354	0.408994	0.582999	0.759145
0.329879	0.75688	1	0.885078	0.790285	0.75706	0.582632	0.336274	0.145368	0.0592756	0.0518453	0.0587704	0.0500792	0.0292984	0.0083487	0.000689279	0	0	0	0	0	0	0	0.000662329	0.00724613	0.0186643	0.0147425	0.00425214	0.000344504	0	0	0	0	0	0	0	0	0	0	0	0	0.000141655	0.00147608	0.00322406	0.00210372	0.00715177	0.0210834	0.0387757	0.0708323	0.119971
0.499819	0.884413	1	0.86712	0.692146	0.542905	0.3937	0.259721	0.181382	0.139241	0.0740545	0.031631	0.0108457	0.0050731	0.00197685	0.000189712	0	0	0	0	0	0	0.000918253	0.0106002	0.0316502	0.0330505	0.0116692	0.00103173	0	0	0	0.00086089	0.00912322	0.0211833	0.0132852	0.0129548	0.0379234	0.0549416	0.0375256	0.0226796	0.0182558	0.0119358	0.0125598	0.00548282	0.00052617	0	0	0.0019876	0.0303741	0.168507
0.568981	0.883384	1	0.993424	0.953883	0.928052	0.857539	0.781409	0.757897	0.732667	0.680708	0.599066	0.461725	0.309503	0.151532	0.0613163	0.0399714	0.0239709	0.0244121	0.0490927	0.0389206	0.0134996	0.0127339	0.0260337	0.0239324	0.00802585	0.000697253	0	0	0	0	0.000394121	0.00506141	0.0190842	0.0275739	0.0141436	0.00343342	0.00866004	0.0273642	0.0513487	0.0937106	0.180905	0.344631	0.441506	0.425753	0.359841	0.278483	0.220694	0.20691	0.285036
0.438671	0.84654	1	0.973071	0.834137	0.617161	0.432302	0.331919	0.275183	0.198045	0.113863	0.039579	0.00622678	0.000343456	0	0	0	0	0	0	0	0	0	0	0.000360877	0.0056001	0.0281631	0.0537558	0.0372763	0.00996418	0.000779684	0	0	0	0	0	0	0	0	0	0	0	0	0	0	0.000231823	0.00241565	0.00527626	0.010514	0.10688
0.672082	0.901669	1	0.942256	0.852463	0.829149	0.811173	0.764555	0.699215	0.638353	0.632917	0.579257	0.39899	0.212791	0.115829	0.120177	0.206582	0.279742	0.252003	0.185576	0.150542	0.142987	0.117472	0.108839	0.0898856	0.0856288	0.166882	0.324229	0.465059	0.527781	0.538726	0.477307	0.365343	0.243783	0.109865	0.024654	0.0018035	0	0	0	0	0	0.000936185	0.011419	0.0386443	0.0476225	0.0196116	0.0207104	0.100649	0.327428
0.38768	0.81616	1	0.924884	0.840542	0.720738	0.489741	0.295455	0.183689	0.110745	0.0522623	0.0131762	0.00103528	0	0	0.00057827	0.00602571	0.0131614	0.00602571	0.00057827	0	0	0	0	0	0	0	0	0	0	0	0	0	0	0	0	0	0	0	0	0	0	0	0	0	0	0	0.000473723	0.0110601	0.0956055
0.458345	0.881465	1	0.820614	0.763198	0.746431	0.685537	0.680651	0.764224	0.868078	0.769707	0.518633	0.36309	0.307967	0.254513	0.19709	0.157517	0.132573	0.089376	0.0279035	0.00238459	0	0	0	0	0	0	0	0	0	0	0	0	0.00143416	0.018019	0.0646807	0.0849245	0.0365102	0.0363881	0.0873392	0.0793403	0.0511512	0.043068	0.0352513	0.0218326	0.00699487	0.00694625	0.0340946	0.0741565	0.151759
0.379891	0.761487	1	0.992677	0.843417	0.641513	0.456054	0.314708	0.218767	0.147805	0.0907414	0.0519092	0.0278855	0.00963814	0.00150465	8.20125e-05	0	0	0	0	0	0	0	0	0	0	0.000129352	0.0020876	0.0116734	0.030365	0.0488056	0.0661289	0.0818943	0.119556	0.226388	0.405939	0.560937	0.638763	0.638941	0.557606	0.402547	0.243527	0.14004	0.0881191	0.0591755	0.038532	0.0242767	0.0155441	0.0245371	0.113387
0.526364	0.996158	1	0.563554	0.213509	0.0590499	0.0216109	0.0381282	0.045335	0.0318117	0.00993182	0.000848212	0	0	0	0.000590399	0.0061521	0.0134374	0.0061521	0.000590399	0	0	0	0	0	0	0	0	0	0	0	0	0	0	0	0	0	0	0	0	0	0	0	0	0	0	0	0.00161798	0.0256737	0.15577
0.510947	0.792779	1	0.808769	0.580054	0.446331	0.377856	0.322596	0.198083	0.0877146	0.0224595	0.00180336	0	0	0	0	0	0	0	0.000916562	0.0121583	0.0492835	0.0819446	0.0565868	0.0160406	0.00624202	0.0201276	0.0401368	0.0550099	0.0552725	0.027386	0.0056912	0.000385525	0	0	0	0	0	0	0	0	0	0	0.00265707	0.0286541	0.0705483	0.0496901	0.0195678	0.0830174	0.284081
0.866896	0.964949	1	0.893212	0.681548	0.585645	0.581708	0.604028	0.52985	0.386754	0.288873	0.247045	0.240235	0.219117	0.23326	0.341676	0.456475	0.496314	0.43904	0.312881	0.204206	0.121959	0.071037	0.058138	0.0608815	0.0594514	0.0590204	0.0627227	0.0451096	0.0183856	0.00831345	0.00336782	0.00669093	0.0288889	0.0635175	0.0838399	0.0916339	0.104216	0.0819989	0.0389844	0.0139726	0.0104364	0.0722538	0.241001	0.435079	0.655241	0.826658	0.809591	0.760782	0.815822
0.695821	0.917031	1	0.972385	0.835169	0.626179	0.468591	0.325594	0.192619	0.11465	0.06574	0.0409537	0.0308892	0.0173263	0.00463042	0.000369358	0	0	0	0	0	0	0	0	0	0	0	0	0	0	0	0	0	0	0.00049131	0.00511957	0.0111822	0.00511957	0.00049131	0	0	0.0012251	0.0129455	0.0310578	0.0323129	0.0550288	0.0878229	0.1265	0.213627	0.417573
0.654692	0.875681	1	0.993695	0.914942	0.825105	0.722065	0.626756	0.523361	0.41876	0.338093	0.269088	0.201182	0.142103	0.103563	0.0892341	0.0812929	0.0671234	0.0513706	0.033824	0.0178671	0.00888125	0.00400211	0.00926884	0.0217697	0.0233718	0.0251124	0.045234	0.0631681	0.0653312	0.0621247	0.0622313	0.088431	0.135282	0.195593	0.255431	0.255923	0.196722	0.135034	0.0901702	0.0600306	0.0420633	0.0306749	0.0229506	0.0201113	0.0211911	0.0286626	0.0582728	0.157451	0.377518
0.618088	0.895745	1	0.967385	0.877046	0.733076	0.556973	0.377057	0.231021	0.139753	0.0847953	0.0527325	0.0295887	0.0161204	0.0119821	0.00637365	0.0015191	0.000112905	0.000215228	0.00298202	0.0130363	0.02409	0.0235414	0.0231728	0.0270521	0.0322373	0.0275929	0.00954205	0.000843591	0	0	0	0	0	0.00372574	0.0438646	0.141656	0.202589	0.198675	0.170899	0.132541	0.10821	0.10353	0.0956918	0.0883781	0.0788332	0.0478157	0.0272345	0.0802249	0.282371
0.790443	0.881581	1	0.698851	0.324206	0.126408	0.0317536	0.00255302	0	0	0	0	0	0	0	0	0	0	0	0	0	0	0	0	0	0	0	0	0	0	0	0	0.00020385	0.00343973	0.0189074	0.041293	0.0638608	0.105331	0.103412	0.126846	0.179057	0.134656	0.0450136	0.0654348	0.283539	0.508123	0.383142	0.352277	0.702765	0.933395
0.977783	0.994222	1	0.992493	0.936212	0.84012	0.719647	0.545683	0.380711	0.263748	0.180422	0.135154	0.0978451	0.0757654	0.0821218	0.121987	0.201669	0.200683	0.118543	0.0414056	0.00747491	0.000483834	0	0	0	0	0	0	0	0	0	0	0	0	0	0	0	0	0	0	0	0.000159735	0.00426858	0.0397969	0.158963	0.275471	0.202836	0.118427	0.263791	0.683777
0.33055	0.573934	0.837451	1	0.997298	0.880887	0.744413	0.592484	0.440443	0.335234	0.28424	0.241577	0.188808	0.13815	0.102957	0.075679	0.0444937	0.0225196	0.0111457	0.00437504	0.00388492	0.00362739	0.00124922	0.000109411	0	0	0	0	0	0	0	0	0	0	0.000118524	0.00123505	0.00279477	0.00259434	0.00605569	0.0102	0.00769205	0.00601297	0.00727722	0.00887107	0.00651818	0.00275289	0.00604596	0.019199	0.0468372	0.137805
0.516878	0.79699	0.971141	1	0.870386	0.689585	0.558805	0.434848	0.262985	0.110541	0.0798909	0.126181	0.184495	0.212647	0.187518	0.129942	0.0949686	0.0692443	0.0561929	0.0554503	0.0769037	0.102794	0.110036	0.130896	0.135596	0.110367	0.068618	0.0321913	0.00835044	0.000669129	7.63833e-05	0.00114427	0.00536819	0.00872396	0.0037061	0.000348333	0	0.000139495	0.00206517	0.0112244	0.0329384	0.0458516	0.0222257	0.00698884	0.00207325	0.00104045	0.0119283	0.0577929	0.156175	0.302483
0.204332	0.497137	0.850707	1	0.883166	0.654156	0.443424	0.275113	0.149648	0.054994	0.010153	0.000656726	0	0.000431435	0.00449566	0.00981941	0.00449566	0.000431435	0	0	0	0	0	0	0	0	0	0	0	0	0	0	0	0	0	0	0	0	0	0	0	0	0	0	0	0	0	6.47966e-05	0.00434507	0.0492367
0.530344	0.7572	0.94225	1	0.959676	0.864121	0.72802	0.582587	0.443262	0.31453	0.240051	0.205115	0.164983	0.12271	0.0933719	0.076428	0.0650514	0.0503047	0.0391124	0.0258953	0.0156462	0.0126055	0.0117824	0.0111034	0.0123497	0.0126735	0.0095909	0.00519634	0.00286848	0.0061735	0.0109764	0.00984723	0.00612654	0.00660185	0.00537388	0.00457142	0.00563831	0.0038517	0.00496339	0.00520228	0.00197263	0.00116159	0.00323229	0.00719594	0.0231379	0.0681028	0.122245	0.1463	0.207327	0.335726
0.456489	0.747685	0.988628	1	0.86304	0.688482	0.537321	0.39969	0.281033	0.171005	0.100844	0.0389834	0.00730754	0.00794861	0.0167393	0.00991497	0.00788666	0.0103267	0.0107843	0.0160538	0.0657726	0.178908	0.303563	0.360233	0.323966	0.24772	0.192284	0.180866	0.176373	0.203261	0.331157	0.44773	0.387075	0.241603	0.141875	0.0840997	0.0660906	0.103297	0.142096	0.0792607	0.0170926	0.0011715	0.000369637	0.00459323	0.0163975	0.0235813	0.0159446	0.0122808	0.0441673	0.186316
0.411302	0.763228	0.985165	1	0.868201	0.64522	0.414464	0.261475	0.185477	0.143029	0.135896	0.178379	0.205843	0.200725	0.164094	0.128468	0.104247	0.0849494	0.0622859	0.0383491	0.0302459	0.022652	0.00954982	0.00315646	0.00457904	0.00740666	0.0109982	0.0154604	0.0152099	0.00935814	0.0123063	0.0228214	0.0476944	0.10419	0.169142	0.20019	0.204734	0.194401	0.159212	0.10832	0.0673928	0.0476547	0.0409255	0.0322633	0.0202126	0.0144461	0.0120033	0.0169131	0.0519472	0.158018
0.773131	0.758897	0.820392	1	0.865533	0.556205	0.25838	0.115459	0.0617942	0.0214088	0.0449959	0.218804	0.516707	0.714744	0.766607	0.715422	0.649829	0.573569	0.407248	0.243183	0.170815	0.173193	0.206148	0.270697	0.343514	0.390748	0.401479	0.366268	0.345434	0.309214	0.259792	0.166483	0.0743381	0.018244	0.001425	0	0	0	0	0	0	0	0	0.00134479	0.016169	0.0613583	0.161385	0.354996	0.564038	0.731546
0.200085	0.446529	0.824501	1	0.727991	0.40743	0.304459	0.229176	0.0937274	0.0166501	0.00101165	0	0	0	0	0	0	0	0	0	0	0	0	0	0	0	0	0	0.00134919	0.0159394	0.0503023	0.0568579	0.0218004	0.0126523	0.0387437	0.0509727	0.0201076	0.00184747	0	0	0	0	0	0	0	0.000811831	0.0120879	0.0586892	0.118999	0.131964
0.748591	0.907724	0.958132	1	0.906392	0.746235	0.624781	0.554479	0.433309	0.313939	0.221177	0.143585	0.127037	0.112927	0.0605939	0.0151428	0.00116689	0	0	0.000872091	0.00967379	0.0269173	0.0349591	0.0585316	0.104718	0.126463	0.0980763	0.0480476	0.0124143	0.00748558	0.0251316	0.0350968	0.0141687	0.00131138	0	0	0	0	0	0	0	0	0	0	0	0	0	0.0029075	0.0521022	0.312729
0.864388	0.912438	0.937489	1	0.843566	0.624123	0.383152	0.268223	0.300604	0.26951	0.13121	0.0294649	0.00441145	0.0266073	0.083015	0.0995041	0.0534303	0.01244	0.000914352	0	0	0	0	0	0	0	0	0	0.00106314	0.0114911	0.0285003	0.0204776	0.00650869	0.016922	0.0747211	0.125348	0.0790536	0.0578681	0.0619139	0.0360104	0.0125703	0.00909767	0.00527819	0.00852442	0.0217103	0.0377364	0.0938558	0.208732	0.326699	0.595951
0.114429	0.429712	0.878708	1	0.743559	0.576181	0.610839	0.512289	0.374665	0.329152	0.345782	0.516277	0.642916	0.627342	0.513649	0.381078	0.277558	0.241975	0.227382	0.137039	0.0544546	0.0129497	0.00101309	0	0	0	0	0	0	0	0	0	0	0	0	0	0	0	0	0	0	0	0	0	0.00107486	0.0119634	0.032415	0.0292807	0.0169261	0.028937
0.22332	0.534815	0.875204	1	0.916691	0.91565	0.978042	0.846161	0.617365	0.433488	0.302534	0.233459	0.18701	0.10411	0.0603362	0.0526418	0.0336789	0.00968049	0.000795469	0	0	0	0	0	0	0	0	0	0.00189304	0.0211594	0.0586352	0.0587356	0.0307742	0.00781754	0.000612661	0	0	0	0	0	0	0.000949756	0.0114194	0.0383254	0.0538309	0.0426107	0.0375994	0.0525329	0.0514503	0.0669872
0.643296	0.749302	0.884031	1	0.980499	0.915595	0.868563	0.753794	0.609958	0.426314	0.251038	0.159087	0.110656	0.0674065	0.0432628	0.02889	0.0179243	0.00626419	0.00664127	0.0179972	0.0182422	0.00633012	0.000556028	0	0	0	0	0.000329905	0.00438398	0.0179871	0.0315213	0.0253708	0.00982335	0.00192029	0.0022263	0.00721636	0.0183831	0.0356378	0.0299468	0.00944616	0.00114961	0.0036422	0.00801587	0.00427333	0.00172805	0.000672609	0.00428662	0.0513787	0.215446	0.460417
0.49788	0.764706	0.951382	1	0.942791	0.884707	0.851609	0.859078	0.814685	0.716434	0.664314	0.624417	0.592233	0.614253	0.798036	0.958689	0.991374	0.964598	0.911198	0.773437	0.691281	0.752145	0.773086	0.657207	0.484839	0.312743	0.194103	0.127511	0.0888393	0.0467686	0.0181883	0.0249159	0.064936	0.0979749	0.0844339	0.0631494	0.0576208	0.0578282	0.0529322	0.0363472	0.0205483	0.0294752	0.0635878	0.0625678	0.0362422	0.023257	0.0385721	0.0619695	0.084515	0.212323
0.311296	0.510946	0.805714	1	0.970238	0.756072	0.566855	0.5332	0.636978	0.594985	0.391958	0.206601	0.112105	0.0529772	0.0154365	0.00296315	0.00890106	0.0348026	0.0593485	0.048964	0.0223532	0.00677285	0.0189861	0.0530194	0.0544964	0.0260757	0.00570094	0.000407534	0.000110586	0.00239422	0.0171072	0.0475311	0.0606635	0.0439221	0.0211503	0.00799345	0.0114199	0.0164354	0.00785106	0.0117743	0.0265068	0.0273628	0.0659041	0.146982	0.204679	0.243796	0.266632	0.248608	0.249524	0.266569
0.236259	0.519643	0.91473	1	0.779392	0.524637	0.355852	0.229538	0.117524	0.0399258	0.00729172	0.000478767	0	0	0	0	0	0	0	0	0	0	0	0	0	0	0	0	0	0	0	0	0	0	0	0	0	0	0	0	0	0	0	0	0	0	0	0.00262269	0.0314694	0.111523
0.503024	0.686234	0.879627	1	0.94724	0.855649	0.83505	0.842871	0.747193	0.598331	0.433878	0.270391	0.150731	0.0738378	0.0280216	0.00616785	0.000458055	0	0	0	0	0.000332885	0.00397053	0.0130172	0.0172133	0.0124837	0.017613	0.0586665	0.154655	0.281512	0.366603	0.42891	0.502492	0.647018	0.867821	0.970475	0.914037	0.75218	0.606197	0.5279	0.444438	0.373998	0.383196	0.404155	0.3291	0.234986	0.182946	0.131558	0.156865	0.306451
0.212215	0.581913	0.822395	1	0.911827	0.776803	0.725143	0.571301	0.261456	0.170495	0.240765	0.288914	0.237601	0.160222	0.0918255	0.036689	0.0454427	0.154182	0.343567	0.539658	0.540709	0.437864	0.359754	0.242359	0.116284	0.0615701	0.0373591	0.0114936	0.000978477	0	0.000127095	0.00660756	0.0596423	0.139256	0.0938106	0.0229699	0.00169734	0	0	0	0	0	0	0	0	0.000487811	0.0055378	0.0158405	0.016255	0.0308731
0.192195	0.568684	0.943021	1	0.888287	0.777472	0.727135	0.646205	0.564626	0.442796	0.266496	0.140889	0.102056	0.128622	0.149161	0.144587	0.138085	0.118689	0.0958132	0.0674449	0.027394	0.00496153	0.000307481	0	0	0	0	0	0	0	0	0	0	0	0	0.000221244	0.00451346	0.0293324	0.065988	0.0525585	0.0156358	0.00128862	0	0.000319823	0.00398589	0.0151254	0.0327771	0.0713008	0.11302	0.0954734
0.485626	0.714433	0.894426	1	0.977967	0.83905	0.617142	0.331606	0.134279	0.0452841	0.0173966	0.00517576	0.00045291	0	0	0	6.66199e-05	0.000994477	0.00471381	0.00824275	0.00475553	0.00137368	0.00402589	0.0104075	0.00861756	0.00301319	0.00482182	0.0122179	0.0137939	0.0130344	0.00725647	0.00561854	0.00253503	0.00259616	0.0117073	0.0328359	0.0598979	0.0744551	0.0685748	0.0405298	0.0125395	0.00193654	0.0027598	0.0059941	0.00421326	0.00492417	0.0100331	0.0303555	0.0932277	0.247509
0.665705	0.864923	0.990949	1	0.850551	0.669969	0.480484	0.339565	0.175189	0.0444606	0.00890719	0.0120322	0.00557553	0.00218936	0.0115731	0.0226537	0.0101198	0.000964755	0	0	0	0	0	0	0	0	0	0	0	0	0	0	0	0	0	0	0	0	0	0	0	0	0	0.000655566	0.0106967	0.0609192	0.170176	0.348105	0.566231	0.605789
0.0740211	0.360733	0.825081	1	0.797849	0.607577	0.474597	0.213797	0.0416263	0.00270098	0	0	0	0	0	0	0	0	0	0	0.000982144	0.0111386	0.0335237	0.0490137	0.050149	0.0191	0.00174618	0	0.000645902	0.00673045	0.0147007	0.00673045	0.000645902	0	0	0	0	0	0	0	0	0	0	0	0	0	0	0	8.37012e-05	0.00573793
0.427317	0.715401	0.933386	1	0.848528	0.67766	0.581556	0.487592	0.37228	0.269293	0.187662	0.109805	0.0628508	0.0419613	0.0298643	0.0435266	0.0598861	0.0508015	0.0559075	0.0543194	0.0376125	0.0352328	0.0417826	0.0375057	0.0260009	0.0085039	0.000742605	0	0	0	0	0.000156488	0.00192572	0.00663646	0.00867834	0.00685699	0.0102887	0.0150483	0.0254144	0.0334962	0.0374388	0.03046	0.0375669	0.0658181	0.0720637	0.0666163	0.0520451	0.0431627	0.0630359	0.170086
0.780952	0.860543	0.984219	1	0.884119	0.687246	0.481437	0.342485	0.246139	0.139265	0.0836478	0.110366	0.12797	0.088378	0.0378624	0.00866787	0.000651742	0.000722537	0.0101247	0.0459758	0.0959798	0.124785	0.155354	0.185176	0.188377	0.138809	0.0852253	0.0650043	0.0945632	0.181792	0.26082	0.305239	0.352786	0.407676	0.549017	0.718468	0.753293	0.665155	0.545643	0.452927	0.349177	0.214684	0.119762	0.0893122	0.104124	0.178769	0.241226	0.345878	0.545344	0.730285
0.822991	0.90378	0.975758	1	0.908668	0.706058	0.501365	0.332463	0.216295	0.145304	0.0999838	0.0602114	0.0388741	0.0325237	0.0240516	0.00866572	0.00852972	0.0212045	0.0186469	0.00588194	0.000496896	0.000226533	0.00288092	0.0105785	0.0157571	0.02729	0.0951764	0.167239	0.132463	0.076655	0.0308094	0.00602695	0.000400564	0	0	0	0	0.00309315	0.0351184	0.102455	0.122963	0.13727	0.269816	0.49809	0.681543	0.787435	0.672483	0.573479	0.538996	0.615591
0.742472	0.87818	0.997665	1	0.870438	0.690234	0.501164	0.312733	0.176181	0.111662	0.123057	0.141236	0.140484	0.113279	0.0781746	0.0550355	0.0400815	0.0288791	0.0224097	0.0172333	0.0111858	0.00352857	0.000304002	0	0	0	0	0	0	0	0.000159447	0.00201495	0.00772877	0.0144777	0.0182311	0.0196825	0.0240281	0.0351078	0.0484017	0.0667294	0.0721491	0.0483256	0.0207288	0.00517253	0.00125918	0.00237277	0.0207599	0.104737	0.304621	0.565269
0.370959	0.523213	0.768361	1	0.9253	0.668742	0.464032	0.238717	0.0780751	0.0161144	0.023341	0.142942	0.388004	0.577882	0.69752	0.744845	0.677455	0.641438	0.608448	0.583956	0.530972	0.430787	0.291206	0.159797	0.0848971	0.0841262	0.0813759	0.0297844	0.00268021	0	0	0.00227358	0.0249716	0.0650878	0.0528316	0.015615	0.00128034	0	0.00500699	0.0623228	0.232234	0.424682	0.520041	0.498628	0.459142	0.487158	0.505098	0.377396	0.223295	0.237962
0.424697	0.789508	0.99969	1	0.905844	0.775104	0.520366	0.244581	0.107372	0.0398974	0.00758922	0.00049606	0	0	0	0	0	0	0	0	0	0	0	0	0	0	0	0	0.00171549	0.0209817	0.0721679	0.0974286	0.0612474	0.0325998	0.010639	0.000948098	0	0.00241552	0.0258779	0.0627167	0.0457513	0.0249858	0.0195044	0.0119749	0.0668673	0.305389	0.688074	0.883731	0.673669	0.346235
0.791727	0.908067	0.99888	1	0.945246	0.836078	0.693531	0.517	0.31778	0.165794	0.0762671	0.0616165	0.0364436	0.00875168	0.000643101	0	0	0	0	0	0	0.000473836	0.00908919	0.0592053	0.156562	0.198727	0.161606	0.113761	0.0760382	0.0465756	0.0313175	0.0232402	0.0348335	0.0606288	0.0630386	0.0469904	0.0373229	0.020622	0.0244132	0.0570793	0.0964369	0.136121	0.22004	0.430513	0.630517	0.671999	0.64547	0.666105	0.720546	0.758657
0.327616	0.603886	0.923798	1	0.83683	0.608294	0.424715	0.347843	0.259694	0.134076	0.0350087	0.00278554	0	0	0	0	0	0	0	0	0	0	0	0.00105346	0.0113668	0.0280348	0.019841	0.00511155	0.000890847	0.00794227	0.0435823	0.110461	0.153275	0.150698	0.133168	0.0967523	0.0406541	0.0078728	0.000517644	0	0	0	0	0	0	0	0	0.00393512	0.0471292	0.165286
0.310773	0.627419	0.896461	1	0.959791	0.907727	0.812222	0.69935	0.564668	0.380709	0.196739	0.100179	0.056853	0.0175479	0.00150575	0	0	0	0	0	0	0	0	0	0	0	0	0	0	0	0	0	0	0	0	0	0	0	0	0	0	0	0	0	0	0	0	0.000411931	0.0103662	0.0867999
0.884851	0.973227	0.985531	1	0.882508	0.747765	0.647525	0.553813	0.445953	0.328192	0.23436	0.18441	0.152712	0.121782	0.0898734	0.0581205	0.0472297	0.0398434	0.0230936	0.00641535	0.000522611	0	0	0	0	0	0	0	0	0	0	0	0	0.000375613	0.00435146	0.0161953	0.0502887	0.123232	0.172329	0.173765	0.163845	0.159766	0.158696	0.170023	0.187958	0.21164	0.217893	0.221937	0.310606	0.58583
0.41743	0.712447	0.927229	1	0.891633	0.718088	0.602103	0.454324	0.286861	0.173605	0.120102	0.104545	0.0764552	0.0489466	0.0245432	0.00688689	0.00794529	0.0267108	0.0350285	0.0137999	0.0012674	0	0	0	0	0	0	0	0	0	0	0	0	0	0	0	0	0	0	0	0	0	0.000724175	0.00807365	0.0234855	0.0361127	0.0514418	0.061303	0.117766	0.234162
0.459287	0.72153	0.928439	1	0.983091	0.952569	0.854517	0.697851	0.532072	0.381792	0.273391	0.218619	0.193692	0.184028	0.172668	0.146416	0.121976	0.102586	0.0797801	0.0556313	0.0402323	0.0357472	0.0467318	0.0639148	0.0638034	0.0538619	0.0713357	0.108917	0.156027	0.224812	0.303431	0.363049	0.382766	0.344591	0.284954	0.289732	0.363321	0.451883	0.522036	0.561203	0.58776	0.53745	0.435169	0.298142	0.121217	0.024771	0.00585109	0.0213792	0.0955646	0.247602
0.128763	0.337078	0.670569	1	0.933528	0.654502	0.606815	0.730298	0.69807	0.427924	0.162949	0.0370027	0.00435604	0.00019957	0	0	0	0	0	0	0	0	0	0	0	0	0	0	0	0	0	0	0	0	0	0	0	0	0	0	0	0	0	0	0	0.00421672	0.0537176	0.197865	0.267898	0.127875
0.621285	0.779163	0.933426	1	0.931043	0.799406	0.657469	0.524697	0.391427	0.25706	0.148462	0.0875781	0.0578393	0.0317796	0.00881405	0.000719525	0	0.00263152	0.0304707	0.0943374	0.126242	0.112326	0.0707724	0.0259929	0.00454681	0.000280261	0	0	0	0	0	0	0.00183182	0.0260792	0.123162	0.274575	0.341868	0.28253	0.226148	0.273904	0.257294	0.215701	0.256099	0.337553	0.347199	0.249384	0.155566	0.088256	0.13036	0.36835
0.212189	0.382722	0.668013	0.904594	1	0.895517	0.724763	0.576763	0.434264	0.293898	0.172171	0.0854282	0.0257626	0.00317314	0.000588697	0.00555748	0.0190011	0.0328521	0.0494872	0.0704135	0.0871063	0.110346	0.11447	0.0827175	0.0568505	0.0518281	0.0498808	0.0409563	0.0360891	0.041311	0.0436719	0.037756	0.0336955	0.0233635	0.00726438	0.00061807	0	0	0	0	0	0	0	0.000245202	0.00416626	0.0254302	0.0755381	0.13595	0.171143	0.16852
0.291436	0.452438	0.682779	0.910895	1	0.973451	0.875811	0.741224	0.582538	0.406592	0.242589	0.137198	0.0840928	0.0586235	0.0442041	0.0353983	0.0267942	0.0192407	0.0144701	0.0120442	0.0084877	0.003853	0.00324215	0.0037274	0.00565789	0.00539983	0.00264436	0.00134896	0.00433282	0.00953894	0.00871006	0.0050039	0.0100515	0.0194635	0.0213959	0.0204626	0.0243133	0.0423179	0.0684166	0.0900548	0.115167	0.15718	0.257314	0.392857	0.466425	0.38557	0.241816	0.151099	0.128351	0.170053
0.267441	0.47604	0.725271	0.91926	1	0.972196	0.910171	0.801763	0.629542	0.458036	0.430246	0.543905	0.654078	0.685527	0.655425	0.606608	0.545997	0.446468	0.34413	0.259961	0.190825	0.148609	0.120603	0.0938982	0.0586302	0.0325692	0.0191103	0.0112142	0.00757169	0.0119414	0.028146	0.0448492	0.0556084	0.0740114	0.11854	0.185779	0.24915	0.278562	0.285791	0.31899	0.369991	0.381999	0.33784	0.246673	0.151064	0.0766363	0.028504	0.0154238	0.0498289	0.137324
0.10208	0.255956	0.565595	0.853034	1	0.986626	0.813245	0.583749	0.328165	0.121497	0.0311525	0.00577209	0.00041779	0	0	0	0	0	0	0	0	0	0	0.00053054	0.00586695	0.0160252	0.0176308	0.0136605	0.0047346	0.000421871	0.000465992	0.00508877	0.013034	0.0101591	0.00289406	0.000233014	0	0	0.000880592	0.00943838	0.0227764	0.0151481	0.00361484	0.000262398	0	0	0	0	0.00242797	0.0285284
0.182964	0.407216	0.697677	0.938666	1	0.877561	0.720505	0.565672	0.404538	0.242554	0.128886	0.066972	0.0296526	0.0146055	0.0128598	0.0301391	0.0706684	0.0953439	0.0892514	0.0674681	0.0406315	0.019258	0.0051106	0.000414282	0.000349293	0.0057527	0.0330356	0.0868166	0.127135	0.13264	0.11323	0.0879325	0.0589881	0.0264558	0.0103273	0.0179513	0.0429187	0.0801101	0.123342	0.248084	0.47362	0.685806	0.753833	0.645547	0.451619	0.29475	0.200889	0.120637	0.0744303	0.0875788
0.0467902	0.264602	0.703488	0.966438	1	0.858834	0.671147	0.496165	0.375683	0.311825	0.220705	0.142316	0.106646	0.0661365	0.01944	0.00161983	0	0	0.000451494	0.00536331	0.017139	0.019695	0.00731457	0.000658629	0	0	0	0	0	0	0	0.000213443	0.00467241	0.0338881	0.0953412	0.115702	0.0812094	0.0817894	0.0717287	0.0401082	0.0339553	0.0594046	0.0496363	0.0268322	0.0185668	0.013823	0.0186933	0.0285104	0.0509363	0.0339048
0.260856	0.473315	0.692859	0.90407	1	0.964638	0.895182	0.88245	0.814248	0.567704	0.341774	0.212868	0.129403	0.0623292	0.0228451	0.00521043	0.00240915	0.0220333	0.05717	0.0459298	0.0134525	0.00195297	0.0111334	0.0436969	0.0709226	0.0529502	0.025673	0.0096124	0.00210798	0.000156085	0	0.00255218	0.0309164	0.105465	0.149978	0.107351	0.0428768	0.00882491	0.000622256	0	0	0	0	0	0	0	0	0.00107425	0.0166717	0.0921129
0.364655	0.485277	0.65364	0.872108	1	0.884239	0.7138	0.614651	0.551728	0.362922	0.192998	0.156672	0.217628	0.190166	0.136123	0.0922752	0.0302107	0.00263737	0	0	0	0	0	0	0	0	0	0.00112884	0.0117628	0.0270276	0.0267881	0.0446488	0.0622355	0.123595	0.211439	0.158546	0.0550326	0.0107602	0.0265505	0.109524	0.198646	0.196206	0.194891	0.213395	0.250794	0.39997	0.451249	0.386496	0.327849	0.292271
0.875463	0.786086	0.787183	0.948362	1	0.829834	0.625674	0.410127	0.227328	0.151117	0.101928	0.0325858	0.00281129	0	0	0	0	0	0	0	0	0	0	0	0	0	0.00114888	0.0137227	0.044396	0.0571762	0.0845989	0.230569	0.358734	0.296976	0.109536	0.0309487	0.00981385	0.0009285	0	0	0.00121691	0.0132302	0.0334253	0.0251929	0.0160102	0.106749	0.344578	0.547253	0.720869	0.859653
0.123478	0.221208	0.48939	0.864394	1	0.815311	0.718266	0.855106	0.901422	0.760665	0.634443	0.558119	0.499079	0.452265	0.419548	0.365635	0.277225	0.185247	0.108839	0.0598544	0.0244906	0.00517671	0.000366847	0	0.000718865	0.00749075	0.0163613	0.00749075	0.000718865	0	0	0	0	0	0.00274214	0.0306183	0.086097	0.101872	0.0990187	0.0784987	0.0641953	0.12368	0.260921	0.401187	0.344482	0.224377	0.129007	0.0737371	0.0818738	0.110266
0.366623	0.537246	0.758232	0.982157	1	0.947017	0.907259	0.78853	0.605445	0.425077	0.270859	0.145297	0.0599262	0.0310815	0.0553845	0.0646941	0.0439406	0.0297217	0.0174426	0.00493894	0.000736838	0.00357937	0.00877979	0.00612026	0.00154906	0.000116769	0	0	0.000243288	0.00482734	0.0321787	0.0863409	0.119084	0.116473	0.0747922	0.0239617	0.0257829	0.0823704	0.128725	0.134729	0.11974	0.0896716	0.0810727	0.0836622	0.0820861	0.0894406	0.0738296	0.0351212	0.045874	0.171847
0.206909	0.488741	0.818854	0.987176	1	0.955664	0.90909	0.822589	0.726524	0.64676	0.534558	0.438581	0.396036	0.393715	0.370772	0.293781	0.219701	0.169629	0.137498	0.109233	0.0821973	0.0604614	0.0431619	0.0225785	0.00586045	0.000463002	0	0	0	0	0	0	0	0	0	0	0	0	0	0	0	0.000549333	0.00710329	0.0268734	0.0371125	0.0153504	0.00654718	0.0194739	0.0490781	0.100476
0.168611	0.475108	0.695022	0.866724	1	0.987673	0.879013	0.754815	0.640015	0.551881	0.501987	0.464023	0.429248	0.409622	0.408922	0.383249	0.292153	0.17345	0.0887421	0.039866	0.0123168	0.0019673	0.000115367	0	0.000382268	0.00546357	0.025986	0.05953	0.0849301	0.088789	0.0571251	0.0292845	0.0396888	0.0784298	0.0767353	0.0406501	0.0330805	0.045753	0.0454171	0.047469	0.0422001	0.0322315	0.0274389	0.0259158	0.0209492	0.0125028	0.00466327	0.000882017	0.000956728	0.0221436
0.245272	0.380378	0.66301	0.914953	1	0.941791	0.751572	0.60712	0.514662	0.416925	0.33412	0.273965	0.234956	0.195801	0.143117	0.107685	0.092092	0.0691709	0.0426992	0.018091	0.00391723	0.000281823	0	0	0	0	0	0	0	0	0	0	0	0	0	0	0	0	0	0	0	0	0	0	0	0.00248434	0.0280485	0.0804112	0.0959897	0.132722
0.0756302	0.279404	0.624399	0.914237	1	0.91775	0.685511	0.351018	0.129991	0.0318459	0.00506673	0.00442296	0.00540535	0.0149871	0.0222457	0.00921578	0.000859749	0	0	0	0	0	0.000233381	0.00243189	0.00531173	0.00243189	0.000233381	0	0	0	0	0	0	0	0	0	0	0	0	0	0	0	0	0	0	0	0	0.000153003	0.00214764	0.0137785
0.0513321	0.205285	0.611457	0.917326	1	0.994944	0.96136	0.870044	0.661153	0.336316	0.0844647	0.00852346	0.0238273	0.0863925	0.169282	0.271303	0.38527	0.510426	0.626774	0.692614	0.688238	0.615898	0.478447	0.322958	0.153123	0.0518918	0.0463741	0.107204	0.126014	0.0932674	0.036419	0.00604149	0.000343087	0	0	0	0	0	0	0	0	0	0	0.00117807	0.0138736	0.0501816	0.126383	0.253019	0.265768	0.12818
0.705477	0.810686	0.879538	0.968444	1	0.956801	0.891731	0.749201	0.572555	0.398724	0.244398	0.145879	0.110549	0.0963716	0.0773355	0.0617002	0.0489866	0.0426425	0.0458577	0.0421916	0.0189807	0.0057717	0.0015395	0.000134782	0	0	0	0	0	0	0	0	0	0	0	0	0	0.000651881	0.00778861	0.0262472	0.041079	0.0446029	0.0449634	0.0606299	0.132218	0.26668	0.349268	0.449539	0.578263	0.61797
0.39228	0.292189	0.420383	0.83721	1	0.66602	0.323086	0.206901	0.156912	0.115371	0.0830001	0.0404735	0.0409501	0.0656565	0.0343647	0.00590755	0.000320883	0.00106605	0.0114691	0.028021	0.0199152	0.0121713	0.0255302	0.0314464	0.0121392	0.0011075	0	0	0	0	0	0	0	0	0.00207629	0.0249571	0.0849589	0.131706	0.132713	0.109791	0.0915089	0.0824729	0.0716826	0.0470664	0.0758499	0.181772	0.32164	0.434614	0.486599	0.485902
0.311815	0.487503	0.652014	0.860966	1	0.903267	0.746426	0.648292	0.532768	0.425426	0.364434	0.313108	0.221696	0.153369	0.124764	0.0927317	0.0560404	0.0205293	0.00342494	0.00145854	0.0144979	0.0445143	0.0611898	0.0612732	0.0498316	0.0406083	0.0461528	0.0595395	0.0382426	0.027501	0.0109087	0.00102964	0	0	0	0.000391557	0.0046398	0.0147438	0.017076	0.0102505	0.0206321	0.0355665	0.0193495	0.00521457	0.0163453	0.0392501	0.0556238	0.138522	0.224646	0.238186
0.131653	0.235864	0.511286	0.923439	1	0.574245	0.332271	0.208307	0.0951796	0.0239102	0.00189051	0	0	0	0	0	0	0	0	0	0	0	0	0	0	0	0	0	0	0	0	0	0.00109596	0.0123122	0.0342391	0.0317226	0.0104865	0.00406656	0.0248906	0.050617	0.0228143	0.00218027	0.0023783	0.0271815	0.0794611	0.0839817	0.0468345	0.0339344	0.0303898	0.0661907
0.602671	0.67322	0.770567	0.933194	1	0.984713	0.944503	0.807618	0.583151	0.344262	0.18455	0.146639	0.150067	0.102153	0.0311434	0.0102159	0.0192719	0.0142918	0.00505933	0.0136773	0.0377285	0.0358794	0.0119617	0.00103429	0	0	0.000950435	0.00990376	0.0216318	0.00990376	0.000950435	0	0	0	0	0.00110187	0.0116654	0.0269918	0.0156608	0.00371439	0.00843104	0.0259312	0.0291647	0.010716	0.000961276	0	0.00123446	0.0232687	0.150875	0.413722
0.0951642	0.244101	0.46389	0.69012	0.903772	1	0.8725	0.618503	0.397554	0.24627	0.0993675	0.0187424	0.00190311	0.00291293	0.00434691	0.00179674	0.000167505	0	0	0	0	0	0	0	0	0	0	0	0	0	0	0	0	0	0	0	0	0	0	0	0.000103455	0.00170514	0.00892966	0.0157716	0.00755679	0.00150559	0.00481155	0.0105031	0.0072475	0.0237292
0.645238	0.768899	0.856949	0.925394	0.951522	1	0.965447	0.813249	0.537203	0.271509	0.119665	0.0662709	0.0326351	0.00834051	0.00526684	0.0172592	0.0262931	0.0174084	0.00473111	0.000375896	0	0	0	0.000532023	0.00554381	0.0122574	0.00725647	0.0058044	0.00819678	0.0166699	0.0253827	0.0108611	0.00102488	0	0	0	0	0	0	0.000478352	0.00652764	0.0282535	0.0535147	0.046336	0.0202407	0.0191569	0.0644464	0.175197	0.266798	0.414723
0.255899	0.392844	0.562843	0.751043	0.931739	1	0.975719	0.911315	0.846638	0.861761	0.911829	0.876867	0.741842	0.607665	0.493169	0.39643	0.317508	0.247489	0.184182	0.131194	0.092012	0.0749451	0.0595759	0.0434686	0.0364481	0.0352267	0.0236631	0.0113701	0.0118829	0.0169777	0.0192022	0.0219975	0.0226297	0.0255324	0.0231439	0.0189983	0.0136121	0.00641029	0.00417891	0.00477115	0.00489927	0.00346728	0.00221597	0.00530678	0.0152922	0.0373225	0.0686885	0.099527	0.137365	0.187289
0.434297	0.612297	0.733836	0.827823	0.926308	1	0.958621	0.820648	0.635533	0.419965	0.239997	0.13922	0.0868824	0.056914	0.0405292	0.0315421	0.0228598	0.0156798	0.0108598	0.00821042	0.00591048	0.00299486	0.000760407	5.95457e-05	0	0	0	0	0	1.84196e-05	0.000421638	0.00302641	0.00772699	0.0081176	0.00429778	0.00109759	0.000588291	0.00186817	0.00305941	0.00261209	0.00211472	0.00467508	0.00721583	0.00637328	0.00343875	0.001029	0.00224642	0.0166243	0.0766804	0.224972
0.116954	0.310246	0.597394	0.751891	0.884301	1	0.742427	0.451566	0.299662	0.127898	0.0241171	0.00153064	0	0	0	0	0	0	0	0	0	0	0	0	0	0	0.00202358	0.021549	0.0508788	0.031619	0.00684584	0.000462778	0.0017072	0.0210338	0.0753113	0.12051	0.11134	0.0852009	0.0898221	0.0863939	0.0549989	0.0162431	0.00135726	0	0	0	0	0	0.00230256	0.0286895
0.156084	0.240733	0.390367	0.608388	0.869942	1	0.92529	0.801856	0.595208	0.363869	0.185423	0.110028	0.108775	0.0932334	0.0569443	0.0170605	0.0014417	0	0	0	0	0	0.00153515	0.0166091	0.041322	0.0299365	0.00791728	0.000612475	0	0	0	0	0	0.000132589	0.00261009	0.0158187	0.0293416	0.0129336	0.00122848	0.00378248	0.0428999	0.129444	0.200608	0.291685	0.296091	0.153763	0.0466032	0.0429651	0.103908	0.130252
0.353456	0.419459	0.56749	0.720894	0.879243	1	0.963774	0.745121	0.413233	0.163716	0.0378918	0.00290168	0	0.00202683	0.0234621	0.0724735	0.0949764	0.0742405	0.0327662	0.0329894	0.105667	0.191649	0.195796	0.104625	0.0253024	0.00190987	0.00112655	0.011739	0.0256403	0.011739	0.00112655	0	0	0	0	0.00250251	0.0281882	0.0799289	0.084867	0.0531	0.0313438	0.0630499	0.16671	0.226962	0.227107	0.161564	0.227528	0.406981	0.384296	0.288176
0.130318	0.294253	0.477061	0.716731	0.96326	1	0.896321	0.743328	0.579365	0.419499	0.258597	0.133649	0.0591504	0.0330842	0.0256009	0.0169107	0.010473	0.00345441	0.000304994	0	0	0	0	0	0	0	0	0	0	0	0	0	0	0	0	0	9.26873e-05	0.000965824	0.00210955	0.000965824	9.26873e-05	0	0	0	0	0	5.15524e-05	0.00143944	0.0122917	0.0458523
0.207322	0.379659	0.513111	0.704688	0.922387	1	0.943166	0.852396	0.737668	0.566738	0.426693	0.314829	0.213241	0.138658	0.0753664	0.0211793	0.00174373	0	0	0.000906301	0.00944387	0.0210584	0.0162817	0.0371819	0.0800765	0.0848649	0.0752795	0.0987887	0.11657	0.0992511	0.100369	0.149461	0.25251	0.305608	0.247643	0.16847	0.112374	0.0744157	0.0425628	0.0208024	0.0339905	0.0592898	0.0559947	0.0197086	0.00174856	0	0	0	0.00441602	0.0552695
0.0977351	0.197176	0.41342	0.74203	0.956322	1	0.890025	0.708155	0.482052	0.227652	0.0742746	0.0154303	0.00177695	0.0066163	0.0144513	0.0066163	0.000634947	0	0.00348132	0.0456908	0.184854	0.333441	0.323555	0.230742	0.17744	0.16582	0.124701	0.0538554	0.0110494	0.000761637	0	0	0	0	0	0	0	0	0	0	0	0	0	0	0	0	0	0	0.00238705	0.0283475
0.337416	0.533575	0.690766	0.846257	0.990577	1	0.959549	0.885823	0.737203	0.469425	0.232449	0.112444	0.0598203	0.0332681	0.020266	0.0141883	0.00620275	0.00117316	7.42705e-05	0	0	0	0	0	0	0	0	0	0	0	0.000408264	0.00434979	0.010288	0.00642965	0.00140425	9.55822e-05	0.000123802	0.0030942	0.024447	0.0758247	0.133085	0.2148	0.310472	0.298175	0.195793	0.103504	0.0574467	0.0295078	0.0450354	0.141134
0.197386	0.283246	0.335523	0.457267	0.770804	1	0.924194	0.903159	0.776768	0.562977	0.466981	0.35932	0.216149	0.106239	0.0870192	0.0852279	0.0541891	0.0157573	0.00130599	0	0	0	0	0	0	0	0	0	0	0	0	0	0	0	0	0	0	0	0	0	0	0	0	0	0	0	0	0	0.0055334	0.0637926
0.0670186	0.0566966	0.185229	0.531608	0.874741	1	0.970314	0.884124	0.792871	0.702963	0.595992	0.51889	0.470791	0.425352	0.387776	0.374394	0.349279	0.309978	0.302406	0.303092	0.267006	0.215534	0.181323	0.163197	0.145294	0.11584	0.0776981	0.0372408	0.00922876	0.0015028	0.00928117	0.0293933	0.0345943	0.0156818	0.00271507	0.000156093	0	0	0	0.000419639	0.00865538	0.0586933	0.152034	0.183479	0.156349	0.128319	0.0879727	0.0446973	0.0456313	0.0800096
0.26902	0.381238	0.630562	0.806451	0.909331	1	0.921179	0.725289	0.592775	0.614448	0.559005	0.415374	0.304843	0.22336	0.200221	0.218275	0.154239	0.140353	0.231501	0.234298	0.180203	0.138911	0.124476	0.105311	0.0633299	0.0182221	0.00150791	0	0	0	0	0	0	0	0	0	0	0	0	0	0	0	0	0	0	0.000311818	0.0053632	0.0350545	0.118698	0.221203
0.417133	0.668733	0.830642	0.852383	0.907474	1	0.852674	0.69899	0.651413	0.635405	0.671148	0.662677	0.655729	0.739438	0.806462	0.786561	0.768035	0.795863	0.732429	0.564485	0.383824	0.209057	0.0686997	0.0106027	0.000585768	0.00103756	0.0112779	0.0284735	0.0214241	0.00589628	0.000466277	0	0	0	0	0	0	0	0.000410674	0.00629965	0.0324732	0.0719857	0.0702752	0.030775	0.0159669	0.0348761	0.0849133	0.0879831	0.0736064	0.168722
0.0362187	0.130988	0.365744	0.690123	0.923472	1	0.972558	0.833629	0.586645	0.347966	0.163785	0.061876	0.0148008	0.00116398	0	0	0	0	0	0	0.00301201	0.035972	0.119399	0.169108	0.135897	0.0703569	0.0189966	0.00722252	0.0254864	0.047197	0.0367325	0.0111176	0.000926635	0	0	0	0	0	0.000475993	0.00534332	0.015297	0.0188972	0.0205361	0.0350796	0.0662393	0.0589573	0.0265819	0.0292264	0.0413547	0.0297288
0.649713	0.797185	0.898052	0.938583	0.960314	1	0.899059	0.677263	0.444183	0.314492	0.253787	0.155801	0.0989459	0.0779506	0.0435758	0.0115025	0.000911664	0	0	0	0	0	0	0	0	0.00204211	0.0214666	0.0484307	0.025544	0.00399466	0.000187381	0	0	0	0	0	0	0	0	0	0	0	0.00115158	0.0169377	0.0820825	0.179217	0.256109	0.379883	0.477981	0.531008
0.120739	0.280315	0.462437	0.712431	0.918567	1	0.992444	0.94554	0.878897	0.82669	0.786564	0.751068	0.754733	0.74814	0.6997	0.619677	0.532906	0.471228	0.413074	0.371688	0.325109	0.26836	0.267579	0.30897	0.314426	0.258118	0.189946	0.145108	0.113404	0.0991125	0.106366	0.117429	0.1142	0.0901436	0.0547558	0.0279364	0.00803582	0.000675081	0	0.0030176	0.0373758	0.136577	0.237511	0.288727	0.307162	0.257705	0.180561	0.120555	0.0671716	0.0550105
0.119223	0.270005	0.483479	0.662526	0.816496	1	0.868328	0.401203	0.0973093	0.0299969	0.0232713	0.043504	0.0480218	0.0176672	0.00158555	0	0	0	0	0	0.00244613	0.0272251	0.0740645	0.0681547	0.027854	0.0143463	0.0717327	0.222967	0.355088	0.377612	0.357394	0.329951	0.28049	0.194752	0.0884975	0.0207283	0.00705163	0.0121355	0.00555605	0.000533198	0	0	0	0	0	0	0	0.000929684	0.0116182	0.0465224
0.269285	0.491736	0.672623	0.791752	0.956776	1	0.816388	0.473196	0.202423	0.0979597	0.0563367	0.0511757	0.0714263	0.069149	0.037711	0.0101255	0.00636962	0.0140567	0.0103229	0.00277038	0.000216089	0	0	0.000466468	0.00486071	0.0106168	0.00497895	0.00169856	0.00294606	0.00388836	0.00592006	0.00265627	0.000254914	0	9.43543e-05	0.000983194	0.00214749	0.00110438	0.00219046	0.0121018	0.0273471	0.0263259	0.0135363	0.00860703	0.0254129	0.040514	0.0173916	0.00686579	0.0395065	0.126626
0.189834	0.377846	0.52065	0.663666	0.863871	1	0.97652	0.740676	0.474244	0.224388	0.0989705	0.103506	0.148916	0.133169	0.0459426	0.00750146	0.0359753	0.0785773	0.0359753	0.00345244	0	0	0	0	0	0	0.000455376	0.00474513	0.0103643	0.00474513	0.000455376	0	0	0	0	0.000711544	0.0092935	0.0381005	0.0779173	0.111659	0.126168	0.0833196	0.0238821	0.00195596	0	0	0.000776217	0.0100018	0.0401668	0.0878734
0.308646	0.441772	0.594863	0.809294	0.963382	1	0.951415	0.818619	0.682479	0.556582	0.436019	0.362478	0.326417	0.293556	0.24322	0.201353	0.193992	0.200338	0.208743	0.200775	0.17172	0.131491	0.0949821	0.0744656	0.0721013	0.0699815	0.0544049	0.0328978	0.012583	0.00236185	0.00015395	0.000660154	0.00687896	0.015025	0.00687896	0.0010125	0.00400173	0.0116918	0.0149226	0.023226	0.0374976	0.0286552	0.0188652	0.00947545	0.00222786	0.000369275	0.004458	0.0327565	0.10183	0.190841
0.12512	0.147028	0.225521	0.469052	0.862518	1	0.852857	0.68689	0.53479	0.339617	0.256479	0.281714	0.151209	0.0312888	0.00207455	0	0	0	0	0	0	0	0	0.000162367	0.00217627	0.0087427	0.0127161	0.00520961	0.000484369	0	0	0	0	0	0	0	0	0	0	0	0	0	0	0	0	0	0.000580123	0.0105458	0.0618088	0.129601
0.465246	0.548362	0.745817	0.917584	0.993123	1	0.886111	0.838392	0.876172	0.792827	0.61293	0.420628	0.266792	0.15999	0.110311	0.0873667	0.0593887	0.0314448	0.00884519	0.00073192	0.000908735	0.0113444	0.040388	0.0538781	0.0242297	0.00360653	0.000291032	0.00164692	0.0102297	0.0518236	0.127904	0.165914	0.20418	0.241587	0.249924	0.236611	0.294561	0.500685	0.708409	0.730582	0.645228	0.545705	0.393885	0.1808	0.0407655	0.00602098	0.0127394	0.0413453	0.178999	0.413055
0.0996862	0.225418	0.368332	0.558815	0.808515	1	0.955703	0.755863	0.535731	0.348612	0.211421	0.105898	0.0550635	0.0472702	0.058816	0.0829935	0.0889487	0.0673907	0.0322709	0.00767691	0.000581073	0.000479522	0.00530148	0.0150603	0.0224413	0.0298295	0.0193251	0.00504699	0.000391167	0	0	0	0	0	0	0	0	0.000227292	0.00236844	0.00517314	0.00236844	0.000227292	0	3.29801e-05	0.00044343	0.00191385	0.00420429	0.0070313	0.00994447	0.0259642
0.242436	0.328667	0.418251	0.586858	0.8341	1	0.911188	0.654627	0.440317	0.268306	0.125265	0.0587833	0.041361	0.0420478	0.0501961	0.0598088	0.056469	0.0212482	0.00749764	0.0189244	0.0302953	0.0440048	0.0682954	0.0763654	0.0733466	0.0754648	0.0674125	0.0291401	0.00520661	0.00426293	0.0179168	0.0327102	0.0251908	0.0100832	0.00207818	0.000147097	0	0	0	0.00014279	0.00187183	0.00754917	0.013669	0.0145468	0.0127573	0.00786427	0.00390604	0.0137432	0.056568	0.137748
0.0844111	0.188283	0.314389	0.596377	0.842622	1	0.906146	0.756041	0.633478	0.478791	0.395749	0.440562	0.545275	0.619894	0.590563	0.470004	0.383543	0.33159	0.246624	0.170744	0.16047	0.123565	0.0402718	0.00348081	0	0	0	0	0	0	0	0	0	0	0	0	0	0	0	0	0	0	0	0.00287307	0.0304938	0.0718916	0.0499864	0.0248273	0.00896031	0.0167579
0.158981	0.338456	0.548464	0.747266	0.922099	1	0.967247	0.821626	0.638836	0.475473	0.332536	0.223294	0.146643	0.10574	0.0796624	0.0492295	0.0206066	0.0045713	0.000336422	0	0	0	0	0.000219583	0.00228811	0.00499769	0.00243646	0.002541	0.0121282	0.0264262	0.0260483	0.0133686	0.00323914	0.000246553	0	0	0	0	0	0	0	0	0	0	0	0	0	0	0.00324955	0.0408218
0.221113	0.342138	0.511854	0.697625	0.870346	1	0.998262	0.909998	0.794705	0.683212	0.617466	0.622457	0.653768	0.633776	0.533465	0.444387	0.428858	0.515838	0.68756	0.813121	0.837192	0.806663	0.765998	0.742518	0.723224	0.661849	0.566217	0.467079	0.410731	0.388797	0.3754	0.35403	0.31903	0.299501	0.29711	0.26687	0.218653	0.165119	0.12054	0.101349	0.126826	0.175746	0.205708	0.251498	0.268095	0.221578	0.182792	0.177472	0.167604	0.160638
0.444218	0.510461	0.672028	0.834883	0.968762	1	0.894921	0.696738	0.440988	0.221619	0.0999981	0.056617	0.0421086	0.0152223	0.00524031	0.0250887	0.0588571	0.0694656	0.0790526	0.0750673	0.0688366	0.0630187	0.049806	0.0274561	0.00741816	0.000597447	0	0	0	0	0	0	0	0	0	0	0	0	0.00230416	0.0242466	0.0549088	0.0306818	0.0262014	0.125897	0.339791	0.507727	0.537805	0.53947	0.580274	0.52935
0.22871	0.328408	0.411736	0.567891	0.845338	1	0.963703	0.930799	0.939077	0.942658	0.865307	0.704264	0.558221	0.475158	0.452669	0.433605	0.32334	0.202432	0.130778	0.126401	0.137542	0.114393	0.108793	0.0998705	0.0715048	0.0426833	0.0131676	0.00175524	0.00743643	0.0238193	0.0274542	0.0102113	0.000919937	0	0	0.00227477	0.024682	0.0633464	0.0614085	0.0574202	0.0716894	0.155571	0.361949	0.58802	0.549241	0.283214	0.207808	0.328296	0.340571	0.247377
0.22843	0.299056	0.493229	0.791199	0.961917	1	0.935751	0.795468	0.58182	0.286879	0.104767	0.0322788	0.00598721	0.000400899	0	0	0	0	0	0	0	0	0	0	0	0	0	0	0	0	0	0	0	0	0	0	0	0	0	0	0	0	0	0	0.00144808	0.0183782	0.0689985	0.111417	0.113323	0.155672
0.212349	0.292863	0.444972	0.686151	0.955158	1	0.897989	0.773096	0.652865	0.523469	0.380637	0.259221	0.1796	0.121556	0.0720354	0.044767	0.0239981	0.00649923	0.000523888	0	0	0	0	0	0	0	0	0	0	0	0	5.19993e-05	0.00147788	0.0111879	0.0253211	0.0245073	0.0231992	0.0101259	0.0104986	0.0250317	0.0201677	0.00592195	0.000484033	0	0	0.000315799	0.00336235	0.0106021	0.0379628	0.121723
0.0867316	0.161299	0.276623	0.481687	0.846939	1	0.917852	0.694559	0.440106	0.247764	0.138676	0.0755056	0.0469072	0.0160738	0.00144055	0	0	0.00126602	0.0139271	0.0364712	0.0299158	0.0103775	0.0173964	0.0490247	0.052074	0.0230668	0.00423103	0.000261897	0	0	0	0	0	0	0	0	0	0	0	0	0	0	0	0	0.00198868	0.024676	0.0908409	0.15962	0.177014	0.129197
0.184824	0.352972	0.548602	0.708475	0.860265	1	0.981632	0.853857	0.733086	0.630653	0.502909	0.389326	0.310902	0.243475	0.16304	0.0789192	0.0360308	0.0213951	0.0070363	0.000618921	0	0	0	0	0	0	0	0	8.12035e-05	0.00084616	0.00184818	0.00084616	8.12035e-05	0	0	0	0	0	0	0	0	0	0	0	0	0.000278824	0.00290541	0.00664717	0.0102345	0.0578636
0.388368	0.629053	0.783934	0.877275	0.954137	1	0.995476	0.967728	0.941412	0.917079	0.896351	0.831488	0.706319	0.556144	0.423764	0.318055	0.236062	0.171636	0.122774	0.0900472	0.0644153	0.0440834	0.0260149	0.0126896	0.00401022	0.000589463	3.06972e-05	0	0	0	0	0	0	0	0	0	0	0	0	0	0	0	7.55706e-05	0.000787464	0.00171998	0.00083921	0.00130829	0.0101423	0.0432036	0.152835
0.359821	0.530738	0.695078	0.867639	0.969354	1	0.974835	0.915501	0.829446	0.729517	0.663396	0.621797	0.567781	0.496588	0.393561	0.272624	0.177923	0.115647	0.0816709	0.0573485	0.0361948	0.0211213	0.0114459	0.00339385	0.000287448	0	0	0	0	0	0	0	0	0	0	0.000428389	0.00594513	0.0269955	0.0592414	0.0811042	0.0828511	0.0575131	0.0325557	0.0196272	0.0116628	0.00425038	0.00151239	0.00757003	0.0563757	0.187343
0.826088	0.80873	0.791047	0.863235	0.970216	1	0.886593	0.731321	0.55904	0.380358	0.28402	0.252658	0.210381	0.148748	0.109693	0.0891542	0.0717359	0.0562052	0.0387375	0.0157991	0.00350332	0.00621575	0.0131722	0.00603068	0.000578747	0	0	0	0	0	0.000340141	0.00443781	0.0173376	0.0268599	0.0161604	0.00387404	0.000286038	0	0.00060052	0.00625756	0.0136678	0.00625756	0.00060052	0	0.0014192	0.0202744	0.0971033	0.238946	0.455717	0.737985
0.442512	0.532725	0.618536	0.801268	0.969033	1	0.950908	0.890886	0.825252	0.714817	0.560263	0.433609	0.370603	0.391228	0.441826	0.450036	0.432096	0.413534	0.429045	0.47146	0.490271	0.442645	0.389861	0.360817	0.282229	0.193645	0.11087	0.0783622	0.12398	0.190938	0.133856	0.0437719	0.00669248	0.000374953	0	0	0	0	0.000753453	0.0113896	0.0544531	0.0928993	0.048253	0.018753	0.0467774	0.078367	0.0501916	0.0307573	0.113102	0.295685
0.278062	0.455823	0.623139	0.777529	0.901165	0.974112	1	0.986821	0.851066	0.588344	0.330009	0.184692	0.113334	0.0789222	0.0588958	0.0394694	0.0263562	0.0139018	0.00365189	0.000289913	0	0	0	0	0	0	0	0	0	0	0.000139435	0.00187698	0.00791614	0.0144808	0.0122844	0.00773224	0.0111812	0.00992921	0.00322302	0.000275636	0	0	0	6.4667e-05	0.000673846	0.00168327	0.0036689	0.0162947	0.058565	0.146611
0.043022	0.128257	0.254375	0.409393	0.580561	0.830721	1	0.983314	0.821794	0.62141	0.426201	0.301398	0.199542	0.123558	0.15238	0.279348	0.371792	0.491495	0.589134	0.629228	0.737803	0.883419	0.916525	0.850927	0.798539	0.783541	0.622032	0.34538	0.139486	0.0461291	0.0243673	0.0599894	0.132437	0.186643	0.221556	0.312988	0.472628	0.650444	0.785877	0.879712	0.887257	0.817797	0.595988	0.293244	0.0969103	0.0272201	0.011807	0.0123698	0.00972501	0.01253
0.72935	0.648762	0.655234	0.720168	0.771063	0.877187	1	0.999763	0.801777	0.508843	0.265429	0.131987	0.0599476	0.0154648	0.00123413	0.000116041	0.00203999	0.0122397	0.0316469	0.0499695	0.0711858	0.086446	0.114262	0.186429	0.314795	0.498612	0.630173	0.626985	0.567594	0.49114	0.435964	0.374795	0.302725	0.237885	0.25172	0.382208	0.554557	0.57796	0.544023	0.571055	0.552231	0.442962	0.341185	0.310498	0.398203	0.549591	0.627955	0.677106	0.759544	0.799889
0.0472063	0.125424	0.2904	0.54668	0.801475	0.964544	1	0.964109	0.84446	0.640263	0.464227	0.364848	0.334365	0.329611	0.329687	0.314033	0.295729	0.271503	0.253982	0.204877	0.149664	0.110606	0.0757666	0.0722851	0.0943833	0.115004	0.143732	0.16598	0.148873	0.112585	0.0769141	0.0494576	0.0314355	0.0265339	0.0562654	0.119647	0.152508	0.114576	0.089218	0.0930907	0.0778513	0.0440198	0.0197547	0.00531674	0.0004376	0	0	0	0.000870914	0.0111861
0.950577	0.884058	0.794458	0.807376	0.914598	0.993373	1	0.949832	0.815569	0.612865	0.449058	0.349842	0.248716	0.153314	0.0979603	0.042897	0.0150107	0.00425057	0.000372548	0	0.00175565	0.0214454	0.0741994	0.104661	0.0665843	0.0184019	0.0125986	0.0693601	0.169403	0.207587	0.215156	0.189802	0.0890343	0.0179995	0.00120188	0	0	0.000577024	0.0108706	0.068145	0.170469	0.252214	0.4251	0.678658	0.837614	0.871016	0.804097	0.76099	0.786071	0.873337
0.966869	0.979134	0.918978	0.812208	0.81015	0.938897	1	0.884928	0.674577	0.484714	0.340553	0.227125	0.136827	0.070137	0.0336346	0.0238011	0.0203055	0.0206924	0.0271722	0.0289429	0.0309578	0.0282657	0.0216557	0.0144462	0.00910586	0.00367073	0.000667528	4.14141e-05	0	0	0	0.000208045	0.00228629	0.00596896	0.00486292	0.00161723	0.0019652	0.00419896	0.00228326	0.000418416	0.000672499	0.00387253	0.00711873	0.00313063	0.000514187	0.0049338	0.0498313	0.263664	0.675236	0.933264
0.160394	0.286528	0.436549	0.631817	0.827207	0.967016	1	0.965735	0.883916	0.718981	0.547688	0.396508	0.295367	0.235949	0.171309	0.119354	0.0906604	0.074244	0.0400331	0.00993316	0.000759565	0	0	0	0	0	0	0	0	0.000164391	0.00214538	0.00824705	0.0143995	0.0363029	0.0869203	0.0867359	0.0568718	0.0372549	0.0250331	0.0157683	0.00953493	0.0119592	0.0111333	0.0121439	0.00873562	0.0121918	0.034476	0.049653	0.0479677	0.0744005
0.364491	0.558993	0.703178	0.8184	0.908272	0.971591	1	0.983072	0.894516	0.729865	0.557161	0.442253	0.389334	0.363404	0.340918	0.299647	0.257992	0.227552	0.187789	0.143838	0.106926	0.0812302	0.0659873	0.0554575	0.0433974	0.0312853	0.0235005	0.0216196	0.0275178	0.022921	0.0118066	0.00712653	0.00451813	0.00253794	0.00105443	0.000984795	0.00266535	0.00531598	0.0117387	0.02762	0.0549868	0.091718	0.121109	0.122512	0.0898923	0.0485912	0.0339079	0.0311177	0.0592499	0.173288
0.327849	0.411325	0.49921	0.609463	0.729568	0.891696	1	0.984335	0.80203	0.516354	0.284926	0.170766	0.129879	0.11932	0.106744	0.0833398	0.0633058	0.055757	0.0644692	0.0471418	0.0319904	0.0201286	0.0144901	0.0179172	0.0139589	0.00433229	0.00115523	0.00934982	0.0309787	0.0518562	0.0888142	0.134096	0.103757	0.0482766	0.0217597	0.0378805	0.0760133	0.0982265	0.119896	0.163672	0.211521	0.239578	0.273299	0.329402	0.352805	0.290535	0.21091	0.199088	0.251033	0.284724
0.256699	0.310125	0.330106	0.450569	0.749734	0.987763	1	0.912945	0.754228	0.623256	0.566863	0.495974	0.385424	0.294744	0.312451	0.403113	0.428399	0.384604	0.252092	0.171593	0.184949	0.222866	0.231416	0.220987	0.237169	0.307915	0.40004	0.451171	0.455443	0.422649	0.329346	0.218088	0.142469	0.0793529	0.0413999	0.0269578	0.035734	0.0651526	0.109707	0.107733	0.0663161	0.0263496	0.0115945	0.0445481	0.140208	0.206722	0.191029	0.124351	0.0903428	0.152233
0.169931	0.193804	0.206297	0.332626	0.589246	0.842261	1	0.947066	0.72976	0.492341	0.248749	0.0774333	0.0126412	0.000766115	0	0	0	0	0	0	0	0	0	0	0	0	0	0	0	0	0	0	0	0	0	0	0	0	0	0	0	0.000832916	0.00867919	0.0189571	0.00867919	0.000832916	0	0	0.00544956	0.0608285
0.272241	0.403442	0.53688	0.656306	0.78283	0.923057	1	0.971646	0.873551	0.785952	0.717487	0.665527	0.612819	0.537449	0.482123	0.453311	0.403809	0.33895	0.297593	0.273714	0.257963	0.264135	0.306309	0.337597	0.32035	0.267079	0.211942	0.170014	0.154889	0.185286	0.231395	0.241733	0.211944	0.158437	0.102056	0.0604598	0.0359035	0.0222058	0.0204298	0.0289623	0.0307181	0.0205999	0.00918973	0.00551716	0.0200335	0.0431933	0.0487657	0.068466	0.103121	0.164305
0.542338	0.611097	0.686834	0.764353	0.877308	0.982546	1	0.897586	0.720942	0.414769	0.183591	0.178305	0.234206	0.204024	0.100451	0.0251624	0.0197195	0.0392598	0.0179745	0.00172496	0	0	0.0010787	0.0112403	0.0245511	0.0112403	0.00174457	0.00721104	0.017995	0.0145099	0.0194013	0.0509911	0.080822	0.11144	0.141636	0.157548	0.137799	0.121023	0.115004	0.0870246	0.0394613	0.00866037	0.000624071	0	0	0.000248279	0.00715002	0.0655326	0.246091	0.457902
0.0818367	0.191569	0.367334	0.589012	0.769807	0.918043	1	0.968997	0.834492	0.667779	0.503145	0.350801	0.235849	0.146551	0.0819103	0.0444602	0.0245037	0.0173406	0.0290049	0.0453107	0.0301498	0.00799411	0.00115094	0.00162812	0.00240779	0.00449333	0.00789765	0.00738484	0.00825862	0.0125382	0.0134038	0.0116676	0.00761906	0.017304	0.0347464	0.0302216	0.0157812	0.00530178	0.00324708	0.00964829	0.0274851	0.0536903	0.0543578	0.0467422	0.046647	0.0366891	0.0404522	0.0417619	0.0317937	0.0324919
0.0278777	0.101651	0.274223	0.54552	0.792429	0.947239	1	0.960653	0.883625	0.806689	0.714136	0.622869	0.556839	0.499639	0.439771	0.399877	0.350229	0.277982	0.216189	0.166245	0.113063	0.0651176	0.0480508	0.0624395	0.0884544	0.124417	0.170546	0.186791	0.162939	0.127084	0.0988333	0.0848752	0.0756236	0.0675964	0.0715588	0.0717996	0.0515602	0.0252658	0.0108497	0.0131318	0.0218169	0.0267233	0.020055	0.0101196	0.00611773	0.00218903	0.000200012	0	0.000285731	0.0045684
0.0127283	0.0807205	0.23134	0.380512	0.547183	0.802538	1	0.999214	0.838074	0.630664	0.439832	0.289178	0.196064	0.113497	0.0732288	0.0615702	0.0339607	0.00847719	0.000649176	0	0.000819314	0.00912832	0.0273145	0.0506393	0.0915523	0.0991995	0.0706789	0.0455066	0.0312703	0.0172944	0.0047796	0.000389255	0	0.000155343	0.00266106	0.0157962	0.0411358	0.0567108	0.0571058	0.0561775	0.0520939	0.0413212	0.0471623	0.0569975	0.0572341	0.0492748	0.0306185	0.0162321	0.010597	0.00436392
0.102129	0.213048	0.351832	0.569921	0.782698	0.924159	1	0.97745	0.890881	0.810506	0.71322	0.599451	0.535375	0.469218	0.364824	0.246626	0.16413	0.116499	0.0848125	0.0549174	0.0327843	0.0131939	0.00251989	0.00016416	0	0	0	0	0	0	0	0	0	0	0	0	0.000572777	0.00618295	0.0152712	0.0108499	0.00280765	0.000214474	0.000120517	0.00230564	0.0148176	0.0381178	0.0503681	0.0562708	0.0584309	0.0541072
0.304069	0.405204	0.485626	0.617623	0.817425	0.960135	1	0.994761	0.95786	0.877562	0.778284	0.616494	0.472789	0.439598	0.511174	0.554507	0.454107	0.291458	0.210201	0.177124	0.118789	0.0716981	0.0506069	0.027823	0.00737281	0.000585879	0	0	0	0.000965889	0.0107346	0.0289635	0.0253104	0.00794585	0.000669846	0	0	0	0	0.00101433	0.013233	0.0539056	0.105585	0.126081	0.114301	0.103513	0.097183	0.0707513	0.0731787	0.165814
0.180987	0.220344	0.382078	0.618547	0.826954	0.981116	1	0.873104	0.745421	0.592047	0.419173	0.280967	0.169613	0.0831799	0.0499928	0.0460356	0.0494872	0.0585285	0.0876893	0.191912	0.283407	0.26513	0.212747	0.188203	0.197581	0.206631	0.179235	0.160558	0.205472	0.304681	0.390633	0.318983	0.231185	0.211938	0.159174	0.104307	0.0814371	0.0643562	0.0640305	0.137786	0.240326	0.299411	0.339723	0.395072	0.523463	0.667836	0.597449	0.394653	0.274408	0.234254
0.195172	0.253026	0.304798	0.396213	0.595622	0.881737	1	0.906128	0.775895	0.555446	0.30484	0.13813	0.0546914	0.042127	0.07459	0.0900496	0.0756108	0.0645771	0.0618924	0.0482087	0.0843137	0.23263	0.35868	0.373933	0.293808	0.201579	0.132806	0.0816859	0.0362992	0.0108685	0.0025699	0.00594073	0.0195334	0.025237	0.0126606	0.00353423	0.012296	0.0388582	0.0539847	0.0425023	0.0177177	0.00997146	0.00402316	0.000386091	0.000197238	0.00219807	0.00663984	0.0142082	0.042413	0.108343
0.0129477	0.0696393	0.252101	0.515211	0.750132	0.922969	1	0.98412	0.860538	0.710372	0.568214	0.451613	0.354263	0.257451	0.188538	0.137893	0.0998516	0.0635007	0.0259036	0.00521522	0.000356987	0	0	0	0	0.001092	0.0129502	0.0413667	0.0485937	0.0206359	0.00302277	0.00013929	0	0	0	0	0	0	0.00120615	0.0125684	0.027452	0.0125684	0.00120615	0	0	0	0	0	0.000250784	0.00285022
0.569624	0.616975	0.716061	0.900946	0.929184	0.924022	1	0.987683	0.926293	0.792557	0.665062	0.52234	0.38766	0.262962	0.152035	0.0857056	0.043628	0.0255391	0.0239364	0.011711	0.00214693	0.00112202	0.0116744	0.0372649	0.0503844	0.0401656	0.0205234	0.00530077	0.000419802	0	0	0	0	0	0	0	0	0	0	0	0	0	0.000944647	0.0112051	0.0367469	0.0527327	0.0521274	0.0825587	0.22036	0.433121
0.462862	0.49862	0.468029	0.552917	0.780252	0.924303	1	0.956183	0.854299	0.766482	0.630954	0.491005	0.424024	0.38834	0.297532	0.200672	0.147664	0.131753	0.115435	0.0881099	0.0650942	0.0451727	0.0199044	0.004158	0.000288773	0	0	0	0	0	0	0	0	0	0	0	0	0	0	0	0	0	0	0	0	0	0	0.00582494	0.0727659	0.269647
0.203568	0.322809	0.442726	0.619887	0.809412	0.961012	1	0.878515	0.684794	0.417449	0.177718	0.0415032	0.00315878	0	0	0	0	0	0.00405117	0.0484385	0.166374	0.289264	0.377854	0.409016	0.463877	0.558315	0.644924	0.670188	0.633582	0.54999	0.441517	0.329064	0.245577	0.176513	0.127825	0.091035	0.0555776	0.0213616	0.00395667	0.000254315	0	0	0	0.000725134	0.00770124	0.0211861	0.0463468	0.100725	0.101341	0.10198
0.0118696	0.102796	0.373186	0.737507	0.966788	0.997819	1	0.918729	0.75857	0.637783	0.572288	0.493536	0.39834	0.30132	0.231313	0.184203	0.155671	0.151059	0.153927	0.124315	0.0731492	0.0214271	0.00179452	0	0	0	0	0	0	0	0	0	0	0	0	0	0	0	0	0	0	0	0	0	0	0	0	0	0	0.000444841
0.14327	0.34984	0.606894	0.782662	0.916616	0.990924	1	0.953316	0.856946	0.693693	0.494267	0.322146	0.206196	0.136542	0.0925973	0.0672339	0.0506589	0.0339715	0.0253028	0.0340372	0.0387341	0.0292935	0.0190209	0.0111346	0.00336126	0.000285296	0	0	0	0	0	0	0	0	0.000245927	0.00256262	0.00559727	0.00256262	0.000245927	0	0	0	0	0.000120418	0.00125479	0.00274071	0.00125479	0.0010134	0.0114108	0.049098
0.310181	0.511235	0.603888	0.673327	0.818981	0.946383	1	0.973841	0.881572	0.762189	0.636454	0.53147	0.445416	0.366406	0.252095	0.147752	0.0804734	0.0546234	0.0553164	0.0557505	0.0402309	0.0263748	0.0205981	0.0139498	0.00713568	0.00509829	0.00937536	0.00945153	0.00760195	0.00935324	0.0170227	0.0538324	0.106504	0.12741	0.0810354	0.0243039	0.00492897	0.00479549	0.0021503	0.000464424	0.00271855	0.00618036	0.00353642	0.00283283	0.0095532	0.0230458	0.0313405	0.0174565	0.0266454	0.118079
0.774424	0.82911	0.85628	0.903517	0.943017	0.960005	1	0.989096	0.873652	0.776113	0.742827	0.704014	0.615345	0.486128	0.365822	0.282592	0.238735	0.212214	0.182235	0.148095	0.128109	0.111206	0.0936073	0.0797401	0.0665111	0.0522246	0.0394046	0.0276961	0.0146526	0.00595838	0.00149234	0.00051291	0.00508042	0.0193689	0.0283971	0.0148972	0.00293902	0.000187849	0	0.00029263	0.00304928	0.00666023	0.00304928	0.000415765	0.0012831	0.00353086	0.017701	0.122996	0.375441	0.623095
0.378046	0.588666	0.729936	0.825077	0.896139	0.961818	1	0.986223	0.861074	0.644908	0.444309	0.297845	0.199685	0.140074	0.107805	0.0914322	0.0844653	0.0811531	0.0777502	0.0755508	0.0622175	0.0446072	0.0365356	0.0318993	0.0234185	0.0101529	0.00204306	0.000138044	0	0	0	0.00035452	0.00403727	0.0117156	0.0122499	0.00580662	0.00461996	0.0191073	0.0645891	0.151934	0.270185	0.419791	0.549162	0.600584	0.516772	0.263955	0.0785842	0.0278966	0.052011	0.160031
0.00822466	0.0409055	0.152862	0.343249	0.610999	0.893035	1	0.964874	0.8816	0.781621	0.614524	0.409784	0.294438	0.249027	0.171013	0.0765871	0.0272587	0.0178817	0.00696372	0.000651147	0	0	0	0	0	0.000780534	0.00813335	0.0177649	0.00813335	0.000780534	0	0	0	0	0	0	0	0	0	0	0	0	0.000245646	0.00255969	0.00559087	0.00311859	0.00840968	0.0371052	0.0591462	0.0257417
0.0666787	0.226504	0.446445	0.587175	0.690166	0.890622	1	0.917518	0.751222	0.580012	0.384909	0.199344	0.103807	0.0530133	0.0145605	0.00118693	0	7.91096e-05	0.000824341	0.0023036	0.0064213	0.0152266	0.0133186	0.00420077	0.000354858	0	0	0	0	0	0	0	0	0	0	0	0	0	0	0	0	0	0	0	0	0	0	0.000246556	0.00298085	0.0141229
0.716108	0.583007	0.610233	0.669758	0.839171	0.981929	1	0.903611	0.694592	0.461641	0.275951	0.168511	0.0921295	0.0262207	0.0021705	0	0	0	0	0	0	0	0	0	0	0	0	0	0	0	0	0	0	0	0	0	0	0	0	0	0.00366619	0.0405781	0.112477	0.136882	0.128815	0.093947	0.260768	0.637226	0.903717	0.934393
0.407654	0.584466	0.676111	0.738201	0.783787	0.85771	0.959138	1	0.855589	0.593264	0.362113	0.213426	0.130757	0.0899765	0.0689904	0.0439678	0.0233753	0.0262648	0.0161849	0.00409354	0.00453178	0.00933337	0.00427313	0.00041008	0	0	0	0	0.000233636	0.00278575	0.00897714	0.0104279	0.00389324	0.000351202	0	0	0	0	0.000425964	0.00443865	0.0096949	0.00459838	0.00214763	0.0042972	0.00418316	0.0087145	0.0262495	0.0713333	0.158764	0.257845
0.0123855	0.0427279	0.218475	0.543068	0.742113	0.830982	0.926557	1	0.93226	0.800283	0.612725	0.381206	0.210862	0.119844	0.0833569	0.0985734	0.134704	0.116413	0.109994	0.141215	0.191798	0.179413	0.127721	0.0914532	0.0749012	0.0771651	0.0486752	0.0130446	0.0010297	0	0	0.000735912	0.0119399	0.0674276	0.17579	0.257941	0.254557	0.166561	0.0879337	0.0422096	0.0115575	0.00186954	0.0111539	0.0387393	0.0610614	0.0520596	0.0175327	0.0015329	0.000443936	0.00462592
0.0622161	0.176762	0.360814	0.567632	0.722225	0.833665	0.93764	1	0.994355	0.902086	0.710046	0.488151	0.321603	0.222922	0.161	0.122888	0.0946569	0.065546	0.0370479	0.0205277	0.0110815	0.00510161	0.00440321	0.00612313	0.00665176	0.00418879	0.00306513	0.00516117	0.00387317	0.00108079	8.60968e-05	0	0	0	0	0	0	0	0	0	0	0	0	0	0	0	0	9.89951e-06	0.000980911	0.0126874
0.0371972	0.11981	0.294825	0.519912	0.72652	0.88322	0.972603	1	0.966606	0.852217	0.722033	0.623085	0.570989	0.536316	0.50623	0.47597	0.409535	0.306485	0.200297	0.117843	0.0551854	0.0165319	0.00257926	0.000150078	0	0	0.000152871	0.00200921	0.00790115	0.0120358	0.00735111	0.00335235	0.0010588	0.000428407	0.00084081	0.00154049	0.00376152	0.00417379	0.00211833	0.00160976	0.000937854	0.000310236	0.00123751	0.00414278	0.00516286	0.00250194	0.00135773	0.000942109	0.00460554	0.0147216
0.0461795	0.0884163	0.188107	0.281492	0.407384	0.710595	0.969931	1	0.91168	0.842815	0.813046	0.73945	0.649639	0.59144	0.521285	0.423406	0.269617	0.135023	0.0754465	0.0601014	0.0629481	0.0603446	0.0359072	0.00977154	0.000784431	0	0	0	0	0	0.000498065	0.00518995	0.0113359	0.007398	0.0239512	0.0559498	0.0494633	0.0898859	0.171876	0.147436	0.0869166	0.11996	0.113484	0.0490942	0.00942561	0.000615442	0	0.00243685	0.0253926	0.0570656
0.122296	0.167941	0.309438	0.517496	0.703957	0.858528	0.963432	1	0.984219	0.880884	0.724555	0.607556	0.512902	0.408437	0.307105	0.217731	0.141633	0.0977455	0.0670882	0.0396179	0.0242023	0.0209744	0.0315295	0.0423087	0.0324634	0.0157143	0.0110448	0.0124732	0.0120652	0.0135066	0.016118	0.0152897	0.0114297	0.0169701	0.0264492	0.0267768	0.0244801	0.0165079	0.0135144	0.0147065	0.0283409	0.051319	0.073956	0.102859	0.157694	0.226045	0.261162	0.267681	0.216591	0.144313
0.402471	0.503008	0.599632	0.720461	0.830353	0.931697	0.987217	1	0.966464	0.947358	0.922823	0.841189	0.731537	0.653724	0.634783	0.649938	0.608869	0.480386	0.349583	0.236395	0.137401	0.0724835	0.0440873	0.0311933	0.0331205	0.0417469	0.0320906	0.0322271	0.050713	0.0659832	0.0699679	0.0626227	0.0591377	0.05514	0.0377597	0.0170221	0.0138014	0.0141019	0.0229214	0.069878	0.130983	0.138201	0.121755	0.124036	0.117441	0.101312	0.113929	0.137638	0.170412	0.26923
0.298497	0.461467	0.597702	0.721027	0.838657	0.92349	0.982437	1	0.968311	0.865779	0.707143	0.559015	0.420144	0.294777	0.205743	0.141502	0.100012	0.0808696	0.0809768	0.0965754	0.125348	0.16009	0.192274	0.200266	0.190652	0.171147	0.147488	0.131823	0.149143	0.189693	0.231517	0.26911	0.303491	0.337313	0.337374	0.274209	0.182821	0.133092	0.106205	0.0738799	0.0468427	0.0410945	0.0722579	0.132745	0.176577	0.176441	0.152492	0.138431	0.147978	0.196501
0.172707	0.403542	0.711968	0.891377	0.699433	0.521821	0.733901	1	0.844825	0.503339	0.282724	0.198779	0.311392	0.518948	0.618546	0.493807	0.279012	0.121727	0.0361926	0.0232754	0.0280934	0.013406	0.0241426	0.0504803	0.0231116	0.0073543	0.058673	0.170577	0.170758	0.058811	0.005151	0	0	0	0.00214899	0.022393	0.0489108	0.022393	0.00214899	0	0.000768079	0.00821898	0.019726	0.0129063	0.00301271	0.000215411	0	0.0041958	0.044512	0.112943
0.0670226	0.137834	0.169998	0.201486	0.273601	0.393025	0.664667	1	0.981644	0.863361	0.751218	0.641057	0.549477	0.477346	0.406156	0.332235	0.284936	0.257687	0.189258	0.113157	0.0618414	0.0231504	0.00423269	0.000269331	0	0	0	0	0	0	0	0.00200695	0.0212567	0.04926	0.0287368	0.005589	0.000343759	0	0	0	0	0	0	0	0	0	0	0	0.0010838	0.0150077
0.337005	0.643066	0.769726	0.795507	0.780531	0.778881	0.904548	1	0.898038	0.816011	0.796064	0.762778	0.650471	0.545727	0.473865	0.39972	0.312548	0.232323	0.169334	0.11541	0.0574046	0.0198772	0.0208844	0.025298	0.00986415	0.000902906	0	0	0	0	0	0	0	0	0	0	0	0	0	0	0	0	0	0	0	0	0	0.000905585	0.0152857	0.0986056
0.139265	0.187193	0.313472	0.441443	0.571901	0.743216	0.916099	1	0.995481	0.957668	0.935582	0.894069	0.720781	0.480451	0.303985	0.201225	0.138166	0.084712	0.0438061	0.0415874	0.0643793	0.0881175	0.0942599	0.0727107	0.0678144	0.119372	0.237612	0.363398	0.403981	0.37105	0.314308	0.27136	0.209244	0.133658	0.0896166	0.062694	0.0285372	0.00995721	0.00915686	0.00400167	0.000384029	0.000108884	0.00113459	0.0039238	0.0175725	0.0490666	0.0684149	0.0999986	0.146336	0.148057
0.140152	0.319485	0.498648	0.632744	0.774931	0.894019	0.991935	1	0.929757	0.778386	0.636867	0.635136	0.67379	0.708118	0.734698	0.742279	0.735144	0.700304	0.670737	0.761337	0.879843	0.921669	0.899805	0.816007	0.673939	0.535616	0.489538	0.438272	0.31766	0.306134	0.413587	0.446523	0.370155	0.24847	0.142467	0.0756274	0.0372543	0.0311927	0.0436161	0.0368056	0.0317934	0.0292097	0.0197595	0.0171843	0.0348601	0.0365075	0.0157371	0.00534046	0.0133772	0.0453756
0.0382779	0.172971	0.374227	0.489222	0.576531	0.698786	0.855723	1	0.969773	0.785192	0.521415	0.325045	0.209748	0.171519	0.196746	0.208151	0.153293	0.0837254	0.0386133	0.011043	0.00779354	0.0184016	0.0223755	0.0381855	0.0605203	0.0583731	0.043719	0.0237863	0.00640503	0.000515062	0	0	0.00270123	0.031088	0.0966073	0.155334	0.290378	0.51638	0.604948	0.596982	0.639513	0.666203	0.634662	0.550331	0.430279	0.267532	0.114081	0.0272173	0.00271966	0.00332928
0.163512	0.131585	0.18593	0.338401	0.558735	0.774808	0.914808	1	0.916144	0.648047	0.368609	0.203619	0.119927	0.114433	0.179647	0.283372	0.419245	0.524807	0.589097	0.639808	0.664677	0.663076	0.693018	0.757004	0.804146	0.792666	0.696312	0.564335	0.473264	0.39797	0.309966	0.246404	0.214134	0.171923	0.121979	0.0909525	0.0755403	0.0666096	0.0504104	0.0288098	0.0132121	0.0136148	0.0179184	0.0228178	0.0606823	0.175201	0.320269	0.409482	0.422826	0.309038
0.058333	0.0551167	0.0964486	0.241888	0.481101	0.750042	0.949789	1	0.890763	0.669288	0.434261	0.285113	0.23156	0.212667	0.146345	0.0821273	0.064102	0.0526116	0.0279742	0.023635	0.0100958	0.000968861	0	0	0	0	0	0	0	0	0	0	0	0	0	0	0	0.00064014	0.00807268	0.0305944	0.0554293	0.0714799	0.0849588	0.0684415	0.0226922	0.0019742	0	0.000356524	0.00574576	0.0299562
0.0511449	0.096412	0.187492	0.296291	0.441327	0.624349	0.82628	1	0.953848	0.660619	0.412533	0.334305	0.384526	0.452022	0.452168	0.40501	0.354163	0.325745	0.323491	0.291311	0.236276	0.200481	0.194197	0.177062	0.149417	0.127892	0.0802031	0.0447523	0.0343355	0.0421608	0.0703966	0.114879	0.162384	0.246824	0.317037	0.382599	0.484564	0.55412	0.493155	0.386041	0.28701	0.186931	0.110402	0.0642077	0.0385485	0.0222464	0.0128965	0.00714457	0.010312	0.0266325
0.0526466	0.116732	0.236153	0.446132	0.70704	0.900552	0.987159	1	0.954187	0.850775	0.707521	0.547729	0.40903	0.319689	0.266977	0.235066	0.223104	0.205621	0.166124	0.1193	0.0810488	0.0540754	0.0415131	0.0434029	0.0397966	0.0277293	0.0138758	0.0179775	0.0363465	0.0440972	0.0315524	0.0174204	0.00927878	0.00334461	0.00385399	0.0101905	0.016405	0.0212413	0.0263739	0.0282224	0.0226406	0.0166929	0.0140534	0.00798267	0.00205376	0.000159746	2.93828e-05	0.000306176	0.00178527	0.0141253
0.000938941	0.0159662	0.0947521	0.257667	0.433997	0.655288	0.896686	1	0.897796	0.676923	0.456005	0.303545	0.175964	0.0727257	0.0164103	0.00122461	0	0	0	0	0	0	0	0	0	0	0	0	0	0	0	0	0	0	0	0	0	0	0	0.00233042	0.0263427	0.0744972	0.0711502	0.0237875	0.00264903	0.00614638	0.0134249	0.00614638	0.000589851	0
0.18158	0.225472	0.405261	0.665316	0.851301	0.943086	0.995304	1	0.959133	0.845207	0.691624	0.535838	0.409881	0.350816	0.329574	0.314343	0.312221	0.32367	0.317015	0.275779	0.234247	0.197186	0.175738	0.178643	0.180853	0.174207	0.166295	0.147034	0.118509	0.0904078	0.0719805	0.0606429	0.0473414	0.0386298	0.0432348	0.0597839	0.0676777	0.0636984	0.0646174	0.063687	0.0623908	0.0636161	0.0689046	0.0709925	0.104448	0.191055	0.257144	0.273409	0.268867	0.222724
0.16196	0.20815	0.31997	0.484324	0.656883	0.821189	0.950917	1	0.954557	0.841946	0.716107	0.617341	0.528579	0.436434	0.354148	0.284672	0.218597	0.167152	0.132361	0.105218	0.0815286	0.0603204	0.0406554	0.0250276	0.016971	0.0129501	0.0104478	0.00901243	0.00864077	0.00613863	0.00191756	0.000163303	0	0	0	0	3.34168e-05	0.000772281	0.00535639	0.0118784	0.00886682	0.00369733	0.00516818	0.0101786	0.00680516	0.00229309	0.00347407	0.0155784	0.052542	0.1114
0.204767	0.393958	0.543666	0.699498	0.794222	0.902339	0.991992	1	0.979424	0.943895	0.855116	0.676995	0.493189	0.335267	0.213624	0.12487	0.0692425	0.0438772	0.0416055	0.0529158	0.0529977	0.040125	0.0403028	0.0468881	0.0421398	0.0341796	0.0426781	0.065992	0.126257	0.228435	0.281534	0.272709	0.251192	0.317494	0.435701	0.472092	0.403157	0.279036	0.160357	0.107449	0.13245	0.178789	0.20328	0.20841	0.148666	0.0944823	0.0943597	0.0978236	0.0842357	0.0881425
0.100229	0.138174	0.149707	0.260692	0.487033	0.766493	0.953866	1	0.921184	0.710749	0.518816	0.361414	0.249219	0.152962	0.0691621	0.0411268	0.0327232	0.0114861	0.00102226	0	0	0.00100001	0.011181	0.0306865	0.0294103	0.0293537	0.0721682	0.112841	0.115906	0.108656	0.0959122	0.0630231	0.0238487	0.00429262	0.000270445	0	0	0	0	0	0	0	0	0	0	0	0	0	0.00260085	0.0308487
0.280352	0.254316	0.29747	0.435191	0.639836	0.842633	0.971488	1	0.938315	0.840108	0.746741	0.667653	0.621076	0.600465	0.518598	0.375135	0.261507	0.212096	0.195689	0.166856	0.114873	0.0655505	0.0360952	0.0187571	0.0053565	0.000446242	0	0	0	0	0	0	0	0	0.000165231	0.00172175	0.00376065	0.00172175	0.000165231	0	0.000705416	0.00785244	0.0239956	0.0502318	0.103265	0.126932	0.110652	0.0891532	0.111254	0.236459
0.274588	0.262626	0.119626	0.027465	0.0397922	0.25316	0.702176	1	0.995425	0.842266	0.626155	0.425688	0.315685	0.265649	0.190897	0.133186	0.0978635	0.0504134	0.0125499	0.000967509	0	0.000447398	0.00721088	0.0367427	0.0626744	0.0270074	0.00254889	0	0	0	0	0	0	0	0	0	0	0	0	0	0	0	0	0	0	0	0	0.000419876	0.0131013	0.107183
0.03739	0.168797	0.44673	0.689006	0.886493	0.958839	0.957314	1	0.966358	0.89631	0.791083	0.662105	0.474094	0.227289	0.0562379	0.0284466	0.107475	0.200815	0.181803	0.111637	0.0430826	0.00807279	0.000523405	0	0	0	0	0	0	0	0	0	0	0	0	0	0	0	0	0	0	0	0	0	0	0	0	0.000219903	0.00272656	0.0108548
0.203879	0.300821	0.454476	0.607058	0.707063	0.832373	0.97041	1	0.883458	0.704005	0.573549	0.503624	0.426116	0.358548	0.322343	0.28446	0.229554	0.170376	0.126696	0.113559	0.107892	0.110433	0.149714	0.216906	0.262753	0.285193	0.321269	0.35542	0.399305	0.430844	0.505335	0.604407	0.600358	0.567357	0.511927	0.436853	0.338766	0.22882	0.125028	0.0628325	0.0362859	0.0326895	0.0268712	0.0253438	0.0431149	0.0859695	0.0960271	0.0946493	0.0916602	0.146649
0.0155563	0.0562866	0.145211	0.300695	0.547722	0.801776	0.962176	1	0.942027	0.78207	0.565555	0.369576	0.227415	0.153461	0.0929853	0.0583478	0.0767339	0.125129	0.156955	0.166576	0.164974	0.146453	0.120225	0.0914272	0.0585381	0.0268425	0.00649874	0.000500228	0	0	0	0	0	0	0	0	0	0	0	0	0	0	0	0	0	0	0	0	0.000194008	0.00280602
0.0568905	0.222884	0.433149	0.582142	0.704078	0.84502	0.959038	1	0.899654	0.71134	0.546	0.436531	0.371222	0.336295	0.303764	0.252353	0.219244	0.201024	0.164391	0.119155	0.0689668	0.0200385	0.00167107	0	0	0	0	0	0	0	0	0	0	0	0	0	0	0	0	0.000939677	0.010164	0.0252666	0.0182657	0.00481936	0.000372322	0	0	0	0	0.00446141
0.356342	0.494085	0.659107	0.809546	0.897869	0.880521	0.890598	1	0.985386	0.816744	0.64026	0.529653	0.478329	0.416072	0.320503	0.231589	0.159758	0.097155	0.0573722	0.0401803	0.0313073	0.0307501	0.0343856	0.0261158	0.0197842	0.0317281	0.0414625	0.0300747	0.0180672	0.0120224	0.00945011	0.0170578	0.0195526	0.0127067	0.0037502	0.000976132	0.00762663	0.0232232	0.0333527	0.0622906	0.140254	0.21565	0.285307	0.375811	0.396413	0.401804	0.532832	0.633609	0.536619	0.398876
0.589107	0.799317	0.820865	0.784681	0.789361	0.859124	0.943532	1	0.98184	0.936463	0.883204	0.820072	0.769188	0.743702	0.695788	0.5957	0.498342	0.43846	0.394174	0.346658	0.292004	0.240084	0.187524	0.139342	0.0913435	0.0423832	0.0101595	0.00077537	0	0	0	0	0	0	0	0	0.000244996	0.00312714	0.0115597	0.0156223	0.00840467	0.023845	0.0592248	0.0788337	0.165076	0.317837	0.449013	0.362357	0.187563	0.261935
0.246097	0.277685	0.245595	0.307947	0.521918	0.76988	0.964727	1	0.811967	0.527236	0.312015	0.219707	0.243193	0.34426	0.436441	0.52781	0.632574	0.674413	0.618636	0.51943	0.436292	0.411736	0.450975	0.503854	0.562782	0.649279	0.696782	0.62755	0.47606	0.302447	0.162873	0.0831627	0.0470167	0.0308978	0.0180874	0.00532852	0.000446694	0	0	0	0	0	0	4.42301e-05	0.00194804	0.0177991	0.0489547	0.058546	0.0644913	0.126851
0.0761954	0.122939	0.211514	0.36565	0.613641	0.841208	0.995739	1	0.876001	0.635904	0.384886	0.228865	0.113437	0.0441894	0.0473287	0.051278	0.042859	0.0462533	0.0602061	0.0810841	0.085361	0.115903	0.20218	0.341744	0.51799	0.64726	0.724637	0.734599	0.673431	0.573004	0.398022	0.220791	0.123697	0.0747524	0.04915	0.0288476	0.00850115	0.000712369	0	0	0	0	0.000806452	0.0088905	0.0237462	0.0227811	0.0130719	0.00377887	0.00258286	0.0255265
0.417961	0.542857	0.750414	0.81938	0.69359	0.643763	0.788788	0.983985	1	0.870333	0.665516	0.489574	0.39089	0.332301	0.34926	0.541489	0.789593	0.817244	0.675934	0.551723	0.478243	0.403343	0.289115	0.156883	0.0834435	0.0593846	0.0434531	0.0188843	0.00370257	0.000502325	0.00332291	0.0131652	0.030345	0.089659	0.19789	0.199693	0.136281	0.199924	0.439592	0.727536	0.879023	0.899096	0.891867	0.932832	0.929447	0.812312	0.700987	0.587659	0.442034	0.37445
0.666661	0.716753	0.740275	0.805003	0.864176	0.857472	0.847607	0.926001	1	0.97809	0.783878	0.518727	0.317241	0.202233	0.139974	0.100531	0.127744	0.194926	0.199175	0.138383	0.0821215	0.0453192	0.019067	0.00436668	0.000327519	0	0	0	0	0	0	0	0.000448864	0.00613837	0.0265351	0.0500031	0.0477761	0.0308218	0.0186592	0.020587	0.0240887	0.0210682	0.010675	0.0097032	0.0264728	0.0572254	0.127496	0.245037	0.386128	0.53663
0.066171	0.117323	0.202129	0.30968	0.447502	0.617614	0.797946	0.973215	1	0.766114	0.48708	0.324447	0.26269	0.259546	0.261824	0.278258	0.307432	0.310642	0.30682	0.321326	0.345564	0.343914	0.327644	0.316888	0.327618	0.339149	0.342779	0.347367	0.368122	0.374931	0.354753	0.31973	0.269699	0.209091	0.168959	0.156752	0.158275	0.205554	0.309475	0.403381	0.426199	0.383121	0.323395	0.252626	0.150208	0.0584767	0.0166021	0.0116552	0.0218513	0.039406
0.284612	0.417572	0.469231	0.456627	0.44926	0.481643	0.628532	0.88588	1	0.865003	0.635483	0.436617	0.272504	0.172204	0.114358	0.0576896	0.0147157	0.00115483	0	0	0	0	0	0	0	0	0	0	0	0	0	0	0	0	0	0	0	0	0	0	0	0	0	0	0	0	0	0.00136337	0.0212112	0.113608
0.0760052	0.193749	0.380166	0.55857	0.705002	0.826443	0.927249	0.992484	1	0.972411	0.921811	0.854943	0.799341	0.765032	0.752935	0.756004	0.743765	0.709991	0.674631	0.625328	0.56137	0.507839	0.47224	0.432431	0.386465	0.353421	0.32879	0.30019	0.270412	0.238535	0.208942	0.194787	0.194733	0.195816	0.204531	0.210628	0.197195	0.174878	0.171938	0.185125	0.195794	0.204538	0.201661	0.169506	0.127565	0.0970218	0.0779864	0.0586292	0.0406713	0.0379124
0.474227	0.515212	0.642874	0.640169	0.580424	0.600699	0.744624	0.990872	1	0.556142	0.156964	0.0227855	0.0218861	0.0689064	0.10002	0.0979095	0.0863565	0.0510786	0.0138918	0.00111412	0	0	0.000580198	0.00836301	0.0373511	0.0587853	0.0256235	0.0164409	0.076758	0.190319	0.237529	0.153372	0.0431171	0.00350367	0	0	0	0.00178627	0.0192078	0.0468495	0.0328338	0.0170129	0.0392221	0.0892473	0.117707	0.118112	0.284301	0.570189	0.684704	0.59546
0.256987	0.219594	0.328544	0.53539	0.72645	0.804018	0.844473	0.931764	1	0.919945	0.699586	0.499727	0.410667	0.399074	0.395857	0.366141	0.314823	0.248607	0.161601	0.0816481	0.0368757	0.0189994	0.0150947	0.0189663	0.0204891	0.0186685	0.0164843	0.0162467	0.0350556	0.081985	0.119557	0.119431	0.0962866	0.0761242	0.0575834	0.0303486	0.0190983	0.036655	0.0696761	0.124754	0.183974	0.222439	0.258955	0.312289	0.380878	0.458327	0.544835	0.592352	0.526075	0.394791
0.243648	0.273938	0.475291	0.70809	0.921703	0.906776	0.751569	0.730538	1	0.990317	0.697514	0.455145	0.329845	0.299462	0.288593	0.247137	0.208026	0.13527	0.0677569	0.0497237	0.0677138	0.10251	0.0946962	0.0613969	0.0959412	0.164406	0.179838	0.185638	0.236119	0.339391	0.439175	0.418917	0.300073	0.210024	0.197885	0.262259	0.292311	0.185878	0.173535	0.268838	0.300662	0.2596	0.234525	0.227522	0.174912	0.0877248	0.0554046	0.100292	0.231123	0.319477
0.104869	0.176877	0.254454	0.348133	0.463375	0.613458	0.773119	0.908079	1	0.989932	0.848015	0.666747	0.552599	0.493567	0.458794	0.406223	0.295675	0.168055	0.0854417	0.0571281	0.0507483	0.0356734	0.0326423	0.0490252	0.0674352	0.0794093	0.107899	0.140788	0.138485	0.142639	0.148478	0.129964	0.103222	0.0911139	0.0906848	0.0667379	0.0375505	0.02172	0.020642	0.0458525	0.100031	0.153274	0.201402	0.235824	0.22741	0.19617	0.153854	0.109503	0.0711489	0.0584949
0.105992	0.107689	0.170964	0.359094	0.54791	0.611232	0.690311	0.904933	1	0.736228	0.347619	0.227122	0.31505	0.459865	0.621105	0.77759	0.806889	0.712844	0.501559	0.226056	0.0591801	0.00886721	0.00529459	0.0261236	0.0532059	0.0544752	0.0894115	0.163887	0.199763	0.218995	0.290139	0.316094	0.219935	0.117763	0.0851424	0.0755732	0.0392	0.0119188	0.00928253	0.00803079	0.00263503	0.000226364	0	0	0	0	0	0.00121646	0.0158588	0.0626238
0.400925	0.705857	0.70613	0.47598	0.319247	0.315481	0.456893	0.758464	1	0.763087	0.389747	0.210225	0.181482	0.149104	0.106982	0.0681015	0.0314002	0.00759325	0.000583404	0	0	0	0.000179577	0.00403461	0.0300755	0.0927318	0.166363	0.232677	0.260291	0.301214	0.43886	0.558335	0.391956	0.184585	0.132758	0.166057	0.184669	0.219301	0.228777	0.193657	0.202159	0.348082	0.508709	0.573538	0.618072	0.699881	0.772442	0.645179	0.394531	0.247833
0.0770242	0.247574	0.565736	0.816794	0.886565	0.870203	0.909021	0.958286	1	0.837087	0.52894	0.295417	0.190628	0.137158	0.0971272	0.0705487	0.0587168	0.0659993	0.0635771	0.0435732	0.0180296	0.00365476	0.00025122	0.00015784	0.00331987	0.0216856	0.0464169	0.0321298	0.0102247	0.024034	0.0872113	0.191677	0.429056	0.814306	0.990009	0.818718	0.558946	0.431307	0.406624	0.373053	0.267318	0.223954	0.198492	0.133274	0.0700817	0.0301082	0.0206315	0.0150177	0.0290573	0.0526758
0.342761	0.493854	0.645928	0.740448	0.7267	0.639384	0.698476	0.942593	1	0.659545	0.336889	0.121818	0.0386781	0.0564615	0.0667637	0.0368445	0.0149943	0.0147927	0.00709125	0.00794364	0.0242428	0.0308072	0.0297956	0.0554864	0.0855955	0.123015	0.10793	0.0835711	0.0780841	0.0604275	0.0259642	0.00510381	0.000339022	0.00592932	0.0664284	0.186299	0.198347	0.122713	0.0454534	0.0264706	0.032171	0.0774224	0.10035	0.0493107	0.0107031	0.0170153	0.0470281	0.0628086	0.100093	0.198579
0.234146	0.112109	0.0591694	0.0925608	0.22059	0.346875	0.524622	0.793634	1	0.946453	0.673513	0.376043	0.170333	0.0621749	0.0262777	0.050491	0.0801731	0.0588873	0.0174603	0.00144565	0	0	0	0	0	0	0	0	0	0	0	0	0	0	0	0	0	0	0	0	0	0	0	0	0	0.000275501	0.0109271	0.100779	0.300334	0.369104
0.0587458	0.0781607	0.150208	0.234258	0.270392	0.453175	0.694503	0.889177	1	0.809786	0.52057	0.351828	0.360025	0.472404	0.467707	0.331002	0.171315	0.0465101	0.00378311	0	0	0	0	0	0	0	0	0	0	0	0	0	0	0	0	0.000794232	0.0138003	0.0812553	0.197997	0.247834	0.239112	0.199086	0.147434	0.115317	0.0864888	0.0428164	0.0173435	0.0170711	0.00949743	0.0227249
0.00313754	0.0128035	0.0547608	0.128333	0.173096	0.197389	0.360493	0.74232	1	0.866499	0.526692	0.3171	0.191077	0.106538	0.0716842	0.0529934	0.0245529	0.00525705	0.000369156	0	0	0	0	0	0	0	0	0	0	0	0	0	0	0	0	0	0.000267446	0.00369966	0.0155987	0.0247334	0.0220898	0.0303852	0.0324293	0.041644	0.0192287	0.00233994	6.13044e-05	0.000141885	0.00147847	0.00332062
0.0302074	0.0949314	0.217244	0.373938	0.535807	0.653462	0.783728	0.973806	1	0.701624	0.407569	0.28841	0.264867	0.290342	0.29789	0.295092	0.28992	0.285439	0.245608	0.167309	0.116535	0.12778	0.210843	0.307479	0.35723	0.346957	0.309758	0.266616	0.221341	0.181829	0.152306	0.134158	0.125833	0.136872	0.156486	0.154913	0.115883	0.0681203	0.0382591	0.020269	0.0058303	0.000486633	0	0	0	0	0	0	0.000447795	0.00613652
0.00857646	0.0470791	0.239868	0.579592	0.765302	0.833864	0.850449	0.885498	1	0.904754	0.570989	0.25545	0.0795506	0.0144253	0.000962352	0	0	0	0	0	0	0	0	0	0	0	0	0	0	0	0	0	0	0	0	0	0	0	0	0	0	0	0	0	0.000517915	0.00709641	0.029498	0.0440797	0.0184363	0.00399368
0.064361	0.140837	0.258455	0.416103	0.585165	0.740508	0.881445	0.977925	1	0.934241	0.822201	0.700914	0.585105	0.50216	0.44049	0.398917	0.393155	0.421843	0.463191	0.506171	0.512158	0.474377	0.42207	0.376053	0.328167	0.289065	0.265498	0.237273	0.205181	0.169506	0.127625	0.0972015	0.0768257	0.051441	0.0322131	0.0208605	0.0128437	0.00908826	0.0145738	0.0360247	0.0570066	0.0614521	0.0595966	0.0649178	0.0703399	0.0572572	0.0416489	0.036642	0.034817	0.0368117
0.233204	0.139641	0.113992	0.20904	0.418348	0.666735	0.85832	0.992007	1	0.827799	0.65168	0.579831	0.571318	0.592175	0.652364	0.685021	0.706229	0.698165	0.671337	0.669035	0.655441	0.638336	0.591673	0.514178	0.412271	0.342199	0.283381	0.204557	0.133457	0.0799954	0.0445656	0.0214731	0.0109278	0.0140626	0.0186485	0.0255126	0.0385223	0.0517627	0.0418	0.0317354	0.0468586	0.0977714	0.140738	0.194013	0.321973	0.483549	0.607754	0.607366	0.481838	0.341833
0.116218	0.224727	0.454351	0.623173	0.643219	0.605212	0.651668	0.87525	1	0.908672	0.770881	0.63666	0.460424	0.292953	0.171947	0.112458	0.117285	0.174074	0.273757	0.293613	0.25176	0.219906	0.222381	0.198995	0.170461	0.164469	0.115281	0.0511064	0.0124825	0.00536461	0.00970721	0.00444429	0.000426505	0	0	0	0	0.00259198	0.0305526	0.0976142	0.126385	0.0890567	0.0450971	0.0126282	0.0010491	0	0	6.42209e-05	0.00409172	0.0396697
0.00410682	0.00157005	0.0226934	0.113521	0.259382	0.42282	0.736026	0.998434	1	0.79812	0.52353	0.306532	0.18213	0.0885969	0.0225382	0.00177117	0	0	0	0	0	0	0	0	0	0	0	0.00180607	0.0188196	0.0411059	0.0188196	0.00180607	0	0	0	0	0.00301935	0.0320281	0.0759786	0.0585507	0.0399599	0.0147797	0.00136408	0	0	0	0.00346927	0.0362118	0.0795978	0.0375432
0.0496252	0.121832	0.161828	0.129754	0.126973	0.31822	0.602408	0.833887	1	0.988035	0.73361	0.451403	0.286087	0.239345	0.23728	0.22275	0.14713	0.0532051	0.00888187	0.000524127	0	0	0	0	0	0	0	0	0.00244912	0.0281949	0.0836109	0.0863925	0.0313754	0.0153993	0.0418788	0.0499386	0.0188777	0.0017102	0	0	0	0	0	0	0	0.0016287	0.0175383	0.0429753	0.0304694	0.0167565
0.0318355	0.0843079	0.19022	0.293569	0.36909	0.429895	0.601855	0.879915	1	0.886981	0.717825	0.568123	0.439586	0.338093	0.281489	0.234395	0.230347	0.333759	0.450009	0.455661	0.339801	0.222898	0.138801	0.123708	0.212104	0.321129	0.380784	0.391213	0.363318	0.381787	0.504848	0.688933	0.774962	0.755373	0.788421	0.867369	0.789907	0.732912	0.82822	0.93256	0.75453	0.454305	0.257342	0.159122	0.107853	0.0385649	0.00431418	0.000557713	0.00518293	0.0163953
0.0230074	0.024543	0.0890627	0.241027	0.440919	0.655302	0.844749	0.966691	1	0.92149	0.742007	0.529911	0.380119	0.285051	0.232292	0.184425	0.146661	0.118839	0.0854503	0.0531749	0.040458	0.0460437	0.0570292	0.05271	0.0365637	0.0426735	0.0574374	0.0397445	0.0395045	0.0998745	0.168811	0.187458	0.155633	0.125316	0.122522	0.098039	0.0509299	0.0362792	0.0544546	0.0573924	0.0554811	0.0609125	0.0461545	0.0255212	0.0078053	0.00446469	0.0156107	0.0287902	0.0305626	0.02778
0.0145757	0.0123782	0.0343276	0.147969	0.356357	0.566287	0.734506	0.886662	1	0.882615	0.644339	0.470085	0.389859	0.335949	0.314862	0.351901	0.512843	0.725898	0.832647	0.786583	0.670424	0.535188	0.411227	0.314428	0.245743	0.187843	0.115658	0.0558614	0.0199671	0.00402942	0.000467293	0.00196782	0.00471607	0.00307209	0.000712785	5.07484e-05	0	0	0	0	0	0	0.000163363	0.00170228	0.00397326	0.00751299	0.0388156	0.0743991	0.0336597	0.00915438
0.122263	0.218931	0.345113	0.512338	0.687848	0.822899	0.916039	0.991512	1	0.889344	0.72305	0.571879	0.482516	0.447184	0.445337	0.475065	0.519943	0.561578	0.579325	0.584906	0.57245	0.532329	0.486051	0.459556	0.458438	0.483558	0.534546	0.598602	0.656147	0.682352	0.684587	0.67162	0.640564	0.603549	0.569833	0.515099	0.431041	0.338248	0.255295	0.183624	0.124734	0.0789194	0.0526815	0.0397411	0.0261694	0.00947445	0.00312438	0.00746148	0.0209613	0.0534452
0.402917	0.597635	0.757491	0.868542	0.947709	0.993139	0.985753	0.989016	1	0.987625	0.923159	0.827592	0.724845	0.6068	0.535884	0.484943	0.382763	0.271212	0.232147	0.221096	0.174673	0.108112	0.0646502	0.041914	0.0519092	0.113701	0.19591	0.261175	0.272111	0.226403	0.176464	0.146614	0.119191	0.09186	0.0631524	0.0406052	0.0330622	0.0230493	0.0154249	0.0160732	0.0213206	0.0446059	0.0801441	0.0889297	0.0609315	0.0433873	0.0772733	0.150387	0.195351	0.254081
0.54645	0.476423	0.410187	0.38467	0.533094	0.842442	0.907948	0.902415	1	0.972598	0.704564	0.43203	0.294096	0.197805	0.119384	0.0445397	0.00731646	0.000413974	0	0	0	0	0	0	0	0	0	0	0	0	0	0.000537057	0.00559626	0.0122234	0.00634243	0.00831231	0.0169827	0.00815742	0.00583673	0.0214737	0.0419878	0.0398445	0.0138878	0.00122641	0.00553785	0.0719611	0.289153	0.547665	0.640461	0.612648
0.226091	0.233941	0.199332	0.246787	0.4572	0.687621	0.845704	0.972459	1	0.879751	0.672957	0.476773	0.349145	0.257394	0.154243	0.08208	0.0527246	0.0365248	0.0161333	0.00705513	0.00918955	0.0049893	0.000880554	4.8779e-05	0	0	0	0	0.000370129	0.00385683	0.00861575	0.00585399	0.00477764	0.0027332	0.00465395	0.0135684	0.0184945	0.00962287	0.0056417	0.00279327	0.00574065	0.0127737	0.00740144	0.00142141	8.63417e-05	0	0	0.00268756	0.0340591	0.129655
0.132288	0.263154	0.387367	0.5025	0.63374	0.768549	0.882959	0.960304	1	0.969646	0.909739	0.882581	0.882465	0.894843	0.904641	0.899717	0.888846	0.8615	0.813152	0.775284	0.746574	0.736903	0.730024	0.717473	0.668901	0.583041	0.484035	0.400053	0.349401	0.300405	0.232232	0.182288	0.16357	0.128225	0.0816212	0.04681	0.0237477	0.00837927	0.00180838	0.00300984	0.00875484	0.0117791	0.0147311	0.0220529	0.0254934	0.0178491	0.013034	0.0161865	0.0254437	0.0521439
0.13625	0.219908	0.335862	0.454483	0.600906	0.723303	0.842038	0.951454	1	0.94411	0.789268	0.629559	0.509953	0.459619	0.448111	0.396367	0.31262	0.231695	0.16163	0.100972	0.0616369	0.0581638	0.0764487	0.0755342	0.0433465	0.0124428	0.00147451	0.000250835	0.00207578	0.00512612	0.00465336	0.00602202	0.00779651	0.00319499	0.00029779	0.000455544	0.00526165	0.0162482	0.0227926	0.0284229	0.0381929	0.0409531	0.0331081	0.0192142	0.0245936	0.0619444	0.0892316	0.0729639	0.0699492	0.0950026
0.0727121	0.0642983	0.113402	0.220599	0.32342	0.453249	0.677678	0.896032	1	0.922495	0.72321	0.549347	0.463321	0.440747	0.429546	0.429432	0.455309	0.473775	0.477756	0.490418	0.49089	0.471252	0.451786	0.453013	0.539573	0.649875	0.737782	0.789635	0.754458	0.663446	0.609623	0.608164	0.583038	0.480748	0.350777	0.236115	0.151778	0.100255	0.0616723	0.0242435	0.00504852	0.00336586	0.00579474	0.00256575	0.000351258	0.0012795	0.00417138	0.00690278	0.0219835	0.0599139
0.0522092	0.111155	0.12684	0.12707	0.240337	0.463927	0.699152	0.893938	1	0.934817	0.734334	0.523957	0.368239	0.278491	0.216835	0.167311	0.137358	0.119577	0.101718	0.0910007	0.0812358	0.0696759	0.0634062	0.0555275	0.0444186	0.0348949	0.0314012	0.0343899	0.0294952	0.0334133	0.0306165	0.0226284	0.022534	0.0222011	0.0124627	0.010868	0.0196	0.0265425	0.018481	0.00676946	0.00125417	8.26695e-05	0.000300693	0.00332059	0.00879537	0.00739604	0.00225232	0.000187292	0.000807113	0.0113393
0.047345	0.095315	0.194875	0.280728	0.326162	0.448592	0.704283	0.935202	1	0.928825	0.75818	0.546505	0.381822	0.285312	0.235074	0.176565	0.111243	0.0885845	0.0927106	0.0849202	0.0594195	0.0191885	0.00166405	0	0	0	0	0.000764531	0.00796659	0.0174006	0.00914431	0.015225	0.0498099	0.0641837	0.0285788	0.00429349	0.000202025	0	0	0	0.00337644	0.037113	0.0969554	0.0791032	0.0234844	0.00414547	0.0272277	0.0935593	0.118376	0.0580011
0.0374348	0.109463	0.210771	0.304425	0.402916	0.543719	0.726729	0.902434	1	0.944355	0.775618	0.65472	0.546586	0.417164	0.321378	0.263621	0.21271	0.16351	0.13987	0.116826	0.0880183	0.0855226	0.128448	0.20363	0.284273	0.331891	0.346024	0.336946	0.309492	0.311326	0.333488	0.319904	0.300259	0.257826	0.165667	0.0759101	0.0357059	0.0242963	0.0120139	0.0027521	0.000200995	0	0	2.67394e-05	0.000429692	0.00218268	0.00381122	0.00291364	0.0060135	0.0136324
0.0956525	0.133944	0.184578	0.285222	0.494443	0.725597	0.882387	0.965564	1	0.936785	0.777797	0.571794	0.360624	0.169254	0.0557337	0.027596	0.0384794	0.0867814	0.141615	0.136458	0.130971	0.166089	0.229207	0.251151	0.27133	0.357841	0.379301	0.323567	0.306161	0.285856	0.232575	0.21125	0.213145	0.189188	0.143732	0.0882089	0.051421	0.0165326	0.0014488	0.00130223	0.0141121	0.0352924	0.0259185	0.006956	0.000542576	0	0	0.00168517	0.0194953	0.0614058
0.034188	0.0769784	0.168184	0.260371	0.376568	0.458321	0.555788	0.768588	1	0.977911	0.971698	0.998484	0.863592	0.599554	0.402667	0.280318	0.187513	0.140253	0.124009	0.0969139	0.0505549	0.0129785	0.0010204	0	0	0	0.00304966	0.0453716	0.221648	0.463147	0.510638	0.430401	0.240712	0.0991097	0.0255892	0.00208749	0	0	0	0	0	0	0	0	0	0	8.05803e-05	0.00237211	0.0179101	0.0379345
0.114922	0.160484	0.240232	0.344345	0.479759	0.635376	0.79669	0.930823	1	0.992958	0.916715	0.799262	0.693905	0.605087	0.517301	0.446788	0.415648	0.411517	0.407646	0.430209	0.472126	0.476751	0.428049	0.355978	0.294951	0.253463	0.223467	0.196111	0.167368	0.137535	0.115697	0.0975384	0.0824845	0.0669208	0.0481543	0.0336451	0.0242468	0.0191986	0.0154096	0.0116066	0.00915337	0.00709566	0.00445279	0.00272198	0.00548233	0.0197221	0.0556927	0.109697	0.14188	0.118544
0.16531	0.246125	0.37477	0.510768	0.657592	0.795568	0.896637	0.972097	1	0.929631	0.786617	0.642923	0.521151	0.418549	0.334304	0.263092	0.217189	0.190732	0.162102	0.143309	0.138656	0.130339	0.126592	0.14413	0.1798	0.224648	0.252316	0.26394	0.26229	0.236844	0.210169	0.18019	0.144436	0.113896	0.0962607	0.0918434	0.089304	0.0971295	0.122346	0.157657	0.185971	0.204392	0.219715	0.215767	0.179181	0.116237	0.0668729	0.0602791	0.0894088	0.121641
0.0396032	0.0945987	0.152302	0.233682	0.367373	0.536121	0.753472	0.950528	1	0.871755	0.680559	0.552726	0.526278	0.566268	0.637607	0.693239	0.723386	0.71663	0.628939	0.492342	0.369435	0.267146	0.194141	0.153599	0.159806	0.229476	0.340802	0.464518	0.575972	0.651546	0.648105	0.575989	0.469575	0.370279	0.295614	0.231391	0.187666	0.167678	0.124907	0.0695841	0.0280713	0.0119493	0.0228724	0.0374309	0.0317702	0.0161918	0.0061636	0.00184033	0.00426319	0.0144983
0.0447082	0.0692578	0.112211	0.193913	0.329811	0.540752	0.76413	0.947176	1	0.811685	0.495323	0.244563	0.119109	0.0708592	0.0692145	0.0960393	0.128649	0.154657	0.169244	0.175065	0.210597	0.27946	0.361281	0.429796	0.459837	0.492309	0.527631	0.518203	0.481446	0.454328	0.422864	0.367758	0.316072	0.257487	0.186131	0.12622	0.0771802	0.0527854	0.0555624	0.0706809	0.0927086	0.123881	0.123626	0.113185	0.112021	0.0703122	0.0355641	0.0154123	0.00692892	0.0159939
0.00937886	0.00977839	0.0233239	0.0357857	0.0162743	0.0270369	0.196021	0.576671	0.878678	1	0.943011	0.765003	0.587775	0.46632	0.41403	0.37779	0.296324	0.232179	0.180415	0.116949	0.105607	0.0919799	0.0904043	0.0893929	0.0612532	0.0376216	0.0418168	0.0300989	0.016895	0.00546355	0.00048342	0	0.000272485	0.0030185	0.00832363	0.00957657	0.00794943	0.0028393	0.000255289	0.00082993	0.00889558	0.0214683	0.0142815	0.00340909	0.000713176	0.00525163	0.0147595	0.014394	0.00946707	0.012111
0	0	0.000643172	0.00914997	0.0482474	0.157393	0.335517	0.510862	0.769794	1	0.810139	0.474881	0.214397	0.0880855	0.0313849	0.00616078	0.0004187	0	0	0	0	0	0	0	0	0	0	0	0	0	0	0	0	0	0	0	0	0	0	0	0	0	0	0	0	0	0	0	0	0
0.0193174	0.0236709	0.0653214	0.137593	0.240239	0.328351	0.379677	0.487586	0.758508	1	0.822754	0.460096	0.211666	0.104034	0.0446444	0.0102351	0.000761594	0	0	0	0	0	0	0	0	0	0	0	0	0	0	0.000449862	0.00468767	0.0102388	0.00468767	0.000449862	0	0.000297743	0.00310256	0.00677661	0.00310256	0.000297743	0	0.000420073	0.00501818	0.0171758	0.0296465	0.0384537	0.0362987	0.0257814
0.0448173	0.0885684	0.142245	0.198771	0.257874	0.326771	0.440896	0.642407	0.873136	1	0.943213	0.804584	0.673429	0.53986	0.423221	0.33608	0.262096	0.197133	0.13881	0.0935947	0.0530384	0.0237518	0.00613795	0.000493594	0	5.94362e-05	0.000619339	0.00135276	0.000619339	5.94362e-05	0	0.000353251	0.00438971	0.0161312	0.0277947	0.0310359	0.0301735	0.0297184	0.0289194	0.0301336	0.0300551	0.0329588	0.0362602	0.0342938	0.0231271	0.00958733	0.00250823	0.00277228	0.00730387	0.0180021
0.0909323	0.151949	0.212978	0.252079	0.305977	0.434073	0.56961	0.736571	0.937711	1	0.767307	0.477399	0.259281	0.123211	0.0498005	0.0184276	0.00464335	0.000376488	0	0	0	0	0	0	0.00018951	0.00201537	0.00473663	0.00289953	0.00061291	0.00025929	0.00253998	0.00770163	0.00823041	0.00294366	0.00026151	0	0	0	0	0	0	0.000140122	0.00146011	0.00318917	0.00146011	0.000532494	0.00490483	0.0178278	0.0288601	0.0429614
0.0772362	0.200771	0.401096	0.582097	0.748472	0.881346	0.926458	0.926363	0.954298	1	0.977563	0.861893	0.685973	0.511657	0.374116	0.26419	0.171864	0.0871291	0.0363908	0.0141478	0.00344208	0.000270272	0	0	0	9.9284e-05	0.00103456	0.00257039	0.00427209	0.00717069	0.00323752	0.000604344	0.00366353	0.0135845	0.0236508	0.0256673	0.0192609	0.00869369	0.00497198	0.00720577	0.00324447	0.000311362	0	0.000165742	0.00224099	0.00930574	0.0158198	0.0166915	0.0309745	0.0501991
0.0238697	0.0144797	0.00301552	0.00191743	0.0221544	0.0912206	0.221516	0.502972	0.904915	1	0.789521	0.4821	0.189416	0.0482762	0.00882801	0.000639041	0.000722782	0.00771383	0.0191756	0.0202854	0.0223966	0.0345224	0.191576	0.433739	0.326908	0.115311	0.0213175	0.00632906	0.0164447	0.0434242	0.0728448	0.0319659	0.00303763	0	0	0	0	0	0	0.000699675	0.00729078	0.0159245	0.00729078	0.000699675	0	0	0	0	0.000958377	0.0101839
0.0495649	0.0357728	0.0469324	0.0628719	0.0763423	0.0613422	0.053014	0.184164	0.603627	1	0.958362	0.739931	0.553761	0.47146	0.466825	0.476409	0.453998	0.42094	0.384144	0.316816	0.217562	0.152229	0.139116	0.140219	0.148608	0.178905	0.193109	0.17474	0.191235	0.215347	0.225383	0.20593	0.160768	0.127254	0.105068	0.07418	0.0424429	0.0189632	0.00473229	0.000372252	0	0.000249782	0.00413709	0.023372	0.0565743	0.0692526	0.0542472	0.0367968	0.0605886	0.0857127
0.0561883	0.0545106	0.063734	0.0897302	0.128604	0.201545	0.270465	0.426143	0.73913	1	0.834064	0.502723	0.317784	0.243599	0.208342	0.17649	0.141214	0.116831	0.112357	0.116473	0.0954746	0.0688507	0.0680122	0.0902606	0.0983594	0.118802	0.175788	0.20797	0.186157	0.142653	0.0958963	0.0624091	0.0772526	0.0886948	0.0604206	0.0277908	0.00713045	0.00101063	0.0050721	0.0150963	0.0156872	0.00578233	0.00381394	0.0130064	0.0232415	0.0223258	0.013059	0.0101773	0.0191373	0.0385517
0	0.000556794	0.0118158	0.0920288	0.32885	0.578663	0.551141	0.46278	0.669016	1	0.831066	0.507255	0.224361	0.0512305	0.00379797	0	0	0	0	0	0	0	0	0	0	0	0	0	0	0	0	0	0	0	0	0	0	0	0	0	0	0	0	0.000444495	0.00463175	0.0101167	0.00463175	0.000444495	0	0
0.0807239	0.141751	0.22979	0.349394	0.488516	0.63995	0.781772	0.905689	0.981329	1	0.962831	0.853101	0.704221	0.576691	0.478756	0.400724	0.358452	0.335475	0.304688	0.257101	0.19638	0.14825	0.120496	0.12544	0.163917	0.195956	0.216065	0.235111	0.264535	0.299934	0.327706	0.337976	0.30492	0.244851	0.177923	0.10609	0.0525774	0.0286169	0.0193883	0.016516	0.0179161	0.0222195	0.0363229	0.0521328	0.0643024	0.0689021	0.0700621	0.0716851	0.0640411	0.0572605
0.0596141	0.125406	0.205973	0.257312	0.376778	0.602073	0.848777	0.928536	0.933478	1	0.943661	0.760703	0.617867	0.507349	0.372378	0.235258	0.117643	0.0450311	0.0141267	0.00295787	0.000219505	0	0	0.000103819	0.00180139	0.00986105	0.0174593	0.00760196	0.000719575	0	0	5.43425e-05	0.000566262	0.00123683	0.000566262	5.43425e-05	0	0	0	0.0012161	0.0159326	0.0670538	0.147624	0.206716	0.183288	0.111392	0.0676032	0.0496439	0.0343031	0.0393194
0.189344	0.340857	0.4844	0.561406	0.638107	0.702971	0.685756	0.692226	0.87431	1	0.860096	0.677456	0.500012	0.381385	0.309691	0.228559	0.144357	0.0672767	0.0165015	0.00127691	0	0.000447022	0.00775089	0.0429374	0.0855218	0.102508	0.193935	0.252483	0.208713	0.164325	0.177539	0.165762	0.126604	0.20504	0.381001	0.434462	0.412422	0.453368	0.504353	0.473547	0.434126	0.402647	0.390077	0.507467	0.644692	0.526408	0.25473	0.0792139	0.0352939	0.0698353
0.247712	0.186722	0.202408	0.263175	0.275988	0.28656	0.467436	0.789601	0.982523	1	0.866293	0.767511	0.692759	0.590868	0.503951	0.397669	0.328103	0.334608	0.325899	0.263202	0.277046	0.335191	0.377587	0.405784	0.382025	0.345734	0.260495	0.155603	0.0807658	0.0530784	0.0349675	0.0200877	0.0247217	0.0167157	0.00425928	0.00032238	0	0	0	0	0	0.00016543	0.00187505	0.00628184	0.016229	0.0369079	0.0475243	0.0597389	0.137634	0.244931
0.0499781	0.176079	0.390234	0.609404	0.753912	0.816145	0.807446	0.819078	0.898844	1	0.939614	0.719059	0.499362	0.347043	0.246268	0.160772	0.101391	0.0595839	0.0397806	0.0521393	0.0768726	0.0658488	0.0324271	0.0082866	0.00538971	0.0211993	0.0429497	0.0426633	0.0192282	0.00408622	0.00468747	0.0104744	0.00643103	0.00136595	9.09159e-05	0	0	0	0	0	0	0	0	0	0	0.000156227	0.00170794	0.00438945	0.00388427	0.00854825
0.0356957	0.0390157	0.0591634	0.106565	0.173289	0.321249	0.508498	0.666724	0.860899	1	0.960285	0.869551	0.777448	0.727069	0.769329	0.906956	0.952618	0.814548	0.602071	0.407559	0.279697	0.19293	0.132168	0.0973051	0.0761505	0.0525023	0.0323254	0.020751	0.00895115	0.00177938	0.000118446	0	0	0	0	0	0	0	0	0	0	0	0	0	0.000276666	0.00310763	0.00863839	0.00808366	0.00472365	0.0153664
0.669587	0.534712	0.356039	0.41964	0.572848	0.641808	0.654795	0.705792	0.858435	1	0.911087	0.647166	0.398951	0.239616	0.158632	0.115873	0.0889869	0.0742071	0.051952	0.0360063	0.0126293	0.00113697	0.00105033	0.0181739	0.105972	0.248941	0.265929	0.175925	0.104341	0.0634605	0.0395427	0.028275	0.0497129	0.0993306	0.162599	0.210347	0.213113	0.164462	0.0849431	0.0246826	0.00356397	0.00239276	0.00671276	0.0183399	0.0459825	0.0741694	0.137088	0.265089	0.40567	0.52636
0.146482	0.119735	0.0365081	0.0131295	0.0348249	0.109789	0.372507	0.75982	0.956669	1	0.966612	0.784272	0.607054	0.443522	0.274442	0.166992	0.133192	0.104661	0.0563028	0.0148824	0.00118692	0	0	0	0	0	0	0	0	0	0	0	0	0	0	0	0	0	0	0	0	0	0	0.000909339	0.0109875	0.0370737	0.0503689	0.0308197	0.0130881	0.0566458
0.0221972	0.0135027	0.010609	0.028133	0.0866631	0.14385	0.252674	0.603911	0.998683	1	0.71818	0.474925	0.319616	0.241133	0.22449	0.278608	0.331207	0.316402	0.236857	0.141604	0.0780378	0.0555129	0.0718609	0.111405	0.0929517	0.0492976	0.0361883	0.025438	0.00786382	0.000664837	0	0	0	0	0	0	0	0	0.000949345	0.0112849	0.0361172	0.0415856	0.0154596	0.0013925	0	0	0	0	0.000960548	0.0100091
0.0804845	0.0645485	0.0660079	0.0836745	0.112632	0.116757	0.124098	0.266388	0.643359	1	0.8837	0.539745	0.285113	0.169083	0.0938554	0.0372708	0.00829351	0.00082357	0.00223238	0.00583457	0.00716785	0.0129493	0.0169899	0.00688267	0.000638745	0	0	0	0	0	0	0	0	0	0	0	0.000355169	0.00443826	0.0157666	0.0204822	0.00803821	0.000737319	0	0	0.000919788	0.010714	0.0330774	0.0397885	0.0304126	0.0494283
0.154633	0.162195	0.23924	0.357854	0.509797	0.690079	0.838455	0.887281	0.972099	1	0.798606	0.550718	0.371071	0.235653	0.134384	0.0481656	0.00781114	0.000441587	0	0	0	0	0	0	0	0	0	0	0	0	0	0	0	0	0	0	0	0	0	0	0	0	0	0	0	0.00624362	0.0775723	0.27835	0.412682	0.291664
0.0307056	0.0584841	0.137649	0.293687	0.455284	0.552186	0.62833	0.781507	0.982653	1	0.764345	0.483625	0.307347	0.235587	0.228754	0.203238	0.146452	0.0983494	0.0694731	0.076175	0.116996	0.132522	0.086891	0.0446599	0.0308475	0.0277456	0.0187243	0.00569229	0.00047997	0	0.00026843	0.00301108	0.00911274	0.0162511	0.0271903	0.0392596	0.065818	0.0877813	0.172738	0.447736	0.775049	0.919277	0.908368	0.965713	0.846941	0.539615	0.281027	0.10329	0.0295537	0.02566
0.0565019	0.0269634	0.0901206	0.193186	0.168089	0.129126	0.302903	0.637872	0.884993	1	0.993268	0.768477	0.47394	0.357966	0.493601	0.597535	0.5143	0.320869	0.163302	0.0685758	0.0258627	0.0376164	0.0810414	0.0829215	0.0338032	0.0537696	0.184854	0.316332	0.385962	0.43506	0.432408	0.407167	0.336663	0.284104	0.193707	0.108534	0.0584603	0.0769068	0.184819	0.374953	0.520047	0.508068	0.402826	0.346583	0.335709	0.383013	0.538747	0.564749	0.36687	0.164682
0.493123	0.352844	0.268815	0.243968	0.251832	0.304014	0.423927	0.618384	0.84706	1	0.987833	0.874937	0.748136	0.65601	0.589778	0.527225	0.446258	0.355482	0.269026	0.210595	0.182201	0.165897	0.147447	0.122644	0.102163	0.0873139	0.0702011	0.0552702	0.0480655	0.0486124	0.0457736	0.0393222	0.0320791	0.0183881	0.00949693	0.00643637	0.00482775	0.00354412	0.00266168	0.00427493	0.014748	0.0420349	0.0928019	0.151523	0.22776	0.407575	0.655112	0.781985	0.764852	0.65516
0.217044	0.182269	0.271529	0.437693	0.585344	0.671941	0.731253	0.836702	0.948423	1	0.921922	0.750907	0.617147	0.540374	0.440637	0.362603	0.351534	0.368786	0.326482	0.218607	0.129459	0.0904495	0.0704717	0.0579527	0.047861	0.0345046	0.0256738	0.0274529	0.0194089	0.00571242	0.00047142	0	0	0	0	0	0	0	0.000713231	0.00761764	0.0181671	0.0116563	0.00264725	0.000185602	0.000427127	0.00445077	0.0121461	0.0340885	0.107493	0.192547
0.153233	0.17076	0.208602	0.289455	0.380614	0.431082	0.478247	0.605574	0.838059	1	0.955451	0.764475	0.517178	0.323768	0.231543	0.178133	0.139931	0.110815	0.0879848	0.0700646	0.052013	0.033719	0.0159685	0.0187078	0.04915	0.0628838	0.0435914	0.0188685	0.0170382	0.0329415	0.0267783	0.00979096	0.00165865	0.00010044	0	0	0	0	0	0	0	0	0.00197947	0.0226585	0.066913	0.0740334	0.0395215	0.0192135	0.0463424	0.106075
0.00644242	0.00270151	0.0279599	0.12057	0.256538	0.358573	0.465759	0.653798	0.863756	1	0.962336	0.799976	0.621066	0.463967	0.339887	0.264104	0.206873	0.144322	0.12496	0.113501	0.123311	0.0907027	0.0542893	0.0991401	0.161551	0.209861	0.272158	0.30104	0.288997	0.25566	0.218798	0.207486	0.182258	0.119792	0.052885	0.012351	0.000934672	0	0	0	0	0	0	0	0	0.00271208	0.0282606	0.062345	0.034703	0.0167836
0.25703	0.486484	0.648849	0.702774	0.731557	0.804799	0.890098	0.942148	0.969028	1	0.954248	0.810467	0.635413	0.453313	0.305757	0.219447	0.185817	0.154646	0.106214	0.0700773	0.0328054	0.0147739	0.0175528	0.00866596	0.0114492	0.038202	0.0512051	0.0256744	0.0286249	0.0549422	0.0250767	0.00240654	0	0	0	0	0	0	0.000398097	0.00469017	0.0209572	0.0876028	0.216085	0.260309	0.221232	0.151223	0.122739	0.141746	0.144278	0.150916
0	0.00105325	0.0128082	0.0495787	0.130753	0.290239	0.48287	0.718854	0.953222	1	0.85625	0.64087	0.476672	0.365737	0.283069	0.23967	0.231521	0.231997	0.236798	0.234705	0.228048	0.313354	0.496854	0.620055	0.599608	0.534596	0.46052	0.373837	0.271009	0.155321	0.0768605	0.0325261	0.00786363	0.000608905	0	0	0	0	0	0	0	0	0	0	0	0	0	0	0	0
0	0	0	0	0.00351905	0.0422045	0.157041	0.389348	0.787609	1	0.889014	0.724249	0.499758	0.303631	0.214896	0.148223	0.0827837	0.0416557	0.0591585	0.0654325	0.0285789	0.00466868	0.000252131	0	0	0.00103984	0.0115118	0.0307145	0.0262292	0.00808764	0.000676356	0	0	0	0	0	0	0	0	0	0	0	0.00350361	0.0424268	0.143179	0.189616	0.105378	0.0243252	0.00176646	0
0.771359	0.691063	0.681636	0.757022	0.855868	0.841986	0.805433	0.874404	0.981387	1	0.896484	0.756832	0.637251	0.534423	0.379951	0.233728	0.149159	0.0927645	0.0431352	0.0105712	0.00142293	0.00776953	0.0332653	0.0884831	0.167623	0.216803	0.25892	0.358901	0.511581	0.659043	0.789495	0.798997	0.662941	0.484914	0.295827	0.170218	0.143896	0.13587	0.1653	0.231066	0.249518	0.236084	0.203359	0.197329	0.349065	0.562829	0.74898	0.897346	0.970353	0.912731
0	0.000189401	0.00452051	0.0375174	0.141519	0.322883	0.556832	0.767645	0.896128	1	0.979654	0.840689	0.668875	0.525832	0.422026	0.330781	0.239534	0.17487	0.135569	0.0971169	0.0683919	0.0531719	0.049894	0.0482764	0.0373663	0.0156359	0.0028493	0.000176557	0	0	0.000406402	0.0046521	0.015003	0.0309913	0.0666038	0.104731	0.122857	0.129352	0.113554	0.101884	0.119519	0.124737	0.112986	0.0745217	0.0338903	0.00843585	0.000663249	0	0	0
0.0439632	0.14494	0.285446	0.389088	0.430256	0.463437	0.576343	0.672046	0.818663	0.985974	1	0.867362	0.696754	0.513517	0.356014	0.274788	0.177526	0.0953765	0.076503	0.0979898	0.127636	0.125878	0.147191	0.248488	0.403073	0.411295	0.365276	0.411678	0.472931	0.483705	0.464793	0.439136	0.399369	0.342994	0.283181	0.240137	0.195679	0.137348	0.093907	0.0680636	0.0460113	0.0360789	0.0258947	0.0108806	0.0021554	0.000144884	0	0	0.00040357	0.00689149
0.00653938	0.0129106	0.0123542	0.0044242	0.00401058	0.016842	0.0299305	0.0616934	0.306907	0.786717	1	0.779277	0.401447	0.146308	0.0546809	0.015522	0.00133411	0	0	0	0	0	0	0	0	0	0	0	0	0	0	0.0033067	0.0365183	0.102178	0.142926	0.200728	0.181735	0.0855351	0.0441707	0.0662525	0.0621445	0.0212462	0.00185911	0	0.000285977	0.00297995	0.0065088	0.00318053	0.00237614	0.00495746
0.651929	0.752811	0.74402	0.639521	0.494635	0.38559	0.309152	0.309403	0.479123	0.807839	1	0.950935	0.821141	0.69238	0.570149	0.487341	0.421798	0.359982	0.311918	0.290754	0.306817	0.358298	0.419958	0.485071	0.511646	0.502699	0.484485	0.454188	0.432465	0.431234	0.449082	0.454408	0.40226	0.318047	0.270329	0.238948	0.215977	0.233804	0.249917	0.258136	0.295526	0.323695	0.299071	0.217182	0.149164	0.139528	0.160426	0.209981	0.292097	0.443156
0.0727021	0.0630218	0.0265455	0.0143682	0.00598221	0.0123129	0.122304	0.442019	0.80112	0.981227	1	0.903645	0.714121	0.546615	0.367613	0.232656	0.151695	0.0802714	0.0933109	0.092904	0.0539835	0.0308245	0.0375774	0.0166824	0.00160096	0	0	0	0	0	0	0	0	0	0	0	0	0	0	0	0	0	0	0	0	0.000791446	0.00840251	0.0204949	0.0227317	0.0443167
0.268571	0.214283	0.158863	0.162014	0.244445	0.410892	0.640214	0.675154	0.751639	0.9832	1	0.874265	0.743995	0.709608	0.731329	0.61023	0.413982	0.248638	0.131389	0.0588483	0.0221508	0.00681174	0.00133738	9.4957e-05	0	0	0	0.000959836	0.0103258	0.0252232	0.0173786	0.00433723	0.000324119	0	0	0	0	0	0	0	0	0	0	0.000236985	0.00359908	0.0173721	0.0306814	0.0245391	0.0632839	0.186713
0.0744048	0.0730419	0.0509921	0.0445231	0.0596703	0.108137	0.284985	0.568868	0.742311	0.909077	1	0.899957	0.632212	0.372155	0.224165	0.144189	0.115833	0.160515	0.20766	0.128629	0.0427675	0.0197504	0.0471911	0.082309	0.0744589	0.149995	0.28448	0.291479	0.225219	0.171113	0.233455	0.254351	0.175601	0.219003	0.424188	0.662735	0.800251	0.808544	0.702808	0.530438	0.309761	0.108716	0.0206088	0.00647989	0.00393653	0.00402305	0.00610964	0.010674	0.0123544	0.0372565
0.180202	0.131021	0.120302	0.116365	0.088501	0.0749862	0.0799686	0.127657	0.359911	0.775079	1	0.890708	0.702534	0.541086	0.372513	0.259627	0.223418	0.189334	0.163623	0.189065	0.231835	0.259746	0.272333	0.248882	0.210328	0.191663	0.182134	0.149667	0.139342	0.179376	0.194074	0.209753	0.292534	0.391991	0.38812	0.338147	0.347726	0.405805	0.35354	0.242313	0.153979	0.108904	0.0835404	0.0617418	0.0646675	0.0892028	0.127165	0.200211	0.282902	0.270231
0.00279424	0.00615992	0.0090822	0.0225403	0.0367975	0.0496532	0.0832762	0.182668	0.484531	0.899229	1	0.818975	0.627258	0.46202	0.321137	0.222255	0.16688	0.119291	0.0769124	0.0517678	0.0362117	0.0237225	0.0145428	0.0202028	0.0318078	0.0421628	0.0512868	0.0608754	0.0636401	0.0644049	0.0741164	0.0825798	0.0919067	0.0787775	0.0551104	0.0373461	0.0261918	0.0200642	0.0153171	0.0171175	0.0212756	0.0190052	0.0117577	0.00610835	0.00190022	0.00191626	0.00991486	0.018321	0.0092683	0.00180059
0.0162593	0.00326697	0.000751227	0.00679398	0.0245225	0.0373883	0.051011	0.182908	0.547754	0.951122	1	0.731972	0.41289	0.180006	0.072948	0.0492014	0.0398016	0.019252	0.00456178	0.003408	0.0116365	0.0410288	0.0976621	0.108205	0.0778214	0.0593253	0.0557876	0.0244455	0.00432363	0.00811567	0.0226583	0.0219349	0.00739811	0.000682155	0.000989468	0.00747318	0.0199608	0.0255959	0.0233381	0.0130671	0.00978369	0.0161161	0.0126894	0.00377156	0.000310641	0	0	0.00110777	0.0117504	0.0273719
0.0266771	0.0240825	0.0329382	0.0415031	0.0525185	0.0436331	0.0275952	0.128064	0.488198	0.900225	1	0.840519	0.604392	0.359393	0.192039	0.103883	0.0627471	0.0422716	0.0220771	0.00576485	0.000664651	0.00232426	0.00639292	0.00580192	0.00187308	0.00015982	0	0	0	0	0	0	0	5.10972e-05	0.000532445	0.00116297	0.000532445	5.10972e-05	0	0	0	0	0	0	0	0	0	0.00106953	0.0116233	0.0296905
0.000822	0.0110013	0.0464532	0.0911822	0.109649	0.119505	0.137577	0.218656	0.527317	0.955596	1	0.762438	0.518763	0.354167	0.269523	0.245199	0.226035	0.201716	0.187023	0.158438	0.118796	0.114093	0.11682	0.102152	0.0798678	0.0713195	0.0732831	0.0752236	0.0939585	0.114635	0.14252	0.183136	0.195777	0.154912	0.111361	0.0805803	0.0544739	0.0269881	0.00680906	0.000532142	0.000259773	0.00294132	0.00835519	0.00804244	0.00270256	0.000234427	0	0	0	0
0	0	0	0.00079345	0.00826794	0.0180588	0.00882085	0.0222092	0.201605	0.654278	1	0.945717	0.637066	0.311326	0.115249	0.0398148	0.00985164	0.000796703	0	0	0	0	0	0	0	0	0	0.00674636	0.0825873	0.29364	0.483953	0.503127	0.397435	0.289735	0.22411	0.183142	0.15156	0.135084	0.134561	0.113984	0.0836976	0.0429718	0.0251068	0.0091217	0.000841831	0	0	0	0	0
0.000852581	0.000145421	0.00162027	0.0126902	0.0366242	0.0496576	0.0542929	0.174698	0.56607	0.958118	1	0.786959	0.49272	0.241125	0.138116	0.114852	0.0812736	0.0358385	0.00792612	0.000577451	0	0	0	0	0	0	0	0	0	0	0	0	0	0	0	0	0	0	0	0	0	0	0.000572385	0.00622264	0.0160322	0.0159473	0.019119	0.0226466	0.00988243	0.00269867
0	0	0	0	0	0.000281801	0.0123128	0.125084	0.458289	0.841403	1	0.895666	0.630312	0.424972	0.320254	0.311799	0.267439	0.152718	0.0508108	0.00841525	0.000506101	0	0	0	0	0	0	0	0	0	0	0.000602735	0.00649172	0.0159177	0.0110848	0.00280225	0.000211081	0	0	0	0	0	0	0	0	0	0	0	0	0
0.0415717	0.0851253	0.169461	0.274997	0.366117	0.418862	0.477153	0.588815	0.737707	0.893243	1	0.963851	0.76045	0.479122	0.282101	0.183347	0.164169	0.123196	0.0780389	0.0672792	0.0632164	0.05263	0.0366074	0.0119608	0.00104283	0	0	0.000239519	0.00249585	0.00545144	0.00249585	0.000239519	0	0	0	0	0	0	0	0	0	0	0	0	0	0	0	0	0.00106484	0.0124086
0.0383627	0.080033	0.148443	0.251767	0.345808	0.418084	0.503771	0.612073	0.758233	0.914512	1	0.993393	0.896728	0.724213	0.55843	0.431244	0.340715	0.249425	0.172115	0.124928	0.0974433	0.0762748	0.0521474	0.0291806	0.0156231	0.00951854	0.00639381	0.00501996	0.00347196	0.00110881	0.000182449	0.00145836	0.00815751	0.0180622	0.0177799	0.0109972	0.00513969	0.00193396	0.000677258	0.0025505	0.00671085	0.00572827	0.00179559	0.000510806	0.00121435	0.00147577	0.000562739	5.11306e-05	0.000825862	0.0102155
0.0697928	0.0982367	0.136815	0.229909	0.36932	0.557873	0.706832	0.797437	0.880998	0.979809	1	0.903144	0.76961	0.641843	0.518095	0.406994	0.298306	0.20339	0.140407	0.0982277	0.0694181	0.0489278	0.0339058	0.0333877	0.042347	0.0353328	0.0193722	0.00783559	0.00184735	0.000142421	0	0	0	0	0	0	2.17684e-05	0.000250803	0.000982784	0.00378565	0.011545	0.0175138	0.0122565	0.00425879	0.000723314	0.000117983	0.000201076	0.000767925	0.00574033	0.0282043
0.345666	0.510968	0.704413	0.761122	0.707335	0.680059	0.675007	0.649836	0.789707	0.980794	1	0.886526	0.726116	0.58035	0.466109	0.358545	0.246663	0.145077	0.144193	0.272404	0.485363	0.688076	0.72545	0.657297	0.57304	0.498134	0.433176	0.361804	0.264236	0.168699	0.107456	0.110606	0.158806	0.140275	0.124162	0.0958167	0.0775818	0.0695732	0.0376606	0.0658316	0.179826	0.249568	0.122131	0.0210919	0.00117782	0	0.000366275	0.00890641	0.0688128	0.207326
0.00224008	0.0150592	0.063672	0.154405	0.260961	0.394512	0.56113	0.702167	0.835863	0.956309	1	0.989771	0.940371	0.891436	0.888505	0.921117	0.895812	0.770846	0.602613	0.443183	0.30008	0.19126	0.110093	0.0614492	0.0403004	0.0261568	0.00834284	0.000721494	0	0	0	0	0	0	0	0	0	0	0	0	0	0	0	0	0	0	0	4.97018e-05	0.000517904	0.00120529
0.492788	0.417955	0.28585	0.19417	0.157571	0.129805	0.114448	0.161424	0.388	0.768867	1	0.998545	0.845036	0.648515	0.479433	0.361022	0.337939	0.397852	0.417248	0.390037	0.39514	0.472305	0.501498	0.414574	0.309053	0.260466	0.314517	0.312567	0.218284	0.176944	0.249355	0.273909	0.214113	0.167089	0.191769	0.19218	0.13502	0.0736629	0.0331194	0.00934026	0.00113498	0.000155251	0.00199346	0.0116702	0.0251716	0.0307097	0.0389384	0.0345678	0.113721	0.342653
0.0490443	0.0549624	0.0779849	0.129601	0.241217	0.3761	0.496789	0.632356	0.812494	0.953627	1	0.928629	0.780176	0.63933	0.520945	0.407387	0.304656	0.233634	0.18885	0.177938	0.192961	0.193983	0.19248	0.192333	0.195433	0.225526	0.271927	0.266933	0.216325	0.162058	0.121603	0.0927674	0.0753535	0.0667892	0.0504899	0.0271028	0.00781133	0.00625985	0.0213978	0.0342662	0.025226	0.00986624	0.00612456	0.00366762	0.00533358	0.0101698	0.013349	0.0191817	0.0307316	0.0443244
0.111841	0.153906	0.192986	0.242596	0.319586	0.412768	0.518496	0.65252	0.812951	0.948767	1	0.948346	0.838666	0.72314	0.614437	0.510612	0.422375	0.361983	0.338088	0.330743	0.306516	0.269456	0.228335	0.186872	0.144289	0.103108	0.0815519	0.082835	0.0761751	0.0502997	0.0296389	0.0262918	0.0333078	0.0452695	0.0833123	0.172086	0.270036	0.326406	0.314356	0.27595	0.228343	0.179866	0.144095	0.117992	0.0825392	0.0472242	0.0240337	0.0296969	0.0641735	0.0858013
0.131514	0.260858	0.367361	0.597505	0.83453	0.867071	0.759942	0.618149	0.589976	0.838111	1	0.994491	0.850886	0.692022	0.567757	0.489603	0.393152	0.24767	0.140521	0.0945361	0.0379824	0.0103038	0.025675	0.0488835	0.0304102	0.0070406	0.000503697	0	0	0	0	0.000853396	0.00910262	0.0216117	0.0173355	0.0446565	0.122236	0.145939	0.110514	0.0510993	0.0115241	0.000843995	0	0	0	0.000270782	0.00377799	0.0162082	0.02757	0.041651
0	0	0.000158997	0.00320879	0.0239709	0.0880097	0.201404	0.360684	0.588246	0.864401	1	0.858397	0.618014	0.442867	0.324826	0.201321	0.104668	0.111765	0.241105	0.372351	0.429282	0.442945	0.428998	0.400536	0.369923	0.33386	0.290886	0.246844	0.214604	0.185301	0.14818	0.103579	0.0729783	0.0522366	0.0312583	0.00936304	0.000885567	0.00138465	0.00631525	0.0100793	0.00425818	0.000399573	0.000114124	0.00232928	0.0153676	0.0364781	0.0329218	0.0118691	0.00155503	6.3793e-05
0.0182794	0.0462823	0.171494	0.361967	0.503778	0.556366	0.573064	0.631977	0.731505	0.896037	1	0.980265	0.945012	0.877267	0.747291	0.559118	0.378844	0.257544	0.177421	0.101804	0.0501981	0.0296591	0.0228696	0.0200592	0.0195255	0.022037	0.016346	0.00758805	0.00710165	0.0185188	0.030906	0.0421822	0.0433879	0.0325353	0.0370097	0.0254639	0.00695542	0.000550211	0	0.00030366	0.00316421	0.00691127	0.00340759	0.00298113	0.00745051	0.0110761	0.0200853	0.0273115	0.022834	0.0177193
0.0407127	0.125916	0.21151	0.192954	0.159041	0.13507	0.125335	0.203824	0.554615	0.978157	1	0.715511	0.425764	0.252258	0.14123	0.192795	0.444177	0.596808	0.583311	0.543582	0.479396	0.381381	0.281126	0.190689	0.110666	0.0450889	0.0109125	0.0154197	0.0556696	0.12074	0.209942	0.291336	0.364803	0.418948	0.353869	0.200921	0.110467	0.11555	0.126924	0.108	0.157398	0.287812	0.369306	0.336975	0.219791	0.127624	0.0814958	0.0296097	0.0123173	0.0222693
0.0116439	0.0339707	0.0489219	0.0684707	0.0967922	0.110594	0.100706	0.144366	0.407732	0.839239	1	0.842327	0.610744	0.429116	0.287432	0.162109	0.0712509	0.0300595	0.0197839	0.0140774	0.00916643	0.0167396	0.025014	0.0284282	0.0437731	0.0663975	0.0655326	0.04869	0.0396506	0.028815	0.0160101	0.0146824	0.0125752	0.00461742	0.000571484	2.0015e-05	0	0	0	0	0	0	0.000129795	0.00145636	0.00471584	0.0110087	0.0188879	0.0120138	0.00291192	0.00141133
0.0304638	0.00766157	0.000576827	0	0	0	0.00352443	0.0598004	0.345461	0.837451	1	0.81585	0.593331	0.419264	0.318229	0.223306	0.115291	0.0731117	0.0604576	0.0302293	0.00682095	0.000493374	0	0	0	0	0	0	0	0	0	0	0	0	0	0	0	0	0	0	0	0	0	0	0	0	0.000132629	0.00303291	0.0207981	0.0449667
0.01755	0.0706607	0.149681	0.194793	0.200915	0.20814	0.267567	0.419866	0.661924	0.92428	1	0.887211	0.724955	0.594562	0.509358	0.436393	0.385139	0.346358	0.289682	0.249702	0.248399	0.281382	0.35462	0.432066	0.429803	0.43589	0.496819	0.450089	0.337299	0.269765	0.199015	0.147045	0.11927	0.0826632	0.0479908	0.0221429	0.00986939	0.0166454	0.0282867	0.0348753	0.0418432	0.0537712	0.0542664	0.0423025	0.0327263	0.013845	0.0022426	0.000119142	8.03755e-05	0.00198625
0.116976	0.109365	0.132781	0.207621	0.349454	0.537463	0.596596	0.592824	0.692802	0.884566	1	0.966489	0.877779	0.750727	0.606966	0.491142	0.395955	0.311337	0.24184	0.177726	0.13546	0.103901	0.0774606	0.0640614	0.0690818	0.0818062	0.0887388	0.10256	0.146003	0.163965	0.148182	0.142233	0.139671	0.105028	0.0629759	0.0429553	0.0311426	0.0308604	0.0707939	0.162557	0.20886	0.17299	0.102017	0.0755838	0.106876	0.135738	0.122255	0.0797973	0.066563	0.0922838
0.196141	0.355748	0.496353	0.625161	0.795439	0.920668	0.974769	0.974904	0.966593	0.972443	1	0.988611	0.955685	0.907818	0.819535	0.680554	0.541084	0.416983	0.303432	0.21854	0.176936	0.17149	0.168758	0.14529	0.141519	0.158729	0.157042	0.145935	0.144748	0.149541	0.120179	0.0867826	0.087151	0.0782626	0.0453815	0.01886	0.00466462	0.00037008	0.000218663	0.00437928	0.0312476	0.0988953	0.156173	0.134999	0.0730341	0.0281227	0.016085	0.0100241	0.0101809	0.0572124
0.147543	0.0863216	0.186782	0.316053	0.221632	0.167762	0.192268	0.258231	0.52809	0.964022	1	0.687404	0.364244	0.145921	0.0706515	0.0558742	0.0212115	0.00876936	0.0170398	0.0306374	0.0843388	0.161573	0.353453	0.635017	0.602108	0.441297	0.280126	0.165648	0.0960294	0.0369863	0.00946753	0.0328776	0.109207	0.144574	0.0811515	0.0193769	0.00519302	0.00829756	0.0037989	0.00519777	0.0625567	0.24391	0.403155	0.334869	0.244347	0.258983	0.25485	0.21045	0.22307	0.241228
0.0161924	0.0515451	0.156655	0.293316	0.411468	0.387671	0.217902	0.121692	0.26828	0.68226	1	0.873634	0.649832	0.593866	0.539364	0.48388	0.375428	0.238321	0.164667	0.141735	0.131316	0.1155	0.0950841	0.0924707	0.0948413	0.0691851	0.0349149	0.0128054	0.00460425	0.00446372	0.00195569	0.000187682	0	0	0	0	0	0	0	0.000319875	0.00528087	0.0312657	0.0885327	0.129816	0.0959373	0.0356737	0.0353296	0.0676846	0.0607779	0.0259781
0.00403768	0.0213351	0.0539344	0.0807628	0.0926941	0.113529	0.198281	0.370164	0.628868	0.887915	1	0.978918	0.838716	0.592231	0.355998	0.179146	0.0692811	0.0218683	0.015587	0.0066147	0.000634794	0	0	0	0	0	0	0	0	0	0	0.000354682	0.00369587	0.00807253	0.00369587	0.000354682	0	0	0.000178175	0.002164	0.00725822	0.00885259	0.00338116	0.000307381	0	0	0	0	0	0.000263672
0.0643611	0.148028	0.298561	0.425045	0.505248	0.573487	0.595758	0.604444	0.691644	0.878538	1	0.898651	0.664671	0.449136	0.299132	0.199939	0.147898	0.114067	0.106413	0.102406	0.0622295	0.0385463	0.055733	0.0957877	0.124029	0.128404	0.120341	0.115549	0.11457	0.14156	0.151282	0.111771	0.0608263	0.0232705	0.0065848	0.0043171	0.00182219	0.000695065	0.00710066	0.0330293	0.0867413	0.157502	0.219923	0.244254	0.16765	0.0594303	0.0132697	0.0187528	0.0409346	0.0440913
0.00120481	0.013187	0.0377522	0.0751487	0.198595	0.360894	0.458543	0.555437	0.693405	0.88547	1	0.999367	0.897329	0.745365	0.567107	0.395799	0.262559	0.190274	0.138035	0.0861676	0.0696069	0.0752509	0.0569792	0.0182093	0.00156219	0	0	0	0	0	0	0	0	0	0	0	0	0	0	0.0001897	0.0024252	0.00899083	0.0121841	0.00486298	0.000448481	0	0	0	0	0
0.0315608	0.0712915	0.124503	0.163789	0.21326	0.273233	0.362957	0.428682	0.590606	0.867767	1	0.944461	0.794156	0.616025	0.43152	0.279997	0.192537	0.145985	0.0972615	0.0589499	0.0315658	0.0115401	0.00222569	0.000150447	0.000591974	0.00644618	0.0180614	0.0340329	0.0857909	0.145287	0.17532	0.226805	0.246417	0.167926	0.0994181	0.0653427	0.0461789	0.0534828	0.0875915	0.0951665	0.0792317	0.0998281	0.148957	0.152036	0.142721	0.12024	0.0760074	0.0308081	0.0137606	0.0130043
0.0170579	0.0310962	0.0867702	0.21023	0.358315	0.497463	0.635518	0.762132	0.890046	0.995659	1	0.888164	0.742421	0.592919	0.471933	0.38813	0.313916	0.239499	0.173253	0.118482	0.0859486	0.0654522	0.0458324	0.0303527	0.0173275	0.00645671	0.00254059	0.00711778	0.0157251	0.0197543	0.0244356	0.033845	0.0424898	0.0445571	0.0419143	0.0363079	0.0230165	0.0115529	0.00777525	0.0148614	0.0341144	0.0418493	0.0333258	0.0393037	0.0514758	0.0388636	0.0209273	0.0188678	0.0168531	0.013276
0.275112	0.242894	0.257754	0.321267	0.380909	0.440213	0.550364	0.705095	0.851973	0.95319	1	0.990847	0.929882	0.853334	0.792732	0.768848	0.767073	0.762133	0.760817	0.753326	0.724076	0.69097	0.671963	0.652572	0.623696	0.568109	0.503028	0.464101	0.440676	0.407756	0.378484	0.360485	0.301335	0.237627	0.204579	0.205591	0.240354	0.272695	0.301476	0.33867	0.352078	0.356052	0.379916	0.382608	0.339503	0.303084	0.28176	0.252855	0.231717	0.254055
0.0447391	0.184033	0.330058	0.44511	0.718862	0.827672	0.824502	0.648392	0.664444	0.973353	1	0.63991	0.336566	0.204923	0.151603	0.108131	0.0593112	0.0165769	0.00136136	0	0	0	0	0	0	0	0	0	0	0	0	0	0	0	0	0	0	0	0	0	0	0	0	0	0	0	0	0	0	0.0033426
0.0164457	0.00648272	0.000595489	0.00131216	0.013673	0.0298646	0.0214451	0.104731	0.433174	0.848069	1	0.970365	0.849698	0.638001	0.423544	0.238631	0.129439	0.0696837	0.0310196	0.00780891	0.000617744	0	0	0	0	0	0	0	0	0	0	0	0	0	0	0	0	0	0.000667719	0.00710815	0.0185268	0.0300905	0.0586447	0.0739399	0.0766533	0.0435041	0.0105812	0.00107104	0.00348792	0.0125228
0.0820635	0.137099	0.212797	0.303098	0.428191	0.549534	0.660991	0.774918	0.901175	0.989949	1	0.943118	0.862803	0.80543	0.77065	0.743786	0.704777	0.632561	0.566067	0.536594	0.55596	0.598202	0.646207	0.723806	0.802556	0.853954	0.858235	0.82582	0.766971	0.718452	0.667013	0.566243	0.431748	0.312538	0.228623	0.161553	0.120302	0.111742	0.11197	0.113428	0.116222	0.113468	0.110605	0.119587	0.116891	0.0711691	0.0243084	0.00681096	0.0118077	0.0375122
0.0435156	0.079855	0.111218	0.161607	0.261305	0.384968	0.51066	0.653307	0.810444	0.933858	1	0.990715	0.910563	0.769456	0.623916	0.493095	0.376538	0.277551	0.205072	0.15806	0.125594	0.0912938	0.0629512	0.0480749	0.0389449	0.0272658	0.0181765	0.0123459	0.0107971	0.0135447	0.0123752	0.00625015	0.00251755	0.00162737	0.0029627	0.00307779	0.00109522	9.71158e-05	4.96787e-05	0.000744428	0.00398046	0.0110488	0.0167531	0.0139069	0.00875422	0.00570154	0.00312041	0.000886217	0.00125474	0.0122654
0.212887	0.264278	0.26159	0.251636	0.243442	0.205221	0.164125	0.174118	0.33764	0.657958	0.939928	1	0.855437	0.690683	0.514798	0.355203	0.244181	0.170336	0.12285	0.0868423	0.0626061	0.0457032	0.0286298	0.0124615	0.00290091	0.00122622	0.00713191	0.0234498	0.0426299	0.051971	0.0516864	0.0453499	0.0395299	0.0329546	0.0258463	0.0234328	0.0117808	0.00981719	0.02384	0.0322975	0.0371481	0.0469461	0.0592721	0.0640486	0.0561428	0.0487819	0.0589152	0.099493	0.142637	0.163451
0.00895152	0.038298	0.0733452	0.0788115	0.0669658	0.0534847	0.0754886	0.17737	0.411372	0.717885	0.927599	1	0.934609	0.779611	0.61443	0.556556	0.655261	0.736179	0.738252	0.677634	0.563502	0.390275	0.223065	0.181812	0.218896	0.220984	0.183133	0.121925	0.0774209	0.056457	0.0449474	0.0334401	0.0149675	0.00439223	0.00494143	0.00584938	0.00256377	0.00386144	0.0108167	0.0111318	0.00442947	0.00588689	0.0121078	0.00554337	0.000903982	0.00412634	0.0110718	0.00956631	0.00297706	0.000910441
0.0212577	0.0337632	0.0449674	0.0536904	0.0651633	0.0742378	0.0923008	0.163542	0.347727	0.638342	0.899686	1	0.903385	0.702339	0.51222	0.367514	0.266171	0.197595	0.144497	0.10687	0.0804652	0.0525657	0.0308417	0.0226344	0.0187861	0.0112563	0.00509481	0.00347697	0.00660341	0.00827053	0.00827951	0.00645759	0.00560739	0.00858984	0.00574207	0.0024364	0.00636628	0.0124644	0.00810754	0.00404781	0.00283384	0.00210466	0.00269581	0.00146559	0.00114777	0.00305602	0.00731063	0.00982412	0.0102902	0.0141934
0.00215224	0.0134647	0.0349892	0.0524518	0.0770812	0.101371	0.121591	0.189971	0.372508	0.697217	0.960745	1	0.900047	0.686697	0.463839	0.297745	0.172905	0.0867601	0.0421275	0.0286829	0.025198	0.0179584	0.0274161	0.0506777	0.0598296	0.065084	0.0730688	0.0836571	0.0790125	0.0450244	0.0153485	0.00298163	0.000208369	0	0	0	0	0	0	0.000844004	0.00895354	0.0208644	0.0124094	0.00249894	0.000158819	0	6.11946e-05	0.000637663	0.00139278	0.000746255
0.564117	0.41263	0.352704	0.351251	0.311455	0.269733	0.27073	0.260116	0.347246	0.600315	0.876899	1	0.917517	0.7329	0.528698	0.330395	0.184593	0.0894266	0.0416477	0.0241802	0.0133235	0.00377587	0.000311389	0	0	0.000227923	0.0026773	0.00833739	0.009255	0.00337781	0.000302286	0	0	0	0	0	0	0	0	7.86395e-05	0.000831871	0.00327673	0.0160372	0.0427214	0.0782408	0.216353	0.483792	0.790889	0.970783	0.792721
0.180852	0.496894	0.635105	0.547616	0.495153	0.488228	0.514997	0.560694	0.634344	0.770507	0.929465	1	0.903402	0.722085	0.555159	0.438161	0.358428	0.295758	0.265901	0.254091	0.249738	0.21383	0.140682	0.0744744	0.0495556	0.0558489	0.0796397	0.101806	0.132772	0.143519	0.138714	0.18292	0.270746	0.410399	0.522171	0.550373	0.527786	0.448849	0.329932	0.223638	0.180513	0.170242	0.188754	0.239974	0.21021	0.111512	0.0525851	0.022503	0.00630708	0.0255209
0.131703	0.182587	0.218212	0.239489	0.263983	0.318393	0.387861	0.433635	0.525452	0.744717	0.940725	1	0.949415	0.827172	0.67792	0.517506	0.387335	0.314765	0.271461	0.23098	0.213209	0.237108	0.257673	0.275059	0.303777	0.285566	0.214737	0.137434	0.0827495	0.0507206	0.0265036	0.0133067	0.00996956	0.00674432	0.002411	0.000455871	0.000903639	0.00193032	0.000883767	8.48125e-05	4.63412e-05	0.000503676	0.00136643	0.00194679	0.00242695	0.00103339	0.000507861	0.00373401	0.0211876	0.068192
0.0201537	0.0394573	0.0682305	0.104949	0.164564	0.206812	0.237877	0.314741	0.490735	0.763243	0.997048	1	0.844886	0.639831	0.481789	0.329961	0.214785	0.139768	0.0663366	0.015863	0.00120325	0	0	0	0	0	0	0.000631305	0.0100077	0.052063	0.106403	0.0950213	0.0545214	0.0159999	0.00134734	0	0	0	0	0	0	0	0	0	0	0	0	0.00089137	0.00928829	0.0211786
0.193261	0.0752833	0.0347842	0.0281856	0.0289303	0.0280046	0.0311408	0.0425964	0.168257	0.491525	0.840049	1	0.963661	0.830409	0.74931	0.742932	0.707037	0.620344	0.586003	0.516866	0.44347	0.356692	0.276214	0.235316	0.231985	0.211649	0.15396	0.0988664	0.0490959	0.0218572	0.0193766	0.0289482	0.0490985	0.0668591	0.0805105	0.10882	0.124741	0.0912948	0.0712581	0.100015	0.148042	0.213326	0.321551	0.495455	0.669137	0.713098	0.655231	0.634239	0.61991	0.432509
0.034343	0.0428854	0.0574552	0.0803713	0.0995801	0.111315	0.0971412	0.156638	0.368608	0.575029	0.776146	1	0.942308	0.739342	0.487693	0.374825	0.47445	0.471248	0.291047	0.124973	0.0503567	0.0157913	0.0228116	0.0527913	0.0361547	0.00942062	0.00588771	0.0146078	0.0136841	0.00451629	0.000388908	0	0	0.000826833	0.00867905	0.0194778	0.0100556	0.00148601	6.32592e-05	0	0	0	0	0.000100455	0.00147246	0.00672214	0.0107354	0.00464763	0.00263111	0.0142146
0.102623	0.082486	0.185061	0.358116	0.473052	0.476539	0.440199	0.403493	0.431319	0.602801	0.858668	1	0.885841	0.761357	0.61994	0.505381	0.473936	0.36636	0.342883	0.332323	0.223526	0.189347	0.164669	0.113196	0.0657854	0.0378425	0.0463647	0.0426537	0.018	0.0035846	0.00500141	0.0225763	0.0531995	0.0885618	0.1096	0.0691709	0.0348472	0.0315127	0.0151708	0.00254526	0.000135813	0	0	0	0.000180573	0.00571825	0.0496226	0.151488	0.215892	0.184636
0.00358308	0.0103895	0.0170025	0.0301566	0.0631843	0.115462	0.167875	0.254584	0.445594	0.747654	0.967747	1	0.889931	0.683805	0.47867	0.335238	0.232822	0.145367	0.0797658	0.0474523	0.0311781	0.018326	0.0079621	0.00575524	0.0120356	0.0163098	0.0165737	0.0150684	0.0113142	0.0059769	0.0016686	0.00113944	0.0040184	0.00698754	0.0061326	0.00415387	0.00377463	0.00150436	0.000223972	0.00097724	0.00301139	0.00329403	0.00119301	0.000106471	0	0	0	0	1.64996e-05	0.000448607
0.00057376	0.0076199	0.0339738	0.093632	0.228497	0.444074	0.624541	0.74751	0.837632	0.922333	0.994555	1	0.785805	0.40079	0.169749	0.135958	0.176745	0.191688	0.181444	0.101812	0.0254005	0.0019411	0.00347289	0.0404534	0.126657	0.168277	0.140942	0.0856396	0.0314225	0.00551574	0.00183465	0.017556	0.0564546	0.0796447	0.0700715	0.0484138	0.0452902	0.0355824	0.0116765	0.00101098	0	0	0	0	0	0	0	0	0	0
0.0408693	0.0187113	0.00179567	0	0.00199056	0.0226114	0.0670472	0.100201	0.232528	0.567692	0.875773	1	0.981534	0.929601	0.844271	0.711039	0.522183	0.309594	0.146604	0.0663301	0.108886	0.174141	0.186841	0.202114	0.177132	0.126525	0.0667783	0.0177914	0.00142656	0	0	0	0	0	0	0	0	0	0	0	0	0	0	0.000302792	0.00315516	0.00689151	0.00315516	0.000302792	0.00179567	0.0187113
0.0888763	0.120946	0.128589	0.106346	0.0838229	0.0933984	0.153364	0.239211	0.392336	0.695995	0.949526	1	0.946725	0.882647	0.774943	0.673294	0.610881	0.523667	0.408678	0.294383	0.193699	0.124391	0.0785359	0.0470242	0.0356376	0.0448328	0.0442959	0.0259628	0.0212113	0.0408121	0.0674582	0.0933783	0.114662	0.138133	0.150735	0.171818	0.225786	0.293402	0.311966	0.279858	0.223005	0.176382	0.153715	0.136136	0.131732	0.117145	0.095614	0.0683828	0.0486681	0.0560248
0.294105	0.318906	0.273547	0.216141	0.160146	0.111499	0.0779192	0.110305	0.290231	0.601053	0.883896	1	0.890107	0.770139	0.579196	0.357563	0.215662	0.138097	0.101449	0.111126	0.164444	0.217192	0.190233	0.16901	0.175263	0.189309	0.248625	0.363525	0.471699	0.470409	0.366892	0.245929	0.149701	0.0769525	0.0306843	0.00785946	0.00892946	0.026499	0.0301882	0.0133312	0.0108553	0.0176958	0.0142734	0.0163489	0.029028	0.025602	0.0431579	0.0627054	0.0866428	0.180476
0.165613	0.186865	0.157854	0.136866	0.13894	0.102239	0.0692758	0.0927443	0.227895	0.510201	0.851922	1	0.925266	0.77786	0.587013	0.358415	0.253695	0.293379	0.343018	0.459992	0.57	0.622691	0.567565	0.475565	0.40372	0.31009	0.198245	0.124461	0.108629	0.107318	0.0862245	0.0505081	0.0153992	0.00938109	0.0209315	0.0163723	0.00476079	0.00464596	0.0409167	0.116444	0.136562	0.0958418	0.0457915	0.0192363	0.0240044	0.0813769	0.162073	0.171299	0.132446	0.118711
0.0256769	0.00915553	0.00245568	0.0127462	0.0796761	0.185742	0.210122	0.261671	0.429283	0.69142	0.935715	1	0.893063	0.771796	0.673329	0.593576	0.469701	0.318584	0.18174	0.105907	0.0697911	0.0613406	0.104136	0.137697	0.111057	0.064492	0.0429532	0.0368677	0.043791	0.0534771	0.0656794	0.108997	0.119482	0.0652217	0.0177332	0.00234076	0.000117721	0	0	0	0	0	0	0.000478117	0.00553388	0.0167488	0.0193909	0.0166656	0.0292609	0.0395716
0.00786701	0.00270337	0.0163095	0.0617969	0.148254	0.307393	0.445594	0.478961	0.612395	0.844295	0.991248	1	0.897928	0.783734	0.693583	0.537597	0.321402	0.159342	0.0801156	0.0382114	0.0102451	0.000831217	0.00040008	0.00416893	0.00910579	0.00416893	0.00040008	0	0	0	0	0	0	0	0	0	0	0	0	0.000133279	0.00284258	0.0181821	0.0344767	0.015282	0.00145378	0	0	0.000590091	0.00622438	0.014217
0.312221	0.393913	0.452444	0.489154	0.530483	0.562318	0.626345	0.700984	0.768943	0.850556	0.951536	1	0.928544	0.795905	0.69711	0.647404	0.627698	0.60962	0.558474	0.48646	0.402451	0.328306	0.255753	0.178129	0.155085	0.19949	0.23984	0.238504	0.215059	0.222479	0.277332	0.3134	0.304123	0.32974	0.282664	0.201345	0.157748	0.168167	0.187667	0.141466	0.0974961	0.0833048	0.0548574	0.0401044	0.0377985	0.0681225	0.109772	0.137839	0.192382	0.246478
0.00737645	0.00337718	0.000324099	0.000518459	0.00845182	0.0435751	0.0770759	0.0632348	0.150699	0.425527	0.83025	1	0.76165	0.493404	0.377701	0.270312	0.138188	0.0586388	0.0158408	0.00159999	0.00877909	0.0692682	0.159224	0.120069	0.0557704	0.0329106	0.0114004	0.00102679	0	0	0.00136314	0.0178014	0.0685083	0.0960755	0.0388465	0.00359717	0	0	0	0	0	0	0	0	0	0	0	0	0.000324099	0.00337718
0	0	0	0	0.00289018	0.0355961	0.130327	0.245665	0.388353	0.626359	0.887544	1	0.911181	0.668738	0.421658	0.258624	0.129804	0.0655233	0.0405094	0.0181092	0.00400272	0.00028972	0	0	0	0	0	7.31376e-05	0.000762111	0.0016646	0.000762111	7.31376e-05	0	0	0	0	0	0	0	0	0	0	0	0	0	0	0	0	0	0
[truncated: 1,311 more rows]

## Sheet: CosSim Sust
1	0.0342909	3.56438e-05	0.00679128	0.00398594	0.00779252	0.00868395	0.00136059	0.0270508	0.00102213	0.00429864	0.00248129	2.46664e-05	0.000593827	7.11306e-07	0.00845391	0.0118901	0.00206914	0.00299681	0.00169064	0.0164092	0.00459211	0.0194332	5.19789e-05	0.037122	0.0217538	0.0168671	0.00733698	0	0.000307006	0.0840054	0.0098806	0.0208907	0.000531242	0.0629633	0.00173641	0.00181184	0.00176031	0.0023759	0.0151563	0.00146969	0.00805947	0.00192872	0.00911294	0.00181912	0.0200726	0.00253997	0.00144403	0.00152261	0.00785444
[truncated: 118 more rows]
[truncated: 69 more columns]

[truncated: 8 more sheets: CosSim Trans, Fig3c, Fig3d, Fig3e, Fig3f, Fig3g, Fig3h, Fig3i]
