# Supplementary material for: Formation of an expanding memory representation in the hippocampus
Source: Nat Neurosci. 2025 Jun 4;28(7):1510–8. doi: 10.1038/s41593-025-01986-3 (PMC12229897; doi:10.1038/s41593-025-01986-3)
Supplement: Supplementary file 5 — Statistical source data. [file 41593_2025_1986_MOESM5_ESM.xlsx]

## Sheet: HeatMap Cell Animal 4 C10 Day 2
0	0	0	0	0	0	0	0	0	0	0	0	0	0.0328441	1.11413	0.511542	0.538555	0.28492	0	0	0.159261	0.0386617	0	0	0	0	0	0	0	0	0	0	0	0	0	0	0.0657081	0.132063	0.263833	0	0	0	0	0	0	0	0	0	0	0
0	0	0	0	0	0	0	0	0	0	0	0	0	0	0	0	0	0	0	0	0	0	0	0	0	0	0	0	0	0	0	0	0	0	0	0	0	0	0	0	0	0	0	0	0	0	0	0	0	0
0	0	0	0	0	0	0	0	0	0	0	0	0	0	0	0	0	0	0	0	0	0	0	0	0	0	0	0	NaN	0	0	0	0	0	0	0	0	0	0	0	0	0	0	0	0	0	0	0	0	0
0	0	0	0	0	0	0	0	0	0	0	0	0	0	0	0	0	0	0	0	0	0	0	0	0	0	0	0	0	0	0	0	0	0	0	0	0	0	0	0	0	0	0	0	0	0	0	0	0	0
0	0	0	0	0	0	0	0	0	0	0	0	0	0	0	0	0	0	0	0	0	0	0	0	0	0	0	0	0	0	0	0	0	0	0	0	0	0	0	0	0	0	0	0	0	0	0	0	0	0
0	0	0	0	0	0	0	0	0	0	0	0	0	0	0	0	0	0	0	0	0	0	0	0	0	0	0	0	0	0	0	0	0	0	0	0	0	0	0	0	0	0	0	0	0	0	0	0	0	0
0	0	0	0	0	0	0	0	0	0	0	0	0	0	0	0	0	0	0	0	0	0	0	0	0	0	0	0	0	0	0	0	0	0	0	0	0	0	0	0	0	0	0	0	0	0	0	0	0	0
0	0	0	0	0	0	0	0	0	0	0	0	0	0	0	0	0	0	0	0	0	0	0	0	0	0	0	0	0	0	0	0	0	0	0	0	0	0	0	0	0	0	0	0	0	0	0	0	0	0
0	0	0	0	0	0	0	0	0	0	0	0	0	0	0	0	0	0	0	0	0	0	0	0	0	0	0	0	0	0	0	0	0	0	0	0	0	0	0	0	0	0	0	0	0	0	0	0	0	0
0	0	0	0	0	0	0	0	0	0	0	0	0	0	0	0	0	0	0	0	0	0	0	0	0	0	0	0	0	0	0	0	0	0	0	0	0	0	0	0	0	0	0	0	0	0	0	0	0	0
0	0	0	0	0	0	0	0	0	0	0	0	0	0	0	0	0	0	0	0	0	0	0	0	0	0.507325	0.0525373	0	0	0	0	0	0	0	0	0	0	0	0	0	0	0	0	0	0	0	0	0	0	0
0	0	0	0	0	0	0	0	0	0	0	0	0	0	0	0	0	0	0	0	0	0	0	0	0	0	0	0	0	0	0	0	0	0	0	0	0	0	0	0	0	0	0	0	0	0	0	0	0	0
0	0	0	0	0	0	0	0	0	0	0	0	0	0	0	0	0	0	0	0	0	0	0	0	0	0	0	0	0	0	0	0	0	0	0	0	0	0	0	0	0	0	0	0	0	0	0	0	0	0
0	0	0	0	0	0	0	0	0	0	0	0	0	0	0	0	0	0	0	0	0	0	0	0	0	0	0	0	0	0	0	0	0	0	0	0	0	0	0	0	0	0	0	0	0	0	0	0	0	0
0.0666518	0	0	0	0	0	0	0	0	0	0	0	0	0	0	0	0	0	0	0	0	0	0	0	0	NaN	0	0	0	0	0	0	0	0	0	0	0	0	0	0	0	0	0	0	0	0	0	0	0	0
0	0	0	0	0	0	0	0	0	0	0	0	0	0	0	0	0	0	0	0	0	0	0	0	0	0	0	0	0	0	0	0	0	0	0	0	0	0	0	0	0	0	0	0	0	0	0	0	0	0
0	0	0	0	0	0	0	0	0	0	0	0	0	0	0	0	0	0	0	0	0	0	0	0	0	0	0	0	0	0	0	0	0	0	0	0	0	0	0	0	0	0	0	0	0	NaN	0	0	0	0
0	0	0	0	0	0	0	0	0	0	0	0	0	0	0	0	0	0	0	0	0	0	0	0	0	0	0	0	0	0	0	0	0	0	0	0	0	0	0	0	0	0	0	0	0	0	0	0	0	0
0	0	0	0	0	0	0	0	0	0	0	0	0	0	0	0	0	0	0	0	0	0	0	0	0	0	0	0	0	0	0	0	0	0	0	0	0	0	0	0	0	0	0	0	0	0	0	0	0	0
0	0	0	0	0	0	0	0	0	0	0	0	0	0	0	0	0	0	0	0	0	0	0	0	0	0	0	0	0	0	0	0	0	0	0	0	0	0	0	0	0	0	0	0	0	0	0	0	0	0
0	0	0	0	0	0	0	0	0	0	0	0	0	0	0	0	0	0	0	0	0	0	0	0	0	0	0	0	0	0	0	0	0	0	0	0	0	0	0	0	0	0	0	0	0	0	0	0	0	0
0	0	0	0	0	0	0	0	0	0	0	0	0	0	0	0	0	0	0	0	0	0	0	0	0	0	0	0	0	0	0	0	0	0	0	0	0	0	0	0	0	0	0	0	0	0	0	0	0	0
0	0	0	0	0	0	0	0	0	0	0	0	0	0	0	0	0	0	0	0	0	0	0	0	0	0.550591	1.72029	1.04828	0.377049	0.333087	0	0	0	0	0	0	0	0	0	0	0	0	0	0	0	0	0	0	0	0
0	0	0	0	0	0	0	0	0	0	0	0	0	0	0	0	0	0	0	0	0	0	0	0	0	0	0	0	0	0	0	0	0	0	0	0	0	0	0	0	0	0	0	0	0	0	0	0	0	0
0	0	0	0	0	0	0	0	0	0	0	0	0	0	0	0	0	0	0	0	0	0	0	0.137972	0.924115	0.830405	0.396064	0	0	0.802921	1.12231	0.389712	0	0	0	0	0	0	0	0	0	0	0	0	0	0	0	0	0	0
0	0	0	0	0	0	0	0	0	0	0	0	0	0	0	0	0	0	0	0	0	0	0	0	0	0	0	0	0	0	0	0	0	0	0	0	0	0	0	0	0	0	0	0	0	0	0	0	0	0
0	0	0	0	0	0	0	0	0	0	0	0	0	0	0	0	0	0	0	0	0	0	0	0	0	0	0	0	0	0	0	0	0	0	0	0	0	0	0	0	0	0	0	0	0	0	0	0	0	0
0	0	0	0	0	0	0	0	0	0	0	0	0	0	0	0	0	0	0	0	0	0	0	0	0	0	0	0	0	0	0	0	0	0	0	0	0	0	0	0	0	0	0	0	0	0	0	0	0	0
0	0	0	0	0	0	0	0	0	0	0	0	0	0	0	0	0	0	0	0	0	0	0	0	0	0	0	0	0	0	0	0	0	0	0	0	0	0	0	0	0	0	0	0	0	0	0	0	0	0
0	0	0	0	0	0	0	0	0	0	0	0	0	0	0	0	0	0	0	0	0	0	0	0	0	0	0	0	0	0	0	0	0	0	0	0	0	0	0	0	0	0	0	0	0	0	0	0	0	0
0	0	0	0	0	0	0	0	0	0	0	0	0	0	0	0	0	0	0	0	0	0	0	0	0	1.68029	3.72806	4.21988	4.03304	3.67744	3.40994	2.84881	2.96786	2.67066	2.12505	1.42431	1.05561	0.708696	0.417812	0.207876	0	0	0	0	0	0	0	0	0	0
0	0	0	0	0	0	0	0	0	0	0	0	0	0	0	0	0	0	0	0.147971	0.354262	0.647381	0.186843	0.0692731	0.123182	0	0	0	0	0	0	0	0	0	0	0	0	0	0	0	0	0	0	0	0	0	0	0	0	0
0	0	0	0	0	0	0	0	0	0	0	0	0	0	0	0	0	0	0	0	0	0	0	0	0	0.120363	1.30336	0.643903	0.251343	0	0	0	0	0	0	0	0	0	0	0	0	0	0	0	0	0	0	0	0	0
0	0	0	0	0	0	0	0	0	0	0	0	0.0416801	0.352771	0.358847	0.42133	0.488811	0.332001	0	0	0	0	0	0	0	0	0	0.242978	0.170276	0	0.206139	0	0	0	0	0	0	0	0	0	0	0	0	0	0	0	0	0	0	0
0	0	0	0	0	0	0	0	0	0	0	0	0	0	0	0	0	0.217834	0.891985	0.760127	0.68858	NaN	0.755626	0.831524	0.729498	0.653391	0.692287	0.602922	0.478582	0.531344	0.398926	0.140567	0	0	0	0	0	0	0	0	0	0	0	0	0	0	0	0	0	0
0	0	0	0	0	0	0	0	0	0	0	0	0	0	0	0	0	0	0	0	0	0	0	0	0	0	0	0	0	0	0	0	0	0	0	0	0	0	0	0	0	0	0	0	0	0	0	0	0	0
0	0	0	0	0	0	0	0	0	0	0	0	0	0	0	0	0	0	0	0	0	0	0.705485	3.38798	3.93544	3.65206	3.31366	2.68509	2.07939	2.00537	1.91643	1.8483	1.8578	1.93854	1.06571	0.514988	0.456461	0.180362	0.193287	0.175958	0.137738	0	0	0	0	0	0	0	0	0
0	0	0	0	0	0	0	0	0	0	0	0	0.102714	0.656592	0.962158	1.13031	1.54838	1.74279	1.65821	1.60821	1.64442	2.21624	2.09121	2.2875	2.3409	1.68156	1.84932	2.05931	1.59243	1.07322	1.20946	1.45605	1.21233	0.600061	0.362315	0.147595	0	0	0	0	0	0	0	0	0	0	0	0	0	0
0	0	0	0	0	0	0	0	0	0	0	0	0.865012	2.58346	2.18551	1.7476	1.8386	1.95801	1.99508	2.10755	2.18431	1.8683	1.67018	2.16497	2.58309	2.25507	2.69775	2.77254	2.22014	1.66585	1.10434	0.812303	0.770731	0.365483	0.213931	0	0	0	0	0	0	0	0	0	0	0	0	0	0	0
0	0	0	0	0	0	0	0	0	0	0	0	0.0873033	0.828324	0.896313	0.971283	0.84337	0.750678	1.00081	1.06254	0.898859	1.23516	1.82247	1.52229	0.850016	0.405165	0.317746	0	0	0	0	0	0	0	0	0	0	0	0	0	0	0	0	0	0	0	0	0	0	0
0	0	0	0	0	0	0	0	0	0	0.0807668	0.436306	0.430572	0	0.445267	0.426911	0.701765	0.884496	1.04726	1.18713	1.28781	1.55384	2.59107	2.90652	3.0706	2.57436	2.24391	1.83043	1.2549	1.15123	1.03236	0.703717	0.423162	0.435675	0.0582581	0.165749	0	0	0	0	0	0	0	0	0	0	0	0	0	0
0	0	0	0	0	0	0	0.395467	0.190354	0	0	0	0.108382	0.668348	0.8101	1.26031	1.39138	1.61649	1.61868	1.67433	1.53958	1.60133	2.36644	2.70682	2.50026	2.05303	1.55349	0.938655	0.684911	0.424569	0.332875	0.0859448	0	0	0	0	0	0	0	0	0	0	0	0	0	0	0	0	0	0
0	0	0	0	0	0	0	0	0	0	0	0	0.412762	0.497655	0.487885	0.469743	0.271529	0.362712	0.361235	0.340891	0.580282	0.55832	0.497092	0.566264	0.696328	0.590161	0.163329	0	0	0	0	0	0	0	0	0	0	0	0	0	0	0	0	0	0	0	0	0	0	0
0	0	0	0	0	0	0	0	0	0	0	0	0	0	0.156733	0.302462	0	0	0	0	0	0.443321	0.924835	0.757679	0.367568	0	0	0	0	0	0	0.376721	0.827253	0.197593	0	0	0	0	0	0	0	0	0	0	0	0	0	0	0	0
0	0	0	0	0	0	0	0	0	0	0	0	0	0	0.0534889	1.48989	2.5759	1.98592	1.52976	1.48411	1.60222	1.64668	1.91283	3.344	3.99177	4.05108	3.87948	3.7901	3.7101	3.41905	2.87145	2.50244	2.05236	1.53544	1.20869	0.854072	0.510128	0.565639	0.394519	0	0	0	0	0	0	0	0	0	0	0
0.90332	0.607516	0.715939	0.826962	0.92329	1.37867	0.906901	0.505989	0.155819	0	0	0	0	0	0	0	0	0	0	0	0	0	0	0	0	0	0	0	0	0	0	0	0	0	0	0	0	0	0	0	0	0	0	0	0	0	0	0	0	0
0	0	0	0	0	0.0435512	0.302714	0.537062	1.01629	0.710767	0.551459	0.525151	0.401012	0.503171	1.12204	1.39232	1.77644	1.65811	1.67285	1.1449	0.758987	1.08373	1.19256	1.5249	NaN	NaN	1.75488	0.940713	0.51122	0.0945766	0	0	0	0	0	0	0	0	0	0	0	0	0	0	0	0	0	0	0	0
0	0	0	0	0	0	0	0	0	0	0	0	0	0.27131	0.689738	0.946112	1.07566	1.13682	1.14199	1.13312	1.09114	1.14826	1.94055	2.55062	3.16899	3.16477	2.65129	2.03707	1.41796	1.04156	0.795897	0.555333	0.399532	0.188053	0	0	0	0	0	0	0	0	0	0	0	0	0	0	0	0
0	0	0	0	0.215189	0.526772	0.589789	0.675584	0.924132	0.54992	0.125623	0.0534198	0.376376	0.797517	0.896277	1.25605	1.43385	1.51762	1.47335	1.29565	1.29871	1.29038	1.32576	1.40211	1.31856	0.854711	0.625664	0.410176	0.326584	0.215804	0	0	0	0	0	0	0	0	0	0	0	0	0	0	0	0	0	0	0	0
0	0	0	0	0	0	0	0	0	0	0	0	0	0.387093	0.504709	0.566003	0.653739	0.738694	0.573162	0.100332	0.163911	0.675426	0.512443	1.39401	2.80459	3.6162	3.79917	3.47488	2.97978	2.34207	1.84543	1.47205	1.30472	1.00219	0.597379	0.326533	0.151998	0	0	0	0	0	0	0	0	0	0	0	0	0
0	0	0	0	0	0.499807	0.755956	0.57608	0.413555	0	0	0	0.136033	0.455737	0.826769	1.0453	1.3179	1.37598	1.29188	1.35089	1.34404	1.35133	1.11411	0.777141	0.604375	0.562561	0.80008	0.497532	0	0.0880617	0	0	0	0	0	0	0	0	0	0	0	0	0	0	0	0	0	0	0	0
0	0	0	0	0	0	0.154883	0.470567	0.432616	0	0	0	0	0.242667	0.44136	0.838653	1.11386	NaN	NaN	1.32428	1.3013	1.08755	1.16543	1.42925	1.63249	1.2074	0.862988	0.575072	0.313786	0.314837	0.0519492	0	0	0	0	0	0	0	0	0	0	0	0	0	0	0	0	0	0	0
0	0	0	0.216865	0.136655	0	0.197534	0.359778	0.537387	0.0771046	0	0.169554	0.556163	1.02194	1.10968	1.10466	0.836202	1.13826	1.51304	1.45238	1.62519	1.4269	1.84694	1.29842	0.844135	0.738604	0.190014	0	0	0	0	0	0	0	0	0	0	0	0	0	0	0	0	0	0	0	0	0	0	0
0	0	0	0	0	0	0	0.281364	0.416204	0	0	0	0.255143	0.619348	0.752633	1.24585	1.57183	2.21343	1.99764	1.89177	1.75275	1.66089	1.31007	1.36917	0.980133	1.2341	1.4923	1.31362	1.37667	2.36635	2.09029	1.4761	0.976411	0.566178	0.405512	0.0996129	0	0	0	0	0	0	0	0	0	0	0	0	0	0
0	0	0	0	0.204082	0.116866	0	0	0.331468	0.469882	0	0	0.248712	0.81031	1.28285	1.42125	1.50428	1.53929	1.3269	1.68393	1.95779	1.78894	1.82183	1.98246	1.73594	1.35947	0.976791	0.716489	0.518705	0.462871	0.185326	0	0	0	0	0	0	0	0	0	0	0	0	0	0	0	0	0	0	0
0	0	0	0.277615	0.381742	0.134165	0	0	0	0	0	0.308932	0.0960791	0.0739186	0.643981	0.825965	1.00512	0.966932	1.25473	1.564	1.06532	0.783265	0.939653	1.14575	0.67876	0.491258	0.343726	0.562323	0.346654	0.48492	0.572612	0.726857	0.712422	0.366574	0	0	0	0	0	0	0	0	0	0	0	0	0	0	0	0
0	0	0	0	0	0	0	0.257792	0.826954	0.553799	0	0	0.431465	1.01062	1.0835	1.08805	0.98699	0.918675	0.783301	1.11095	0.978322	0.99978	1.2742	1.81327	2.12143	1.5281	1.31808	1.01026	0.576824	0.290499	0.35223	0.105195	0	0	0	0	0	0	0	0	0	0	0	0	0	0	0	0	0	0
0	0	0	0	0	0	0	0	0	0	0	0	0	0	0	0	0.0825631	0.436216	0.428255	0.719753	0.752936	0.799037	0.748675	1.06255	1.70967	1.90156	1.90362	1.39802	0.904489	0.784012	0.602727	0.341343	0.371642	0.117703	0	0	0	0	0	0	0	0	0	0	0	0	0	0	0	0
4.33854	4.3208	4.21079	4.10376	4.07636	3.95022	3.54473	3.30991	2.63663	1.84864	1.30284	0.902463	0.699623	0.900608	0.801169	0.699378	0.595567	0.316476	0.371687	0.0812481	0	0	0	0	0	0	0	0	0	0	0	0	0	0	0	0	0	0	0	0	0	0	0	0	0	0	0	0	0	0
0	0	0	0	0	0	0.49537	0.891047	1.12321	0.947093	0.216173	0.176304	0.0609399	0.503961	0.679922	0.660637	0.835897	0.6293	0.722945	0.456226	0.288304	0.362535	0.602216	0.720302	0.548998	0.243874	0.163909	0	0	0	0	0	0	0	0	0	0	0	0	0	0	0	0	0	0	0	0	0	0	0
0	0	0	0	0	0	0	0	0	0	0	0	0	0	0.0670719	0.437406	0.416686	0.87841	0.670916	0.468872	0.341552	0	0.164311	0.139557	0	0	0.32382	0.21879	0	0	0	0	0	0	0	0	0	0	0	0	0	0	0	0	0	0	0	0	0	0
0	0	0	0	0	0.33981	0.731448	0.511376	0.332327	0.394134	0.465994	0	0	0	0	0.466089	0.53206	0.6218	0.647825	0.5378	0.22501	0	0	0.2504	1.24576	1.02181	0.624279	0.167461	0	0	0	0	0	0	0	0	0	0	0	0	0	0	0	0	0	0	0	0	0	0
0	0	0	0	0	0	0	0	0	0	0	0	0	0	0.392695	1.07319	0.890913	0.710285	0.884629	0.675135	0.567062	0.661925	0.696579	0.463122	0.483751	0.357891	0.415599	0.47706	0.37038	0.171221	0	0	0	0	0	0	0	0	0	0	0	0	0	0	0	0	0	0	0	0
0	0	0	0	0	0	0	0	0	0	0	0	0	0	0	0.176271	0.504424	0.480281	0.666876	0.784456	0.6253	0.0599847	0	0.186924	0.403596	0.361893	0.500521	0.319585	0	0	0	0.458921	0.553626	0.145298	0	0	0	0.180417	0.949835	0.56212	0.366237	0.0573184	0	0	0	0	0	0	0	0
0	0	0	0	0.344254	0.929514	1.02512	1.42623	1.30181	1.19242	0.90668	0.989512	0.941951	0.560251	0.572462	0.753991	0.87279	0.814872	0.852237	0.611744	0.514028	0.393722	0.116734	0.428391	0.472979	0.446802	0.350742	0.0618615	1.04937	0.882448	0.427735	0.167066	0	0	0	0	0	0	0	0	0	0	0	0	0	0	0	0	0	0
0	0	0	0	0	0	0.128011	0.165194	0.0425276	0	0	0	0.284589	0.440744	0.445162	0.407726	0	0.350231	0	0	0	0	0	0	0	0	0.78079	1.792	2.37517	2.92231	2.3496	1.58536	1.25093	0.745911	0.405379	0.187881	0	0	0	0	0	0	0	0	0	0	0	0	0	0
0	0	0	0	0	0	0.327206	0.864381	0.516684	0.649511	0.551718	0.0561726	0	0.262845	0.319964	0.860042	0.819482	0.904688	1.34639	1.44222	1.08934	0.8855	0.827287	1.28461	1.47591	1.61816	1.33298	1.20755	1.3296	1.10836	0.824615	0.696137	0.740105	0.450786	0.0475047	0	0	0	0	0	0	0	0	0	0	0	0	0	0	0
0	0	0	0	0	0	0	0	0	0	0	0	0	0	0.990259	1.96348	1.85734	1.633	1.41415	1.5589	1.23561	0.983322	0.780723	0.775868	0.89888	0.70206	1.11666	1.54172	1.23976	1.53709	1.62388	1.78061	1.27728	1.0847	0.839873	0.475068	0.0743367	0	0	0	0	0	0	0	0	0	0	0	0	0
0	0	0	0	0	0	0	0	0	0	0	0	0	0.319961	2.30837	2.42206	2.2677	1.85589	1.66512	1.44507	1.11886	0.985893	1.02914	0.826618	0.568565	0.554842	0.653158	0.463809	0.534822	0.990448	0.881408	1.05906	1.49826	2.6312	3.357	2.43301	1.60495	0.91906	0.670394	0.505025	0.290047	0.0955179	0	0	0	0	0	0	0	0
0	0	0	0	0	0	0	0	0	0	0	0	0	0	0.178512	0.303753	0.39465	0.0937246	0.204224	0.333735	0.907477	0.59589	0.196556	0	0	0.219664	0.396278	0.503375	0.144956	0.0724382	0.319907	0.283621	0	0	0	0	0	0	0	0	0	0	0	0	0	0	0	0	0	0
0	0	0	0	0	0	0	0	0	0	0	0	0	0	0	0	0	0.120025	0.505202	0.433384	0.484676	0.381394	0.161736	0	0	0	0	0	0	0	0	0	0	0	0	0	0	0	0	0	0	0	0	0	0	0	0	0	0	0
0	0	0	0	0	0.3524	0.955115	1.02087	1.183	1.2374	0.694997	0.32001	0.490803	0.731793	0.700674	0.460458	0.657823	0.575823	0.493147	0.10316	0	0	0	0.389168	0.626844	0.337967	0	0.0625943	0.507557	0.40362	0.173259	0.231396	0	0	0	0	0	0	0	0	0	0	0	0	0	0	0	0	0	0
0	0	0	0	0	0	0	0	0	0	0	0	0	0.182233	0.589931	0.822989	0.904835	0.598634	0.428854	0.340213	0.37329	0.449984	0.440156	0.370996	0.126318	0	0.157913	0.315864	0.191661	0.066375	NaN	0.2449	0	0	0	0	0	0	0	0	0	0	0	0	0	0	0	0	0	0
0	0	0	0	0	0	0	0.65124	0.830175	0.178587	0	0.168348	0	0	0.270673	0.421777	0.592587	0.765392	0.574906	0.450637	0.339524	0.345468	0.343073	0.687214	0.848027	0.97193	0.763949	0.897283	0.506426	0.30589	0.282944	0	0	0	0	0	0	0	0	0	0	0	0	0	0	0	0	0	0	0
5	5	5	5	5	5	5	5	5	5	5	5	5	5	5	5	5	5	5	5	5	5	5	5	5	5	5	5	5	5	5	5	5	5	5	5	5	5	5	5	5	5	5	5	5	5	5	5	5	5
0	0	0	0	0	0	0	0	0	0	0	0	0	0	0	0	0	0	0	0	0	0	0	0	0	0.233052	0.301329	0.0370256	0	0	0	0	0	0	0	0	0	0	0	0	0	0.148622	0	0	0	0	0	0	0	0
0	0	0	0	0	0	0	0	0	0	0	0	0	0	0	0	0	0	0.0777405	0	0	0	0	0	0	0	0	0	0.199681	0.234381	0.0440658	0	0	0	0	0	0	0	0	0	0	0	0	0	0	0	0	0	0	0
0	0	0	0	0	0	0	0	0	0	0	0	0	0	0	0	0	0	0	0	0.0845898	0	0	0	0	0	0	0	0	0	0	0	0	0	0	0	0	0	0	0	0	0	0	0	0	0	0	0.203963	0.264789	0.249092
0	0	0	0	0	0	0	0	0	0	0	0	0	0	0	0.18208	0	0	0	0	0	0	0	0	0	0	0	0	0	0	0	0	0	0	0	0	0	0	0	0	0	0	0	0	0	0	0	0	0	0
0	0	0	0	0	0	0	0	0	0	0	0	0	0	0	0	0	0	0	0.12421	0.470849	0.975708	0.735049	0.443989	0.524734	0.348356	0.250245	0	0	0.545524	0.858498	1.96433	3.32528	3.54474	3.35937	2.81073	2.47975	2.15137	2.0748	2.53497	2.27571	1.68975	1.10679	0.763624	0.62963	0.128643	0	0	0	0
0	0	0	0	0	0	0	0	0	0	0	0	0	0	0	0.160493	0.734885	0.523048	0.729109	1.34002	2.08535	2.12598	2.3799	2.30397	2.10417	2.36944	2.42809	2.2846	1.98931	2.00865	1.86067	1.70157	1.68093	1.65782	1.06542	0.559383	0.451715	0.143033	0.0927844	0	0	0	0	0	0	0	0	0	0	0
0	0	0	0	0	0	0	0	0	0	0	0	0	0	0	0	0	0	0	0	0	0	NaN	NaN	0	0.196899	0.788805	0.78884	1.19711	1.2454	0.624737	0.351807	0.23354	0	0	0	0	0	0	0	0	0	0	0	0.109251	0	0	0	0	0
0	0	0	0	0	0	0	0	0	0	0	0	0	0	0	0	0	0	0	0.0789989	0.148549	0	0	0.264489	0.737706	0.692966	1.23782	1.74253	1.91899	1.75461	2.11831	2.08463	1.49193	1.26102	1.04093	0.734024	0.600555	0.405899	0.302073	0	0.239285	0.118615	0	0	0	0	0	0	0	0
0	0	0	0	0	0	0	0	0	0	0	0	0	0	0	0	0	0	0	0	0	0	0	0	0	0.262694	0.696989	0.927363	0.920391	1.08343	1.33893	1.39199	1.21419	0.812858	0.469273	0.237706	0.242852	0.111033	0	0	0	0	0	0	0	0	0	0	0	0
0	0	0	0	0	0	0	0	0	0	0	0	0	0	0	0	0	0	0	0	0	0	0.10247	0.244057	0.269327	0.383162	0.550265	1.17759	1.4811	1.744	1.61402	1.34436	0.763123	0.354738	0.247856	0.132872	0	0	0	0	0	0	0	0	0	0	0	0	0	0
0	0	0	0	0	0	0	0	0	0	0	0	0	0	0	0	0	0	0	0	0.211582	0.352514	0.0622549	0	0.182704	0.468308	1.21012	1.58549	1.72278	2.06381	1.97432	1.64149	1.45374	1.6635	1.48786	0.937418	0.571619	0.419404	0.286032	0.134449	0	0	0	0	0	0	0	0	0	0
0	0	0	0	0	0	0	0	0	0	0	0	0	0	0	0	0	0	0	0	0	0	0.0637215	0.595484	0.713317	0.466617	0.655558	0.823883	1.03586	0.936863	1.64888	2.63437	2.36283	1.84759	1.10784	0.66951	0.521809	0.310354	0.0993333	0	0	0	0	0	0	0	0	0	0	0
0	0	0	0	0	0	0	0	0	0	0	0	0	0	0	0	0	0	0	0	0	0	0	0.0464696	0.539708	1.18801	1.82766	1.9651	1.99891	1.7014	1.57306	1.48282	1.57936	1.24451	0.559018	0.325635	0.220004	0	0	0	0	0	0	0	0	0	0	0	0	0
0	0	0	0	0	0	0	0	0	0	0	0	0	0	0.0759915	0.522561	0.783507	0.658469	0.605509	0.579184	0.310788	0.314621	0.517077	1.41309	1.51886	1.53011	1.62821	1.70262	1.80515	1.96577	1.74546	1.42562	1.1595	0.87298	0.505359	0.349296	0.32746	0	0.117921	0	0	0	0	0	0	0	0	0	0	0
0	0	0	0	0	0	0	0	0	0	0	0	0	0	0	0	0	0.524554	1.00244	0.931604	0.768009	0.547293	0.715967	1.12269	1.08938	0.888915	1.04546	0.999049	0.892238	1.43243	1.92929	1.69719	1.49353	1.41429	0.965023	0.681615	0.421368	0.270074	0.0513032	0	0.110449	0	0	0	0	0	0	0	0	0
0	0	0	0	0	0	0	0	0	0	0	0	0	0	0	0	0	0	0	0	0	0	0	0	0	0	0	0	0	0	0	0	0	0	0	0	0	0	0	0	0	0	0	0	0	0	0	0	0	0
0	0	0	0	0	0	0	0	0	0	0	0	0	0	0	0	0	0	0	0	0.29984	0.29203	0.721091	0.995964	0.670963	0.858546	1.45686	1.85844	2.72615	2.9489	2.70686	2.35343	1.9696	1.22174	1.21014	0.933957	0.528295	0.373133	0.3244	0.294011	NaN	0.0509369	0.0884631	0.0470241	0	0	0	0	0	0
0	0	0	0	0	0	0	0	0	0	0	0	0	0	0	0	0	0	0	0	0	0	0.531396	0.886286	0.493159	0.458771	0.66489	0.810606	0.634126	0.888198	1.32369	1.48757	1.16917	0.841685	0.550245	0.378009	0.0826642	0	0	0	0.167983	0.163747	0.606086	0.331344	0.25772	0.248989	0	0	0	0
0	0	0	0	0	0	0	0	0	0	0	0	0	0	0	0	0	0	0	0	0.0529136	0.269013	0.256034	0.399776	0.507907	0.0600733	0	0	0.409495	0.988054	1.17341	1.69695	1.92968	1.62983	1.00474	0.546733	0.345857	0.0941975	0	0.052689	0.358827	0	0	0	0	0	0	0	0	0
0	0	0	0	0	0	0	0	0	0	0	0	0	0	0	0	0.0581749	0.353215	0.38815	0.235834	0.251198	0.967558	2.05487	2.21559	2.18976	1.96392	2.05445	1.99763	1.81123	1.62635	1.47371	1.33109	1.28987	0.877365	0.601298	0.370607	0.174895	0	0.130938	0	0	0	0	0	0	0	0	0	0	0
0	0	0	0	0	0	0	0	0	0	0	0	0	0	0.148626	0.299187	0.446465	0.397525	0.741551	0.691988	0.703178	0.936999	1.40896	2.25563	2.36942	2.19031	1.97209	1.81223	1.52759	1.27688	0.848284	0.501594	0.598771	0.464762	0.331246	0.39971	0.0822262	0	0	0	0	0	0	0	0	0	0	0	0	0
0	0	0	0	0	0	0	0	0	0	0	0	0	0	0	0	0	0	0.0790642	0.362874	0.672911	0.791054	1.18701	1.85766	1.85702	1.78239	1.85056	1.96841	2.56154	3.46055	3.67085	3.75018	3.73268	3.57987	3.20446	2.63666	2.20674	1.93682	1.38991	1.20147	1.33672	0.758058	0.393015	0.234924	0	0	0	0	0	0
0	0	0	0	0	0	0	0	0	0	0	0	0	0	0.111492	0.732551	0.477293	0.515451	0.974188	0.613305	0.636991	0.551387	0.854917	1.3637	1.56911	1.64765	1.65907	1.93821	2.48186	2.7921	2.91314	2.83045	2.61095	2.13676	1.5305	1.21872	0.924389	0.59773	0.805609	0.866263	0.476934	0.297572	0.0783222	0	0	0	0	NaN	0	0
0	0	0	0	0	0	0	0	0	0	0	0.608944	1.7493	1.36741	0.979984	0.914004	1.41915	1.30185	0.985853	1.02624	1.36046	1.62831	1.88616	1.91044	2.07202	2.2551	2.63025	2.85801	2.92162	3.02421	3.06727	2.82515	2.6823	2.43688	2.53488	2.41173	1.83489	1.49215	1.22409	1.02051	0.939239	0.690183	0.466568	0.285594	0.0532374	0	0	0	0	0
0	0	0	0	0	0	0	0	0	0	0	0	0	0	0	0	0	0	0	0	0	0.10467	0.339158	0.47674	0.680622	0.844598	1.20159	1.2203	1.3473	1.38453	1.93267	2.23668	2.47577	2.17762	1.51311	1.00133	0.629284	0.584305	0.596488	0.467897	0.822182	0.766171	0.375285	0.211666	0	0	0	0	0	0
0	0	0	0	0	0	0	0	0	0	0	0.144455	0.363034	0	0.184407	0.573886	0.746469	0.701194	0.854893	0.735127	0.883909	1.18567	1.70972	2.24717	2.27635	2.38789	2.20751	2.04835	2.13555	2.28554	2.35765	2.15846	2.37598	2.22246	1.836	1.17211	0.945667	0.622969	0.461647	0.656577	0.445278	0.290379	0	0	0	0	0	0	0	0
0	0	0	0	0	0	0	0	0	0	0	0	0	0	0.173672	0	0.424056	0.456455	0.327922	0.228106	0	0.257655	0.562235	0.978135	1.01649	1.02677	1.14676	1.37077	1.51393	1.50829	1.50036	1.75441	1.71892	1.32944	0.903328	0.496164	0.314916	0.0425769	0	0	0	0	0	0	0	0	0	0	0	0
0	0	0	0	0	0	0	0	0	0	0	0	0	0	0	0	0	0	0.0681917	0.460796	0.673239	0.691481	0.940926	1.53332	1.54961	1.64772	2.16264	2.09457	2.274	2.59	2.54394	2.09498	1.72584	1.11957	0.841215	0.601332	0.370504	0.222645	0.125987	0	0	0	0	0	0	0	0	0	0	0
0.848055	0.770899	0.465348	0.393572	0.49473	0.982487	0.781691	0.62911	0.444061	0.0289589	0	0	0	0	0	0	0	0	0	0	0	0.256253	0.474267	0.0595241	0	0	0	0	0	0	0	0	0	0	0	NaN	0	0	0	0	0	0	0	0	0	0	0	0	0	0
0	0	0	0	0	0	0	0	0	0	0	0	0	0	0	0	0	0	0.238834	0	0	0	0	0.540557	1.11874	0.818959	0.960213	1.00105	1.24244	1.35933	1.19061	0.940611	0.68943	0.38158	0.229056	0.0336701	0.183976	0.337295	2.22577	3.65856	3.32623	2.45947	1.68125	1.01862	0.634467	0.267156	0	0	0	0
0	0	0	0	0	0	0	0	0	0	0	0	0	0	0	0	0	0	0	0	0.320331	1.88148	2.34739	1.87141	1.66343	1.93903	2.1202	2.25414	2.20637	1.9591	1.82486	1.44351	1.29348	1.55958	1.48296	1.73022	1.94065	1.87196	2.38459	3.0245	3.16102	2.77468	2.0015	1.39246	0.76534	0.245961	0	0	0	0
0	0	0	0	0	0	0	0	0	0	0	0	0	0	0	0	0	0	0	0	0.139845	0.678634	1.15155	0.780699	0.650898	0.710919	0.480274	0.964577	1.16475	1.09999	0.807392	1.1127	1.6958	1.58111	1.36145	1.05914	1.57615	1.96633	2.18441	2.28371	2.48413	2.18525	1.51963	1.11215	0.646018	0.228045	0	0	0	0
0	0	0	0	0	0	0	0	0	0	0	0	0	0	0	0	0	0	0	0	0	0	0	0	0	0.173752	0.387614	0.663882	0.982051	1.16467	1.04554	1.40489	1.86778	1.63758	1.22201	1.34693	1.60157	1.67819	2.25463	2.6707	2.60394	1.93418	1.55766	1.05275	0.404782	0.100287	0	0	0	0
0	0	0	0	0	0	0	0	0	0	0	0	0	0	0	0	0	0	0	0	0	0	0	0	0	0.070543	0.373136	0.772022	1.44387	1.29021	1.41731	1.91846	1.72385	1.51449	1.30732	1.05325	1.26096	1.27644	1.83059	2.10226	1.53552	1.17731	0.89128	0.396238	0.0449117	0	0	0	0	0
0	0	0	0	0	0	0	0	0	0	0	0	0	0	0	0	0	0	0	0	0.227347	0.267187	0.395702	1.7457	2.21411	2.25178	2.39222	2.43402	2.4221	2.48289	2.46978	2.43741	2.42406	2.37005	2.10134	1.69985	1.60832	1.8006	2.45462	2.95147	2.42464	1.79311	1.27874	1.00783	0.232361	0	0	0	0	0
0	0	0	0	0	0	0	0	0	0	0	0	0	0	0	0	0	0	0	0.455293	0.836129	0.785803	0.96133	0.799709	0.75481	1.13872	2.1063	2.26097	2.41634	2.55082	2.49716	2.65445	2.84911	2.56688	2.49365	2.15435	1.95748	2.12763	2.64533	2.99086	2.50031	1.45217	0.711424	0.459392	0.173826	0	0	0	0	0
0	0	0	0	0	0	0	0	0	0	0	0	0	0	0	0	0	0	0	0	0.329377	0.328599	0.232678	0.315717	0.606349	0.774975	1.22556	1.60393	1.32062	1.62742	1.46366	1.62744	1.45281	1.0872	1.02225	0.957485	1.14902	0.96155	0.889633	0.538866	0.0543156	0	0	0	0	0	0	0	0	0
NaN	0	0	0	0	0	0	0	0	0	0	0	0	0	0	0	0	0	0	0.316203	0.555033	0.403112	0.229873	0.0511767	0	0.326853	0.551586	0.445298	0.643757	0.876873	0.722778	0.378256	0.842114	1.4444	0.802167	0.408092	0.886567	0.933444	0.657209	0.249164	0	0	0	0	0	0	0	0	0	0
0	0	0	0	0	0	0	0	0	0	0	0	0	0	0	0	0	0	0	0	0.356923	0.152403	0.0670831	0.566638	0.749244	0.663443	0.953491	1.05995	0.825598	0.975391	1.64111	1.93944	1.54622	1.51991	1.31651	1.00999	1.06244	1.28125	1.7986	1.92153	1.6514	1.09597	0.566565	0.156994	0	0	0	0	0	0
0	0	0	0	0	0	0	0	0	0	0	0	0	0	0	0	0	0	0	0	0	0.184551	0.335878	0.327441	0.572223	0.599404	0.528214	0.897181	1.12831	1.13696	1.25602	0.835526	0.872042	1.26754	1.29245	1.02817	0.824983	0.851104	1.48454	1.74539	1.48875	0.924731	0.453084	0.158116	0	0	0	0	0	0
0	0	0	0	0	0	0	0	0	0	0	0	0	0	0	0	0	0	0	0	0.321653	0.652354	0.418345	0.198979	0	0.334201	0.885438	1.38331	1.40276	1.30575	1.46649	2.01346	2.35445	2.2647	1.79036	1.70141	2.22632	3.02375	3.56261	3.24952	2.53232	1.98662	1.36018	0.983231	0.514532	0.0988143	0	0	0	0
0	0.177637	0.324276	0.597272	0.623637	0.587645	0.422434	0.359919	0	0	0	0	0	0	0	0	0	0	0	0	0.144913	0.416725	0.282419	0.356172	0.211323	0	0	0	0	0	0	0	0	0	0	0	0	0	0	0	0	0	0	0	0	0	0	0	0	0
0	0	0	0	0	0	0	0	0	0	0	0	0	0	0	0	0	0	0	0	0	0	0	0.291444	0.45656	0.43865	0.634025	0.889481	1.13583	1.00506	1.18495	1.47319	1.51257	1.36713	1.76511	1.82176	1.81046	1.93878	2.19694	1.71872	1.54505	0.852916	0.7469	0.438927	0.334556	0	0	0	0	0
0	0	0	0	0	0	0	0	0	0	0	0	0	0	0	0	0	0	0	0	0	0	0	0.620129	1.09366	1.17016	0.987709	1.15459	1.17439	1.54597	1.69691	1.77753	1.76617	1.84309	1.87151	1.85368	NaN	2.14668	2.48338	2.3519	2.08	1.12024	0.580874	0.224611	0	0	0	0	0	0
0	0	0	0	0	0	0	0	0	0	0	0	0	0	0	0	0	0	0	0	0	0	0	0	0	0.434738	0.640111	1.15074	1.26766	1.57171	1.80293	1.71737	1.67585	1.54577	1.45197	1.48033	1.44039	1.47784	1.49844	1.16835	0.654772	0.20801	0	0	0	0	0	0	0	0
0	0	0	0	0	0	0	NaN	0	0	0	0	0	0	0	0	0	0	0	0	0	0	0	0	0	0.10758	0.440095	0.658124	0.983953	1.46739	1.59563	1.65933	2.1795	2.17498	1.83253	1.34108	1.34023	1.66087	2.12927	1.96679	1.29009	1.14177	0.655134	0.436874	0.105109	0	0	0	0	0
0	0	0	0	0	0	0	0	0	0	0	0	0	0	0	0	0	0	0	0	0	0.0787997	0.163451	0	0.13508	0.542553	0.872492	1.23248	1.69343	1.92447	2.12734	2.21054	2.11793	2.48645	2.33617	1.83215	1.65898	1.68426	1.81129	1.41243	0.921312	0.389228	0.333581	0.0304622	0	0	0	0	0	0
0	0	0	0	0	0	0	0	0	0	0	0	0	0	0	0	0	0	0	0	0	0	0	0	0.348876	0.50172	0.454229	0.24334	0.136037	0.351377	0.532348	0.316511	0.226428	0.263769	0.24353	0	0.119059	0.393484	1.25957	0.693679	0.382198	0.146314	0	0	0	0	0	0	0	0
0	0	0	0	0	0	0	0	0	0	0	0	0	0	0	0	0	0	0	0	0	0	0	0.0619157	0.270488	0.236486	0.262914	0.668567	0.645479	0.555174	1.27551	1.50817	1.3936	1.28914	1.08149	0.866171	1.25127	1.01028	0.95982	0.985566	0.850668	1.03323	0.543537	0.381789	0.203836	0	0	0	0	0
0	0	0	0	0	0	0	0	0	0	0	0	0	0	0	0	0	0	0	0	0	0	0	0.0673503	0.621735	1.10344	1.25483	1.35673	1.29263	1.85968	2.10738	2.14149	2.09412	1.90692	1.60439	1.25467	1.40443	1.45102	1.473	1.07576	0.542355	0.336982	0.155967	0.149312	0	0	0	0	0	0
0	0	0	0	0	0	0	0	0	0	0	0	0	0	0	0	0	0	0	0	0	0.724894	0.842924	0.879605	0.809674	0.672791	1.06077	1.15063	1.22099	1.38172	1.57351	1.51036	1.15194	0.913515	0.998543	0.965112	1.23648	1.29168	1.36226	0.819234	0.498223	0.109134	0	0	0	0	0	0	0	0
0	0	0	0	0	0	0	0	0	0	0	0	0	0	0	0	0	0	0	0	0	0	0	0	0	0.212407	0.552072	0.747393	0.896918	0.972243	0.697492	0.813449	0.603882	0.758385	0.537139	0.350497	0.467447	0.568973	0.545815	0.495648	0.339203	0.508362	0.0266705	0.154968	0	0	0	0	0	0
0	0	0	0	0	0	0	0	0	0	0	0	0	0	0	0	0	0.0696715	0.240868	0.172212	0	0.0783157	0.187227	0.0594815	0.230632	0.0820962	0.300924	0.437903	0.582132	0.616159	0.633219	0.134542	0	0	0.596684	0.325018	0.12928	0	0	0	0	0	0	0	0	0	0	0	0	0
0	0	0	0	0	0	0	0	0	0	0	0	0	0	0	0	0	0.177588	0.120505	0	0	0.374719	0.973642	1.15727	0.933879	1.29903	1.51334	1.45836	1.83242	2.09227	2.19355	2.25282	2.83495	2.96673	2.73674	2.2855	2.13324	2.40521	2.36469	2.21655	2.18101	1.3151	0.6575	0.336826	0.116765	0	0	0	0	0
0	0	0	0	0	0	0	0	0	0	0	0	0	0	0	0	0	0	0	0	0	0	0	0.176597	0.438863	0.332578	0	0.077405	0.31007	0.396326	0.513318	0.510491	0.693775	0.74032	0.570859	0.0441147	0.284999	0.696574	1.63969	2.00668	1.48673	0.754848	0.424332	0.152062	0	0	0	0	0	0
0	0	0	0	0	0	0	0	0	0	0	0	0	0	0	0	0	0	0	0.187965	0.171791	0	0	0	0	0	0.0670175	0.390941	0.249417	0.582424	0.944721	0.946275	0.864761	1.05582	1.08316	1.0757	0.72983	1.17107	1.07222	0.931239	0.902422	0.535716	0.185854	0.13441	0	0	0	0	0	0
0	0	0	0	0	0	0	0	0	0	0	0	0	0	0	0	0	0	0	0	0	0	0	0	0.299737	0.337976	0.324956	0.530463	1.12264	1.67958	1.42437	1.21379	1.05157	0.546792	0.832621	0.614559	0.447937	0.287765	0.421882	0.401301	0.320331	0.17804	0	0	0	0	0	0	0	0
0.455347	0.128243	0.175598	0.517947	0.814037	0.964818	1.32874	1.19877	0.497381	0.107468	0	0	0	0	0	0	0	0	0.0568955	0	0	0	0	0	0	0	0	0	0	0	0	0	0	0	0	0	0	0	0	0	0	0	0	0	0	0	0	0	0	0
0	0	0	0	0	0	0	0	0	0	0	0	0	0	0	0	0	0	0	0	0	0	0	0	0	0.279168	0.297138	0.453525	0.671341	0.684917	0.533353	0.538407	1.25108	1.51449	0.912858	0.803329	0.849943	1.09367	1.06554	0.41181	0.120408	0	0	0	0	0	0	0	0	0
0	0	0	0	0	0	0	0	0	0	0	0	0	0	0	0	0	0	0	0	0.174906	0.237879	0.284123	0.256199	0.228422	0.324894	0.67416	0.585905	0.825139	1.05742	0.815304	0.33638	0.323322	0.249112	0.153176	0	0.0691347	0.139879	0	0	0	0	0	0	0	0	0	0.0442949	0.160185	0
0	0	0.100686	0	0	0	0	0	0	0	0	0	0	0	0	0	0	0	0	0	0	0	0	0	0	0.25956	0.578395	0.853521	1.09333	1.47542	1.40413	1.52893	1.54374	1.73534	1.51633	1.14006	1.24136	1.42154	1.38381	0.893238	0.720921	0.485108	0.296014	0.256466	0	0	0	0	0	0
0	0	0	0	0	0	0	0	0	0	0	0	0	0	0	0	0	0	0	0	0	0	0.290604	0.13185	0	0	0.20176	1.66465	1.85861	1.99875	1.64893	1.41931	1.38708	1.21007	0.786692	0.730154	NaN	NaN	1.32042	0.865195	0.359244	0.212423	0	0	0	0	0	0	0	0
0	0	0	0	0	0	0	0	0	0	0	0	0	0	0	0	0	0	0	0	0	0	0	0	0	0	0	0.256372	0.226176	0.235056	0.536035	0.960948	1.03695	0.964517	0.860669	0.855488	0.559528	0.704969	1.01589	0.64265	0.23905	0	0	0	0	0	0	0	0	0
0	0	0	0	0	0	0	0	0	0	0	0	0	0	0	0	0	0	0	0	0	0	0	0	0.141857	0.891787	1.07919	0.992716	0.831542	1.83032	3.2922	3.47817	3.02479	2.79588	2.68603	2.55822	2.36071	2.574	2.40193	2.11736	2.127	1.37734	1.08545	0.650954	0.506046	0.032691	0	0	0	0
0	0	0	0	0	0	0	0	0	0	0	0	0	0	0	0	0	0	0	0	0.451386	1.47545	1.43962	0.958382	0.762751	0.970874	1.17501	1.05649	1.23782	1.33983	1.63243	2.03036	2.18965	2.36107	2.30289	2.07728	1.94645	2.12652	2.14838	2.92273	2.27573	1.38452	0.879435	0.53349	0.142544	0	0	0	0	0
0	0	0	0	0	0	0	0	0	0	0	0	0	0	0	0	0	0	0	0	0	0	0.100869	0.225975	0.271655	0.350948	0.444563	0.298977	0.745115	0.731742	1.18769	1.93118	1.95575	1.93118	1.81951	1.4575	1.20683	1.27034	1.06985	0.700352	0.515886	0.365279	0.127498	0	0	0	0	0	0	0.121059
0	0	0	0	0	0	0	0	0	0	0	0	0	0	0	0	0	0	0	0	0	0	0	0	0.112249	0.258798	0.0506469	0.1042	0.377191	0.595964	0.852663	1.3167	1.61659	1.21961	1.20103	1.09168	1.08098	1.05142	0.90701	0.698606	0.376275	0.0901874	0	0	0	0	0	0	0	0
0	0	0	0	0	0	0	0	0	0	0	0	0	0	0	0	0	0	0	0	0	0	0	0	0	0.0681585	0.239867	0	0.331971	0.885441	1.29644	2.26502	2.46196	2.21179	1.96768	1.47328	1.03437	0.809524	1.13584	1.09217	0.737771	0.503403	0.234815	0.158017	0	0	0	0	0	0
0	0	0	0	0	0	0	0	0	0	0	0	0	0	0	0	0	0	0	0	0	0	0	0.155437	1.32298	1.9991	1.75506	2.11015	2.15352	2.02778	1.99321	1.87745	1.99808	2.23929	2.15591	1.67651	1.65468	1.57045	1.31121	1.96199	1.7367	0.955409	0.487405	0.267276	0.0291206	0	0	0	0	0
0	0	0	0	0	0	0	0	0	0	0	0	0	0	0	0	0	0	0	0	0.0524078	0.270604	0.160396	0.0421204	0.792477	1.26594	1.1643	1.0891	1.0767	1.12446	1.03036	1.03169	1.06453	0.885366	1.15136	0.782362	0.383967	0.336164	0.254341	0.0472628	0.209944	0	0	0	0	0	0	0	0	0
0	0	0	0	0	0	0	0	0	0	0	0	0	0	0	0	0	0	0	0	0	0	0	0.226369	0.197696	0	0.35534	0.286675	0	0	0	0	0.41035	NaN	0.771138	0.750963	0.349166	0.102258	0.09458	0	0	0	0	0	0	0	0	0	0	0
5	5	5	5	5	5	5	5	5	5	5	5	5	5	5	5	5	5	5	5	5	5	5	5	5	5	5	5	5	5	5	5	5	5	5	5	5	5	5	5	5	5	5	5	5	5	5	5	5	5
0	0	0	0	0	0	0	0	0	0	0	0	0	0	0	0	0	0	0	0	0	0	0	0	0	0	0	0	0	0	0	0	0	1.73926	2.05922	1.51304	1.03151	0.654531	0.444318	0.606841	0.724981	0.250157	0	0	0	0	0	0	0	0
0	0	0	0	0	0	0	0	0	0	0	0	0	0	0	0	0	0	0	0	0	0	0	0	0	0	0	0.139204	0.181664	0	0	0	0	0.175501	0.296879	0.27125	0	0.154048	0.300093	0.271917	0.393664	0.109348	0.116805	0.267781	0	0	0	0	0	0
0	0	0	0	0	0	0	0	0	0	0	0	0	0	0	0	NaN	NaN	0	0	0	0	0	0	0	0	0	0	0	0	0	0	0	0	0	0	0	0	0	0	0	0	0.238029	0	0	0	0	0	0	0
0	0	0	0	0	0	0	0	0	0	0	0	0	0	0	0	0	0	0	0	0.0604007	0.655519	0.593333	0.130801	0	0	0	0	0	0	0	0	0	0	0	0	0	0	0	0	0	0	0	0	0	0	0	0	0	0
0	0	0	0	0	0	0	0	0	0	0	0	0	0	0	0	0	0	0	0	0	0	0	0	0.124369	0.159341	0	0	0	0	0	0	0	0	0	0	0	0	0	0	0	0	0	0	0	0	0	0	0	0
0	0	0	0	0	0	0	0	0	0	0	0	0	0	0	0	0	0	0	0	0	0	0	0	0	0	0	0.0731222	0.323332	0.281707	0.110359	0	0	0	0	0.0784565	0.710429	0.767854	0.635279	1.01352	0.637673	0.288814	0	0	0	0	0	0	0	0
0	0	0	0	0	0	0	0	0	0	0	0	0	0	0	0	0	0	0	0	0	0	0	0	0	0	0	0	0	0	0	0	0	0	0	0	0	0	0	0	0	0	0	0	0	0	0	0	0	0
0	0	0	0	0	0	0	0	0	0	0	0	0	0	0	0	0	0	0	0	0	0	0	0	0	0	0	0	0	0	0	0	0	0	0	0	0	0.211603	0.243112	0.144115	0	0	0	0	0	0	0	0	0	0
0	0	0	0	0	0	0	0	0	0	0	0	0	0	0	0	0	0	0	0	0	0	0	0	0	0	0	0.894264	1.08905	0.76413	0.452145	0.320573	0.565978	0.608844	0.505042	0.629504	0.554657	0.406302	0.689596	1.27571	0.94425	0.436418	0.131788	0	0	0	0	0	0	0
0	0	0	0	0	0	0	0	0	0	0	0	0	0	0	0	0	0	0	0	0	0	0	0	0	0.0691917	0.250708	0.0592268	0	0	0	0.0576149	0.265964	0.204876	0	0.0363957	0.268394	0.265565	0.369027	0.163569	0	0	0	0	0	0	0	0	0	0
0	0	0	0	0	0	0	0	0	0	0	0	0	0	0	0	0	0	0	0	0	0	0	0	0	0.759992	3.07911	3.9115	3.94447	3.84446	3.64261	3.46281	3.38675	3.00125	2.5706	2.12112	1.76297	1.59057	1.37718	1.04365	0.657379	0.314	0.111413	0.0363562	0	0	0	0	0	0
0	0	0	0	0	0	0	0	0	0	0	0	0	0	0	0	0	0	0	0	0	0.305455	0.516537	0.560449	1.1313	1.15824	1.10879	1.33698	1.62616	1.76766	2.18923	2.37421	2.64131	2.18886	1.42805	0.770044	0.45633	0.525876	0.958807	0.855402	0.368714	0	0	0	0	0	0	0	0	0
0	0	0	0	0	0	0	0	0	0	0	0	0	0	0	0	0	0	0.0593704	0.290448	0.336012	0.454644	0.417135	0.943882	1.04923	1.05682	1.27762	1.41537	1.64727	2.10287	2.09929	2.25565	2.091	1.09983	0.497259	0.499417	0.30839	0.127531	0	0	0	0	0	0	0	0	0	0	0	0
0	0	0	0	0	0	0	0	0	0	0	0	0	0	0	0	0	0	0	0	0	0.231847	0.735736	1.06733	1.11457	1.30154	1.60414	1.59853	1.48273	1.58521	2.04122	2.04016	1.72514	1.29893	1.06411	0.706805	0.534516	0.366645	0.386342	0.389312	0.234423	0	0	0	0	0	0	0	0	0
0	0	0	0	0	0	0	0	0	0	0	0	0	0	0	0	0	0	0	0	0	0	0	0	0.374122	0.544003	0.757617	1.0112	1.14362	1.15664	0.810181	0.667968	0.813767	0.978946	0.519178	0.347499	0.101706	0	0.0911797	0.24595	0	0	0	0	0	0	0	0	0	0
0	0	0	0	0	0	0	0	0	0	0	0	0	0	0	0	0	0	0.234088	0.564496	0.526658	0.340302	0.24123	0.512749	1.01837	0.832595	0.598823	0.279366	0	0	0	0	0	0	0	0	0	0	0	0	0	0	0	0	0	0	0	0	0	0
0	0	0	0	0	0	0	0	0	0	0	0	0	0	0	0	0	0	0	0	0	0	0	0.0362582	0.465029	0.461635	0.377682	0.503674	0.590645	0.523501	0.432175	0.745754	0.618621	0.446508	0.49936	0.133343	0	0	0	0	0	0	0	0	0	0	0	0	0	0
0	0	0	0	0	0	0	0	0	0	0	0	0	0	0	0	0	0	0	0	0	0	0	0	0	0	0.0579242	0.306122	0.40598	0.734038	1.67687	2.92617	2.90858	2.5247	1.92831	1.56824	1.10293	0.782472	0.712336	0.344949	0.136294	0	0	0	0	0	0	0	0	0
0	0	0	0	0	0	0	0	0	0	0	0	0	0	0	0	0	0	0	0	0	0	0	0.246227	0	0.134949	0.88951	1.21837	1.11334	1.15225	1.56057	1.98662	1.95274	1.61104	1.19486	0.771661	0.73915	0.781922	2.16298	2.56178	1.66927	0.962897	0.381051	0.215264	0	0	0	0	0	0
0	0	0	0	0	0	0	0	0	0	0	0	0	0	0	0.186048	0.278288	0.250056	0.312894	0.0597698	0	0	0	0.457059	0.866754	1.56356	1.94262	2.32907	3.05963	3.02986	2.90613	2.96882	2.90377	2.77608	2.78937	2.06841	1.54643	1.48237	1.11551	0.841335	0.467409	0.272062	0.238116	0	0	0	0	0	0	0
0	0	0	0	0	0	0	0	0	0	0	0	0	0	0	0.155432	0.267912	0.0790855	0	0	0	0	0.0687002	0.335711	0.460199	0.928055	1.49473	2.04782	2.2436	2.25981	2.83619	2.9677	2.7523	2.46885	2.076	1.4598	1.3164	1.50938	1.55131	1.4027	0.80087	0.541903	0.403803	0.319683	0	0	0	0	0	0
0	0	0	0	0	0	0	0	0	0	0	0	0	0	0	0	0	0	0	0.289448	0.63671	0.893445	1.70809	2.55531	2.71469	2.70224	2.81331	3.04127	3.06037	2.8337	2.76736	2.65543	2.64624	2.44758	1.94779	1.46841	1.46165	1.15612	1.00731	0.804283	0.427042	0.348638	0	0	0	0	0	0	0	NaN
0	0	0	0	0	0	0	0	0	0	0	0	0	0	0	0.129289	0.0610487	0	0	0.186928	0.312427	0.149627	0	0	0.193664	0.868004	1.03992	1.93748	2.64646	3.04286	3.09441	3.08059	2.97427	2.89134	2.65866	2.45383	2.08037	1.98169	2.16844	2.2182	1.80961	1.32918	0.932149	0.629174	0.381084	0.209687	0	0	0	0
0	0	0	0	0	0	0	0	0	0	0	0	0	0	0	0	0	0	0	0	0	0	0.111955	0.484187	0.825382	1.04969	1.45521	1.74979	1.57196	1.76191	2.53449	2.6107	2.72057	2.66216	2.35589	1.67425	1.3951	1.3564	0.989835	0.893646	0.883783	0.680946	0.303647	0	0	0	0	0	0	0
0	0	0	0	0	0	0	0	0	0	0	0	0	0	0	0	0	0	0	0	0	0	0.0745895	0.534789	0.420265	0.31376	0.606103	0.861613	1.16239	1.47836	1.98341	1.8482	1.75867	1.78377	1.6089	1.36851	1.21566	1.34514	1.41204	1.13324	0.957823	0.585032	0.207428	0.0694105	0.0176995	0	0	0	0	0
0	0	0	0	0	0	0	0	0	0	0	0	0	0	0	0	0	0	0	0	0	0	0.0642722	0.405805	0.320024	0.561773	0.957955	1.09127	1.4446	1.86374	1.63452	1.38616	1.34446	1.56554	1.12829	0.573387	0.463952	0.517735	0.724741	0.383225	0.224279	0	0	0	0	0	0	0	0	0
0	0	0	0	0	0	0	0	0	0	0	0	0	0	0	0	0	0	0	0	0	0	0	0.19411	0.42989	0.906843	1.7169	1.944	1.78666	1.50175	1.31684	1.31703	1.19661	0.987584	0.987627	0.958787	1.42813	1.25215	1.23023	0.893454	0.487173	0.143815	0	0	0	0	0	0	0	0
0	0	0	0	0	0	0	0	0	0	0	0	0	0	0	0	0	0	0	0	0.213001	0.369592	0.51731	0.801577	1.3122	0.962811	0.666729	1.12201	2.39832	2.3364	2.1065	2.3489	2.4523	2.20364	1.85751	1.42357	1.18505	0.87289	1.82498	1.90426	1.21672	0.747107	0.498097	0.150328	0.192074	0	0	0	0	0
0	0	0	0	0	0	0	0	0	0	0	0	0	0	0	0	0.203789	0	0	0	0	0	0.292499	0.480186	0.542281	0.635851	0.932351	1.7764	3.37558	3.82245	3.99223	3.88744	3.81773	3.78706	3.4985	3.19699	2.82545	2.69911	2.663	2.49686	1.84498	1.54639	1.17074	0.609789	0.27349	0.0204645	0	0	0	0
0	0	0	0	0	0	0	0	0	0	0	0	0	0	0.116955	0.353845	0.53527	0.52694	0.71719	0.917074	0.857031	0.629579	0.784856	1.3746	1.8695	1.97539	2.33645	2.66715	2.63875	2.59553	2.6397	2.98823	2.97939	2.87616	2.11346	1.38939	1.3231	1.09709	1.41469	1.47893	0.884374	0.642921	0.361269	0.287573	0.124518	0	0	0	0	0
0.28027	0.233721	0	0	0	0	0	0.0668433	0.178145	0	0	0	0	0	0	0	0	0	0	0	0	0.641097	3.04179	3.76811	3.90102	3.79037	3.67578	3.67301	3.43769	3.22831	2.79219	2.18729	1.84001	NaN	0.601652	0	0	0	0	0	0	0	0	0	0	0	0	0	0	0
0	0	0	0	0	0	0	0	0	0	0	0	0	0	0	0	0	0.242701	0.377334	0.409419	0.368905	1.56286	1.85117	1.95783	2.32584	3.2066	3.78905	3.80883	3.87226	3.90754	3.72189	3.66047	3.34298	3.00316	2.31248	1.86854	1.64493	1.98466	1.86834	1.37477	1.024	0.656329	0.589946	0.395821	0	0	0	0	0	0
0	0	0	0	0	0	0	0	0	0	0	0	0	0	0	0	0	0	0	0	0	0.329796	0.46789	0.324911	0.627804	1.14968	1.12681	0.968332	1.36726	1.73206	1.96063	2.14497	2.01237	2.0266	1.68742	1.47956	1.01076	0.844467	0.97097	0.942111	0.632272	0.367338	0	0	0	0.0625431	0	0	0	0
0	0	0	0	0	0	0	0	0	0	0	0	0	0	0	0	0	0.363759	0.619959	0.872513	0.899063	0.925469	1.0211	1.61167	2.27527	2.41195	2.43659	2.3937	2.39321	2.46327	2.39366	2.50933	2.91538	2.77534	2.2736	1.4965	1.21386	1.0077	0.556776	0.485043	0.378776	0.320584	0.0312541	0	0	0	0	0	0	0
0	0	0	0	0	0	0	0	0	0	0	0	0	0	0.275612	0.388551	0.345109	0.432341	0.379333	0.839325	1.26382	1.18509	1.08704	1.41519	1.58684	1.58633	1.56697	1.50592	1.63539	1.73093	2.12729	2.1119	1.88839	1.40136	1.00817	0.877776	0.499499	0.369934	0.228146	0	0	0	0	0	0	0	0	0	0	0
0	0	0	0	0	0	0	0	0	0	0	0	0	0	0	0	0.125256	0.126268	0	0	0	0	0.430647	0.448571	1.17871	1.54901	1.78543	2.04472	1.93248	2.09637	2.30772	2.38794	2.51747	1.91518	1.15466	0.758021	0.488359	0.334536	0.389771	0	0	0.155626	0	0	0	0	0	0	0	0
0	0	0	0	0	0	0	0	0	0	0	0	0	0	0	0	0	0	0	0	0.0536689	0.702471	0.973146	0.768236	1.14236	1.5358	1.6804	2.06539	2.11846	2.46461	2.46276	2.56565	2.30886	2.13525	1.59665	0.936944	0.620432	0.493436	0.243195	0	0	0	0	0	0	0	0	0	0	0
0	0	0	0	0	0	0	0	0	0	0	0	0	0	0	0	0	0	0.484288	0.615585	0.587087	0.813429	1.83994	2.59145	2.4517	2.42246	2.40823	2.7595	3.57497	3.67731	3.56615	3.47201	3.39707	3.26643	2.79316	2.0916	1.61635	1.73053	1.54404	1.02976	0.63185	0.489691	0.418048	0.0561017	0	0	0	0	0	0
0	0	0	0	0	0	0	0	0	0	0	0	0	0	0	0	0.183636	0	0.226179	0.549827	0.645786	1.19442	1.56949	1.68596	1.9181	2.54382	3.38216	3.65136	3.9127	3.96297	3.92919	3.8451	3.87009	3.83088	3.45992	3.04423	2.55349	2.379	2.10155	2.07936	1.65163	1.26462	0.786	0.514928	0.186692	0.228102	0	0	0	0
0	0	0	0	0	0	0	0	0	0	0	0	0	0.0589782	0.533581	0.390578	0	0.248509	0.570423	1.11177	1.69694	1.41921	1.29642	1.8588	2.41068	2.83593	3.42859	3.7353	3.69088	3.78476	3.77783	3.65359	3.66095	3.62687	3.63868	3.3773	3.09927	3.00073	3.05821	3.15293	2.5829	1.98219	1.34464	0.751415	0	0	0	0	0	0
0	0	0	0	0	0	0	0	0	0	0	0	0	0	0	0	0	0.324634	0.734631	0.888702	1.14308	1.4813	1.57868	1.8932	2.30816	2.62448	2.82474	2.94062	2.90571	2.76567	3.02319	2.7487	2.35139	2.24799	1.81124	1.16534	0.637942	0.593718	0.625704	0.403572	0.253875	0	0	0	0	0	0	0	0	0
0	0	0	0	0	0	0	0	0	0	0	0	0	0	0	0	0	0	0	0	0.291385	0.6526	0.946006	0.959022	1.38247	1.94016	1.97185	2.26949	2.35603	2.55693	2.52067	2.93956	2.96049	2.91836	2.86182	2.41827	2.06628	1.52832	1.5333	1.50658	1.02854	0.699561	0.53653	0.29115	0	0	0	0	0	0
0	0	0	0	0	0	0	0	0	0	0	0	0	0	0	0	0	0	0.0548874	0.15006	0.0598282	0.410418	0.579255	0.373424	0.562338	1.68391	1.67422	2.28703	3.08841	3.81312	3.73932	3.62944	3.45817	3.28878	2.98528	2.3503	2.05057	1.54905	1.42391	1.34714	1.09741	0.62569	0.404372	0.158969	0.0663028	0	0	0	0	0
0.247144	0	0	0.194401	0.659334	0.993714	0.976834	0.791862	0.352442	0.216164	0	0	0	0	0	0	0	0	0.0912787	0.161815	0	0	0.553165	0.681941	1.30554	2.1741	1.20106	0.482729	0.168692	0	0	0	0	0	0	0	0	0	0	0	0	0	0	0	0	0	0	0	0	0
0	0	0	0	0	0	0	0	0	0	0	0	0	0	0	0	0	0	0	0	0	0	0	0	0.118492	0.487049	0.723625	0.782437	0.930796	1.10195	1.43254	1.33847	1.02275	0.792776	0.411826	0.29703	0.06737	0	0	0	0.158716	0	0	NaN	0	0	0	0	0	0
0	0	0	0	0	0	0	0	0	0	0	0	0	0	0	0	0	0	0	0	0	0.0456727	0.0867786	0	0	0	0	0	0	0	0	0	0	0	0	0	0	0	0	0	0	0	0	0	0	0	0	0	0	0
0	0	0	0	0	0	0	0	0	0	0	0	0	0	0	0	0	0	0	0	0	0	0	0.281982	0.298342	0.80583	1.17188	0.85975	0.508433	0.488275	0.932657	0.977451	0.787354	0.712126	0.433844	0.203058	0.0699668	0.326026	0.30805	0.571036	0.30843	0	0	0	0	0	0	0	0	0
0	0	0	0	0	0	0	0	0	0	0	0	0	0	0	0	0	0	0	0	0.0859344	0.284602	0.764996	2.02135	1.95427	1.76602	1.57449	1.65832	1.3168	0.710907	0.338073	0.253284	0	0.152422	0.114221	0	0	0	0	0	0	0	0	0	0	0	0	0	0	0
0	0	0	0	0	0	0	0	0	0	0	0	0	0	0	0	0	0	0	0	0	0	0	0.11869	0.360257	0.529878	0.608174	0.71442	0.962567	0.969466	0.942906	0.553488	0.425836	0.249598	0	0	0.0469023	0.430923	0.272795	0.207823	0	0	0	0	0	0	0	0	0	0
0	0	0	0	0	0	0	0	0	0	0	0	0	0	0	0	0	0	0	0	0	0.535734	3.0926	3.25097	2.88207	2.96556	3.10343	3.27683	3.06635	2.78015	2.76386	2.86436	2.78711	2.38464	1.53474	0.960878	0.861186	0.644507	0.701781	0.410045	0.14181	0.190003	0.254873	0.25905	0.0179443	0	0	0	0	0
0	0	0	0	0	0	0	0	0	0	0	0	0	0	0	0	0	0.0627315	0.30003	0.0564803	0.0629671	0.238992	0.465619	0.776952	0.894269	1.02473	1.42158	2.11567	2.13077	2.46974	2.53853	2.61413	2.37867	1.9714	1.4652	1.12322	1.12109	0.865659	1.3063	1.31304	0.793558	0.442067	0.372657	0.0953994	0.166759	0.0244489	0	0	0	0
0	0	0	0	0	0	0	0	0	0	0	0	0	0	0	0	0	0	0	0.134896	1.07291	1.16796	1.21962	1.16866	1.14327	1.55867	1.3672	1.64327	1.35979	1.46474	1.90194	2.24959	1.76654	0.848859	0.508933	0.261065	0.302365	0.083469	0	0.161632	0	0	0	0	0	0	0	0	0	0
0	0	0	0	0	0	0	0	0	0	0	0	0	0	0	0	0	0	0	0	0	0	0.0583415	0.481565	0.542553	0.59446	0.969524	1.39335	1.26534	1.33239	1.45824	1.04299	0.584379	0.30516	0.198068	0	0	0	0	0	0	0	0	0	0	0	0	0	0	0
0	0	0	0	0	0	0	0	0	0	0	0	0	0	0	0	0	0	0	0	0	0	0.454076	1.15705	1.88006	1.62804	1.52145	1.73587	2.0008	2.10757	1.72976	0.978184	0.679725	0.435455	0.273898	0.315743	0.280733	0	0.154337	0	0	0	0	0	0	0	0	0	0	0
0	0	0	0	0	0	0	0	0	0	0	0	0	0	0	0.209284	0	0	0	0.190857	0.353857	0.452373	0.85052	0.831445	0.894625	0.512538	0.64765	0.928075	1.42685	1.81496	1.23033	0.715472	0.422869	0.0206975	0	0	0	0	0	0	0	0	0	0	0	0	0	0	0	0
0	0	0	0	0	0	0	0	0	0	0	0	0	0	0	0	0	0.212752	0.124004	0.0656216	0.313065	0.302673	0.486464	1.08019	2.43395	2.71271	2.55865	2.78366	3.48213	3.6311	3.59885	3.38885	3.25599	2.65021	1.84989	1.46298	1.27364	1.19646	1.43841	1.35891	0.854576	NaN	0.542809	0.201572	0.0929568	0	0	0	0	0
0	0	0	0	0	0	0	0	0	0	0	0	0	0	0	0	0	0	0	0	0.258371	0.846807	0.954251	0.827818	1.11046	1.75227	1.89672	1.76492	1.82919	1.81647	1.65691	1.25586	1.09029	0.572176	0.586995	0.631921	0.446861	0.172511	0	0	0	0	0	0	0	0	0	0	0	0
0	0	0	0	0	0	0	0	0	0	0	0	0	0	0	0	0	0	0	0	0.160727	0.322741	0.327511	0.578145	0.819687	1.18471	1.51862	1.58495	1.83722	1.56902	2.11669	2.09694	1.40877	1.06032	0.803515	0.458077	0.270787	0.0642426	0.257587	0.309045	0	0	0	0	0	0	0	0	0	0
0	0	0	0	0	0	0	0	0	0	0	0	0	0	0	0	0	0	0	0	0.87046	1.02915	0.867248	0.828607	1.25236	2.27753	3.20715	3.85257	3.57044	3.56448	3.24955	2.67833	2.48652	2.0161	1.60996	1.2838	1.01246	0.775344	0.476533	0.404437	0.36774	0.306805	0	0	0	0	0	0	0	0
0	0	0	0	0	0	0	0	0.31535	0.29002	0.314621	0.0969409	0	0.0478916	0.476126	0.286396	0.254513	0.310898	0.322911	0.75504	0.70302	0.736622	0.867007	0.828869	0.628093	1.02569	1.22166	1.14892	0.711245	0.771702	0.804019	0.755423	0.626736	0.298765	0	0	0	0	0	0	0	0	0	0	0	0	0	0	0	0
0	0	0	0	0	0	0	0	0	0	0	0	0	0	0	0	0	0	0	0.129702	0.462211	0.920801	1.1785	1.23552	1.16266	1.10416	1.54563	1.713	1.65909	1.76691	1.86881	1.56984	1.15422	0.891267	0.601957	0.504664	0.279875	0.0983941	0	0	0	0	0	0	0	0	0	0	0	0
5	5	5	5	5	5	5	5	5	5	5	5	5	5	5	5	5	5	5	5	5	5	5	5	5	5	5	5	5	5	5	5	5	5	5	5	5	5	5	5	5	5	5	5	5	5	5	5	5	5
0.0892966	0	0	0	0	0	0	0	0	0	0	0	0	0	0	0	0	0	0	0	0	0	0	0	0	0	0	0	0	0	0	0	0	0	0	0	0	0	0	0	0	0	0	0	0	0	0	0	0	0
0	0	0	0	0	0	0	0	0	0	0	0	0	0	0	0	0	0	0	0	0	0	0	0	0	0	0	0	0	0	0	0	0	0	0	0	0	0	0	0	0	0	0	0	0	0	0	0	0	0.0369936
0.0516964	0	0	0	0	0	0	0	0	0	0	0	0	0	0	0	0	0	0	0	0	0	0	0	0	0	0.748786	1.76839	1.09026	0.576629	0.302889	0.0367817	0	0	0	0	0	0	0	0	0	0	0	0	0	0	0	0	0	0.0455685
0	0	0	0	0	0	0	0	0	0	0	0	0	0	0	0	0	0	0	0	0	0	0	0	0	0	0	0	0	0	0	0	0	0	0	0	0	0	0	0	0	0	0	0	0	0	0	0	0	0
0	0	0	0	0	0	0	0	0	0	0	0	0	0	0	0	0	0	0	NaN	0	0	0	0	0	0	0	0.0581599	0.749262	0.968072	0.928982	0.920438	0.726127	0.642261	0.336207	0.221839	0	0.0631155	0.456504	0.297149	0.0229139	0	0	0	0	0	0	0	0	0
0	0	0	0	0	0	0	0	0	0	0	0	0	0	0	0	0	0	0	0	0	0	0	0	0.235379	0.309988	0.509199	0.709721	0.504283	0.329439	0.525031	0.686055	0.455	0.272416	0.262205	0	0.0530421	0.115629	0	0	0	0	0	0	0	0	0	0	0	0
0	0	0	0	0	0	0	0	0	0	0	0	0	0	0	0	0	0	0	0	0	0	0	0	0	0	0	0.200754	0.189186	0	0	0	0	0	0	0	0	0	0	0	0	0	0	0	0	0	0	0	0	0
0	0	0	0	0	0	0	0	0	0	0	0	0	0	0	0	0	0	0	0	0	0	0.0679053	0.553646	0.513401	0.441121	0.659677	0.258635	0	0.136741	0.0597322	0	0.183079	0.194294	0	0	0	0	0	0	0	0	0	0	0	0	0	0	0	0
0	0	0	0	0	0	0	0	0	0	0	0	0	0	0	0	0	0	0	0	0	0	0	0	0.14344	0	0	0	0.348012	0.612721	0.419225	0.616334	0.98572	0.702214	0.308739	0	0	0	0	0	0	0	0	0	0	0	0	0	0	0
0	0	0	0	0	0	0	0	0	0	0	0	0	0	0	0	0	0	0	0	0	0	0.164256	0.224301	0.298267	0.24838	0.37587	0.598242	0.604386	0.589381	0.545454	0.235668	0	0.0588726	0.14184	0	0	0	0	0	0	0	0	0	0	0	0	0	0	0
0	0	0	0	0	0	0	0	0	0	0	0	0	0	0	0	0	0	0	0	0	0	0	0	0.148999	0.323281	0.424856	0.667263	1.04809	1.35525	1.331	1.31913	1.22955	1.33702	1.02924	0.503151	0.257903	0	0.25419	0	0	0	0	0	0	0	0	0	0	0
0	0	0	0	0	0	0	0	0	0	0	0	0	0	0	0	0	0	0	0	0	0	0	0	0	0.686549	3.05695	3.46574	3.20186	3.14168	3.26764	3.1016	3.03288	2.66421	2.08787	1.59704	1.26461	1.0065	0.810036	0.638317	0.61954	0.354758	0.344943	0.0920974	0	0	0	0	0	0
2.26608	2.23651	2.43093	2.55437	2.80675	2.92089	3.13093	3.23579	2.9721	2.94019	2.68078	2.05329	1.40971	1.06698	0.696252	0.560525	0.49023	0.487484	0.383264	0.678733	0.452425	0.366515	0.228379	0.127456	0	0	0	0	0	0	0	0	0	0	0	0	0	0	0	0	0	0	0	0	0.0467334	0.0158306	0	0	0	0
0	0	0	0	0	0	0	0	0	0	0	0	0	0	0	0	0	0.19008	0.230799	0	0.246298	0.601741	0.687862	0.75593	0.957261	0.831467	0.780655	1.09565	1.46648	1.84141	2.1297	2.11331	1.80855	1.44418	0.80965	0.355447	0.358599	0.266339	0.295955	0.259348	0.253827	0	0	0	0	0	0	0	0	0
0	NaN	0	0	0	0	0	0	0	0	0	0	0	0	0	0	0	0	0.333015	0.340761	0.669122	1.06173	1.41651	1.65887	1.58007	1.93958	2.27042	2.30092	2.44154	2.26993	2.12947	1.84839	1.38942	1.15534	0.750177	0.499373	0.331334	0.24378	0.0313737	0	0	0	0	0	0	0	0	0	0	0
0	0	0	0	0	0	0	0	0	0	0	0	0	0	0	0	0	0	0.0723773	0.0513365	0	0	0.283623	0.421163	0.508321	0.785301	0.862312	1.06458	1.21539	1.25231	1.3259	1.17543	1.149	1.08807	0.818401	0.419594	0.239249	0.239184	0.0441403	0	0	0	0	0	0	0	0	0	0	0
0	0	0	0	0	0	0	0	0	0	0	0	0	0	0	0	0	0	0	0.41167	0.362945	0.0592191	0.304232	0.732255	0.849682	1.12503	1.04127	1.46511	1.43737	1.14809	1.08921	1.00479	0.713932	0.37051	0.118856	0.0757951	0.155969	0	0	0	0	0	0	0	0	0	0	0	0	0
0	0	0	0	0	0	0	0	0	0	0	0	0	0	0	0	0	0	0	0	0.246164	0.593993	0.787858	0.747404	0.801923	0.921449	0.943628	1.23925	1.27627	1.0893	1.1022	0.732134	0.480002	0.278103	0	0	0	0	0	0	0	0	0	0	0	0	0	0	0	0
0	0	0	0	0	0	0.0449471	0.072432	0	0	0	0	0	0.0758573	0.201278	0	0	0.137165	0.341571	0.531392	0.782067	0.561775	1.09782	1.46799	1.66771	1.47116	1.59662	1.45965	1.18157	0.862855	0.983605	0.877153	0.407962	0.250493	0.0459696	0	0	0	0	0	0	0	0	0	0	0	0	0	0	0
0	0	0	0	0	0	0	NaN	0	0	0	0	0	0	0	0	0	0	0	0.0462695	0.407312	0.625459	0.951342	1.05662	1.5008	1.66643	1.42932	1.40182	1.06173	0.773862	0.379623	0.292568	0.100143	0	0	0	0	0	0	0	0	0	0	0	0	0	0	0	0	0
0	0	0	0	0	0	0	0	0	0	0	0	0	0	0	0	0.293803	0.131606	0	0	0.15974	0	0.403541	0.720138	0.907342	0.863028	0.929552	0.838801	0.752568	0.883026	0.778385	0.42065	0.315155	0	0	0	0.0857783	0.293622	0	0	0	0	0	0	0	0	0	0	0	0
0	0	0	0	0	0	0	0	0	0	0	0	0	0	0	0	0	0	0	0	0	0	0.294112	0.386551	0.45462	0.69191	1.08518	1.43689	1.53478	1.22111	0.771118	0.598982	0.492791	0.306521	0.105852	0	0	0	0	0	0	0	0	0	0	0	0	0	0	0
0	0	0	0	0	0	0	0	0	0	0	0	0	0	0	0	0	0	0.11523	0.26603	0.186573	0	0.470038	1.5151	1.87522	1.6824	1.54944	1.53747	1.72774	1.56854	1.15449	0.621328	0.326654	0.117936	0.20269	0.0453901	0.221876	0	0	0	0	0	0	0	0	0	0	0	0	0
0	0	0	0	0	0	0	0	0	0	0	0	0	0	0	0	0	0	0	0	0	0.229982	0.407237	0.488433	0.814282	0.946308	1.00872	1.27061	1.35775	1.2644	1.4176	2.47316	3.44827	3.46115	2.81742	2.04851	1.46273	1.21522	0.812921	0.540822	0.337235	0.334342	0.214281	0.164233	0.0759129	0	0	0	0	0
0	0	0	0	0	0	0	0	0	0	0	0	0	0	0	0	0	0	0	0	0.247752	0.253816	0.491154	0.8208	0.959502	1.09659	1.55131	1.88401	1.91342	2.45694	3.31142	3.47634	3.38229	3.11466	2.36289	1.87992	1.62197	0.980544	0.708975	0.696155	0.486055	0.293845	0.321781	0.270126	0	0	0	0	0	0
0	0	0	0	0	0	0	0	0	0	0	0	0	0	0	0	0	0	0.04615	0.138158	0	0	0	0.315403	0.464435	0.590082	0.972605	1.25745	1.32769	1.71814	1.89392	1.7348	1.53839	1.48141	1.13179	0.62385	0.255721	0.1857	0	0	0	0	0	0	0	0	0	0	0	0
0	0	0	0	0	0	0	0	0	0	0	0	0	0	0	0	0	0	0	0	0	0.121508	0.463755	0.57983	0.598957	0.887929	1.05987	1.35568	1.33504	1.37213	1.46483	1.13109	0.82148	0.483021	0.310475	0.299291	0.251615	0	0	0	0	0	0	0	0	0	0	0	0	0
0	0	0	0	0	0	0	0	0	0	0	0	0	0	0	0	0	0	0	0	0	0	0.095546	0.585857	0.88352	1.17017	1.47614	1.68881	1.33633	1.44008	1.45507	1.27355	0.777905	0.401391	0.274082	0	0	0	0	0	0	0	0	0	0	0	0	0	0	0
0	0	0	0	0	0	0	0	0	0	0	0	0	0	0	0	0	0	0	0	0.10252	0.55015	0.876759	1.04623	1.16274	1.87292	2.23589	2.12445	2.01592	1.91581	1.95686	2.02549	1.58093	1.18322	0.879363	0.551709	0.294628	0.0424009	0.16821	0.0963086	0	0	0	0	0	0	0	0	0	0
0	0	0	0	0	0	0	0	0	0	0	0	0	0	0	0	0	0	0	0	0	0.257077	0.424281	0.553544	0.990613	1.04593	1.23712	1.91569	2.11477	2.11788	1.9131	1.7096	1.36109	0.994888	0.598163	0.385211	0.345459	0.0560876	0	0	0	0	0	0	0	0	0	0	0	0
0.0295629	0.318268	0.238519	0.522783	0.747299	1.05468	0.849617	0.825605	0.761528	0.683415	0.801878	0.560287	0.242481	0	0	0	0.207013	0.428728	1.21524	0.972186	0.436544	0.273056	0.339124	0.333027	0.120396	0	0.130065	0	0.261539	0.0415836	0	0	0	0	0	0	0	0	0	0	0	0	0.27752	0.226124	0	0	0	0	0	0
0	0	0	0	0	0	0	0	0	0	0	0	0	0	0	0	0	0	0	0	0	0.0459	0.250327	0	0	0	0	0	0	0	0	0	0	0	0	0	0	0	0	0	0	0	0	0	0	0	0	0	0	0
0	0	0	0	0	0	0	0	0	0	0	0	0	0	0	0	0	0	0	0	0	0.187292	0.339205	0.329953	0.499293	0.383775	0.690354	0.165576	0	0	0	NaN	0	0	0	0	0	0	0	0	0	0	0	0	0	0	0	0	0	0
0	0	0	0	0	0	0	0	0	0	0	0	0	0	0.0937704	0.544617	0.171991	0.141914	0.864686	1.22914	1.39955	1.27628	1.07798	1.36348	1.64198	1.29861	0.756595	0.182155	0	0	0	0	0	0	0	0	0	0	0	0	0	0	0	0	0	0	0	0	0	0
0	0	0	0	0	0	0	0	0	0	0	0	0	0	0	0	0	0	0	0	0	0	0	0	0	0	0.150342	0.0499746	0	0	0	0	0	0	0	0	0	0	0	0	0	0	0	0	0	0	0	0	0	0
0	0	0	0	0	0	0	0	0	0	0	0	0	0	0	0	0	0	0	0	0	0	0	0	0.180285	0.380389	0.355342	0.815272	0.638021	0.506517	0.598633	0.433774	0.192593	0	0	0	0	0	0	0	0	0	0	0	0	0	0	0	0	0
0	0	0	0	0	0	0	0	0	0	0	0	0	0	0	0	0	NaN	0.177439	0.344137	0.512418	0.361297	0.452813	0.520843	0.445528	0.562133	0.345529	0.267223	0.386632	0.222078	0.323032	0.400141	0.262581	0.145274	0	0	0	0	0	0	0	0	0	0	0	0	0	0	0	0
0	0	0	0	0	0	0	0	0	0	0	0	0	0	0	0	0	0	0	0	0.18106	1.13107	1.67792	1.57447	1.14644	1.19939	1.27152	1.12333	1.2103	1.17439	0.717949	0.509407	0.0948292	0	0	0	0	0	0	0	0	0	0	0	0	0	0	0	0	0
0	0	0	0	0	0	0	0	0	0	0	0	0	0	0	0	0	0	0	0	0	0	0	0.153629	0.439784	0.301612	0	0	0	0	0	0	0	0	0	0	0	0	0	0	0	0	0	0	0	0	0	0	0	0
0	0	0	0	0	0	0	0	0	0	0	0	0	0	0.0535225	1.03568	1.08318	0.296239	0	0.140863	0.524049	0.766616	0.647323	0.990528	0.648089	1.01457	0.791973	0.683776	0.377174	0.281351	0.0869932	0	0	0	0	0	0	0	0	0	0	0	0	0	0	0	0	0	0	0
0	0	0	0	0	0	0	0	0	0	0	0	0	0	0	0	0.257469	0.263129	0	0.109089	0.888051	0.845945	0.795265	1.14036	1.49401	1.20524	1.15431	1.22391	2.06148	2.04179	1.79539	1.83641	2.05777	1.63722	1.07354	0.640155	0.129991	0.158433	0.0739659	0.11375	0	0	0	0	0	0	0	0	0	0
0	0	0	0	0	0	0	0	0	0	0	0	0	0	0	0	0	0	0	0	0	0	0	0	0	0.234399	0.312339	0.456093	0.226868	0.183074	0.733672	0.80238	0.606979	0.335547	0	0	0	0	0	0	0	0	0	0	0	0	0	0	0	0
5	5	5	5	5	5	5	5	5	5	5	5	5	5	5	5	5	5	5	5	5	5	5	5	5	5	5	5	5	5	5	5	5	5	5	5	5	5	5	5	5	5	5	5	5	5	5	5	5	5

## Sheet: Fig4b
Sessions	Transient	Sustained (1st day)	Subseq
Mean	0.704845	0.825159	0.885432
SEM	0.0158669	0.0173673	0.0115305
n Sessions	100	100	80
Which Days	1_5	1_5	2_5
Context	RL1 and RL2	RL1 and RL2	RL1 and RL2
	0.357143	1	0.75
	0.84	1	0.777778
	0.909091	0.88	0.88
	0.769231	0.5	1
	0.730769	1	1
	0.907692	0.916667	1
	0.742857	0.944444	0.944444
	0.597015	0.25	1
	0.75	0.583333	1
	0.826667	0.764706	0.882353
	0.5	NaN	1
	0.888889	1	0.95
	0.76	0.555556	1
	0.914286	1	0.970588
	0.884615	0.833333	0.9375
	0.864865	1	0.916667
	0.72	0.95	0.763158
	0.481481	0.75	0.75
	0.545455	0.8	0.764706
	0.72	0.909091	0.928571
	0.928571	0.8	1
	0.861111	1	0.846154
	0.733333	1	0.978723
	0.8	0.875	0.822222
	0.9375	1	0.833333
	0.703704	0.941176	0.8125
	0.461538	0.9	0.813953
	0.58	0.75	0.833333
	0.55	0.4	0.842105
	0.772727	0.7	0.848485
	0.611111	0.777778	1
	0.846154	0.833333	0.965517
	0.947368	0.875	0.941176
	0.75	0.888889	0.952381
	0.833333	0.75	0.95
	0.757576	1	0.886364
	0.6	0.8125	0.734694
	0.310345	NaN	0.727273
	0.571429	0.866667	0.551724
	0.73913	1	0.916667
	0.857143	0.7	1
	0.75	0.818182	0.777778
	0.857143	0.909091	0.903226
	0.809524	0.833333	0.947368
	0.8125	0.833333	0.95
	0.684211	0.772727	0.971429
	0.363636	0.833333	0.947368
	0.387097	0.833333	1
	0.5625	0.785714	1
	0.727273	0.894737	0.782609
	0.5	1	1
	0.940476	1	0.933333
	0.818182	0.903226	0.928571
	0.868421	0.947368	0.942857
	0.757576	0.8	0.96
	0.811321	0.914286	0.907407
	0.842857	0.842105	0.897436
	0.482353	0.5	0.666667
	0.615385	0.75	0.882353
	0.75	0.73913	0.848485
	0.777778	0.333333	0.777778
	0.884615	1	1
	0.875	0.909091	1
	0.882353	0.6875	0.875
	0.805556	1	0.95
	0.851852	0.789474	0.924528
	0.5	0.95	0.869565
	0.571429	0.75	0.625
	0.675676	0.777778	0.793103
	0.55	0.9	0.804878
	0.714286	0.833333	1
	0.806452	1	0.962963
	0.875	1	0.98
	0.869565	0.8	0.906977
	0.666667	1	0.909091
	0.8	0.888889	0.734694
	0.6	0.75	0.758621
	0.6	0.666667	0.714286
	0.583333	0.857143	0.733333
	0.6	0.764706	0.795455
	0.64	0.833333
	0.807692	0.545455
	0.8125	1
	0.928571	1
	0.777778	1
	0.666667	0.909091
	0.6875	0.7
	0.409091	0
	0.416667	0.857143
	0.666667	0.916667
	0.444444	0.692308
	0.789474	1
	0.764706	0.875
	0.409091	0.8
	0.761905	0.875
	0.666667	0.875
	0.448276	0.75
	0.475	0.714286
	0.636364	0.647059
	0.583333	0.8

## Sheet: Fig4c
Sessions	Subseq Day2	Subseq Day3	Subseq Day4	Subseq Day5	Subseq Day6	Subseq Day7
Mean	0.925718	0.897415	0.862533	0.856061	0.848572	0.883472
SEM	0.0197161	0.0207881	0.020693	0.0282166	0.0287161	0.0186927
n Sessions	20	20	20	20	20	20
Which Days	2	3	4	5	6	7
Context	RL1 and RL2	RL1 and RL2	RL1 and RL2	RL1 and RL2	RL1 and RL2	RL1 and RL2
	0.75	1	1	1	0.923077	0.956522
	0.777778	0.95	0.846154	0.965517	0.972222	0.939394
	0.88	1	0.978723	0.941176	0.891304	0.953488
	1	0.970588	0.822222	0.952381	0.911765	0.88
	1	0.9375	0.833333	0.95	0.793103	0.875
	1	0.916667	0.8125	0.886364	0.807018	0.891304
	0.944444	0.763158	0.813953	0.734694	0.723404	0.692308
	1	0.75	0.833333	0.727273	0.538462	0.777778
	1	0.764706	0.842105	0.551724	0.761905	0.842105
	0.882353	0.928571	0.848485	0.916667	0.92	0.934783
	1	1	0.777778	1	1	1
	0.777778	0.933333	1	0.962963	0.939394	1
	0.903226	0.928571	1	0.98	0.978261	0.974359
	0.947368	0.942857	0.875	0.906977	0.947368	0.785714
	0.95	0.96	0.95	0.909091	0.888889	0.916667
	0.971429	0.907407	0.924528	0.734694	0.824561	0.954545
	0.947368	0.897436	0.869565	0.758621	0.740741	0.804878
	1	0.666667	0.625	0.714286	0.583333	0.8
	1	0.882353	0.793103	0.733333	0.853659	0.842105
	0.782609	0.848485	0.804878	0.795455	0.972973	0.848485

## Sheet: Fig4 d
day12	day23	day34	day45	day56	day67
15	14	6	5	10	5
8	11	2	10	4	2
8	4	9	4	5	3
6	7	7	9	7	6
15	7	4	2	11	3
17	15	13	10	12	18
17	13	10	12	11	3
10	9	9	11	6	6
11	12	9	3	8	5
11	11	8	5	9	6
21	13	15	17	10	11
20	17	17	13	12	10
11	8	9	5	4	10
13	11	13	12	13	7
6	9	6	6	5	3
21	19	16	23	18	14
13	13	14	18	13	12
17	7	12	8	10	11
21	15	25	11	27	16
14	13	13	12	14	8
36	45	47	44	56	47
34	39	60	40	56	51
37	54	69	59	64	76
68	90	100	79	117	129
39	50	68	81	70	86
97	171	159	236	252	247
41	68	52	70	77	94
25	32	30	56	33	42
33	32	36	31	27	29
18	9	11	14	13	19
24	24	14	21	18	41
15	11	12	9	18	16
17	10	9	4	9	18
10	10	15	14	9	9
12	8	6	6	8	5
18	9	20	11	12	11
21	6	6	16	10	10
10	8	12	5	11	9
16	12	6	12	7	8
11	7	5	8	4	6
11	15	17	11	8	10
12	12	5	13	6	6
10	10	8	6	6	7
13	7	8	6	6	8
8	8	4	6	6	4
21	16	13	8	13	10
9	9	6	12	6	5
12	9	3	4	4	7
11	15	14	3	4	5
10	7	7	9	6	8

## Sheet: Fig4e
	Firing Amplitude for Event Lap and relative laps
Sustained	-1	-2	-3	-2	-1	Event Lap	1	2	3	4	5	end-2	end-1	end
Mean	0.333163	0.322778	0.325749	0.42211	0.445579	3.3497	1.49284	1.36059	1.27064	1.27276	1.19233	1.14289	1.02699	1.06949
SEM	0.0250824	0.0260718	0.0218356	0.0261998	0.0264069	0.0670966	0.0470741	0.0426449	0.0411041	0.0441493	0.0395008	0.0406198	0.0393648	0.0408838
Transient	-1	-2	-3	-2	-1	Event Lap	1	2	3	4	5	end-2	end-1	end
Mean	0.291116	0.288489	0.295272	0.306818	0.374856	3.05896	1.28399	1.14137	1.10292	1.04781	0.994481	0.721897	0.71459	0.668523
SEM	0.0143562	0.0144632	0.01387	0.01378	0.0150667	0.0397554	0.0263037	0.0238109	0.0240292	0.0229614	0.022278	0.0224603	0.0220974	0.0202378

## Sheet: Fig4f
	Shift Distribution PF COM relative to Event Lap
-90	-30	-29	-28	-27	-26	-25	-24	-23	-22	-21	-20	-19	-18	-17	-16	-15	-14	-13	-12	-11	-10	-9	-8	-7	-6	-5	-4	-3	-2	-1	0	1	2	3	4	5	6	7	8	9	10	11	12	13	14	15	16	17	18
Sustained	0.00108851	0.00642398	0.00214133	0.00428266	0.00856531	0.00428266	0.00642398	0.00749465	0.00642398	0.00963597	0.01606	0.00963597	0.0192719	0.0149893	0.0246253	0.0224839	0.0192719	0.0235546	0.0203426	0.0235546	0.0321199	0.0385439	0.0289079	0.0364026	0.0406852	0.0513919	0.0374732	0.0406852	0.0556745	0.0481799	0.0428266	0.0182013	0.0235546	0.0182013	0.012848	0.012848	0.01606	0.0117773	0.00963597	0.012848	0.00963597	0.00642398	0.00749465	0.00428266	0	0.00321199	0.00535332	0.00107066	0.00214133
Transient	0.000982501	0.00344234	0.00731497	0.00645439	0.00731497	0.00731497	0.0055938	0.00946644	0.00774527	0.00860585	0.010327	0.0133391	0.0141997	0.0150602	0.017642	0.0210843	0.024957	0.0167814	0.0305508	0.0344234	0.0331325	0.0374355	0.0387263	0.0408778	0.0421687	0.0490534	0.0516351	0.0460413	0.0473322	0.0430293	0.0490534	0.0146299	0.0141997	0.0150602	0.0116179	0.00817556	0.0120482	0.00731497	0.0060241	0.00731497	0.00516351	0.00430293	0.00344234	0.00344234	0.00301205	0.00430293	0.00430293	0.00215146	0.00172117
Random Lap	0.00104359	0.00214856	0.0033763	0.00491099	0.00399018	0.00491099	0.00368324	0.00306937	0.0033763	0.00460405	0.00368324	0.00552486	0.00552486	0.0101289	0.00552486	0.00736648	0.00736648	0.0104359	0.0122775	0.0125844	0.00859423	0.0138122	0.0171885	0.019644	0.0254758	0.0267035	0.0254758	0.0325353	0.0374463	0.0460405	0.043585	0.0457336	0.0411295	0.0392879	0.0349908	0.0294659	0.029159	0.024248	0.0282382	0.0220994	0.0184162	0.0150399	0.0135052	0.0113567	0.0125844	0.0101289	0.0092081	0.00736648	0.00767342
[truncated: 13 more columns]

## Sheet: Fig4g
Sustained			Transient
Vel	Width		Vel	Width
35.8657	39.7473		26.1957	31.4458
26.8968	38.3811		29.5787	42.0309
23.4641	35.9688		27.3968	21.8581
25.0019	31.7527		31.3946	25.9326
15.6989	47.7178		28.8229	53.8751
13.9549	13.5867		20.5822	30.1963
4.81106	29.988		11.4593	19.0165
1.46093	24.7611		11.4858	28.5544
7.64807	31.7554		17.575	34.9203
6.95848	39.3193		13.7089	23.221
9.02413	12.7909		23.9566	72.4903
11.582	30.621		17.3455	26.154
4.3769	12.0785		3.68696	7.00378
6.1494	9.79872		15.8071	45.1202
11.0681	32.9145		5.17019	19.2686
27.5594	49.9033		7.34262	33.3743
6.71199	19.3179		19.039	41.2976
21.7105	36.3835		9.26261	13.0458
15.7264	21.6032		9.55865	36.4065
7.00876	27.1076		9.46606	15.3886
13.7618	18.7851		7.12645	14.9283
17.6988	46.6486		6.8909	30.1607
4.71688	17.6772		23.8987	29.4911
6.29313	13.8103		10.7694	21.5835
17.3175	15.5727		11.5321	18.5617
24.5019	24.1548		16.2934	25.8888
10.7158	19.2604		9.26459	10.283
23.6786	56.4972		19.8485	52.216
23.1839	19.1483		20.1068	31.7965
18.9533	18.8494		12.6046	19.6453
24.1317	58.838		12.8053	30.8035
16.797	25.0887		9.15924	30.6128
18.9856	29.12		8.81145	14.4021
3.16159	16.6184		20.5801	37.7919
25.3297	24.2255		11.9488	38.7017
17.6327	25.9929		11.1953	17.2563
5.8214	11.188		13.4165	29.4446
2.89595	24.3035		11.8808	47.2772
0.0251812	30.8454		8.34076	28.4294
2.86671	29.5869		13.5474	24.8059
11.8535	29.9617		4.6246	17.4075
13.2306	22.9119		13.2434	28.5412
23.8565	26.1918		17.79	16.523
19.7935	25.8252		16.2349	34.9992
15.5299	27.1799		8.34046	40.2208
14.5134	69.7485		21.9044	55.7523
33.3848	12.4073		10.5409	22.5222
32.6198	43.3838		12.3148	32.9175
30.5327	22.2855		9.65848	51.5255
10.2474	35.441		21.2044	43.5069
19.9478	32.2174		8.3634	9.73296
20.1412	54.7917		6.08683	11.5524
15.1656	23.3262		10.4673	56.7142
14.1518	25.7792		12.0102	27.2983
13.8967	24.3192		21.805	20.4195
14.254	13.7774		10.2934	14.7507
14.567	29.9958		13.9236	40.8784
22.3221	51.3282		22.4132	27.5351
12.3976	33.6247		22.8395	21.8115
12.3141	16.0462		10.9526	24.944
11.5097	54.3689		9.17058	31.8225
19.0081	62.214		27.6833	64.2962
12.6277	33.9482		10.7299	25.207
13.4657	25.2925		16.6168	27.0307
19.7855	32.8248		14.9178	22.6664
20.7122	42.9763		5.91989	25.72
4.6296	19.5974		13.3241	15.2591
7.73677	20.2282		4.46797	14.1521
17.7116	26.5574		15.714	26.1299
12.9761	21.8478		7.84001	15.2324
23.4744	39.8394		8.16197	18.8412
18.9691	19.444		30.726	34.0763
18.6943	51.4203		5.2642	32.7172
14.7287	23.484		25.14	28.0261
16.8628	45.0144		26.0043	25.771
15.2139	37.37		7.94803	8.37385
28.203	44.1764		9.41294	25.7874
9.57383	23.2035		0.898603	35.3687
18.2309	48.543		26.9674	47.9085
15.8906	61.0349		8.47241	16.1284
19.6944	28.457		20.228	19.4129
17.4367	34.335		8.12549	9.16301
10.9796	29.9946		22.9729	59.7145
20.9938	51.9985		12.8656	13.0869
17.555	44.0745		14.4179	19.6214
12.2232	43.5879		16.1378	26.6451
19.35	38.0506		16.3067	29.725
17.5917	41.4834		12.9689	22.4103
21.6295	34.8384		7.63504	24.7599
19.3114	26.7108		14.8852	22.302
15.1272	10.8592		7.30334	23.221
11.958	27.9952		12.1106	16.2238
27.3855	53.4864		14.4562	14.6405
23.4114	59.4105		5.00667	9.15205
31.7138	63.2966		7.18837	22.1841
30.4494	50.8724		24.6288	43.2819
15.3718	19.4263		14.3458	25.2551
24.5636	37.8862		23.1706	48.3425
10.9747	20.8223		9.84883	17.1313
15.6628	50.8834		10.5944	34.1443
6.72867	21.8663		4.36374	27.785
22.666	39.39		11.4186	16.6134
13.3504	18.7031		6.82087	37.106
15.9411	24.7845		10.7212	20.9715
15.2659	22.7212		9.08835	7.46413
23.8386	52.3733		4.02902	38.6008
5.1545	9.46168		14.484	36.0891
8.81046	29.7644		9.3536	45.8123
14.5518	38.3005		8.70972	42.5436
17.9429	32.6432		8.70964	30.843
15.7717	30.0669		13.9089	20.3208
23.2592	69.8795		8.16024	16.7367
5.8076	18.0191		8.32963	31.8404
1.51277	11.1206		4.58596	38.0769
6.54238	13.4897		12.7184	63.7635
12.599	11.1995		7.28604	35.2902
20.7624	72.247		14.9584	28.0875
6.18476	48.5805		8.19759	17.3204
19.3105	23.9329		25.474	37.4558
17.5197	36.6995		27.4581	38.5208
22.5098	43.6777		7.27505	37.6453
23.1676	68.6366		29.1111	29.5606
6.46196	25.9502		21.9554	22.5305
13.1724	27.2917		23.9612	32.1692
6.73868	5.23914		13.7389	40.3918
22.4132	18.5452		22.6818	31.5885
5.50341	13.5911		21.4269	26.325
19.5948	22.2444		20.2655	30.3333
16.4241	43.0223		27.3832	36.2996
8.47112	21.4388		19.7011	28.2256
8.72158	75.1515		27.6645	16.038
11.295	19.3607		16.5296	29.4838
6.63993	48.7276		18.0353	37.3033
13.559	19.8075		34.1739	36.9672
15.2278	19.2423		26.1334	33.8598
17.4539	42.2858		19.7011	30.6128
14.3448	24.6678		17.7687	25.3188
6.81298	19.3837		11.843	21.2513
14.072	37.4785		15.1653	29.1475
22.043	68.9576		20.6108	27.7947
12.1604	32.2108		18.1588	45.2846
14.7404	35.767		19.2955	30.9107
10.3159	38.261		20.031	35.1714
5.16088	32.2437		12.9067	11.5579
17.8144	72.168		9.13272	26.0554
3.87334	22.3705		14.5452	25.2366
20.8711	22.103		13.7883	13.4075
8.40618	30.843		12.8202	27.9274
13.8881	48.9278		14.1046	25.5962
22.6072	34.1722		17.9349	37.5837
20.5877	24.5034		11.1941	13.0622
13.8581	27.1383		17.9344	19.1042
16.9942	45.1698		26.182	32.783
7.50615	27.2523		15.3496	18.4137
9.66365	27.0396		14.0098	16.7778
14.5837	11.7716		20.6145	13.3746
15.2207	22.5787		16.1771	31.4677
10.1517	34.7559		12.6507	14.3254
12.6541	29.3222		17.3423	29.3238
4.7851	7.4422		21.5136	36.2881
18.8432	44.5875		15.2139	35.8015
16.3101	38.0481		14.2655	21.7148
2.17001	7.78472		19.1127	33.1512
10.8806	49.184		7.62349	12.8238
17.4945	14.8378		11.2288	25.9896
19.4505	17.7807		12.1612	24.4864
23.0521	16.6299		17.7762	38.825
15.8127	41.7134		7.29299	15.6516
18.6485	31.2635		8.20927	15.2571
30.213	34.2544		14.3842	18.5518
16.2214	19.9263		12.9064	36.0382
19.8238	40.6022		19.3175	46.8497
12.8172	24.8914		9.57331	17.8547
32.9205	29.3895		10.7318	17.2641
17.0832	26.8752		20.9667	36.7482
NaN	NaN		14.2021	27.2095
35.1915	46.9048		20.6145	15.6434
29.3683	19.8605		14.9986	28.5782
13.6036	59.2012		21.9543	46.3452
23.1189	29.0756		7.68873	18.9946
30.695	30.6806		6.73286	17.0424
30.7228	27.0177		22.9666	28.6596
25.1414	40.2639		16.8143	30.4922
32.448	39.449		15.6429	33.8023
8.82702	23.2035		8.332	25.4832
16.9478	42.4666		15.0022	21.817
20.1075	22.7459		13.6825	20.1235
5.93701	25.4504		13.9111	24.8914
10.0092	64.3493		17.2195	40.3547
23.9358	21.6279		15.7629	31.0074
9.35597	59.5744		18.6367	49.6973
NaN	NaN		19.6497	13.7884
18.9465	39.1112		18.2293	39.9811
18.7412	23.2174		12.524	34.381
18.345	38.5504		10.3629	33.3831
14.2016	14.4548		8.65366	19.9427
21.6041	35.4829		17.1632	37.5717
8.9397	20.1049		22.2362	21.5292
20.5043	24.6448		18.2666	33.4406
17.0617	23.3808		18.8349	47.8884
18.4898	33.9864		25.5036	42.3252
19.1706	10.1714		18.8249	63.1782
34.8941	23.0411		12.6558	19.1766
33.2188	18.9398		16.3726	50.0524
12.0433	20.8031		15.9277	37.6166
14.4205	24.8421		22.2263	68.111
28.3835	86.6294		11.191	20.4304
27.0175	12.1909		NaN	NaN
11.5445	22.4713		18.5327	29.7316
29.8544	53.7549		23.0846	37.6988
15.8037	11.5634		21.7248	23.0254
29.6723	69.8071		24.9612	33.1693
28.7637	14.5516		22.7051	23.4775
6.72859	10.8098		27.5448	30.9548
23.8516	37.7302		28.2775	17.3862
7.38053	17.0245		24.4477	30.33
14.4867	14.001		NaN	NaN
8.2778	40.7157		16.8887	35.5669
20.2793	28.3193		28.5645	40.5562
12.5535	32.1253		12.1663	22.7015
21.608	22.4499		23.5792	25.0326
7.18734	11.8483		18.8397	38.4155
16.5561	36.15		26.5784	21.7059
12.263	34.1508		22.7936	15.4872
5.00352	16.0051		15.5673	36.058
24.7461	39.5858		12.2664	29.9469
16.6126	35.0978		23.8934	29.554
33.292	41.6102		19.0902	33.0953
17.3634	52.3475		9.80855	22.2609
17.8918	18.6768		22.7229	34.1461
17.5244	11.89		17.5643	27.9823
16.7081	15.4675		16.2731	31.254
18.6272	23.8194		23.3022	25.1347
1.35196	12.5805		20.9145	15.5267
13.544	22.5239		17.35	39.3264
0.148773	7.55181		11.6528	8.97668
15.7387	27.8089		8.58212	31.0567
11.7518	15.1782		21.1995	33.3653
29.3253	47.5267		19.5054	45.3931
9.63998	24.3982		17.6272	20.5666
13.2611	14.6159		9.49237	12.3553
21.9666	31.8533		26.7128	21.8992
NaN	NaN		21.9976	29.0608
25.6294	40.6782		17.9064	26.0685
21.5972	62.5371		20.0807	27.5384
26.8202	53.9468		NaN	NaN
22.4943	47.4564		23.4024	50.5588
20.8298	48.88		16.7258	20.5839
18.2764	30.6785		8.63326	31.1718
20.4702	39.5127		20.6001	25.1806
14.1934	14.172		15.8465	31.18
25.9563	14.3473		5.25312	13.5406
12.63	24.4858		11.016	8.64787
4.26396	45.6194		14.0892	36.0951
17.3162	24.1716		8.87583	12.2539
10.4122	12.6463		16.2775	21.6799
4.40924	29.5995		17.9346	19.183
19.0057	18.2098		14.6878	29.9661
5.78971	21.7594		10.3712	14.5576
8.3424	32.5923		7.15905	30.4944
12.13	28.0069		12.2035	29.1022
9.27658	29.8894		21.632	17.1905
11.6967	49.7828		17.4094	27.7322
4.40333	20.5729		6.97538	17.2957
11.5578	37.6309		12.6901	12.8418
8.99554	19.0183		13.5462	14.8756
5.8973	43.1485		NaN	NaN
3.86843	15.3689		15.0941	19.5426
6.31193	16.9669		10.8187	40.28
37.0201	50.0507		14.3682	17.7905
14.2238	19.1289		12.7612	37.4402
20.0345	35.6568		6.85257	17.1724
38.1986	59.6138		17.0844	15.6626
17.5467	22.2674		17.4505	27.6206
34.4725	18.9974		12.161	33.0263
31.1502	57.2637		12.5372	13.602
23.5513	36.5644		8.74258	23.6439
13.5518	23.8063		18.2428	19.444
10.7473	8.65882		15.8046	26.1869
23.6884	26.9794		NaN	NaN
13.1948	10.6208		16.4193	31.7834
20.4617	31.1628		17.5967	27.0945
10.0067	11.4318		NaN	NaN
11.2774	35.1699		18.7856	24.712
23.6717	40.9257		14.6695	33.9914
23.9812	43.8115		15.7172	18.5617
17.8485	29.9325		17.2481	26.8067
14.6902	26.4122		22.0002	28.9598
21.869	15.9768		6.43134	18.999
19.6981	32.6754		31.4879	34.3085
21.0098	19.936		29.9297	51.9164
18.3553	15.2653		8.11906	9.05888
18.7573	8.23136		NaN	NaN
27.0821	44.7449		18.0399	20.2156
23.7898	24.6776		24.5217	75.7144
34.3869	21.8553		23.842	89.5875
43.4141	44.8675		19.4001	52.4067
31.2371	42.5707		20.8533	52.558
19.9052	49.6293		12.2181	21.2415
35.1897	10.9934		23.2117	30.9153
9.44981	16.0216		22.3944	20.7154
18.5388	27.0353		14.3199	31.9544
14.7079	42.2003		16.525	17.7165
15.2005	28.9424		8.02669	25.3682
27.2341	38.0847		24.4869	56.3225
18.2376	29.2318		27.8511	60.147
3.50934	14.1884		27.3893	32.8189
3.23456	16.283		19.0339	29.2427
12.257	7.99681		21.7864	16.5066
5.50095	11.502		17.5278	17.1478
36.4728	38.6317		17.5535	26.1869
5.10124	18.1178		12.9538	20.8404
14.602	57.0693		17.4176	17.4519
13.8857	31.5417		11.2363	39.6306
19.0273	27.9757		14.3814	30.6703
17.1722	56.4512		18.622	13.3828
5.96009	9.91929		19.4706	16.3175
28.7274	52.9179		15.721	20.9785
25.1544	42.2748		19.3702	32.4015
16.8675	74.4131		13.2215	16.8617
6.3024	41.6162		19.3635	30.1196
17.8922	36.0054		14.8514	34.1664
19.6053	22.4664		17.1352	22.9382
6.46377	25.0032		11.6667	20.893
6.79207	23.0747		8.18521	14.1501
12.5408	47.2073		15.8769	43.6421
13.0129	76.4087		3.1603	12.717
7.37048	34.0193		8.32817	21.4388
0.0476917	16.3339		NaN	NaN
12.0136	26.8906		16.7101	14.3693
26.8682	23.2637		12.1837	12.8786
21.6091	19.4659		21.7133	49.4934
22.6529	21.4717		19.2959	48.487
29.461	25.8973		20.0768	26.2593
25.5615	22.6993		12.8708	14.6784
28.1394	46.9513		20.9135	18.8302
11.3123	33.9009		13.4809	30.9854
28.8503	36.7318		20.2342	36.2499
21.2206	42.9215		21.2187	29.1331
21.854	13.4815		17.3784	35.8278
20.9046	36.6055		14.8608	21.6624
20.0132	47.7178		13.8882	21.4191
21.1687	52.063		3.40929	24.2886
1.72489	20.1126		NaN	NaN
0.215528	18.5206		6.34552	13.5691
18.1375	42.6721		24.1729	28.1923
20.1084	46.1247		18.8255	64.1647
22.9471	48.8555		15.7048	19.7355
15.581	59.989		19.5109	23.3624
25.351	34.7031		19.1913	47.4835
13.7872	22.274		18.8313	13.8349
16.1648	30.3415		5.96194	17.3779
10.9121	13.2842		21.5618	51.6044
0.22053	19.8057		11.7325	13.4815
21.1583	44.2031		21.7557	28.0098
10.8754	29.2776		19.0169	38.0374
18.4296	48.2897		15.6531	15.5694
15.333	53.2419		17.8392	27.9888
20.1734	30.7336		9.08002	19.6632
16.5698	48.9278		12.5166	22.8856
13.5519	37.1036		18.3704	50.1335
17.3	52.5		12.7751	16.4868
18.1511	53.5337		13.6854	21.7457
24.8381	68.3587		16.0157	22.2958
30.1118	16.5395		16.0269	9.22329
19.082	36.0711		19.8592	28.2072
13.6385	39.2539		15.7785	36.6433
25.4525	35.9177		18.622	26.5498
16.0942	16.671		19.2587	32.9295
33.8647	50.3639		5.63895	30.3497
0.0802067	8.03407		9.902	31.4239
4.09651	23.1815		28.8174	21.2744
15.7173	22.9579		32.8326	20.2551
19.0918	49.0703		29.7325	41.9789
14.159	11.1469		19.8702	22.0197
2.17161	14.0487		36.7823	23.3898
11.9221	45.4683		13.5232	25.8252
19.6119	30.5909		4.02419	19.3453
19.3866	24.0759		18.3879	36.0317
17.8179	61.304		15.5862	7.05859
19.2705	15.3338		4.43861	11.4494
9.94504	22.5403		14.1018	34.7164
13.9679	11.8155		17.1305	49.6381
15.8508	20.3044		9.53433	23.2276
10.3391	31.4019		12.5115	35.8673
8.82068	20.9785		6.82044	10.772
30.2035	66.3772		21.7976	37.211
0.587554	10.8509		15.5243	43.0289
19.4709	48.336		13.4938	43.4498
19.5849	60.1076		7.60132	18.4085
17.856	51.3118		6.42948	22.6028
22.8923	7.56277		7.28165	13.4239
1.84874	31.2967		3.80715	8.77939
19.3546	47.5928		9.11375	14.7638
23.1944	30.2182		10.784	7.67457
14.9194	40.3852		17.8431	19.17
NaN	NaN		19.016	27.6684
22.2845	32.8183		11.2929	29.0427
20.4933	35.2984		4.8842	11.388
26.3281	19.8167		8.74081	27.7962
26.0584	14.172		24.3115	23.4939
28.8046	83.2623		17.1768	27.7652
11.0338	16.1339		28.5048	47.1517
23.4444	45.0606		26.9159	47.2479
27.2519	64.5186		7.0088	14.3167
29.5767	113.178		14.2908	18.6947
12.1423	44.7782		17.5304	15.2324
10.5819	13.1639		29.5813	29.9332
17.7114	24.4836		27.0075	20.6277
23.8595	62.9283		12.963	14.994
23.9229	45.2137		26.5	37.2178
10.2924	21.9978		14.6324	22.8746
19.9529	101.221		23.2549	31.8212
26.6705	65.8679		12.7459	39.6463
20.9347	14.7441		17.0279	19.5048
14.8752	62.7722		27.4933	58.3841
18.5177	27.3246		14.3371	27.0451
27.0944	74.9486		20.2501	27.0396
14.5343	35.3555		21.748	32.1144
23.2958	45.6791		16.4086	39.647
23.9218	19.5426		7.06219	34.6214
14.5872	17.9534		16.6169	67.295
9.41958	54.9138		9.56624	35.9889
29.1744	35.1943		5.20318	8.73555
34.6845	95.0052		19.4026	41.1081
30.062	46.7182		5.02219	7.32164
14.5304	13.3746		9.26606	15.0598
30.4176	33.0747		19.4997	28.5851
18.2932	17.5259		18.2256	32.5725
10.9106	11.7935		7.8934	32.0859
37.9139	69.7336		20.1291	32.2371
16.832	31.0731		5.54899	35.7883
8.92784	15.6023		9.52458	25.3015
13.2356	40.7929		19.1896	48.125
17.5073	13.7511		9.86927	10.9578
13.4725	39.9117		19.4508	21.1018
15.2777	21.1244		12.1757	31.8075
2.23013	30.9895		12.9638	29.5803
12.6957	55.0109		14.1814	40.5281
13.1123	42.4896		22.492	43.5269
14.4692	41.0542		20.2532	37.3206
23.175	28.2912		9.29241	85.5837
7.00255	11.0482		15.1138	18.7343
5.3586	33.2433		11.9255	25.7244
10.8226	28.681		16.65	21.9452
14.7493	24.1034		17.2128	27.1191
11.7235	41.2862		9.1658	19.0644
19.7801	16.7367		17.7628	12.8129
12.0528	12.6183		15.3218	32.0815
18.2792	26.6353		10.5561	27.8507
18.5924	23.8786		18.3131	50.7818
19.2161	18.5452		15.1747	35.6502
7.26811	48.6997		18.266	52.3804
24.6028	65.1182		19.988	24.4968
17.1836	42.0095		9.81295	59.7788
21.3939	21.9583		32.045	20.0413
22.7073	65.2432		18.5465	39.6844
15.7848	14.8734		17.125	43.9466
3.45815	14.1939		13.9606	19.707
21.4858	54.8017		15.683	18.8576
20.3218	20.7169		22.7213	41.4528
22.2483	46.7905		17.7232	51.3348
21.2913	49.1777		13.2155	33.9667
14.1619	19.2818		32.0497	19.1042
26.2426	24.8147		16.7377	23.2078
28.0243	23.6583		18.4776	32.5902
13.7971	16.0893		13.7003	18.5565
15.7904	26.4565		13.6559	20.288
12.9733	23.4117		17.838	21.7084
16.677	32.4213		15.7874	18.3041
7.81116	14.9365		20.4922	49.7873
6.54661	20.3167		17.4013	25.3627
12.9254	18.5891		19.6021	27.8178
13.3176	36.3671		18.0882	24.6365
8.49225	21.0837		16.2805	34.6134
8.28056	22.2572		8.8497	16.5285
19.4516	18.4974		8.11087	25.4085
7.81224	8.056		9.94676	30.5076
26.4482	40.6746		14.7244	41.1656
3.66036	16.7302		17.4958	23.5515
18.3969	24.9966		9.35735	16.9888
10.9428	21.1823		8.82314	20.4158
30.4262	19.0713		12.268	27.4362
19.8287	54.6607		6.56386	18.126
19.5555	19.2621		6.00653	54.1426
16.2947	19.7368		16.7819	23.4162
12.1045	26.4237		14.5207	21.598
10.6206	21.5046		9.30051	29.9223
15.7151	28.1332		5.93628	31.8618
7.0198	9.26367		6.96879	21.4257
20.1085	42.483		11.4503	14.9392
16.0238	11.7716		20.2053	47.5731
8.44658	32.7501		9.23363	18.9809
6.441	16.8853		17.6543	23.8392
23.3332	22.1622		NaN	NaN
12.8852	15.9805		5.74115	30.1323
14.9173	54.0464		6.33086	25.5814
8.13148	12.7663		6.42953	30.4113
9.00818	30.5032		11.2908	23.2363
5.56775	30.1064		3.48747	15.0927
8.57703	23.1947		8.7613	10.9187
12.6486	30.6387		11.5236	34.6387
18.7709	34.1993		12.9532	32.23
6.9797	27.4101		9.72368	14.8406
12.938	27.632		18.0967	41.2072
12.78	25.3619		9.42928	17.4053
8.59549	32.8816		23.5729	34.0273
6.40654	28.607		24.8554	21.8464
6.161	34.9532		26.7938	32.4146
2.15561	14.7848		16.6528	15.7092
5.79945	19.3105		20.3963	32.6953
8.81167	22.3266		34.1814	57.488
6.61095	11.8308		18.3	57.1913
13.3667	24.7927		21.6825	35.2491
12.8823	37.7591		23.1966	28.0891
4.52533	17.8876		14.2004	25.7134
5.28844	29.3663		20.3502	62.8477
9.62019	44.2669		20.077	17.1094
11.2309	33.5639		24.9724	42.1871
5.44066	42.0777		12.3541	15.9722
4.77846	9.0819		33.9282	40.7362
22.1697	18.759		36.8494	57.6583
30.1259	58.5885		23.3711	26.3312
26.931	27.7455		14.1399	15.1365
19.6249	25.1325		16.6125	27.0533
29.9646	40.4444		23.3244	15.4544
23.8125	60.5189		22.217	12.9566
28.5657	35.4628		21.2495	27.3312
22.3868	47.9874		26.4803	14.583
27.5293	17.4108		9.91955	16.956
25.975	65.5221		16.5345	19.444
19.566	31.2967		34.1814	17.0327
27.9059	34.7148		21.3711	28.5281
26.8744	54.4519		22.3602	17.2217
27.684	34.519		22.8442	29.8894
28.5892	19.6565		29.809	49.2459
26.4268	28.4179		16.2393	39.8488
10.0626	20.4606		23.6155	22.1184
4.06904	13.3746		17.2693	10.8071
17.3961	33.2959		10.0589	29.4948
10.087	48.1053		17.9297	32.0608
12.7155	36.1616		17.5835	23.2226
21.6965	47.9348		14.9483	64.8137
10.9251	22.8988		23.7809	16.3422
15.6726	55.2082		25.7305	32.5638
12.9936	24.1262		8.36038	13.3061
7.50516	26.667		11.0588	10.0727
13.3642	18.2533		13.9516	38.45
14.4686	37.798		7.4754	14.7858
11.6049	54.6931		23.7993	25.0476
13.7056	50.4309		18.2879	11.2784
9.65451	18.0664		21.7721	51.3742
8.36387	19.9591		6.86852	21.8115
20.6548	38.1756		12.0602	8.72459
9.40716	48.3704		14.9412	27.5347
18.7066	28.8125		NaN	NaN
22.7408	56.484		19.8365	27.6226
15.7968	43.0383		20.5113	29.5735
14.1252	49.7581		14.5747	38.2854
14.9583	45.1094		8.14955	12.8814
26.2626	55.1973		17.2668	50.2085
15.766	42.2419		16.2444	31.2817
18.9489	15.9065		10.4861	20.0331
8.78558	13.5604		19.8553	19.803
17.5808	58.9239		21.3031	9.49183
24.6519	27.1273		15.7977	22.8281
12.0004	25.2597		14.7248	26.6032
20.9667	22.3184		20.5746	38.1361
3.66954	9.57951		10.0686	24.2024
13.7561	17.6224		NaN	NaN
8.60623	19.3262		15.2312	22.4858
17.8415	22.0855		14.1939	15.2093
11.3606	35.3543		20.6286	38.0961
21.8132	42.0145		8.19297	34.3284
7.82168	44.114		16.593	11.8394
24.172	66.7365		NaN	NaN
17.1225	27.9033		13.0584	22.8988
17.979	41.5624		7.87835	10.4344
15.0364	15.8983		15.462	14.4679
25.387	58.5358		9.44709	35.001
21.9629	47.5139		23.4781	12.232
16.2383	15.2351		21.053	18.126
11.2867	13.3061		28.398	39.6244
20.0065	18.1178		25.4309	37.2877
16.0345	25.0755		30.2441	19.7618
28.6604	58.5753		34.8702	24.0611
21.4904	38.0933		25.2988	19.4839
9.60057	60.9789		5.73882	16.7696
19.9804	6.71881		10.9919	46.1329
19.383	37.6363		13.6286	34.0325
15.0835	17.1642		9.67948	18.7226
7.4284	27.0895		19.8053	47.0947
18.3548	33.1668		15.8391	28.944
4.24709	20.4865		25.9167	19.5616
16.1138	43.0091		17.122	25.0689
17.3984	54.544		27.8757	42.095
13.4738	14.8186		9.31742	15.7284
3.4964	63.4152		6.81035	14.6652
4.23769	16.2366		29.8696	27.9275
18.3256	19.9153		28.6346	46.185
NaN	NaN		8.57406	19.2226
8.1721	25.2038		1.52316	16.4161
9.13263	23.1864		6.07385	17.1642
15.9715	35.4464		18.8119	19.5892
22.7469	45.7301		28.5848	54.1292
16.219	17.8465		25.1463	44.9372
16.9565	37.1562		11.5533	15.8489
1.44856	10.6073		27.6589	32.0417
20.7567	28.5412		13.1868	26.5092
7.99249	17.8021		11.505	23.1487
9.92904	24.2601		31.1995	78.0802
26.4024	29.0016		18.4791	34.5616
15.1934	40.5969		17.7942	17.778
17.2756	31.9445		25.7757	19.4002
15.7089	50.6311		12.2672	14.1144
10.9431	29.0783		31.3089	30.8228
19.4709	20.5401		21.0101	20.5607
21.4326	34.3394		27.1913	45.2529
6.48934	10.4975		24.9234	39.5401
25.1005	21.7238		25.5219	14.3274
17.8657	25.7463		32.2122	32.9552
13.8198	28.7385		25.0196	11.4757
32.5221	19.3262		22.7097	38.7872
23.0068	15.9229		21.056	16.0154
23.5947	35.2272		12.1426	23.6638
11.6442	17.0436		25.2985	22.8109
24.5963	24.1515		10.89	9.18055
12.2691	34.9795		21.9995	30.3127
21.0196	48.5267		26.4959	27.2479
9.83684	9.56855		26.8861	49.7998
9.15169	10.9626		22.2335	13.613
6.88534	21.156		31.3711	32.8996
23.7122	59.9629		10.8644	25.8055
9.84909	32.0377		21.0713	17.5697
6.73743	50.7789		14.4829	26.0028
11.2408	22.6554		22.0221	25.5244
9.78608	54.6492		8.92448	50.5193
17.3396	34.4241		13.8756	12.7581
32.4307	30.1524		22.0321	23.7914
25.8834	43.3774		25.0271	50.7495
19.5077	25.1252		22.6092	12.4512
25.973	18.8521		14.3258	21.7413
6.32172	22.6357		24.583	26.8232
17.1737	41.883		21.4065	17.4799
16.3474	31.1389		23.8588	72.1943
18.0405	27.3164		16.9767	11.7059
10.2656	14.8077		18.3953	33.753
12.1511	37.097		23.9773	25.4175
3.58183	38.9857		18.2671	29.7496
4.61382	19.8516		33.7767	56.2485
14.8446	20.5092		21.0577	31.3822
18.9772	64.4743		20.2139	23.8227
13.2373	61.8518		20.9826	29.4171
11.8078	29.9193		31.0822	29.5646
9.77539	31.9819		25.1683	17.4751
25.848	20.3976		24.4112	41.3716
10.016	41.5721		30.5502	38.5418
13.5749	20.7065		30.5502	42.8739
14.1838	10.3467		29.6886	43.2651
27.482	14.2487		31.9763	30.2786
14.0132	32.2479		33.7334	55.0416
19.0954	37.5426		4.95548	18.4597
13.3018	43.1029		7.07008	17.6443
22.3853	33.7969		16.1069	60.1898
16.8521	21.125		14.4425	18.2112
21.8775	22.2543		9.22086	21.5594
22.8677	42.6639		7.23852	13.8651
25.3513	15.0664		7.54849	31.4019
15.0579	20.9346		12.1249	47.5529
34.6903	52.6106		6.74485	18.2712
22.4809	23.8392		10.372	37.8229
31.9391	55.4631		5.13966	12.9751
20.8826	42.0885		5.33838	13.7314
14.935	32.3842		4.49406	19.5865
14.4983	21.0004		12.2704	28.3452
30.4482	43.1999		14.3341	32.4911
10.685	20.8031		19.0057	37.439
16.0437	23.8818		6.63837	14.343
14.729	46.1767		18.0419	25.1873
14.8266	15.6599		6.19377	12.7334
22.5786	39.3264		16.349	10.2043
18.9175	30.3497		NaN	NaN
20.9154	38.0518		16.0325	13.0458
21.7366	45.6726		15.6071	32.2108
NaN	NaN		41.6258	33.4175
14.2794	21.9186		27.9234	34.6046
16.0993	36.3671		8.42562	20.9017
15.9326	36.7452		19.9234	27.6732
21.5592	51.9266		23.2891	10.8838
9.40974	13.0144		32.7892	19.0826
21.2154	44.3984		10.3986	21.6032
17.4006	27.1383		17.1975	33.3061
13.6787	23.5343		7.57226	12.7581
15.6171	36.5233		24.2422	21.384
22.4063	42.2858		17.4294	27.785
23.7602	14.9283		22.8259	16.4627
15.3622	14.6871		20.4288	41.5407
19.2569	51.2096		17.8534	27.7798
25.4079	25.9217		28.7768	59.4536
20.6273	13.887		14.9914	26.1539
31.0016	17.8986		16.3962	39.9804
24.4551	43.9233		6.71953	29.0125
7.47411	34.6085		1.5903	14.0733
11.2719	31.8623		NaN	NaN
24.5616	26.0094		8.88252	22.4746
26.821	30.9827		11.0793	22.6993
23.8106	45.9849		15.6359	33.0789
11.4441	25.4635		23.3953	29.1152
16.3997	14.3446		13.2658	15.2899
22.6617	49.9735		23.482	31.1501
23.5223	28.122		28.8789	53.3669
23.0661	14.2816		NaN	NaN
21.7134	20.1318		8.42455	12.0018
7.106	14.0536		26.9414	33.5946
10.7863	25.4767		22.2575	25.1066
33.3113	25.2531		29.5379	65.9994
26.7682	27.9329		21.4609	31.5203
2.11805	34.2407		26.1746	51.3035
4.68428	19.8568		27.4137	31.7308
26.1706	70.5048		12.975	20.6661
14.1976	18.6685		22.7514	34.3942
24.7728	33.942		11.2189	14.823
26.4166	107.194		26.3682	38.1686
10.7886	62.817		18.6827	26.6451
15.6368	76.1275		23.8179	25.9984
23.1888	28.2617		25.5055	40.9137
25.032	28.5988		20.1906	19.7947
30.4264	53.9127		19.2655	17.4863
18.024	36.681		20.3377	41.4834
23.6775	42.7214		16.8406	28.7122
21.0962	67.7427		12.3161	22.9842
9.17942	27.4016		4.83836	22.1184
16.6594	24.4064		20.6405	31.1019
17.7947	35.2342		14.6902	27.0369
10.8431	10.7762		9.9042	14.218
5.07735	36.4635		11.6111	16.6052
11.9667	20.4392		15.8658	23.1048
17.8856	19.9998		20.3016	37.485
14.571	25.286		19.1152	23.9904
21.901	42.3954		22.3453	18.2493
36.666	68.9692		21.8584	16.1449
33.3671	107.293		22.5314	21.4279
27.5929	65.546		17.2099	22.0767
17.8548	38.8661		46.917	47.0484
17.4883	21.8596		17.0361	47.481
11.5522	16.8497		27.6688	29.6503
17.7724	19.1782		30.5989	43.2324
28.2954	12.3744		33.2184	53.2312
23.5212	23.0632		38.4396	39.997
12.2477	32.5774		29.9267	33.7037
21.8256	42.7954		40.1128	36.885
34.3997	45.5871		32.8967	15.9037
3.5522	13.2533		24.0456	37.1144
16.8053	11.0592		33.6512	41.5514
14.221	24.9818		8.0009	27.3533
29.3233	61.2831		2.48015	14.6915
29.4268	54.1889		15.9266	36.6959
26.2021	52.1502		0.253045	20.209
15.477	18.4575		9.47624	36.4723
2.23487	14.5994		19.908	22.3595
23.5354	38.1262		1.66616	11.5825
33.2435	57.7019		5.13186	10.9693
20.9752	71.1394		20.785	27.5153
25.4891	31.8952		2.27019	10.3659
6.31516	17.9444		4.97204	22.7409
21.0318	53.6496		13.0126	26.9761
20.1217	59.3645		11.625	23.2736
12.9314	27.0506		8.06576	25.4384
15.8191	11.8483		22.0366	58.674
15.1206	36.6712		17.0891	23.6337
20.3925	23.1733		11.4011	18.3412
19.3108	27.5712		20.7344	14.731
21.5414	26.6024		8.02406	16.4469
15.1684	14.9831		8.04515	9.85258
21.701	51.5912		7.93247	20.911
19.9261	22.4828		18.9172	56.9444
21.62	42.6475		5.01922	7.77321
21.8164	22.0504		16.2638	21.8005
3.9084	21.6047		22.2913	20.3373
23.8909	20.9606		28.5941	28.2124
10.1121	20.957		23.4591	33.1907
19.5191	32.4602		1.42402	14.5994
34.9411	38.8222		35.2644	68.7352
28.136	24.7619		28.0904	18.8806
12.5641	18.6439		15.331	20.0381
10.4732	35.1373		33.6402	68.9719
17.584	22.9075		26.74	67.2346
21.1827	37.2631		6.77003	16.7039
16.7309	42.95		27.9785	42.4567
29.6329	14.3857		9.86767	12.4161
39.8495	70.3272		26.1616	20.4046
22.4096	10.7846		33.8467	44.7716
4.3449	9.16301		21.0609	42.557
36.3578	88.7409		3.56423	8.23136
5.79199	19.3097		22.9157	63.4269
6.36023	8.59525		23.4151	44.4625
38.2581	17.9862		23.035	32.8487
27.0847	20.4304		18.5725	30.4237
3.39411	8.96024		10.9729	18.7864
6.88668	52.5777		25.0211	34.1326
6.35449	37.5261		21.9968	82.3404
10.5083	31.72		25.5238	57.6768
28.0933	79.3302		20.5376	22.1556
14.1961	19.7223		25.236	27.4397
16.325	33.5656		18.2224	31.4874
9.66072	43.1353		23.5886	25.1216
23.9486	47.1062		17.7188	11.399
19.4208	41.227		29.6115	24.5231
16.3366	39.9881		22.2559	13.6349
28.1752	31.5335		4.29561	9.85352
19.1366	27.1054		25.4956	29.8565
17.2619	21.8202		24.7544	23.9049
19.0026	31.9161		7.77308	29.2054
23.7178	17.23		12.7634	26.8643
14.4869	13.6393		14.187	29.9305
11.301	38.6688		8.69924	22.1732
7.40843	24.5845		10.1568	23.1322
15.8875	31.6814		21.3598	14.9036
0.0476054	36.1122		24.4642	14.1259
26.4836	89.1026		27.1852	33.0079
10.4504	34.3481		25.1774	6.25847
14.9499	18.4685		8.75453	17.5654
8.57587	15.89		15.9484	44.2915
5.37236	20.401		25.6324	85.5271
24.6139	54.0771		19.3587	28.7827
16.8438	25.1475		10.6247	15.4345
32.2	60.6337		13.9458	43.897
11.1545	36.4837		10.8273	25.9847
15.3861	24.8914		12.3054	17.2972
30.56	58.0097		2.76158	13.8185
34.6248	82.1185		9.6129	18.7044
30.6754	34.4797		7.27768	19.7125
25.3335	13.2513		9.8957	20.4273
18.7588	21.6443		NaN	NaN
7.64746	12.6485		26.2321	90.4699
31.7134	41.5492		6.25531	10.4344
27.8893	71.0637		25.5154	66.4351
26.2015	30.5306		25.1143	32.712
15.8392	46.1658		18.4886	29.3742
9.56447	19.3314		7.82216	18.9069
20.5894	10.2673		20.6767	20.0167
22.7307	37.7399		14.0808	22.2082
18.5925	31.9445		14.0808	21.5703
24.9274	30.2675		3.28669	17.9347
15.1566	22.778		2.7806	72.495
12.7688	21.8005		10.1649	24.9325
17.0902	-21.24		21.1229	17.2546
14.8974	49.5875		NaN	NaN
16.574	61.1351		22.2706	16.7258
2.525	42.654		17.2544	13.9856
17.9876	53.3406		12.2745	10.892
12.4016	33.8824		9.96949	26.8424
15.8483	25.4997		NaN	NaN
13.6442	26.893		8.0561	20.1564
19.1519	68.9089		25.3026	38.3744
23.2023	17.0765		16.7733	15.8818
27.7678	30.0867		13.5224	11.4209
33.5828	36.9524		21.3141	15.9213
34.662	46.4199		31.005	29.9701
22.8012	8.03609		18.5513	15.1584
26.0783	44.4395		19.5821	28.9488
31.946	21.9238		33.7101	64.295
36.9805	22.7048		31.8239	22.6686
25.943	63.8033		23.0649	14.0339
10.8391	21.2525		14.7876	18.5672
9.39344	12.0478		NaN	NaN
25.4662	52.4215		23.5066	20.5839
12.2807	25.7837		10.3402	20.066
11.2231	24.3125		NaN	NaN
15.1269	15.5694		22.5418	46.0034
31.9195	68.203		20.4345	24.6119
23.3585	43.064		5.5953	13.1592
12.5971	17.9972		20.5928	24.4639
29.2622	21.5046		25.1265	8.66431
22.5351	26.596		19.305	16.4956
33.0927	71.871		19.2026	12.7827
4.48091	5.11857		19.0967	18.061
2.01446	8.83321		15.4261	51.4966
15.0132	30.361		21.9047	50.2234
25.0207	24.9462		20.1672	26.382
10.3398	29.563		15.5514	34.8557
16.1087	22.4417		9.54256	32.1253
24.7258	9.41236		22.6251	40.7559
23.2022	33.7443		20.147	14.7227
14.0025	14.3165		15.8175	35.4053
16.2628	53.3537		9.70536	13.2924
13.7205	26.4171		11.2766	67.2888
5.10361	29.8695		7.26996	19.707
16.0547	44.2387		13.9118	23.8638
17.6218	30.1689		15.688	35.111
1.76517	27.6056		20.687	41.8332
26.6655	62.9814		18.3138	39.8657
18.4751	11.8922		14.4516	33.6708
21.1477	50.5171		19.2456	36.5249
26.2868	69.3342		1.72644	19.2851
24.0586	18.1287		13.4307	8.95037
22.4366	50.6245		13.8785	30.3908
12.6835	73.326		19.156	28.8222
12.464	29.166		19.6648	29.314
14.5971	23.1076		14.5307	18.9946
29.8317	43.4448		10.2828	14.5337
19.9551	82.7827		24.2151	20.7812
18.4805	29.6263		41.8317	49.5078
7.59787	46.6064		31.1522	15.9476
26.2017	35.3806		43.0305	46.5299
21.3977	38.34		13.6385	25.4026
NaN	NaN		33.4691	24.5738
33.1224	25.8861		14.8949	9.27261
20.411	40.3555		51.2616	43.8126
13.483	18.041		32.577	68.517
36.4861	20.3976		40.1737	13.2732
30.2771	63.1656		24.1469	16.0702
25.1406	16.2024		39.808	15.0817
12.1699	70.0817		10.1403	26.7854
10.2472	31.6897		25.5704	47.9474
NaN	NaN		21.2241	41.4177
16.2869	47.8099		16.1362	15.5968
16.8195	19.1831		0.749396	6.0283
11.8313	16.5559		28.1483	57.9237
22.6286	23.2539		10.2155	22.1622
27.988	63.2577		19.5559	28.7583
23.915	80.3627		0.237176	8.03955
9.02724	19.455		9.42824	14.6433
26.1709	32.6432		20.2012	36.7521
13.2161	25.5423		22.2014	13.3746
17.6984	25.3978		11.6065	22.154
20.9036	66.9864		11.6323	14.1281
22.3899	68.4157		5.98635	17.9643
1.89976	29.2844		12.3782	11.5414
15.6272	16.4605		25.8861	68.482
22.446	27.8261		24.0624	55.2608
18.3943	27.0024		9.83115	14.5271
22.9445	29.5277		5.43765	21.7758
17.7899	31.0074		7.11243	16.6973
			26.4319	12.8019
			22.4061	31.3706
			11.721	16.7285
			30.0073	25.3978
			23.3655	26.8135
			18.1169	28.0397
			20.4912	53.7215
			6.1318	13.6459
			3.79188	9.4699
			23.1645	26.8182
			16.7805	57.4241
			8.42619	14.92
			31.3778	23.5542
			18.1225	32.3027
			3.79977	12.5476
			21.1507	54.2415
			14.0512	8.69171
			17.4818	29.999
			21.8317	32.007
			15.2983	23.0763
			22.5863	51.3501
			16.9575	38.3465
			18.3935	30.1196
			16.7412	10.8115
			17.3146	21.544
			0.633394	51.8029
			25.1554	59.3184
			20.5569	25.5161
			17.7478	40.6495
			19.4802	46.6656
			7.40912	15.5299
			14.5586	13.4705
			16.639	26.5793
			19.2508	33.7256
			17.6603	62.5552
			15.832	15.165
			30.6868	60.1387
			13.2294	16.0397
			5.4257	25.0887
			14.2816	13.613
			16.0752	21.0552
			24.485	38.4974
			12.8689	6.80649
			6.25121	21.2415
			22.3076	65.4225
			23.968	49.7038
			12.9186	45.2446
			7.65665	11.6795
			18.4252	44.2664
			17.775	28.1138
			24.744	72.099
			0.374395	40.2166
			20.283	36.1862
			22.7771	13.5735
			13.6182	14.2049
			9.42389	12.2846
			NaN	NaN
			11.078	31.0649
			15.4582	17.7067
			35.1137	40.2172
			7.04373	23.7076
			32.3419	33.4159
			17.2476	22.9053
			21.317	22.6774
			37.2489	38.829
			29.2597	20.6606
			NaN	NaN
			4.36982	17.2053
			12.9505	19.1809
			23.9201	18.9924
			10.5191	47.2665
			10.4398	34.2647
			2.56541	16.6299
			10.4222	17.4492
			10.1725	18.5632
			23.0776	34.4188
			19.4964	28.048
			2.17036	24.4675
			24.4493	41.8714
			13.0947	27.3707
			NaN	NaN
			23.4035	28.0829
			21.1542	15.1913
			15.4144	19.359
			2.20554	16.9888
			15.0022	28.0939
			15.3685	14.994
			22.496	25.2875
			13.1777	41.946
			17.7986	27.3944
			24.4124	47.6418
			11.7532	12.9444
			19.9376	14.7556
			23.2352	33.5684
			17.7721	13.5637
			5.39866	13.3664
			15.4526	14.6241
			21.262	16.8792
			14.8085	17.618
			17.8117	27.3266
			-0.0658954	12.6594
			22.3057	10.8838
			43.0464	54.7802
			42.2156	65.5047
			16.7923	15.6188
			6.12904	12.5345
			2.95934	12.0785
			8.2546	18.8412
			11.7611	22.6993
			16.8139	31.8623
			4.69428	19.3344
			11.7284	19.0056
			26.4076	29.7381
			25.7947	18.4048
			15.5638	28.8372
			3.80637	29.817
			16.0601	23.6583
			6.1657	19.2029
			20.1388	16.038
			2.98185	18.1967
			3.28622	35.8147
			12.919	40.0887
			8.03954	25.3649
			9.32281	18.5699
			4.47974	16.8025
			13.8597	23.1733
			1.22237	10.844
			4.5007	15.1009
			24.3811	39.7341
			6.10817	7.03666
			22.8575	20.6168
			5.94107	11.1797
			27.2691	69.6983
			23.2543	10.5879
			15.1703	12.7252
			11.7017	32.9803
			19.5506	32.3007
			26.2269	23.4708
			15.1921	12.2517
			33.7997	21.9189
			18.3418	25.3682
			24.9609	15.7832
			24.3518	29.3852
			33.188	18.4685
			18.6713	27.3508
			27.4169	31.4546
			26.3862	94.3553
			12.0235	23.8482
			12.1326	27.6498
			9.51091	20.8338
			10.0479	49.5623
			6.89849	23.0566
			20.7005	115.716
			20.5507	28.1467
			4.73771	33.5261
			11.081	36.6115
			7.52853	14.4761
			NaN	NaN
			17.1263	36.1631
			14.4752	15.627
			12.5582	12.4183
			26.055	59.6036
			20.3415	13.2842
			14.3015	10.8071
			NaN	NaN
			13.9527	17.3089
			18.3837	12.3087
			38.346	47.2401
			14.0708	28.7467
			36.5812	37.6884
			11.4018	35.2885
			23.7424	65.7678
			23.4936	39.9004
			28.2582	32.6843
			12.6042	22.3266
			7.17522	45.4521
			10.4335	13.4979
			7.87559	25.3736
			20.4663	27.3246
			7.13912	20.4633
			22.2418	29.2098
			24.5381	21.6821
			6.57438	31.7472
			2.18049	19.433
			8.02794	13.5801
			5.78587	11.2044
			20.0813	14.8954
			10.3918	54.0359
			10.1764	20.4918
			12.7654	34.0588
			19.5261	24.0529
			11.2446	25.2695
			9.08571	51.1847
			5.20875	10.281
			9.48241	35.6534
			19.8775	21.1279
			7.36233	22.5897
			NaN	NaN
			18.8021	21.0278
			10.8169	48.3832
			19.0038	19.7043
			26.7456	20.2945
			20.298	29.9462
			23.8999	39.1072
			18.477	23.3654
			21.6504	54.0574
			21.8724	35.4628
			35.8329	30.9416
			28.3037	33.4028
			25.9214	17.8284
			30.8189	45.4095
			26.1748	38.3811
			17.3575	42.4962
			23.1836	31.9061
			14.2993	14.3254
			14.6314	33.1118
			26.1509	37.8577
			8.20557	9.13214
			13.3076	31.8372
			19.0237	44.4888
			15.8125	12.107
			5.79622	20.5744
			11.5716	35.2754
			6.27355	42.1805
			18.8757	19.7091
			11.6131	37.6429
			15.8327	28.0086
			8.40005	11.262
			18.425	31.1993
			23.3153	42.1369
			19.0366	30.7772
			15.9827	32.9693
			17.5809	24.281
			11.0327	36.326
			7.47135	17.4404
			12.8643	24.3719
			12.7759	19.6369
			6.78836	9.19041
			12.9537	18.4795
			11.1979	19.1305
			9.28844	10.5961
			8.1712	23.5478
			23.5564	33.651
			4.93931	16.9508
			8.23726	25.9567
			9.68414	5.9905
			5.43859	19.9389
			19.5223	27.1142
			22.8539	47.4547
			22.8539	25.3024
			5.83352	12.2073
			12.6539	12.6348
			7.68593	19.7553
			14.5642	47.555
			6.69189	39.0699
			10.0075	34.2914
			6.85378	21.5686
			14.453	62.5342
			13.1358	39.1225
			14.3764	12.0456
			11.9466	34.8298
			8.20367	56.655
			11.3688	28.265
			0.371721	17.2234
			14.2592	28.2716
			18.0709	48.3491
			17.2968	16.6545
			15.8078	29.1002
			19.9621	68.0781
			15.0088	19.6238
			15.9603	12.3635
			7.03998	18.3922
			4.16145	22.1754
			16.9675	22.0516
			6.96999	18.1753
			7.68489	33.7826
			16.98	36.7994
			18.7249	51.5748
			4.37254	30.1393
			1.57426	23.022
			13.8517	47.1983
			10.2927	24.8174
			19.5203	19.0385
			18.6344	17.4437
			17.2624	32.9605
			23.003	23.3898
			13.6628	49.5789
			11.685	22.9514
			12.6913	20.3274
			11.2965	29.12
			17.4083	40.8061
			11.5113	15.3804
			20.0228	26.2395
			8.97303	29.8745
			11.4528	29.5869
			11.9528	46.7905
			30.0264	44.4231
			17.275	39.6552
			15.9945	12.1792
			6.30011	20.1126
			2.45432	33.2052
			19.3214	23.9444
			24.9435	23.8078
			27.9974	52.1996
			12.6437	22.6637
			7.54949	12.0237
			16.8035	26.4712
			15.9909	14.6993
			12.0938	6.97493
			18.5724	48.941
			12.748	19.1809
			15.5542	11.7935
			29.3339	45.3684
			14.1025	6.56536
			19.3684	25.2412
			19.8099	39.4579
			19.2059	28.1923
			26.4007	52.7816
			17.6815	12.421
			17.8204	15.3475
			8.6832	14.1301
			16.5515	19.9
			18.3417	13.0343
			4.82055	16.9916
			6.86438	36.9918
			8.96117	26.8392
			7.31985	8.29713
			9.73326	35.1395
			9.9907	49.5472
			11.1791	33.2051
			15.4936	15.268
			4.67031	26.939
			7.88831	37.4829
			6.80505	10.5945
			13.1457	27.1273
			6.87094	50.0261
			8.61601	36.9063
			7.35923	46.3762
			7.30217	16.2846
			6.42849	25.4175
			14.4861	24.7533
			12.227	32.3445
			12.4715	26.4615
			3.0377	45.4588
			3.20687	13.3694
			10.5545	17.9862
			4.03639	19.8523
			13.7505	25.161
			10.3785	6.75169
			12.8889	33.8696
			7.3945	17.4108
			10.0952	15.4083
			2.06061	19.4196
			11.7943	25.6291
			4.74539	31.7965
			7.90055	17.1478
			29.9775	25.7812
			30.5361	45.7054
			22.4608	47.5578
			23.1317	16.4408
			28.3388	36.3473
			28.9048	66.2565
			12.3052	20.7414
			28.4143	37.1644
			28.7282	40.1709
			15.9851	53.2107
			21.604	14.6981
			7.87119	11.5826
			24.2696	11.947
			17.5553	50.4548
			24.228	43.1473
			25.0014	24.4659
			28.1711	46.8755
			23.3052	34.5038
			1.03668	47.2073
			24.4793	61.105
			31.6295	23.7717
			26.4446	27.6206
			31.1574	36.7324
			6.79176	33.4406
			26.6526	27.1438
			10.7598	14.4391
			5.07692	11.7649
			5.99911	18.1309
			12.9487	20.1975
			25.5546	58.7485
			12.7971	19.8538
			13.6439	39.8854
			12.5989	28.7122
			11.1609	22.9733
			20.5022	61.1105
			6.78461	9.27261
			16.788	50.2497
			15.3122	20.6646
			9.7907	22.1754
			12.7136	26.3711
			18.6403	25.064
			15.7448	31.106
			9.88803	31.8294
			13.5499	20.1235
			12.1178	11.3551
			19.9451	36.2421
			18.2677	59.9447
			12.8635	28.4755
			4.50747	16.9998
			9.09594	24.6941
			12.4081	32.1696
			9.70941	25.2284
			12.6558	41.3432
			8.12743	17.4893
			13.8109	19.4856
			12.9182	38.4649
			24.9388	49.4803
			15.8836	21.9715
			15.7661	31.408
			4.32096	18.0273
			12.3319	11.8209
			12.4679	14.3199
			11.4189	42.3844
			7.72664	31.5269
			9.73757	23.2884
			1.69108	21.2349
			12.4365	27.2369
			9.39215	21.452
			17.1143	23.8407
			17.3472	15.7832
			15.9748	16.1339
			12.6083	53.8491
			NaN	NaN
			18.3417	25.5161
			16.5329	49.6184
			9.76262	19.4528
			21.0642	33.3617
			11.2502	27.0813
			18.3291	24.8717
			14.5162	18.9398
			8.86932	14.3956
			10.6031	13.1636
			18.1403	19.6172
			11.4646	20.1318
			NaN	NaN
			26.7862	39.1423
			9.50703	20.5773
			9.28413	42.0161
			11.403	36.4526
			NaN	NaN
			8.41463	29.337
			10.8796	13.043
			7.03783	33.0986
			18.5975	20.7962
			19.7733	19.359
			11.206	30.2346
			22.0411	23.0478
			5.46598	5.70351
			12.2544	32.7631
			17.1146	13.7774
			23.1684	33.4735
			11.7126	26.062
			8.63253	15.3311
			23.4091	31.0402
			13.436	46.7971
			18.9355	33.171
			24.0222	25.3715
			11.9292	12.5389
			22.1613	34.9203
			10.7821	21.3796
			17.8809	27.8705
			23.4681	22.7623
			16.6908	31.7636
			15.5708	10.2371
			23.6969	11.2702
			8.27288	21.9238
			8.40152	36.3934
			15.8056	14.2925
			7.50744	20.0468
			7.19777	24.6283
			12.0126	18.7507
			15.8904	20.0742
			18.924	40.5628
			11.6704	18.7096
			23.5797	14.9858
			20.084	44.285
			4.25417	33.6445
			10.341	22.5979
			16.514	23.6583
			14.6946	15.0379
			11.3918	38.8989
			17.37	32.8268
			5.44618	24.4809
			30.1208	74.148
			10.955	30.473
			11.0217	21.1758
			17.1449	32.9145
			10.6331	28.0069
			16.3853	15.1584
			9.16549	24.6612
			5.05109	13.3938
			NaN	NaN
			21.596	55.1951
			NaN	NaN
			11.8695	16.4211
			15.5513	35.1066
			3.2738	23.0869
			12.5277	6.66401
			20.3558	29.0591
			8.21501	36.8633
			13.0011	15.7975
			12.7694	24.9153
			8.54827	13.3171
			13.7634	12.8022
			18.7756	29.2098
			19.8451	46.3466
			21.1554	29.018
			29.2347	26.0011
			11.0048	33.4077
			8.5744	19.5426
			4.35702	22.2214
			15.2568	15.0022
			16.1879	30.358
			11.1076	27.3575
			18.7341	10.6536
			NaN	NaN
			11.7427	19.729
			27.1096	35.8015
			13.1577	42.7856
			10.3462	34.7702
			26.5435	42.5899
			14.2767	36.3536
			14.1264	25.2777
			15.5289	35.3017
			3.38674	13.054
			21.8113	32.658
			6.98767	15.9118
			18.877	19.2029
			17.8201	22.6328
			17.4378	51.1747
			11.1963	32.441
			24.0137	37.559
			13.5331	17.1423
			22.6433	36.0986
			17.3685	17.1204
			13.8683	19.1618
			16.8477	19.433
			21.48	30.2182
			13.7339	20.4195
			14.8539	23.535
			0.26581	22.1293
			17.8555	45.2254
			16.0522	13.8185
			6.46325	21.7019
			5.15825	16.1202
			3.45479	22.9404
			15.2618	26.0313
			14.2545	29.6592
			11.7353	27.1712
			25.7731	41.0691
			14.8821	25.7858
			17.6041	66.3419
			22.5601	42.5225
			21.8587	41.5952
			15.9388	29.725
			20.824	28.5412
			16.4253	27.0287
			20.6021	54.2021
			18.576	32.6054
			8.52701	16.3093
			19.597	15.3064
			10.1683	7.37846
			21.2898	32.7008
			10.9111	12.6737
			NaN	NaN
			18.7102	31.9938
			18.6348	42.8119
			7.62581	11.3023
			19.4778	18.2274
			21.1181	27.4315
			10.6329	45.3602
			12.5813	41.7202
			20.7417	33.3009
			20.4115	18.7096
			19.3169	12.8567
			21.4915	20.4195
			17.9565	9.06436
			15.9071	37.1891
			21.0104	23.6254
			21.0811	42.1789
			15.0458	18.7491
			22.1395	24.5757
			20.6021	41.5887
			18.6868	37.1644
			15.9758	39.4662
			18.6043	24.1433
			NaN	NaN
			19.4929	53.8404
			31.951	15.838
			27.5134	46.9241
			30.0171	33.2104
			24.4081	21.3292
			35.0715	25.8593
			37.7233	27.226
			2.58697	30.6915
			7.80193	31.9034
			5.94521	9.44524
			17.4706	20.3537
			9.34631	27.2852
			17.469	36.2947
			11.0757	28.4344
			14.1238	15.8051
			9.60591	28.2633
			9.93175	17.2378
			20.1821	32.4279
			10.1174	22.1359
			8.8403	28.905
			25.5783	46.9089
			23.3649	43.7654
			18.283	47.4676
			26.0396	51.2186
			17.4324	24.8421
			15.151	26.1491
			12.6644	14.1194
			11.5373	18.7359
			26.954	35.0452
			17.7587	18.0849
			12.1832	30.8758
			17.7579	21.7347
			12.7847	13.5363
			25.2435	36.9343
			25.2858	41.2072
			22.6768	21.6936
			25.0802	51.5715
			19.609	9.59486
			4.72348	12.9992
			7.26707	20.4918
			25.7885	23.8501
			24.1807	45.1026
			8.57375	20.0139
			9.01805	9.97812
			20.1323	17.3944
			8.60549	49.8583
			25.8819	18.8192
			4.17249	8.63445
			2.18735	6.27217
			33.8651	40.469
			25.7904	21.6471
			2.93403	11.3462
			19.8548	29.6503
			10.2211	23.5652
			9.00171	30.5716
			9.09757	14.3824
			4.1414	17.7716
			10.0589	28.3439
			9.71501	21.1922
			23.699	18.0389
			19.1045	79.3631
			6.40486	32.129
			14.4635	52.4527
			14.2983	20.0139
			14.1379	49.888
			9.31375	25.8659
			16.6717	87.3829
			20.1233	26.7903
			23.6345	80.8888
			8.75241	31.8689
			11.4446	9.70209
			4.22915	18.6373
			18.1163	27.6337
			9.50682	22.5568
			5.32117	19.4002
			21.1611	20.3338
			4.56582	78.3517
			13.3404	41.2171
			18.4997	16.523
			16.7474	33.2745
			13.1131	48.8128
			12.0652	39.7802
			21.3885	55.8131
			26.7626	32.8091
			14.9556	30.562
			24.8951	30.9547
			15.8295	30.3234
			22.1578	64.6453
			14.9729	30.0801
			6.12706	13.7116
			19.3456	26.0669
			18.8	37.9536
			19.1371	24.653
			21.3209	49.5329
			21.8953	22.4033
			19.8335	55.4187
			21.574	17.9862
			34.9582	45.6945
			17.8619	26.3546
			17.4868	18.3838
			18.4952	28.2535
			19.9348	17.8416
			18.2339	41.5243
			16.7852	21.2169
			11.5372	28.122
			20.0257	19.6879
			21.1669	30.1325
			13.6718	24.8256
			19.9421	43.6887
			18.03	27.3837
			26.0978	49.7577
			18.6931	38.9996
			9.74313	12.7297
			6.82329	120.577
			22.9766	65.2437
			18.3862	20.8535
			18.4513	9.33838
			17.3916	57.6875
			7.78416	22.5831
			8.81171	32.3144
			4.52675	23.1651
			11.4309	20.8948
			16.7511	29.2564
			19.5436	17.6443
			19.9488	23.7898
			22.3883	56.05
			4.88373	18.0301
			11.1768	29.792
			14.9781	23.4162
			4.7196	16.6512
			15.9014	44.6006
			13.3482	44.736
			4.15058	16.5559
			16.0853	36.5117
			NaN	NaN
			17.1298	24.9352
			21.8237	23.3569
			NaN	NaN
			13.8333	17.1971
			14.2434	19.4221
			24.3356	22.9185
			NaN	NaN
			20.4388	20.6908
			19.3315	12.6265
			11.6406	32.0377
			20.3859	19.8386
			14.763	33.32
			13.2855	35.6936
			18.2884	26.671
			4.09508	21.0024
			11.3463	30.9416
			14.0084	55.7261
			NaN	NaN
			22.1332	38.0769
			22.756	29.7085
			16.1307	24.5008
			19.4427	24.3077
			15.2486	42.4412
			29.5589	36.2849
			3.54798	6.86331
			5.1783	13.054
			13.0956	26.667
			7.94687	30.5626
			6.1058	23.6583
			13.7801	20.214
			8.31915	28.7276
			21.7788	36.3588
			13.4348	32.6975
			16.7787	27.9932
			20.7896	28.607
			16.6651	21.5813
			23.5537	38.0851
			24.0244	6.89418
			3.06607	30.2855
			28.5361	23.4282
			20.9377	32.4344
			12.3658	22.8034
			16.1666	13.2403
			22.6148	29.5557
			NaN	NaN
			11.5563	37.3097
			30.1652	72.219
			15.0944	23.5323
			9.37891	29.8154
			12.6603	30.0389
			12.4227	13.557
			20.7657	60.7455
			13.1711	19.9986
			28.8677	42.4913
			0.814081	14.8049
			17.7578	13.067
			1.1658	17.5259
			19.0968	39.1964
			4.22243	18.2164
			29.0666	23.0418
			28.2875	15.5859
			14.1517	33.5587
			19.1002	44.0363
			12.804	20.0381
			21.2418	29.1002
			19.4058	16.3093
			10.5087	17.8766
			16.0269	40.7184
			18.7802	19.1919
			13.9181	39.7604
			13.3376	35.1093
			NaN	NaN
			22.1527	31.7571
			25.4451	9.67815
			25.8833	33.73
			23.5496	27.226
			17.5693	48.0291
			24.7024	23.4693
			23.6767	25.8629
			5.22207	33.3681
			10.515	25.8824
			31.3869	10.1166
			24.9304	53.9916
			26.8849	74.6544
			18.0315	44.8067
			6.83411	41.1102
			26.6837	20.8798
			22.809	39.0551
			20.8447	19.9263
			22.4196	21.9978
			7.72897	21.9147
			24.1205	20.4589
			27.2042	59.3184
			6.2124	12.6857
			15.4629	19.0385
			12.9266	40.8828
			18.0402	50.561
			20.5549	21.1867
			29.4906	22.6993
			21.8051	37.37
			7.94294	15.7832
			17.4642	46.6152
			22.0212	28.7495
			30.4025	48.599
			30.0564	38.2808
			23.9149	15.6078
			27.7708	30.843
			5.66167	18.8789
			29.3136	58.2498
			3.255	14.3543
			32.5197	31.2507
			30.1868	36.1961
			25.0426	21.7786
			19.6307	16.9779
			29.2361	28.4508
			23.4248	10.0179
			5.85607	6.05022
			28.1162	13.5965
			19.7638	29.3172
			32.8553	26.5026
			26.199	39.1538
			27.0442	56.3722
			15.5781	31.4265
			14.3208	44.1797
			12.8049	11.7798
			11.8643	20.5525
			3.29825	46.118
			27.5741	22.2773
			27.4297	26.9547
			21.7159	14.8296
			13.1212	22.9444
			27.2809	46.83
			19.3879	33.3222
			26.732	34.9071
			24.7914	23.6583
			14.61	20.4621
			21.7867	19.0494
			4.1887	114.375
			21.705	38.5109
			26.3332	33.171
			26.682	63.0012
			16.8383	29.4141
			16.834	33.4653
			11.3594	13.8858
			19.2828	30.5717
			10.9849	18.8432
			6.45674	35.9944
			12.2501	19.1072
			19.8071	23.3723
			15.5861	29.6592
			32.8449	40.3211
			5.79328	10.5057
			11.4206	19.3195
			6.69551	7.86072
			5.65783	13.7064
			15.1922	27.8047
			8.57841	19.9263
			14.1906	52.6846
			5.35101	12.342
			3.99392	8.1793
			15.2656	12.1772
			16.4374	17.5341
			14.4986	34.7756
			6.06656	9.60143
			15.5122	33.8763
			15.1441	50.6114
			3.17099	41.6215
			0.229974	22.2788
			9.79294	29.3194
			17.4649	33.2367
			14.4761	32.4147
			7.95247	27.3575
			5.16937	10.846
			10.4607	28.3193
			10.7926	34.0818
			12.0891	40.0745
			11.7993	20.8141
			15.5995	33.753
			8.83094	18.6897
			30.4162	27.774
			6.49382	16.8244
			12.1487	16.6929
			5.61518	22.0416
			21.5554	19.2138
			5.20814	11.3256
			22.0134	73.2164
			10.2681	12.4061
			17.2538	27.5877
			11.8329	33.0679
			11.6903	13.4705
			13.0001	18.7555
			36.7679	40.9705
			37.5668	77.9265
			18.7197	36.3177
			26.9743	48.8226
			38.065	54.2766
			22.8135	32.9063
			NaN	NaN
			35.6468	21.2086
			11.1879	35.282
			25.4792	18.5139
			27.0171	17.789
			4.42433	25.549
			11.397	12.9006
			10.9393	25.0229
			23.0246	24.99
			25.2891	53.4787
			14.8414	31.3033
			3.57277	27.3027
			NaN	NaN
			12.0357	12.0127
			4.89744	24.8804
			8.1897	26.4916
			10.6317	30.5689
			9.74874	20.1811
			NaN	NaN
			15.6647	27.6123
			25.4785	30.3826
			31.119	38.7099
			13.6694	11.117
			20.0757	25.0065
			9.87138	32.441
			NaN	NaN
			NaN	NaN
			NaN	NaN
			9.27891	4.89114
			6.74929	10.0947
			NaN	NaN
			28.8474	21.8071
			NaN	NaN
			27.9471	38.677
			14.5488	13.8185
			32.2803	71.6556
			13.4072	18.1068
			27.148	43.0552
			18.4817	30.2642
			27.8281	13.5253
			26.6774	22.9103
			15.1104	18.126
			NaN	NaN
			28.925	41.1744
			22.0772	39.9775
			23.2275	62.1462
			10.3102	9.59047
			NaN	NaN
			19.502	19.7947
			25.7228	37.4083
			10.7265	8.63691
			20.0232	31.9774
			12.7891	23.8721
			21.14	39.3483
			13.8402	35.7533
			12.6493	15.7174
			21.5016	19.6522
			5.42807	10.6597
			18.33	17.6492
			14.8517	14.2871
			17.7066	22.08
			18.524	21.0525
			19.9061	25.8943
			26.5164	32.5775
			34.3388	28.1713
			25.7158	28.5412
			28.7172	40.1813
			23.3018	42.1871
			18.0827	29.6832
			28.8066	35.3806
			22.6237	56.655
			26.3761	25.1983
			30.5386	24.602
			9.76599	24.6303
			26.0644	19.2029
			27.274	37.0755
			34.9635	12.8238
			22.5039	26.1902
			23.5983	19.3295
			11.2172	39.5105
			6.67067	10.7693
			8.06188	28.4316
			14.2123	32.8615
			16.9598	19.2752
			23.1542	21.4799
			2.774	17.7495
			10.1339	23.0366
			19.6213	44.1929
			4.44878	34.7997
			17.363	37.1891
			10.1167	32.6449
			11.6931	27.5453
			23.1299	31.3559
			30.6197	17.6245
			16.3836	19.7947
			6.0763	18.7425
			9.17119	38.4406
			4.06615	13.7049
			12.7623	13.6952
			22.0238	20.4589
			21.2336	21.8909
			28.8381	15.3475
			5.14695	20.2629
			21.4527	23.6664
			19.234	81.0641
			32.5022	20.0578
			6.19213	5.70496
			31.1976	20.7264
			18.5337	52.6632
			31.6652	32.1762
			29.6069	78.9159
			14.1705	43.6339
			31.6152	30.843
			18.7158	33.6905
			28.6283	52.2292
			23.3059	26.8396
			24.5013	12.3087
			21.7674	22.5042
			21.3818	90.0216
			14.4874	32.6953
			14.8463	25.6723
			21.3157	46.9221
			14.7411	14.6545
			13.7013	17.493
			16.5008	13.5308
			26.1863	62.2383
			18.5805	16.2326
			11.978	16.5175
			21.1645	24.2337
			21.2266	44.3244
			22.2657	39.5895
			28.5254	31.2395
			15.862	17.585
			25.7311	61.8988
			19.9634	49.4457
			17.4556	60.1273
			11.1544	22.5962
			15.7302	34.8545
			9.40539	19.1515
[truncated: 326 more rows]

## Sheet: Fig4h
	Firing Amplitude for Event Lap and relative laps
Subsequent	-1	-2	-3	-2	-1	Event Lap	1	2	3	4	5	end-2	end-1	end
Mean	0.49039	0.480588	0.487838	0.53674	0.600201	3.14214	1.51916	1.43697	1.3961	1.35772	1.33443	1.10331	1.07827	1.05645
SEM	0.0151702	0.014541	0.0145995	0.0143234	0.0155974	0.0338899	0.02529	0.0229109	0.0229364	0.023257	0.02399	0.0221866	0.0223285	0.0211131

## Sheet: Fig4i
-90	-30	-29	-28	-27	-26	-25	-24	-23	-22	-21	-20	-19	-18	-17	-16	-15	-14	-13	-12	-11	-10	-9	-8	-7	-6	-5	-4	-3	-2	-1	0	1	2	3	4	5	6	7	8	9	10	11	12	13	14	15	16	17	18
Subsequent	0.000673235	0.00295567	0.00394089	0.00394089	0.00394089	0.00656814	0.00788177	0.00788177	0.00788177	0.0091954	0.00591133	0.0101806	0.0134647	0.0134647	0.0183908	0.016092	0.0226601	0.0233169	0.0174056	0.0256158	0.0328407	0.0394089	0.0341544	0.0374384	0.0453202	0.044335	0.0528736	0.0512315	0.0535304	0.0512315	0.0551724	0.0285714	0.0269294	0.0157635	0.0174056	0.0170772	0.0131363	0.0128079	0.00952381	0.00952381	0.00755337	0.0045977	0.00558292	0.00426929	0.00492611	0.00492611	0.00328407	0.00328407	0.00197044
Random Lap	0.000563766	0.00197044	0.00164204	0.00164204	0.00229885	0.00394089	0.00229885	0.00197044	0.00295567	0.0045977	0.00361248	0.00525452	0.00558292	0.00821018	0.0101806	0.00755337	0.00722496	0.00853859	0.0111658	0.0131363	0.0144499	0.0147783	0.0170772	0.0243021	0.0183908	0.0344828	0.0325123	0.0374384	0.0466338	0.0384236	0.0512315	0.0528736	0.045977	0.0509031	0.0367816	0.0328407	0.0311987	0.026601	0.0239737	0.0147783	0.0229885	0.0210181	0.0114943	0.0118227	0.0141215	0.00722496	0.0114943	0.00656814	0.00295567
[truncated: 13 more columns]

## Sheet: Fig4j
	Subsequent
	Vel	Width
	28.3183	39.5155
	24.617	43.5465
	33.0598	54.9492
	6.17911	17.3878
	20.5052	40.8808
	21.3532	52.8863
	18.4514	36.2376
	19.6105	41.1641
	13.5846	46.5867
	7.71486	20.4524
	6.31646	13.3434
	14.6881	22.0569
	3.24999	24.7763
	15.6168	28.1335
	5.7499	18.052
	15.5927	49.7893
	6.27851	12.1662
	15.7575	41.8386
	20.4801	18.1638
	4.18715	16.4846
	24.9108	47.3507
	13.8242	29.1907
	32.8922	60.3964
	30.5897	66.1885
	25.1515	36.3736
	20.7572	49.1745
	14.0936	24.2798
	27.0197	36.1564
	9.28024	24.653
	6.01705	19.2248
	17.1827	50.5259
	28.0212	28.8109
	6.58676	44.6664
	5.82291	30.2905
	10.1782	15.9476
	8.49173	17.4601
	6.58257	37.8928
	13.4223	47.0404
	5.88613	26.3788
	10.1695	25.401
	10.0072	25.0821
	16.818	22.787
	9.72334	14.6542
	12.0041	25.3649
	17.8795	19.9509
	10.0676	17.6245
	26.6289	32.4161
	21.7739	12.9663
	19.2283	29.3085
	19.2283	13.8103
	13.1975	22.9185
	23.2988	43.5179
	17.4036	40.8076
	21.9027	34.4106
	23.8258	22.5787
	13.6413	39.125
	19.8699	38.9844
	15.2133	30.3826
	12.3612	21.8992
	12.201	27.6945
	15.6694	45.7581
	16.1281	67.1574
	7.81327	18.2657
	7.91215	18.2657
	14.889	47.246
	19.9539	25.3599
	8.96035	26.5601
	9.67495	21.7594
	12.6426	55.5699
	20.7981	45.8479
	5.29068	22.6308
	14.4779	11.8127
	8.6512	13.6376
	15.587	27.5444
	9.04268	13.1198
	15.1709	23.335
	15.4928	30.1935
	9.7314	46.6196
	17.5531	53.5559
	8.09413	17.5456
	20.6651	14.1638
	14.2186	22.4253
	20.7255	39.8986
	17.3193	16.112
	19.6179	37.2549
	25.9465	32.5966
	25.1902	48.7455
	14.1795	49.5327
	14.4176	30.7129
	13.1764	55.6945
	32.437	23.757
	13.3163	21.817
	19.2232	37.4686
	22.5791	55.6488
	13.8571	40.4176
	11.1427	27.2041
	16.1868	34.3037
	19.2882	30.836
	30.0859	44.3192
	13.7615	11.4592
	29.0961	25.3517
	0.640553	15.0707
	14.4043	62.4504
	22.632	22.124
	15.0402	56.8326
	15.6428	20.4852
	25.6696	52.5807
	24.9983	49.5128
	17.8575	18.354
	19.3032	30.4319
	19.973	14.1391
	7.57415	37.0468
	18.5267	35.2244
	14.4286	40.3876
	7.02765	18.0356
	12.4407	26.1618
	8.80929	17.3451
	16.8902	39.9183
	8.83098	25.3956
	16.8176	43.1168
	18.6684	28.322
	10.4989	18.5863
	2.59581	18.1068
	21.7535	33.942
	19.9173	14.3035
	17.8928	28.9112
	19.426	28.5412
	15.2672	45.4592
	18.7135	24.5954
	18.3626	13.898
	14.165	40.6875
	26.1524	25.623
	13.7151	23.5958
	26.7854	38.7119
	26.6979	30.1931
	25.3441	62.45
	4.43947	25.1216
	30.0227	93.5148
	10.6723	17.7725
	25.2792	48.9117
	26.7708	63.1256
	11.294	40.0909
	4.95018	8.9438
	12.494	8.72678
	28.4277	92.6664
	9.27723	28.5741
	28.216	44.8854
	23.6385	57.3779
	28.7649	33.8944
	31.0554	35.9958
	28.868	33.4865
	5.86297	12.8019
	13.5734	11.8045
	10.3671	13.6788
	33.0697	36.7467
	4.81412	8.83419
	16.8875	37.7612
	12.8645	36.3473
	5.64503	22.4499
	11.1867	38.4961
	16.5352	51.8675
	3.38325	7.06955
	4.72982	11.3332
	22.4855	37.7284
	24.6766	53.523
	10.7495	19.7947
	25.535	42.3478
	30.3239	67.4024
	25.9552	26.1518
	9.70954	11.6839
	13.8151	39.116
	26.5256	24.2906
	21.6543	26.7262
	21.9301	26.6259
	22.5912	35.9506
	17.0397	21.1264
	4.15869	30.764
	5.4818	17.1247
	35.0508	16.3093
	4.56465	12.9554
	20.8383	43.4205
	4.59139	9.04244
	3.63694	10.1385
	6.04853	7.47509
	4.52369	10.6701
	23.9955	70.3793
	16.817	9.40414
	23.588	39.5171
	10.8468	20.6233
	12.1935	40.9376
	23.6206	81.5578
	3.91151	16.0681
	14.1235	14.0931
	25.8495	22.9974
	15.2351	36.4328
	16.4609	37.9059
	18.2493	31.8187
	23.9584	58.0624
	13.5592	24.0562
	14.6587	39.8131
	6.41728	86.9809
	14.8621	41.9042
	23.5541	89.227
	4.01147	47.7399
	21.639	80.8159
	25.491	34.8151
	17.1556	47.3956
	10.678	79.7618
	16.7081	27.226
	26.08	63.7503
	10.1146	16.0331
	12.5511	24.7664
	19.6848	35.6252
	11.9393	26.4697
	10.0274	21.7282
	24.5828	32.6473
	11.9507	15.9147
	16.1449	49.2484
	15.1518	24.301
	20.6195	12.0018
	20.6195	25.3846
	25.3974	40.7469
	21.759	45.3259
	22.2026	31.6999
	19.1562	34.7903
	18.4572	29.3633
	16.2139	33.4981
	26.7383	19.7421
	23.5138	37.2088
	14.674	41.9815
	14.4973	33.7734
	5.01435	26.7459
	12.3446	45.2579
	20.3029	33.9996
	5.03798	26.7574
	7.99267	17.8284
	19.7878	44.9557
	16.9055	50.2842
	6.53272	22.9448
	6.83346	23.7323
	6.93623	27.2753
	24.5834	29.5688
	5.76495	28.607
	4.62399	20.8963
	0.0825354	23.6638
	5.84443	23.5038
	3.88102	16.1778
	9.21772	41.1015
	6.57119	39.0514
	26.3279	29.8455
	18.7057	61.1927
	25.4768	39.6223
	25.8378	40.3587
	6.91514	15.3639
	6.14612	18.7228
	11.909	21.5292
	8.74232	21.156
	15.8319	40.9705
	15.2312	40.1287
	7.28768	9.7768
	6.51176	9.37948
	19.6181	41.0774
	13.5075	10.9057
	8.77859	5.82005
	16.3745	36.5442
	8.75987	22.9185
	32.2346	49.0199
	20.72	10.9414
	22.5568	50.1247
	27.216	46.7511
	31.1344	52.666
	15.0227	34.1377
	25.3063	24.1241
	42.9707	89.5262
	22.5074	29.0147
	13.6493	11.3442
	12.1913	22.2937
	31.5852	44.8966
	13.3132	24.3105
	33.7437	66.9189
	12.1658	19.6303
	12.3991	10.8181
	21.7775	23.7159
	12.3142	17.2546
	NaN	NaN
	16.5904	25.6477
	34.1453	23.538
	40.7272	37.4205
	23.0806	30.9416
	19.9458	32.5002
	21.863	41.2171
	28.9283	29.0098
	40.7767	29.5535
	37.7844	79.2425
	28.1705	49.4707
	21.6837	28.6399
	24.0735	9.33838
	13.3267	46.2659
	30.784	14.3145
	11.4029	35.0025
	16.4119	19.7838
	18.5583	18.1835
	23.0305	51.1309
	20.1638	49.9472
	18.7246	53.4984
	23.5898	21.8498
	26.8796	50.1625
	30.3103	49.186
	8.73788	21.1887
	15.2966	35.0715
	NaN	NaN
	21.8876	46.8103
	16.047	21.0048
	11.8218	30.0209
	16.569	17.6574
	19.7629	37.7941
	18.9425	35.3292
	8.19172	23.392
	18.9802	51.9529
	17.5379	37.1233
	20.7964	61.5604
	19.4567	13.9308
	9.04871	9.89737
	8.89433	21.6142
	17.8053	27.8836
	21.2826	29.1578
	21.4111	50.5653
	10.9331	19.9526
	18.5717	23.5213
	17.6019	23.0434
	13.5303	24.7434
	21.8109	45.2775
	21.8797	41.6539
	22.3385	31.0139
	15.1371	9.89737
	13.2266	17.7033
	18.1763	25.6016
	11.0814	23.2802
	18.4595	28.0307
	19.884	39.9073
	29.6896	13.6349
	23.8193	31.117
	24.8698	60.3665
	14.9495	22.4362
	13.8554	19.5563
	23.5357	32.5692
	36.3449	38.4912
	21.1985	19.5235
	4.46482	17.1094
	5.20564	20.7614
	21.0547	48.3031
	27.0229	69.8576
	30.0334	23.6706
	8.34322	16.1613
	24.3928	54.9291
	13.9333	40.1353
	9.31565	11.3003
	4.25257	7.80938
	4.49579	12.7318
	11.0291	78.6248
	4.99309	47.4691
	28.3222	25.4195
	19.358	20.6414
	13.0423	33.7497
	22.9733	50.2581
	18.2301	38.1768
	4.24472	7.4148
	26.6665	41.3584
	6.75584	18.537
	28.8226	76.6202
	11.8578	16.8748
	4.98343	8.48346
	7.83945	13.2381
	10.436	21.3895
	17.3929	72.2129
	5.75486	8.65882
	3.96205	13.0211
	17.9085	33.8571
	2.05798	15.987
	12.5213	45.5476
	35.4842	29.1591
	3.90392	6.75169
	4.94681	26.9794
	24.8065	35.3083
	27.3719	31.3033
	4.59053	12.061
	33.9051	37.0325
	34.8221	52.8337
	27.0234	59.8511
	7.8959	11.3442
	35.9935	36.5245
	2.8985	11.2455
	6.27446	7.45317
	23.9859	41.4226
	2.06345	8.33878
	25.8512	35.8936
	2.35738	7.78198
	4.4976	5.15145
	4.4694	5.69948
	5.09766	9.19041
	18.9477	73.4115
	26.1619	27.5679
	13.7147	37.1102
	19.8417	22.565
	8.77173	20.8272
	24.5319	26.8774
	14.4355	26.5881
	29.2036	29.7973
	6.16104	12.5937
	19.9448	62.4225
	3.67985	6.66401
	3.84467	12.7005
	32.6902	28.6001
	4.71684	6.28039
	32.4431	27.4607
	18.2839	35.0386
	34.134	26.4237
	27.1327	106.03
	11.5414	29.9025
	22.1445	37.6626
	4.18521	18.5699
	11.5414	55.2017
	25.7149	78.7909
	12.1249	10.1275
	15.9528	63.4825
	17.5154	44.5546
	12.2963	25.1676
	22.1463	69.804
	26.8532	54.904
	5.81127	41.0494
	27.8029	40.9636
	24.7591	23.8474
	20.9011	21.2963
	9.03095	14.4153
	21.4944	29.0935
	11.37	16.9669
	15.9959	8.6369
	19.8587	14.4131
	11.6632	28.9555
	29.4737	18.6594
	16.5363	9.85626
	11.0433	15.941
	17.6947	54.2021
	23.446	41.4406
	23.3851	80.7884
	23.8426	64.2967
	9.63636	26.6889
	10.4996	8.07792
	15.539	25.8713
	22.0571	60.614
	12.4385	20.3734
	25.1724	46.7506
	9.60854	24.51
	28.0401	31.594
	19.127	13.0343
	29.305	22.3842
	29.6939	18.828
	20.5881	37.4522
	26.559	40.7321
	26.8326	29.6099
	23.9504	30.5552
	19.5663	18.1068
	13.2921	36.4904
	26.5864	32.8929
	14.9599	29.6373
	27.2536	37.562
	23.7798	35.5012
	18.0287	28.8438
	15.5759	31.1498
	18.682	54.3402
	3.99098	79.7601
	3.58049	19.4248
	11.5925	54.3796
	21.8289	66.6309
	26.0581	53.8888
	4.15606	26.3776
	7.79486	19.4659
	6.58434	60.9769
	25.1963	19.6722
	23.8126	28.3261
	8.29224	18.0717
	NaN	NaN
	24.1384	21.3237
	16.8048	82.1694
	19.5163	58.9945
	10.3786	33.8746
	5.98997	59.3693
	4.01186	22.9514
	23.1408	71.8093
	7.37048	65.2909
	8.11031	49.4683
	6.8781	30.0669
	1.9826	17.1576
	25.7296	80.4123
	18.2124	34.1112
	25.7258	79.0971
	18.8509	77.4949
	19.7044	31.6781
	4.93819	31.2836
	6.12542	21.0705
	7.73259	30.1459
	3.3666	20.8469
	4.40609	21.2333
	13.0378	25.8252
	6.00765	25.8647
	22.2392	100.374
	6.11973	67.3177
	8.3079	12.1662
	24.1371	27.9412
	22.7965	29.2729
	22.5429	28.8701
	18.7063	48.6857
	23.7476	24.3455
	23.2778	43.9889
	33.9363	76.9655
	11.1277	21.1297
	31.5219	68.1631
	25.3068	10.7934
	NaN	NaN
	7.62581	29.8675
	33.806	56.352
	12.6597	36.4789
	13.8898	25.0448
	6.99988	25.8449
	24.9029	29.2893
	6.14931	18.9891
	16.7026	30.6374
	23.7651	64.775
	9.78009	6.95994
	27.008	78.2056
	NaN	NaN
	29.932	25.1676
	33.3611	49.6441
	34.3456	45.9486
	30.9467	63.8293
	18.0742	50.848
	30.6791	52.5574
	33.806	49.8725
	27.7078	29.8127
	11.4297	15.7503
	30.7686	66.7611
	24.7464	29.0509
	6.93192	21.5923
	12.1994	19.4988
	22.3375	14.9502
	11.9884	31.0929
	23.5117	27.5548
	6.0403	25.1807
	26.8837	34.5257
	7.34836	38.1756
	15.9341	57.7133
	12.3192	19.729
	8.49932	18.9661
	7.49912	9.06217
	22.6049	67.1508
	23.0127	33.3241
	14.0541	17.9972
	28.2479	41.1102
	25.3153	52.855
	23.9088	57.4996
	11.7037	22.1642
	16.0677	24.7599
	12.5768	16.7302
	16.1123	26.4122
	8.9651	32.076
	14.4694	29.4838
	10.3261	40.4803
	8.3944	28.2617
	15.8723	27.2013
	18.3541	12.9006
	15.6974	53.6586
	19.6099	33.046
	0.249768	16.5658
	11.5683	56.9312
	18.7276	54.4071
	18.9418	64.6776
	11.6263	27.3378
	15.992	29.651
	16.8591	20.6036
	15.0442	37.7822
	20.4057	24.9108
	20.7143	27.6909
	19.3384	18.0767
	19.6334	73.2453
	18.3889	58.7051
	18.5778	43.5484
	20.2205	14.4612
	18.9512	36.3079
	19.5391	38.7555
	13.4879	42.4173
	17.9823	58.7529
	21.1478	42.3889
	19.5888	85.8073
	13.7298	44.434
	12.5157	29.2756
	17.7518	40.1485
	20.0574	36.2947
	31.7905	35.8673
	20.1883	32.2897
	31.8405	22.6116
	42.8133	63.4018
	43.5417	27.5548
	13.9556	14.5337
	26.5947	44.03
	35.0159	55.537
	28.1158	35.5137
	44.76	72.4496
	41.653	81.6949
	35.1009	106.398
	32.8952	34.5915
	25.4106	59.9452
	30.4161	29.6526
	7.62271	15.7832
	4.4242	18.5781
	20.7106	39.2935
	33.7714	55.6582
	20.4458	69.2404
	5.854	11.3935
	12.576	15.3557
	28.2795	11.7223
	8.14174	7.32164
	8.49536	13.0869
	15.5513	18.622
	9.79527	12.9554
	28.1009	91.2114
	5.16424	18.1967
	14.8662	19.5514
	1.84555	16.1695
	27.1965	84.2405
	24.2008	33.9996
	4.4377	16.888
	24.2659	69.3008
	15.5513	16.5658
	25.5244	81.9273
	5.53942	14.509
	5.10098	13.3664
	21.1776	44.936
	15.292	46.9221
	18.6474	34.016
	27.588	42.0436
	29.6834	26.5971
	4.74228	6.42287
	7.17604	22.9185
	6.19524	15.3064
	14.9629	32.8323
	4.67561	8.00667
	3.36332	12.0149
	22.7178	41.4637
	6.81285	22.6686
	4.60446	28.2848
	8.15942	41.5032
	5.59065	13.5034
	6.21348	12.5345
	24.1849	41.7531
	31.6241	17.2431
	5.23402	14.7836
	33.9235	73.7858
	27.174	69.7419
	7.13865	21.2415
	5.92408	5.98445
	27.4854	55.3726
	4.71826	23.1223
	19.7083	40.3129
	4.56703	9.32194
	19.2594	36.5972
	5.80299	12.2648
	16.6474	44.8018
	12.9586	35.2688
	14.4473	22.0438
	11.4184	19.433
	10.8904	20.8272
	14.3215	25.0492
	8.51847	11.6949
	5.52428	7.09585
	25.1242	41.0691
	8.35758	14.0076
	9.03578	14.1851
	34.8934	52.2878
	3.08142	7.65045
	30.5482	65.789
	11.9551	13.9308
	27.844	34.4928
	22.4884	35.0584
	7.47342	14.6981
	9.60997	20.2715
	15.9488	14.1391
	5.4696	11.3222
	32.5234	37.0522
	1.92977	8.03955
	23.7323	87.6882
	13.6327	21.9386
	22.7832	21.336
	17.6752	17.1067
	16.74	55.1556
	20.4169	68.4924
	16.6959	43.3117
	15.4238	14.5468
	25.6405	53.6545
	20.7718	43.1114
	10.0979	42.3515
	20.8862	56.673
	23.6347	70.222
	19.9866	30.0472
	4.073	23.1289
	20.7511	26.8511
	22.8802	75.8574
	14.6033	17.0753
	17.13	15.6023
	20.1362	82.4468
	19.3321	60.0102
	15.5644	55.3988
	13.492	21.8663
	14.5381	49.1712
	16.6712	57.5867
	19.5769	45.6983
	20.3239	22.616
	13.7624	32.9556
	17.3393	23.5298
	18.9399	27.831
	20.7299	30.2601
	15.3064	35.9067
	22.4026	40.1221
	19.6508	85.5933
	15.2701	40.9108
	16.0057	27.489
	24.2965	42.8311
	22.7736	31.0205
	12.8133	22.1622
	20.4746	34.7159
	23.5857	28.2005
	18.1848	16.8929
	12.6352	33.1722
	15.1183	31.928
	15.082	38.4633
	19.2318	29.2318
	27.4179	33.2
	8.3016	30.5896
	19.0952	54.0179
	14.4419	17.9753
	10.2631	8.9986
	21.4843	16.6929
	17.5756	47.8625
	23.0008	29.1413
	18.3766	28.2672
	10.9932	49.4076
	3.5049	28.5753
	18.1463	20.8667
	17.1098	34.3174
	24.9452	37.7744
	7.8209	49.5212
	8.81645	30.3004
	7.67118	35.6371
	25.9342	77.8751
	25.3342	93.895
	12.3809	17.447
	8.02376	54.4269
	4.48552	53.899
	19.2338	25.5356
	23.7776	30.5306
	6.78827	29.8729
	13.2427	32.6514
	10.1163	19.1963
	18.6849	35.2228
	17.3924	47.6257
	11.3262	43.8723
	5.45451	21.6197
	7.46777	13.2924
	23.3622	94.0475
	27.6112	86.3285
	2.95296	64.3075
	28.7844	90.0281
	10.1187	29.3896
	13.0403	21.6197
	12.4164	28.5347
	11.7577	27.0221
	8.58798	22.2526
	15.827	54.0372
	9.74477	36.7814
	28.5487	109.331
	3.79171	16.546
	9.65279	26.3723
	3.64772	18.0958
	16.4898	16.0243
	10.5129	32.9868
	13.8493	20.4441
	24.16	95.2805
	3.68338	16.2172
	38.6465	50.0984
	24.4392	22.1458
	20.1453	66.3502
	26.919	46.5357
	40.278	68.7053
	33.2624	86.181
	13.985	15.3228
	38.2624	75.5994
	26.919	19.8605
	33.9562	50.4599
	11.3014	23.9575
	14.37	34.3546
	14.9375	20.825
	17.532	26.9695
	34.8456	96.8753
	10.7279	19.729
	43.1907	59.8491
	40.8626	53.4962
	33.1823	73.9334
	23.2531	18.0767
	26.6627	36.0136
	32.0307	86.6929
	13.9183	23.8326
	20.5365	25.0229
	NaN	NaN
	24.0992	22.9596
	29.4031	51.5883
	35.056	36.5656
	43.3571	76.5216
	34.5522	48.5016
	30.3773	52.5119
	34.4921	50.1378
	23.992	46.1411
	38.9969	30.6062
	25.1961	44.7268
	22.984	54.4931
	8.6086	12.929
	19.0097	24.7763
	5.72092	56.9749
	18.6043	43.327
	18.3433	31.7176
	6.41599	42.6191
	6.42935	10.0837
	14.5014	13.9484
	17.937	37.3946
	15.0259	41.878
	19.8786	37.5508
	15.4713	18.0602
	18.5688	24.9637
	21.3348	45.5605
	12.9203	38.7345
	23.4089	45.0368
	14.1275	47.4831
	15.1511	33.5524
	15.5898	36.8406
	14.9845	38.2002
	19.856	53.3442
	14.8221	37.1036
	17.29	30.4155
	6.50844	41.2283
	17.0282	34.894
	18.948	22.3184
	16.9242	38.8989
	1.60544	14.2509
	21.0061	13.7445
	6.85994	22.2082
	21.1965	27.9757
	20.7483	80.0925
	19.2725	18.7031
	22.9627	21.3073
	23.8146	46.139
	19.8625	42.3844
	16.8945	28.436
	20.895	51.9261
	17.7717	60.5543
	21.5224	51.6451
	23.6603	45.776
	16.8505	45.153
	16.4861	40.497
	21.5468	22.3936
	21.9995	64.4791
	2.50818	17.8218
	19.2685	35.6026
	13.5812	26.952
	22.3761	37.092
	17.7057	23.4249
	22.8803	58.2969
	20.0829	35.4793
	23.6277	23.5149
	19.7883	71.3991
	23.7825	23.6898
	19.8318	82.1838
	21.9672	81.2882
	28.765	50.105
	25.5872	24.4771
	24.5692	54.6044
	25.3324	37.2795
	14.4872	8.92188
	20.4637	33.942
	33.2234	58.3649
	29.1141	22.5831
	33.0289	46.4109
	43.2267	74.7723
	32.4441	77.8027
	38.3361	47.9121
	33.3291	73.0941
	32.1537	19.9482
	30.7285	56.8337
	29.3021	26.2286
	28.6107	28.1795
	19.4046	17.6821
	18.5011	28.681
	20.4969	42.3296
	37.1316	63.1901
	45.0601	45.1447
	25.6626	20.5576
	35.3887	35.9232
	2.01373	26.1146
	24.7823	49.8677
	14.887	35.0447
	12.0386	34.5742
	3.31231	13.5472
	11.7538	49.6495
	5.80191	14.8625
	5.70182	18.1835
	20.2334	38.7645
	3.11368	10.1538
	9.6552	19.444
	23.8596	58.6471
	10.3155	38.8804
	4.21001	13.3631
	26.1132	47.5546
	5.61178	15.3064
	20.0014	64.0594
	6.30667	20.0907
	4.19893	12.7844
	3.22658	14.5797
	20.2954	62.4948
	20.1667	30.6917
	22.5846	75.4825
	29.1021	25.4803
	8.92055	13.6788
	0.965099	9.09725
	4.9422	14.8428
	2.93532	6.69689
	5.78332	38.5701
	16.9142	30.2511
	15.0336	32.5199
	14.7327	32.0431
	21.2867	82.6183
	17.4321	33.9009
	26.166	34.4562
	4.54779	51.4149
	9.52437	13.1066
	5.44403	41.557
	10.1522	26.0159
	6.18183	11.2894
	4.05282	19.3541
	18.9286	41.8451
	5.13958	35.6502
	9.46339	19.9986
	20.8761	58.7529
	6.54048	19.9509
	6.32077	29.2844
	7.08276	8.64786
	27.544	54.0903
	4.75241	25.1413
	25.2259	33.73
	15.8593	37.564
	15.4451	24.9057
	15.3547	16.1449
	5.96375	14.6257
	19.9115	32.6251
	22.5327	31.5795
	17.1555	23.0303
	8.50208	19.1503
	22.4193	23.7405
	7.56229	10.3988
	5.1231	21.4059
	9.00701	22.3726
	14.041	21.327
	9.41492	9.92367
	6.31262	56.6443
	11.1999	27.9111
	9.94141	22.7979
	10.5031	15.2768
	2.70013	21.3648
	23.3747	60.0216
	21.0015	51.1309
	20.4376	35.4858
	19.4869	41.832
	9.10736	42.0819
	26.5607	22.9678
	24.9419	71.3185
	12.8582	28.5215
	16.3334	21.3204
	12.9454	48.2517
	17.8031	69.9835
	28.0662	49.0038
	3.57799	19.5448
	22.9028	50.4966
	13.5017	26.6234
	23.731	36.5016
	24.0976	66.2272
	16.912	57.1976
	7.76808	38.5701
	15.5792	16.9258
	15.2581	73.5973
	2.72247	24.8092
	10.348	28.5936
	10.9449	60.7467
	19.4343	61.5281
	0.752458	77.1493
	23.2227	49.0433
	6.95542	15.7963
	25.4517	52.7655
	23.761	27.3082
	7.53495	10.9003
	14.9604	64.3846
	25.9666	93.6242
	23.3145	25.4339
	17.9392	16.5395
	16.6694	24.5691
	25.3403	60.5283
	35.8835	41.6491
	27.6752	30.8978
	26.8618	31.0731
	18.8216	35.0452
	36.9848	68.2276
	38.4008	40.4271
	24.1764	13.7445
	25.195	23.335
	33.3153	17.3204
	22.0019	34.9729
	32.5723	61.7648
	19.56	38.9647
	13.6483	31.4759
	30.7655	36.0233
	30.3631	46.9729
	26.0284	28.4097
	24.5988	19.8291
	32.0768	41.1808
	31.9864	25.8579
	31.9864	23.1178
	37.6537	39.035
	37.5361	67.729
	34.3499	25.8141
	28.0849	59.4775
	5.20124	21.728
	5.19909	24.2091
	11.9695	48.5661
	7.815	77.453
	28.0886	87.2702
	10.5889	33.5458
	12.4296	37.8294
	16.1416	31.3888
	17.9081	65.5351
	23.1215	29.5474
	4.40738	15.6516
	7.46587	40.656
	20.6313	74.1081
	21.9345	68.686
	10.7331	30.6588
	19.7579	85.8193
	18.2956	20.8206
	13.0149	28.778
	13.2321	17.0853
	9.3144	31.8228
	11.7635	35.1176
	17.5931	41.4339
	3.88266	20.0512
	26.2407	87.0174
	10.8605	27.9823
	17.6817	49.0462
	17.2573	96.7766
	9.71795	18.2986
	NaN	NaN
	24.4834	69.342
	22.7918	89.3388
	28.8933	88.3195
	7.69024	47.9265
	17.4083	17.4601
	22.6077	30.7163
	26.7233	65.9863
	21.579	68.3854
	26.8516	62.4668
	12.0142	22.3759
	27.3431	106.927
	0.278186	12.3854
	26.8516	77.6318
	26.1937	71.462
	16.1761	36.5972
	22.7316	37.4672
	35.2661	46.1658
	28.7673	42.9434
	17.8386	38.3579
	28.7591	19.7372
	30.2104	52.509
	36.9485	54.7408
	10.5241	35.2506
	2.17208	46.4966
	13.0949	36.4328
	NaN	NaN
	30.2249	69.8113
	5.29551	14.2268
	29.1308	43.1024
	28.6795	18.8329
	20.0656	22.6061
	20.7437	37.0905
	17.5425	49.3553
	25.0111	49.0684
	35.218	41.1629
	30.0983	41.7477
	21.5326	52.5012
	17.5454	48.1222
	27.0156	40.0827
	7.45668	38.8003
	29.0026	32.1171
	12.8589	20.1345
	19.2947	12.3416
	38.0938	80.3412
	30.2869	37.0329
	18.5133	17.5697
	33.0454	74.9828
	37.6361	49.732
	8.5114	20.0331
	9.62782	19.2193
	3.78171	22.1951
	22.0748	28.6317
	12.2281	27.055
	16.2095	31.0293
	15.3483	24.3519
	8.00465	15.2324
	15.6219	36.6827
	7.53159	16.888
	17.0341	59.8511
	15.461	39.834
	12.6254	28.6333
	20.0003	59.2539
	20.7531	54.1794
	15.2236	27.8836
	15.8494	31.1915
	14.9649	24.0693
	13.2741	49.2499
	15.9812	32.9063
	22.4589	67.2621
	4.14476	9.92367
	17.0564	27.7981
	17.65	45.8304
	20.4518	26.1672
	21.4706	77.4423
	18.8	38.3268
	18.3092	28.9687
	17.0576	40.497
	18.6153	49.876
	NaN	NaN
	12.8172	29.896
	17.6739	23.896
	16.0518	43.3511
	20.0442	34.238
	2.26488	21.6361
	5.51587	17.1806
	10.9609	35.356
	11.0891	35.7489
	19.587	63.3731
	11.7999	23.4528
	14.7108	48.5937
	10.4248	18.7507
	16.2455	28.2535
	6.14211	27.1799
	18.8583	24.556
	6.0127	20.0381
	19.1857	25.1479
	18.8523	12.9882
	2.86288	12.0018
	24.4395	17.793
	9.42622	33.5064
	13.7458	44.0022
	20.972	38.9301
	13.5243	25.0065
	15.2543	51.6965
	19.2104	40.8584
	21.5951	52.4181
	10.4729	92.893
	11.484	30.7706
	8.76026	14.5797
	23.8126	40.8435
	20.545	52.775
	19.7132	50.5588
	20.5065	29.7508
	16.6726	46.8125
	18.0221	47.7112
	20.8148	60.0413
	24.483	79.1826
	18.9963	60.0413
	8.69239	19.2489
	11.3005	23.461
	14.9482	25.9239
	13.9367	15.2571
	21.0024	60.2232
	12.8393	10.566
	21.3483	70.1951
	15.883	33.6905
	20.7996	34.0766
	20.0241	61.4421
	17.4156	18.3562
	8.872	12.2402
	21.2939	20.2982
	22.2676	49.7565
	7.96351	27.898
	17.375	63.0077
	16.8621	26.7262
	34.3291	54.4717
	22.5932	24.2749
	20.7107	27.9185
	34.3571	34.3777
	33.1078	49.6841
	22.8308	24.431
	38.5536	46.6867
	39.3387	30.1983
	31.294	54.0951
	26.9666	23.2555
	16.3107	47.4594
	25.7339	15.0762
	26.7325	40.4127
	11.6325	17.0738
	18.5578	36.4246
	7.71693	60.1009
	1.67448	15.0927
	8.59907	41.2575
	23.8937	21.5457
	38.583	61.0097
	20.7902	28.3522
	28.8861	37.5919
	9.55636	11.5349
	31.2295	34.5646
	6.26855	6.23655
	23.004	41.5068
	7.64164	28.533
	0.283965	9.02271
	3.41723	19.4166
	4.78769	24.9407
	24.1567	55.7364
	6.57787	27.4759
	18.7245	53.133
	19.6675	47.8147
	8.34766	13.6541
	23.5786	35.7423
	10.1474	28.8372
	22.9321	71.3263
	13.913	19.4659
	24.7917	36.0777
	14.3765	30.9679
	26.3751	32.4607
	31.4807	37.7727
	12.2546	27.1668
	10.6672	18.2559
	7.00346	35.4858
	13.9874	23.0062
	28.3399	23.2692
	11.9351	37.6955
	14.1501	20.8535
	20.4352	52.4528
	14.4141	17.4338
	32.4858	26.6341
	2.77469	14.6241
	7.55078	15.6188
	9.72567	41.8254
	5.42885	7.31068
	26.4107	25.5227
	16.4223	45.8041
	5.90463	29.6329
	9.8822	36.8866
	24.0943	60.3443
	4.00806	16.158
	8.51864	24.7007
	7.15586	21.4454
	5.28357	13.4749
	26.4601	64.4672
	4.23942	11.2291
	20.9127	24.3258
	17.9041	26.7459
	16.2201	34.2979
	24.3945	13.2316
	11.4566	18.1901
	10.9295	12.4868
	16.2063	57.0496
	18.869	35.3083
	13.6364	32.2055
	16.1543	49.2895
	6.20572	9.63431
	5.9788	25.2597
	7.52456	14.5337
	15.0305	43.2656
	6.3723	10.9331
	21.8531	50.2097
	12.9729	42.2858
	8.38237	12.4183
	7.56812	23.2035
	24.7293	69.0443
	19.4146	13.9089
	20.6479	40.9787
	17.3229	30.1919
	24.781	76.1993
	16.2063	52.6435
	24.691	36.6511
	22.2758	82.3581
	11.0563	8.48346
	15.108	38.603
	12.9367	28.9621
	17.7967	33.9297
	21.3053	81.0757
	6.08079	18.6685
	14.5088	23.1815
	21.3041	67.5843
	19.98	43.3643
	2.57908	52.1054
	7.61163	15.8161
	10.0422	19.4988
	11.8416	40.9787
	18.6376	47.8164
	11.7068	34.1903
	8.30415	26.7096
	9.13582	12.4095
	23.373	114.638
	19.8259	61.8963
	21.2064	55.3212
	20.9641	43.4037
	18.5142	22.006
	34.9265	50.0273
	22.9902	44.8111
	34.5578	19.2489
	20.2535	11.5743
	24.4673	30.695
	24.8818	39.6618
	21.4433	52.9065
	11.5376	12.9882
	20.1628	19.3125
	25.0066	35.4727
	25.0996	34.5388
	35.9016	58.5144
	33.8464	23.4183
	26.9861	54.0556
	19.8199	35.5648
	29.1794	35.5265
	29.1794	39.6236
	37.0997	50.2492
	18.0477	39.2524
	37.614	36.3402
	19.5265	57.3127
	8.41001	20.8679
	15.5942	36.5972
	12.5013	34.8742
	27.4701	60.3019
	27.6202	45.766
	9.80553	55.9414
	3.00152	28.3111
	24.2152	80.9677
	29.6988	28.3988
	10.0437	30.0012
	26.2692	73.3808
	NaN	NaN
	15.744	46.5472
	11.535	22.3266
	10.5943	14.2377
	18.8458	26.7788
	18.4438	47.8213
	17.7167	50.9862
	NaN	NaN
	29.4368	24.1762
	26.3843	36.7073
	7.7648	38.3137
	27.2269	76.9167
	26.5702	84.3396
	24.6321	36.9823
	17.9007	58.036
	7.61603	21.3467
	24.0824	29.0143
	29.9797	53.5863
	14.607	17.7122
	29.7879	50.4514
	29.5575	26.0203
	9.55214	7.56935
	17.2917	27.6288
	24.8262	53.5391
	14.2444	22.0526
	28.7882	56.6899
	28.8136	46.3499
	20.6278	42.1937
	27.4404	19.1453
	35.5671	42.5554
	28.0545	68.3213
	19.7648	15.3491
	28.6095	37.6231
	35.8344	34.1377
	39.5476	47.1144
	23.0302	28.8701
	11.4145	32.3095
	12.4038	20.5921
	16.7888	50.5534
	12.8246	34.0719
	10.052	16.8157
	37.8705	66.3063
	37.892	55.4014
	19.6403	11.8209
	26.0269	49.0474
	12.7558	19.6522
	21.7653	56.3098
	31.1724	21.7841
	18.082	24.916
	NaN	NaN
	30.2644	23.4857
	37.3523	74.2951
	NaN	NaN
	40.8703	45.1099
	35.6261	50.9558
	35.2577	34.8082
	10.9009	24.9818
	5.98592	44.0394
	29.1952	21.3204
	16.5735	19.0295
	11.1727	17.2431
	9.61074	24.3077
	20.7199	8.9986
	12.0086	29.6674
	16.1959	48.0795
	24.6663	89.6633
	12.6331	50.0047
	24.186	56.218
	20.8857	42.8077
	13.4464	28.4886
	13.0965	68.7686
	18.9564	38.5504
	22.0367	36.1713
	13.5956	38.1397
	19.4407	49.6315
	13.4464	33.6379
	23.014	28.0891
	23.7743	65.8613
	18.3303	37.3894
	24.9607	46.9089
	24.4496	23.6419
	11.2118	42.7856
	12.8225	31.0402
	14.7679	29.8894
	16.3351	56.267
	17.3882	47.7202
	18.7647	34.1586
	22.3736	37.6988
	8.07801	27.0068
	10.9872	29.5552
	23.3484	37.0707
	23.796	45.0523
	8.05649	15.6297
	12.2578	27.9559
	12.9395	41.6215
	13.4916	39.8607
	18.2687	27.3
	19.1755	23.6419
	11.0553	20.5576
	18.4774	32.2569
	9.52876	10.9003
	20.9589	29.2318
	21.1154	46.6703
	17.8348	59.2855
	18.5568	41.5097
	21.1075	40.7452
	20.8513	41.2927
	15.2054	41.8254
	22.2892	20.4544
	22.7391	69.3336
	9.37555	24.0233
	17.7683	48.3771
	14.6921	10.3413
	21.1427	41.7202
	21.0705	29.5322
	21.8895	83.4005
	21.995	44.9059
	16.0972	41.49
	18.8176	36.7452
	21.4937	52.7549
	22.8343	43.2454
	10.8724	23.9707
	14.9463	38.1756
	19.7955	26.4697
	17.6723	29.3468
	22.9464	52.7646
	12.2755	21.5923
	19.0046	18.0602
	16.3791	19.9674
	21.6567	57.4064
	15.8259	13.9681
	10.8788	30.9284
	19.7072	40.9442
	22.7721	14.8357
	15.9038	39.0962
	5.90265	8.25328
	15.6581	32.441
	16.9754	21.7413
	26.9783	23.5233
	28.0035	33.1227
	4.89304	38.8529
	25.7253	57.5494
	28.5612	79.3236
	15.8353	75.4185
	14.8801	20.8689
	4.88847	7.58072
	15.285	25.2399
	13.44	15.9147
	8.06904	18.8609
	29.876	34.6243
	7.99003	19.581
	32.876	63.2576
	8.51424	7.35452
	27.5645	36.4789
	11.5688	65.1302
	19.899	18.9508
	11.2609	26.3217
	4.15252	5.65765
	20.944	12.7349
	16.483	29.7579
	4.97252	11.88
	8.10509	30.6522
	6.07471	11.4148
	22.2283	28.1676
	7.77291	27.7652
	3.80749	45.8262
	4.97321	15.9709
	28.3127	53.1531
	8.67479	28.5412
	24.3872	27.9494
	29.1974	43.0749
	13.4083	22.9678
	21.4881	27.7163
	26.2697	15.5399
	8.29259	44.0136
	4.5669	35.2902
	15.3324	42.4041
	7.43655	20.9346
	13.6161	40.7951
	3.57989	30.2773
	11.1772	29.4488
	12.9431	27.7808
	4.42373	13.746
	9.2423	45.4095
	17.4023	21.3566
	14.8065	28.7056
	7.73492	34.575
	2.88267	13.4815
	14.1955	25.7972
	6.8279	29.5009
	10.7719	20.0775
	7.48864	26.8446
	11.2997	18.836
	13.5753	55.4116
	19.9623	18.4247
	23.2876	33.942
	20.3907	40.6965
	30.5777	7.48879
	27.1082	57.4195
	22.4019	27.2275
	19.2789	16.6929
	21.9868	33.822
	27.2777	28.5149
	11.8766	26.4548
	17.9039	43.0831
	15.3108	20.664
	21.8467	26.7985
	22.3347	38.4304
	23.9124	39.7539
	23.3936	16.0462
	18.8301	18.0191
	27.7836	52.992
	9.3918	17.4548
	12.3621	34.2462
	18.4193	42.8842
	12.763	48.3474
	23.3383	45.7383
	18.1615	25.7353
	17.1356	58.4964
	15.0944	46.8719
	15.4533	18.8541
	13.8161	14.2871
	10.1067	13.2513
	18.7723	30.2292
	25.2521	70.2598
	9.55912	30.2346
	13.7949	20.1908
	15.1489	39.3429
	21.589	50.1445
	13.3434	27.5416
	11.4309	42.7933
	22.6057	62.7315
	13.2929	26.5535
	20.8105	87.761
	16.066	39.31
	22.0085	58.0196
	21.9017	54.5309
	25.2341	67.21
	22.6471	48.1255
	13.0695	22.9444
	0.0819317	29.6483
	12.825	37.3316
	23.7005	52.1667
	8.87217	26.1672
	19.17	49.1054
	10.34	16.7565
	9.26843	27.1602
	13.8556	42.779
	13.8271	14.8186
	27.2887	40.6088
	11.4305	15.4872
	15.021	32.3665
	20.0608	57.0891
	21.922	11.4866
	12.6707	28.9159
	14.1023	23.0926
	13.009	2.6238
	22.928	21.4224
	36.7376	41.661
	15.2399	22.8856
	15.1096	23.5453
	16.9953	16.4627
	13.1078	15.8654
	9.30176	8.93284
	11.3177	26.3601
	13.972	35.2162
	19.0024	28.881
	16.3462	10.8619
	18.4567	63.3738
	2.59271	20.3976
	0.247784	38.6127
	19.3056	24.2886
	18.9508	14.4898
	0.814081	25.0869
	18.7815	17.789
	5.70885	34.1323
	24.251	32.6777
	22.4795	36.834
	16.5401	27.2469
	8.63529	54.8511
	10.6556	4.52872
	18.5023	19.5426
	19.6023	12.2868
	3.57428	10.7128
	22.0703	16.3882
	22.1738	31.5335
	18.9459	36.7616
	20.7599	13.3061
	NaN	NaN
	8.25744	6.34817
	2.9101	20.1153
	22.1338	28.4097
	19.5294	55.2521
	16.2265	15.838
	32.779	37.222
	27.3831	24.0825
	18.297	16.3093
	10.4207	26.8329
	26.9476	75.5225
	20.1127	52.2982
	26.5179	48.9805
	11.0982	53.0986
	10.375	9.34934
	7.40709	15.0947
	29.4501	31.2638
	31.4787	27.9231
	22.6655	25.2421
	25.4163	72.2409
	8.72809	20.9558
	17.1195	47.9151
	8.18267	16.6973
	16.655	22.5239
	4.09435	13.8115
	20.5425	22.1129
	4.47983	12.8896
	15.4569	38.5504
	2.77098	9.07533
	17.3286	44.3639
	8.79653	24.715
	11.9981	10.3577
	24.4044	43.5879
	5.13574	7.46413
	13.3019	25.8515
	14.7851	26.3579
	5.40832	13.0277
	23.1049	22.217
	3.51654	10.6047
	12.0267	29.0871
	17.826	14.4898
	7.98439	22.5012
	5.93413	18.0688
	35.4226	67.5799
	22.5614	27.9625
	17.873	26.9958
	31.5944	59.279
	17.7656	22.9952
	19.0929	29.4537
	18.6083	21.9238
	16.5948	14.4898
	5.77517	10.4584
	12.9245	21.7742
	27.6362	14.1227
	16.0609	22.5371
	15.2977	15.3996
	24.6746	16.6874
	31.1944	44.331
	27.3632	20.9675
	24.0743	17.4163
	26.8988	36.4219
	18.1391	83.4733
	14.2452	34.5388
	13.214	15.6105
	5.91084	39.2804
	27.5326	31.5335
	10.363	38.6264
	25.1629	35.7094
	11.5141	44.3621
	10.7025	36.7509
	27.6689	67.6835
	11.8499	14.0733
	11.5031	17.2409
	14.441	26.6505
	14.4604	66.3679
	13.537	13.9418
	12.9853	34.575
	7.80542	11.3322
	18.9344	45.1876
	12.611	30.9257
	24.4514	51.7885
	20.2318	34.5191
	27.1333	81.16
	8.39669	38.9946
	12.3687	25.5326
	18.8421	31.8075
	31.3202	73.9918
	7.32831	8.82323
	12.5334	23.0202
	25.0897	75.5422
	20.9094	39.635
	18.5437	31.4573
	26.4484	72.8903
	25.0094	93.2851
	9.5408	10.7105
	17.13	17.8712
	14.5226	36.7041
	17.7985	77.0035
	10.259	16.8695
	29.6873	50.8514
	22.2359	55.126
	15.2833	40.7403
	24.2893	28.5544
	24.993	23.5432
	30.0716	45.1793
	10.1808	18.4085
	13.548	44.4362
	24.6628	40.9391
	16.9337	22.7102
	23.9053	25.378
	20.0428	18.0931
	7.44142	27.1273
	20.1012	56.7142
	13.7655	36.2684
	11.6064	17.8069
	22.0026	35.7341
	22.7794	36.3948
	11.9265	35.1619
	25.0206	46.6754
	2.10791	24.5979
	8.34046	14.3281
	18.6305	25.7068
	10.3974	17.0128
	16.4534	35.0584
	19.1963	18.0301
	15.5324	45.7778
	16.3709	26.1162
	11.0023	40.9861
	15.8148	47.3346
	9.07813	13.339
	14.9235	17.1919
	9.50932	15.8489
	10.3951	33.9338
	4.41515	26.6932
	5.20387	27.232
	13.1641	47.7782
	15.3443	29.3386
	11.0796	19.9016
	4.55741	17.5953
	17.6353	73.8411
	4.85406	26.542
	13.7144	66.24
	17.7843	18.9809
	7.86049	34.8298
	9.52506	43.9627
	15.7379	37.1102
	6.79452	20.8305
	11.8978	21.9016
	20.0158	40.6663
	12.8438	20.5181
	21.5598	73.931
	6.75696	52.396
	13.1953	25.0558
	15.5222	26.445
	7.9526	10.6756
	16.2963	43.2393
	4.66776	12.7132
	17.7142	19.0302
	8.60226	21.8185
	14.2033	22.0307
	16.3504	40.554
	13.0296	79.3037
	12.0153	28.9769
	8.27719	25.5505
	7.49795	16.7433
	20.9822	29.1112
	6.70375	15.6911
	16.7217	12.519
	12.1207	35.8278
	20.687	31.1257
	8.90326	20.9882
	28.6992	16.2216
	16.2702	13.2969
	35.7942	104.538
	37.6077	74.661
	35.0606	38.4057
	13.0868	25.0162
	16.5451	30.0648
	9.55688	43.826
	36.1926	32.9227
	10.3055	58.1347
	19.2478	15.9739
	18.7539	21.9868
	10.1342	10.7523
	11.5884	50.072
	14.9591	47.6652
	36.7042	32.224
	15.6872	17.7626
	25.3935	48.6791
	15.7846	33.057
	27.0686	34.4092
	13.8639	17.1478
	29.7598	31.0335
	29.4228	47.9677
	19.4267	22.7195
	35.4835	42.7461
	22.2317	76.5813
	36.607	40.3019
	39.6905	48.7744
	23.5212	21.5594
	22.8589	56.8194
	14.8089	33.9139
	36.2372	52.7202
	28.4676	57.4705
	6.12236	11.2126
	17.4655	32.774
	28.087	45.2451
	19.8669	41.1756
	23.4543	78.039
	13.9876	63.8429
	6.59547	47.8542
	28.2495	31.3033
	7.72207	24.4998
	16.9126	32.0135
	15.1691	54.6602
	22.7461	56.4051
	12.8619	29.8455
	24.3499	29.451
	13.4702	22.9514
	24.1669	24.1285
	8.76186	29.7359
	12.1713	20.9894
	19.1781	41.5426
	10.8424	3.43468
	20.0002	28.7517
	21.7683	42.7921
	21.3152	19.2619
	NaN	NaN
	18.4586	30.4593
	19.1732	36.3366
	12.3962	10.06
	25.2165	38.0309
	18.5586	23.7816
	23.1922	37.0839
	18.8349	16.671
	13.4522	12.7491
	NaN	NaN
	12.7846	22.6861
	15.2895	28.2289
	18.2459	44.7256
	17.2972	24.4393
	25.7939	24.5626
	23.1432	61.7582
	11.0493	22.3834
	20.9922	28.8701
	18.3628	30.5799
	13.9826	26.3311
	19.3175	22.8774
	11.9939	21.4428
	19.8063	21.1758
	22.5379	9.06436
	34.1154	29.429
	21.245	17.3176
	18.2115	17.2011
	27.0739	26.4944
	17.6565	27.1356
	25.4542	17.6985
	4.28716	11.1469
	31.3947	76.532
	23.3986	55.0767
	9.38534	35.8804
	13.6907	19.8276
	26.2263	47.3166
	7.95601	24.0795
	22.0848	51.1243
	17.6562	42.2068
	25.077	88.4296
	11.0559	52.6895
	3.29364	13.2732
	9.89156	25.4631
	9.38818	20.625
	22.6491	35.0299
	13.2107	30.6851
	16.481	45.1465
	9.78578	24.4836
	6.19692	9.14109
	27.7875	24.29
	5.93714	15.0269
	29.9494	56.8523
	11.8771	16.8683
	27.634	24.9847
	5.91575	16.4438
	25.6806	64.0337
	32.9491	43.4805
	6.44277	10.6536
	21.9615	23.8153
	26.3911	30.0757
	7.92229	14.6929
	13.1896	26.0642
	3.99711	9.33016
	20.9692	17.3067
	10.4229	8.77939
	13.3032	28.4316
	7.92229	17.2521
	33.9259	92.3425
	10.4664	21.932
	25.2841	31.7816
	13.5353	30.455
	21.0268	27.9412
	15.0859	47.7359
	32.3591	49.9077
	5.1187	19.159
	9.79876	26.6889
	16.0394	17.0588
	19.4968	24.9791
	28.0239	28.7933
	31.1464	50.4864
	37.0327	63.3103
	24.6485	36.3916
	16.4535	37.6363
	36.3578	35.3258
	4.17547	5.58987
	33.0875	30.9252
	34.1569	36.2553
	36.4435	23.7076
	34.2401	22.3595
	9.27865	21.8531
	11.9032	30.5799
	43.9576	48.3425
	28.2609	20.6694
	22.2317	45.7646
	10.491	22.7212
	13.2726	25.7332
	28.2783	69.5775
	4.40786	24.9123
	8.15175	60.6681
	14.6404	17.4273
	28.7864	85.3738
	23.5363	99.092
	24.6652	73.0301
	17.1585	69.2816
	21.3838	35.2491
	20.6017	39.3067
	28.4129	57.3455
	16.1357	44.1863
	21.3603	87.373
	3.56458	62.7073
	10.9729	32.224
	26.2324	45.449
	26.9555	55.0899
	5.2968	54.1268
	8.46676	24.9502
	21.7176	53.6135
	22.025	54.4914
	29.2303	78.541
	18.7774	17.8135
	0.225446	20.5092
	12.0887	65.4158
	25.8584	60.9559
	18.9295	55.833
	16.7918	14.3035
	27.531	114.946
	6.96012	45.8801
	25.7847	51.7031
	12.9999	21.886
	25.9626	20.401
	24.8038	38.2019
	24.3822	40.6285
	10.6542	40.135
	21.3246	49.2731
	16.3366	15.8838
	18.5224	21.2991
[truncated: 1,047 more rows]
