# Supplementary material for: Formation of an expanding memory representation in the hippocampus
Source: Nat Neurosci. 2025 Jun 4;28(7):1510–8. doi: 10.1038/s41593-025-01986-3 (PMC12229897; doi:10.1038/s41593-025-01986-3)
Supplement: Supplementary file 6 — Statistical source data. [file 41593_2025_1986_MOESM6_ESM.xlsx]

## Sheet: Fig5a
	Proportion of Population with #PFs
Day	Data	Cascade	3-pool
0	0.42453	0.42308	0.21119
1	0.13301	0.13806	0.23509
2	0.082039	0.081192	0.19394
3	0.07049	0.065247	0.13616
4	0.070888	0.063223	0.090119
5	0.058941	0.068033	0.060104
6	0.068299	0.077822	0.041426
7	0.091796	0.083344	0.031971

## Sheet: Fig5b
	Probability of Reappearance after day skip
Day before skip	Data	Cascade	3-pool
1	0.3028	0.2796	0.1826
2	0.4193	0.4159	0.1745
3	0.505	0.5255	0.1643
4	0.5104	0.5786	0.16
5	0.6182	0.5913	0.1498

## Sheet: Fig5d
	PF Stability with Cascade Model
Onset/Day	1	2	3	4	5	6	7
1	779.731	302.942	167.752	106.821	74.717	55.259	42.365
2	0	440.598	177.964	99.969	65.438	46.48	34.495
3	0	0	407.214	176.956	104.883	70.844	50.94
4	0	0	0	354.688	165.847	102.063	69.896
5	0	0	0	0	353.18	174.6	109.863
6	0	0	0	0	0	341.962	175.672
7	0	0	0	0	0	0	322.858

## Sheet: Fig5e
	Sust/Total #PFs with Cascade Model
Day	mean Total	2 std. Total	mean Sustained	2 std. Sustained
1	779.731	40.8865	167.752	22.7381
2	743.54	36.7271	267.721	25.5117
3	752.93	34.3208	372.604	26.1808
4	738.434	33.3233	413.736	26.6841
5	764.065	31.4727	456.964	25.9227
6	791.208	31.7818	496.554	25.6911
7	806.089	31.3668	529.211	26.1775
