# Supplementary material for: Formation of an expanding memory representation in the hippocampus
Source: Nat Neurosci. 2025 Jun 4;28(7):1510–8. doi: 10.1038/s41593-025-01986-3 (PMC12229897; doi:10.1038/s41593-025-01986-3)
Supplement: Supplementary file 7 — Statistical source data. [file 41593_2025_1986_MOESM7_ESM.xlsx]

## Sheet: ExtFig2b
								Day 7 CDI distribution PFs (Columns are log scale -2,0)
Animal	1	2	3	4	5	6	7	8	9	10	11	12	13	14	15	16	17	18	19	20	21	22	23	24	25	26	27	28	29	30	31	32	33	34	35	36	37	38	39	40	41	42	43	44	45	46	47	48	49
1	0.0126582	0.0126582	0.0126582	0.0126582	0.0126582	0.0126582	0.0126582	0.0126582	0.0126582	0.0126582	0.0126582	0.0126582	0.0126582	0.0253165	0.0506329	0.0506329	0.0759494	0.0886076	0.101266	0.101266	0.126582	0.126582	0.126582	0.151899	0.151899	0.164557	0.189873	0.227848	0.240506	0.291139	0.35443	0.417722	0.556962	0.582278	0.64557	0.708861	0.78481	0.810127	0.860759	0.936709	0.962025	0.974684	1	1	1	1	1	1	1
2	0.029703	0.029703	0.029703	0.029703	0.029703	0.029703	0.029703	0.029703	0.039604	0.039604	0.039604	0.039604	0.049505	0.049505	0.0594059	0.0594059	0.0594059	0.0693069	0.0792079	0.0891089	0.0990099	0.118812	0.138614	0.168317	0.217822	0.257426	0.287129	0.306931	0.346535	0.356436	0.405941	0.465347	0.524752	0.60396	0.643564	0.683168	0.752475	0.811881	0.851485	0.90099	0.950495	0.970297	0.980198	0.990099	0.990099	1	1	1	1
3	0.00892857	0.00892857	0.00892857	0.00892857	0.0178571	0.0178571	0.0178571	0.0178571	0.0178571	0.0178571	0.0267857	0.0267857	0.0267857	0.0446429	0.0625	0.0625	0.0714286	0.0803571	0.0803571	0.0803571	0.0982143	0.107143	0.125	0.142857	0.151786	0.169643	0.1875	0.232143	0.25	0.276786	0.303571	0.348214	0.375	0.473214	0.482143	0.517857	0.5625	0.616071	0.6875	0.714286	0.758929	0.8125	0.866071	0.901786	0.964286	0.982143	1	1	1
4	0.0375	0.0375	0.0375	0.0375	0.0375	0.0375	0.0375	0.0375	0.0375	0.0375	0.0375	0.05	0.05	0.0625	0.075	0.075	0.075	0.075	0.075	0.0875	0.0875	0.1	0.1	0.1125	0.125	0.125	0.15	0.1625	0.25	0.2875	0.3625	0.4125	0.5	0.55	0.625	0.65	0.7125	0.8	0.875	0.875	0.9375	0.95	0.9875	1	1	1	1	1	1
5	0.0107527	0.0215054	0.0215054	0.0215054	0.0215054	0.0215054	0.0322581	0.0430108	0.0430108	0.0430108	0.0430108	0.0537634	0.0645161	0.0645161	0.0752688	0.0860215	0.0967742	0.11828	0.11828	0.129032	0.129032	0.16129	0.172043	0.193548	0.215054	0.215054	0.268817	0.322581	0.354839	0.397849	0.408602	0.473118	0.526882	0.55914	0.623656	0.688172	0.763441	0.849462	0.892473	0.946237	0.967742	0.978495	0.989247	0.989247	0.989247	1	1	1	1
6	0.0145985	0.0145985	0.0145985	0.0145985	0.0218978	0.0364964	0.0364964	0.0364964	0.0437956	0.0437956	0.0510949	0.0583942	0.0583942	0.0729927	0.080292	0.0875912	0.10219	0.109489	0.124088	0.131387	0.153285	0.182482	0.20438	0.240876	0.270073	0.306569	0.343066	0.357664	0.437956	0.474453	0.532847	0.576642	0.715328	0.759124	0.79562	0.839416	0.905109	0.941606	0.963504	0.978102	0.992701	0.992701	1	1	1	1	1	1	1
7	0	0	0	0	0	0	0.00740741	0.00740741	0.00740741	0.00740741	0.00740741	0.0222222	0.0296296	0.0296296	0.037037	0.037037	0.0518519	0.0592593	0.0740741	0.0962963	0.103704	0.125926	0.140741	0.192593	0.222222	0.237037	0.259259	0.325926	0.348148	0.407407	0.474074	0.511111	0.525926	0.577778	0.659259	0.733333	0.777778	0.822222	0.874074	0.918519	0.940741	0.977778	1	1	1	1	1	1	1
8	0.092437	0.092437	0.109244	0.117647	0.12605	0.12605	0.134454	0.159664	0.176471	0.184874	0.210084	0.210084	0.226891	0.268908	0.310924	0.336134	0.336134	0.352941	0.386555	0.411765	0.470588	0.521008	0.596639	0.663866	0.697479	0.714286	0.722689	0.739496	0.764706	0.798319	0.831933	0.857143	0.87395	0.89916	0.932773	0.94958	0.97479	0.983193	0.991597	1	1	1	1	1	1	1	1	1	1
9	0.010101	0.010101	0.010101	0.010101	0.010101	0.010101	0.010101	0.010101	0.010101	0.020202	0.030303	0.030303	0.030303	0.040404	0.0505051	0.0505051	0.0707071	0.0808081	0.0808081	0.10101	0.131313	0.161616	0.161616	0.161616	0.242424	0.292929	0.323232	0.353535	0.383838	0.414141	0.464646	0.484848	0.565657	0.626263	0.656566	0.737374	0.79798	0.848485	0.878788	0.919192	0.959596	0.989899	1	1	1	1	1	1	1
10	0	0	0	0	0	0	0	0	0.00884956	0.0176991	0.0176991	0.0265487	0.0353982	0.0442478	0.0442478	0.0442478	0.0442478	0.0530973	0.0619469	0.0707965	0.0707965	0.079646	0.079646	0.106195	0.141593	0.159292	0.168142	0.19469	0.20354	0.230088	0.265487	0.318584	0.353982	0.40708	0.495575	0.575221	0.681416	0.734513	0.787611	0.823009	0.893805	0.920354	0.973451	1	1	1	1	1	1
Mean	0.0216679	0.0227432	0.0244238	0.0252642	0.0277273	0.0291871	0.0318435	0.0354398	0.0397254	0.0424608	0.0476147	0.0530363	0.0584081	0.0702662	0.0845814	0.0889076	0.0983689	0.108715	0.118158	0.129852	0.147002	0.168451	0.184526	0.213427	0.243535	0.264179	0.289971	0.322331	0.358007	0.393412	0.440403	0.486523	0.551844	0.6038	0.655973	0.708298	0.77128	0.821756	0.866279	0.901204	0.936353	0.956671	0.979647	0.988113	0.994363	0.998214	1	1	1
SEM	0.00869792	0.00861405	0.0101517	0.0109362	0.0115529	0.0115633	0.0121266	0.0145446	0.0159227	0.0163799	0.0185781	0.0180648	0.0193833	0.0225801	0.0255496	0.0279915	0.0270186	0.0278796	0.0304893	0.0319103	0.0367634	0.0404073	0.0471383	0.0516019	0.0526999	0.0535048	0.0524429	0.0511423	0.0509574	0.0510428	0.0503919	0.0476401	0.0478233	0.0439252	0.0414114	0.0387719	0.0358701	0.0320645	0.0267782	0.0261035	0.021838	0.0175943	0.01298	0.00968776	0.00360775	0.00178571	0	0	0
[truncated: 1 more columns]

## Sheet: Ext 2c
	Day 7 CDI vs Classifier accuracy
CDI	Classifier Acc
0.152567	0.599993
0.15362	0.700197
0.327156	0.637912
0.287092	0.558153
0.499184	0.667708
0.154484	0.687204
0.16638	NaN
0.237905	0.676569
0.198131	0.591657
0.184735	0.538613
0.150482	0.597591
0.122285	0.534898
0.276814	0.644182
0.129958	0.717007
0.0634259	0.542467
0.105485	NaN
0.190051	0.625562
0.363219	0.666796
0.196521	0.707715
0.0831635	0.586796
0.206215	0.624197
0.20058	0.677584
0.0996681	0.68792
0.283876	0.699547
0.312247	0.641285
0.188327	0.631708
0.347678	0.709394
0.223714	0.615022
0.404384	0.650139
0.0610056	0.598445
0.171779	0.63646
0.036412	0.509423
0.0445787	0.638226
0.0812894	0.703102
0.369296	0.666343
0.153422	0.56665
0.405442	0.717015
0.23019	0.640796
0.501374	0.64581
0.359557	0.778044
0.0310976	0.56527
0.462946	0.758504
0.141488	0.572015
0.0491567	0.574175
0.388881	0.746423
0.345097	0.669022
0.262008	0.699044
0.281589	0.721847
0.0533319	0.595044
0.368463	0.783365
0.387329	0.754657
0.15631	0.573234
0.234878	0.585409
0.122198	0.61754
0.223333	0.751423
0.11009	0.593781
0.263767	0.730942
0.192478	0.598336
0.25142	0.659175
0.185481	0.668445
0.17138	0.665292
0.222102	0.643467
0.18088	0.579825
0.299877	0.656591
0.283238	0.649365
0.268668	0.559416
0.00613199	0.494146
0.194988	0.574934
0.190011	0.534139
0.200591	0.55154
0.169586	0.677073
0.150703	0.639036
0.257512	0.674642
0.0433958	0.524234
0.0353863	0.501109
0.266455	0.760759
0.176834	0.643285
0.327742	0.695015
0.1201	0.708861
0.17631	0.641254
0.0196315	0.511614
0.179218	NaN
0.640168	0.724434
0.199262	0.580852
0.0942143	0.576947
0.170917	0.608508
0.339211	0.656566
0.0563773	0.556423
0.362523	0.687968
0.132685	NaN
0.0469096	0.527688
0.272543	0.57937
0.436002	0.666884
0.0362352	0.546476
0.286426	0.632894
0.555768	0.692492
0.206902	NaN
0.0634529	0.603116
0.310231	0.756296
0.402812	0.764608
0.108922	0.56782
0.159026	0.598534
0.194649	0.58528
0.119937	0.54345
0.19594	0.679852
0.407464	0.687249
0.296249	0.639175
0.303824	0.607619
0.0834481	0.514397
0.218788	0.543677
0.278097	0.67509
0.254293	0.592741
0.135462	0.564365
0.093485	0.586672
0.266678	0.638503
0.269197	0.611984
0.230053	0.603222
0.0748554	NaN
0.100136	0.551989
0.281295	0.699328
0.183473	0.59564
0.0944024	0.538349
0.106421	NaN
0.181433	0.593921
0.126489	0.626683
0.264057	0.590556
0.145497	0.656439
0.193206	0.601767
0.157671	0.597841
0.00263461	NaN
0.379157	0.714582
0.500204	0.623275
0.162175	NaN
0.191661	0.718995
0.367014	0.702524
0.117935	0.535831
0.240268	0.627466
0.0306243	NaN
0.0895505	0.551397
0.215918	0.59891
0.154572	0.556386
0.41903	0.633444
0.163848	0.54119
0.105411	0.613101
0.0994651	0.603635
0.37423	0.602196
0.080838	NaN
0.172019	0.608571
0.0688947	0.517556
0.267528	0.659746
0.328525	0.611169
0.0812342	0.555296
0.214743	0.552466
0.290795	0.726862
0.351328	0.705651
0.0993767	0.650476
0.0711876	0.559132
0.000203749	0.530206
0.233303	0.630439
0.221975	0.663021
0.302786	0.689508
0.129622	0.626984
0.0540207	0.559815
0.211988	0.669587
0.0886261	0.59637
0.186344	0.536466
0.343901	0.739349
0.393451	0.616153
0.295199	0.579328
0.360259	0.588243
0.448033	0.700386
0.00512797	NaN
0.0786802	0.523725
0.314967	0.597481
0.233673	0.659455
0.221345	0.737397
0.103383	0.705614
0.425111	0.675915
0.203813	0.552011
0.282457	NaN
0.465259	0.663825
0.344911	0.607639
0.511551	0.633474
0.0442537	0.526247
0.14414	0.558649
0.128842	0.637722
0.747512	0.685546
0.0338281	0.594464
0.376607	0.641278
0.26892	0.64733
0.401146	0.629557
0.171248	NaN
0.186445	0.688887
0.17769	0.674
0.389834	0.699
0.23735	0.65499
0.208918	0.70233
0.33166	0.729474
0.40746	0.677495
0.246109	NaN
0.591369	0.697237
0.41699	0.778485
0.533496	0.783474
0.202948	0.58499
0.550066	0.672969
0.640137	0.806876
0.590866	0.699134
0.074157	0.648546
0.284036	0.696124
0.316244	0.75132
0.15269	0.570876
0.604184	0.784186
0.57093	0.677216
0.573791	0.71832
0.298015	0.603794
0.336975	0.666443
0.0355118	0.555567
0.150197	0.591763
0.580722	0.790072
0.384872	0.637928
0.415197	0.653289
0.167675	0.654186
0.315502	0.729918
0.166106	0.658969
0.122391	0.545062
0.214604	0.586443
0.125799	0.544423
0.20694	0.628124
0.109125	0.540196
0.0853592	0.536155
0.208015	0.620186
0.201405	0.615041
0.129147	0.723701
0.353341	0.596557
0.114961	0.631175
0.483905	0.817165
0.336651	0.585701
0.346072	0.766268
0.0849091	0.575113
0.251514	0.611093
0.517308	0.854979
0.0353014	0.557866
0.180708	0.62534
0.125035	0.565639
0.445913	0.75432
0.544858	0.749876
0.31257	0.599216
0.0247775	0.531206
0.0994546	0.589258
0.013746	0.495588
0.480847	0.644144
0.312422	0.618031
0.273682	0.693062
0.406188	0.695299
0.4573	0.68766
0.488589	0.702629
0.602801	0.708454
0.216345	0.672804
0.43601	0.654505
0.353168	0.620845
0.663476	0.675825
0.43582	0.745351
0.25076	0.587031
0.212363	0.723165
0.188079	0.643505
0.179214	0.669866
0.502027	0.681093
0.179207	0.673722
0.139206	0.566938
0.558639	0.790763
0.0600519	0.569619
0.118729	0.571897
0.221961	0.686835
0.689181	0.71533
0.25357	0.636216
0.209667	0.703072
0.464559	0.698165
0.210306	0.615309
0.103697	0.687474
0.20992	0.570186
0.00633022	0.505237
0.0658496	0.596876
0.288234	0.659371
0.279658	0.660907
0.345515	0.696515
0.117869	0.696237
0.0325452	0.597412
0.0485546	0.604577
0.0628291	0.606866
0.0899296	0.562856
0.0727551	0.7
0.304775	0.63132
0.197576	0.601692
0.136188	0.557103
0.340471	0.671359
0.328607	0.696641
0.168808	0.750487
0.2429	0.716256
0.00148341	0.514923
0.138823	0.601692
0.199908	0.560974
0.105138	0.534538
0.40565	0.718795
0.33611	0.766769
0.127029	0.516974
0.18499	0.572692
0.108158	0.571256
0.298279	0.626282
0.139004	0.575462
0.450841	0.615795
0.183338	0.733923
0.13479	0.588821
0.193255	0.554846
0.145884	0.708897
0.132652	0.541487
0.0265411	0.496513
0.249401	0.700872
0.164691	0.597872
0.482713	0.703436
0.155258	0.628667
0.227921	0.677667
0.0665878	0.51141
0.280633	0.773154
0.295406	0.654051
0.496644	0.63841
0.214733	0.590718
0.126646	0.679744
0.0358618	0.582949
0.21176	0.761359
0.275406	0.780487
0.165842	0.630795
0.20829	0.624692
0.339686	0.818282
0.256417	0.684974
0.326883	0.720282
0.175948	0.605667
0.0919294	0.650949
0.156053	0.630231
0.353634	0.630231
0.243557	0.705795
0.275821	0.691692
0.00801743	0.520641
0.140932	0.646513
0.312614	0.678
0.200898	0.590974
0.0547265	0.526615
0.217715	0.804359
0.0867678	0.595821
0.302068	0.618385
0.239376	0.590231
0.411502	0.694718
0.400854	0.581564
0.161182	0.60959
0.541561	0.608487
0.415178	0.742179
0.295743	0.771974
0.166576	0.600077
0.408688	0.736769
0.315796	0.550205
0.00954072	0.500051
0.128729	0.644846
0.506867	0.770513
0.237399	0.636974
0.119378	0.581641
0.231641	0.655128
0.27058	0.597154
0.189268	0.631513
0.170634	0.591487
0.0321817	0.499128
0.307769	0.797538
0.187539	0.694333
0.280303	0.649436
0.123146	0.569359
0.380261	0.697458
0.301204	0.703275
0.381806	0.663124
0.0816273	0.572954
0.387459	0.69068
0.0492121	0.520405
0.157958	0.591575
0.144103	NaN
0.0710203	0.525797
0.323047	0.595719
0.426975	0.670209
0.292972	0.643013
0.293425	NaN
0.285416	0.691516
0.108589	NaN
0.0544949	0.609536
0.117705	0.648111
0.184931	0.531706
0.122166	0.643699
0.231113	0.588712
0.190592	0.596673
0.171499	0.633752
0.226949	0.54481
0.309018	0.756987
0.148934	0.640261
0.17209	0.644235
0.108289	0.658131
0.0718046	0.565725
0.330602	0.637824
0.205767	0.631935
0.354747	NaN
0.25178	NaN
0.315932	0.665248
0.267047	0.644752
0.25626	NaN
0.00871982	0.542438
0.20253	0.579699
0.133291	NaN
0.15201	0.648092
0.633558	NaN
0.17427	0.551026
0.302699	0.635869
0.238927	0.619784
0.0104073	0.511046
0.0926765	0.527954
0.168764	0.560791
0.361855	0.654882
0.513747	0.782484
0.131388	0.545007
0.265926	0.576706
0.244097	0.657725
0.0421235	0.623595
0.269978	0.629039
0.149688	0.56517
0.126088	NaN
0.114827	NaN
0.169316	0.665386
0.0759438	0.518294
0.177865	0.571405
0.0940835	NaN
0.0370589	NaN
0.107512	NaN
0.231631	NaN
0.438463	0.648908
0.135229	0.544288
0.291823	0.645444
0.189322	0.606366
0.0693509	0.526288
0.018955	0.494608
0.0275493	NaN
0.191988	0.587882
0.334109	0.64534
0.350809	0.696895
0.305242	0.680288
0.0468287	0.535667
0.24488	0.616176
0.184781	0.588542
0.255062	0.612614
0.306996	0.620346
0.389018	0.604484
0.269153	0.69981
0.225816	NaN
0.417068	0.684046
0.271593	0.596497
0.116656	NaN
0.304772	0.58702
0.107266	0.520556
0.0838057	0.549536
0.0163339	0.506438
0.219442	NaN
0.0388385	NaN
0.0303776	0.518026
0.081913	0.658381
0.132459	0.607903
0.0201203	0.494044
0.199992	0.595779
0.299788	0.635389
0.184769	0.692779
0.0588684	0.531265
0.195863	0.56515
0.0921153	0.523142
0.103196	0.570115
0.0612283	0.581558
0.0929127	0.597336
0.241316	0.725876
0.192597	0.709717
0.28825	0.766655
0.0530745	0.548708
0.103829	0.571531
0.0153501	0.545221
0.0374326	0.533389
0.014394	0.542717
0.278454	0.78885
0.136207	0.654788
0.129653	0.513292
0.138075	0.563912
0.294521	0.643522
0.0448187	0.530044
0.0831159	0.570894
0.113637	0.69915
0.002793	0.483212
0.160844	0.613257
0.0315779	0.530345
0.201203	0.756814
0.14327	0.647823
0.315013	0.592009
0.244868	0.63123
0.28538	0.68646
0.200041	0.55315
0.0489117	0.580239
0.217507	0.602938
0.197686	0.534558
0.324106	0.666894
0.0345673	0.597531
0.264361	0.557319
0.184042	0.574947
0.0801396	0.613788
0.216057	0.684929
0.182377	0.645575
0.320505	0.827885
0.0850071	0.594159
0.206894	0.700044
0.0756082	0.562283
0.282598	0.711248
0.103884	0.649832
0.0827731	0.613637
0.105183	0.672664
0.0786932	0.605637
0.166025	0.515876
0.478401	0.804549
0.0235611	0.508814
0.0614814	0.527973
0.339737	0.782549
0.185357	0.619372
0.0982351	0.621265
0.182479	0.625177
0.127969	0.672965
0.147794	0.63469
0.0701637	0.554257
0.244392	0.739894
0.403626	0.751062
0.0508188	0.604673
0.162964	0.537035
0.307809	0.704779
0.147192	0.561177
0.20106	0.585345
0.352156	0.662566
0.095275	0.666478
0.0757194	0.570142
0.10891	0.627681
0.377675	0.602973
0.250819	0.661832
0.190027	0.724425
0.113718	0.600602
0.201078	0.771796
0.1933	0.66015
0.166573	NaN
0.236016	0.556416
0.275341	0.647257
0.108397	0.600779
0.190682	0.584407
0.225251	NaN
0.0982582	0.689522
0.159758	0.622912
0.186521	0.633
0.210031	0.662062
0.0258132	0.517124
0.0716682	0.624894
0.0622968	0.532354
0.0896744	NaN
0.135041	0.65177
0.216227	0.579664
0.198118	0.656752
0.232172	0.698133
0.211012	0.580407
0.14226	0.679956
0.132192	0.55623
0.0336761	0.530496
0.188669	0.655894
0.13977	0.56454
0.293841	0.702319
0.138075	0.653743
0.131011	0.662381
0.168031	0.58277
0.163509	0.599487
0.198994	0.611938
0.200366	0.702265
0.123718	0.618168
0.135412	0.675425
0.163782	0.598735
0.297202	0.553274
0.184048	0.658265
0.0702484	NaN
0.00506872	0.527602
0.0697256	0.541195
0.160072	0.667584
0.25402	0.568478
0.0149057	0.497761
0.237245	0.611407
0.270388	0.603407
0.0435869	0.568062
0.257141	0.570097
0.178031	0.626876
0.269257	0.626628
0.127017	0.632876
0.387093	0.693982
0.414794	0.639062
0.122122	0.668619
0.189156	0.634106
0.0590474	0.558192
0.0352353	0.553308
0.422626	0.749838
0.173679	0.632315
0.25228	0.607946
0.165769	0.611692
0.145525	0.739562
0.311994	0.689377
0.489987	0.666808
0.292118	0.588492
0.123756	0.576631
0.160063	0.671562
0.298434	0.649008
0.0802162	0.568446
0.120991	0.543015
0.144617	0.586869
0.173075	0.653992
0.246419	0.583015
0.0890087	0.650838
0.147475	0.678123
0.0703216	0.6151
0.0982838	0.680985
0.053684	0.522277
0.228001	0.592
0.26091	0.6094
0.11672	0.629315
0.100911	0.561908
0.237353	0.693662
0.224827	0.601492
0.158358	0.553231
0.266148	0.646931
0.0669689	0.522331
0.262532	0.644923
0.120767	0.581677
0.455208	0.821677
0.180295	0.621246
0.351778	0.698954
0.160353	0.563662
0.0162511	0.532485
0.362596	0.613423
0.359742	0.780485
0.0857683	0.647638
0.0710489	0.601485
0.21565	0.594446
0.0883537	0.570115
0.299513	0.824269
0.207477	0.588054
0.299546	0.635946
0.117401	0.593915
0.212317	0.589254
0.327037	0.637438
0.0850299	0.550492
0.305955	0.668669
0.161313	0.624946
0.228389	0.698031
0.142241	0.624685
0.229871	0.731669
0.0900761	0.508169
0.15816	0.752308
0.0458115	0.547892
0.0583874	0.543369
0.0827179	0.581223
0.238863	0.6659
0.36727	0.643146
0.461909	0.844431
0.0537203	0.554015
0.27785	0.659954
0.134266	0.608385
0.125327	0.544215
0.27005	0.645169
0.108549	0.557138
0.253209	0.627938
0.245162	0.681269
0.155595	0.627331
0.11699	0.562654
0.210586	NaN
0.237365	0.731915
0.0264519	NaN
0.29219	0.627015
0.251061	0.785915
0.211769	0.757046
0.027447	NaN
0.0837894	0.675708
0.167286	0.6576
0.0446323	0.528431
0.0779504	0.565154
0.0418288	NaN
0.21536	0.552485
0.240134	0.625908
0.142979	0.550615
0.0291593	0.519992
0.379939	NaN
0.250224	0.647615
0.351739	0.812469
0.108297	0.619292
0.0608652	0.588131
0.0751442	0.534446
0.417215	0.616923
0.148994	0.632754
0.30631	0.610777
0.508465	0.701108
0.3363	0.673115
0.173118	0.662015
0.344461	NaN
0.163617	0.548808
0.0815498	0.523669
0.242008	0.633631
0.339274	0.601562
0.358229	0.590115
0.238828	0.683123
0.0587221	0.527331
0.404519	0.690162
0.452942	0.703923
0.124839	0.557785
0.0850529	0.5357
0.225551	0.554469
0.138652	0.748723
0.268665	0.7301
0.185143	0.590046
0.125073	0.679938
0.443605	0.749369
0.253601	0.712846
0.174049	0.601054
0.42968	0.659354
0.327598	0.578885
0.277267	0.633846
0.190055	NaN
0.386182	0.691108
0.109957	0.667631
0.492729	0.685246
0.0942066	0.582138
0.142697	0.542777
0.147255	0.622385
0.127346	0.558769
0.204178	0.560192
0.0765313	0.519582
0.034311	0.512418
0.143484	0.628709
0.144894	0.644218
0.172537	0.668236
0.0617467	0.547655
0.0928398	0.713782
0.0325868	0.584291
0.0628545	0.603673
0.0345416	0.590764
0.0552217	0.554636
0.0179521	0.527891
0.00413732	0.5032
0.0782342	0.503582
0.0709516	0.591382
0.079804	0.588509
0.146155	0.677545
0.0742562	0.590382
0.281773	0.569327
0.236059	0.616436
0.0382376	0.524182
0.00166204	0.536927
0.0624985	0.645164
0.18317	0.574564
0.211199	0.681055
0.134159	0.542182
0.156903	0.603309
0.345287	0.672891
0.0692578	0.561036
0.00262427	0.475091
0.0195068	0.560382
0.0790204	0.542582
0.0700319	0.587436
0.0596644	0.662618
0.00325215	0.603982
0.0299273	0.558145
0.032736	0.612091
0.0282834	0.502727
0.140201	0.544782
0.0507707	0.512055
0.0881746	0.621509
0.268901	0.598436
0.0791652	0.594291
0.0735574	0.549527
0.0311649	0.507727
0.218851	0.606182
0.0650137	0.632
0.156785	0.685436
0.264183	0.619582
0.0519631	0.531382
0.0776058	0.559691
0.0980049	0.518
0.0877135	0.661564
0.259401	0.623618
0.0798864	0.548709
0.0700375	0.536455
0.124062	0.650527
0.0392314	0.523818
0.109768	0.518745
0.0837439	0.537309
0.0123699	0.551509
0.0515977	0.533527
0.13012	0.592164
0.0634046	0.559655
0.224329	0.622491
0.318216	0.646945
0.215116	0.656327
0.0373281	0.573509
0.162064	0.719382
0.0355314	0.508982
0.00501221	0.527982
0.227485	0.538764
0.19412	0.689
0.0227999	0.585273
0.158717	0.633491
0.0813126	0.616782
0.0177802	0.565418
0.0867196	0.563727
0.074573	0.544109
0.0593003	0.572709
0.00086765	0.519745
0.020191	0.536036
0.0967192	0.580618
0.12901	0.589982
0.0166357	0.614745
0.237552	0.640273
0.0580326	0.5302
0.0367819	0.540455
0.0134984	0.531073
0.092442	0.619545
0.00804764	0.493309
0.0313192	0.511964
0.0827906	0.627964
0.0696391	0.515527
0.0320221	0.528745
0.0244787	0.546618
0.00741881	0.595364
0.0463889	0.614709
0.00551407	0.502273
0.180329	0.576891
0.0736933	0.646145
0.00356489	0.563273
0.271659	0.653818
0.124731	0.542509
0.0255719	0.564418
0.0110559	0.531764
0.0636104	0.509164
0.01819	0.519709
0.0237843	0.501273
0.0342984	0.590836
0.0665063	0.590436
0.197977	0.611164
0.046086	0.567636
0.0823166	0.562418
0.375504	0.635182
0.0523955	0.554709
0.072609	0.640345
0.0114141	0.547691
0.00830908	0.558964
0.0899924	0.59659
0.193669	0.558869
0.307149	0.651016
0.454849	0.771852
0.113864	0.569377
0.244992	0.610508
0.418354	0.725033
0.216018	0.683
0.340091	0.636656
0.00867784	0.507639
0.234952	0.571344
0.149398	0.618164
0.0893002	0.53123
0.155189	0.569721
0.0422332	0.619197
0.437991	0.827508
0.0709971	0.548344
0.398089	0.79859
0.369016	0.748918
0.11748	0.590344
0.194821	0.550443
0.288071	0.628918
0.266223	0.778656
0.127555	0.580098
0.188251	0.702951
0.294703	0.70859
0.0965464	0.545426
0.067914	0.608164
0.100034	0.602721
0.396145	0.650131
0.318859	0.702836
0.495064	0.79541
0.300234	0.620016
0.0620622	0.570098
0.0433106	0.588
0.0334198	0.570525
0.125571	0.593311
0.162103	0.653295
0.138734	0.652902
0.199588	0.627098
0.059414	0.538721
0.023005	0.566574
0.0900228	0.632197
0.286977	0.585885
0.0899201	0.620852
0.194947	0.642885
0.10775	0.558984
0.0365314	0.527115
0.263184	0.63477
0.164911	0.577525
0.244988	0.71482
0.152877	0.662475
0.121409	0.696689
0.255002	0.636426
0.245348	0.769721
0.0989933	0.568164
0.144925	0.67459
0.269062	0.628344
0.191662	0.612131
0.169763	0.55618
0.106935	0.579016
0.131061	0.568164
0.20265	0.699934
0.0644606	0.531295
0.413321	0.765311
0.219463	0.585902
0.238128	0.643557
0.358897	0.762213
0.0877665	0.516393
0.2511	0.745246
0.156016	0.62218
0.203219	0.664574
0.0661151	0.630492
0.288188	0.675197
0.101518	0.642492
0.0882304	0.562492
0.377351	0.552869
0.182574	0.699377
0.230274	0.767754
0.438346	0.752066
0.0874676	0.611918
0.0485738	0.544148
0.195995	0.731279
0.0612529	0.577902
0.375061	0.698836
0.219584	0.737803
0.283169	0.802705
0.350812	0.766279
0.189483	0.672213
0.0253616	0.557574
0.308793	0.794361
0.0995123	0.526098
0.318293	0.73718
0.151342	0.69618
0.088314	0.729508
0.2152	0.65282
0.257914	0.64241
0.0563736	NaN
0.342226	0.799607
0.421141	0.621
0.0883217	0.532404
0.167926	0.689606
0.55488	0.870838
0.298869	0.778394
0.334573	0.689455
0.501155	0.740556
0.235097	0.66098
0.235625	0.711667
0.21613	0.569515
0.491745	0.788657
0.390571	0.576455
0.391136	0.77797
0.314691	0.588707
0.164862	NaN
0.24961	0.563909
0.281723	0.71203
0.14686	0.655949
0.26699	0.688707
0.0842532	0.514202
0.359698	0.627333
0.141652	0.572172
0.049362	0.56901
0.249771	0.607475
0.381063	0.730202
0.0231535	0.514273
0.505815	0.614333
0.178925	0.586667
0.213895	0.623596
0.158448	0.566444
0.176637	0.551263
0.352108	0.617081
0.264297	0.590222
0.282477	0.583434
0.206053	0.639354
0.403292	0.693616
0.278843	0.663879
0.276645	0.744414
0.144498	0.551677
0.320908	0.617202
0.334787	0.650374
0.23112	0.765263
0.246172	0.620869
0.432496	0.714747
0.101995	0.583747
0.288447	0.607354
0.0328823	0.532919
0.0541232	0.544727
0.189626	0.738172
0.270581	0.594727
0.183774	0.557152
0.412904	0.665505
0.5676	0.737172
0.222169	0.605152
0.274702	0.643909
0.0944516	0.585394
0.0685459	0.578343
0.445268	0.643707
0.0923419	0.607677
0.100819	0.517707
0.122052	NaN
0.0288033	0.572889
0.0930364	0.59699
0.223231	0.765313
0.215085	0.631919
0.180028	0.586525
0.260857	0.618677
0.109103	0.668414
0.496502	0.69097
0.365073	0.656424
0.0204554	0.494354
0.397208	0.654646
0.243291	NaN
0.230669	0.587899
0.327344	0.636101
0.300684	0.668626
0.27659	0.548071
0.0867896	0.612889
0.191111	0.544172
0.342345	0.680646
0.270806	0.686202
0.232581	0.639535
0.224545	0.581737
0.434104	0.763677
0.245822	0.571586
0.269052	0.722384
0.427703	0.668636
0.285275	0.705566
0.165088	0.650152
0.484616	0.683909
0.0268285	0.494909
0.0562051	0.532879
0.278067	0.644566
0.125886	0.605384
0.187703	0.653899
0.0820264	0.582172
0.301267	0.621667
0.230478	0.64297
0.521077	0.675848
0.496297	0.719737
0.250087	0.62998
0.200395	0.574899
0.183369	0.554475
0.298392	0.642576
0.348116	0.796636
0.135422	0.550596
0.252311	0.768525
0.395634	0.807657
0.243407	0.700475
0.166332	0.559737
0.213189	0.673646
0.407905	0.762828
0.12431	0.686545

## Sheet: ExtFig2d
								Day 7 CDI distribution PFs (Columns are log scale -2,0)
Animal	1	2	3	4	5	6	7	8	9	10	11	12	13	14	15	16	17	18	19	20	21	22	23	24	25	26	27	28	29	30	31	32	33	34	35	36	37	38	39	40	41	42	43	44	45	46	47	48	49
1	0.0126582	0.0126582	0.0126582	0.0126582	0.0126582	0.0126582	0.0126582	0.0126582	0.0126582	0.0126582	0.0126582	0.0126582	0.0126582	0.0253165	0.0506329	0.0506329	0.0759494	0.0886076	0.101266	0.101266	0.126582	0.126582	0.126582	0.151899	0.151899	0.164557	0.189873	0.227848	0.240506	0.291139	0.35443	0.417722	0.556962	0.582278	0.64557	0.708861	0.78481	0.810127	0.860759	0.936709	0.962025	0.974684	1	1	1	1	1	1	1
2	0.029703	0.029703	0.029703	0.029703	0.029703	0.029703	0.029703	0.029703	0.039604	0.039604	0.039604	0.039604	0.049505	0.049505	0.0594059	0.0594059	0.0594059	0.0693069	0.0792079	0.0891089	0.0990099	0.118812	0.138614	0.168317	0.217822	0.257426	0.287129	0.306931	0.346535	0.356436	0.405941	0.465347	0.524752	0.60396	0.643564	0.683168	0.752475	0.811881	0.851485	0.90099	0.950495	0.970297	0.980198	0.990099	0.990099	1	1	1	1
3	0.00892857	0.00892857	0.00892857	0.00892857	0.0178571	0.0178571	0.0178571	0.0178571	0.0178571	0.0178571	0.0267857	0.0267857	0.0267857	0.0446429	0.0625	0.0625	0.0714286	0.0803571	0.0803571	0.0803571	0.0982143	0.107143	0.125	0.142857	0.151786	0.169643	0.1875	0.232143	0.25	0.276786	0.303571	0.348214	0.375	0.473214	0.482143	0.517857	0.5625	0.616071	0.6875	0.714286	0.758929	0.8125	0.866071	0.901786	0.964286	0.982143	1	1	1
4	0.0375	0.0375	0.0375	0.0375	0.0375	0.0375	0.0375	0.0375	0.0375	0.0375	0.0375	0.05	0.05	0.0625	0.075	0.075	0.075	0.075	0.075	0.0875	0.0875	0.1	0.1	0.1125	0.125	0.125	0.15	0.1625	0.25	0.2875	0.3625	0.4125	0.5	0.55	0.625	0.65	0.7125	0.8	0.875	0.875	0.9375	0.95	0.9875	1	1	1	1	1	1
5	0.0107527	0.0215054	0.0215054	0.0215054	0.0215054	0.0215054	0.0322581	0.0430108	0.0430108	0.0430108	0.0430108	0.0537634	0.0645161	0.0645161	0.0752688	0.0860215	0.0967742	0.11828	0.11828	0.129032	0.129032	0.16129	0.172043	0.193548	0.215054	0.215054	0.268817	0.322581	0.354839	0.397849	0.408602	0.473118	0.526882	0.55914	0.623656	0.688172	0.763441	0.849462	0.892473	0.946237	0.967742	0.978495	0.989247	0.989247	0.989247	1	1	1	1
6	0.0145985	0.0145985	0.0145985	0.0145985	0.0218978	0.0364964	0.0364964	0.0364964	0.0437956	0.0437956	0.0510949	0.0583942	0.0583942	0.0729927	0.080292	0.0875912	0.10219	0.109489	0.124088	0.131387	0.153285	0.182482	0.20438	0.240876	0.270073	0.306569	0.343066	0.357664	0.437956	0.474453	0.532847	0.576642	0.715328	0.759124	0.79562	0.839416	0.905109	0.941606	0.963504	0.978102	0.992701	0.992701	1	1	1	1	1	1	1
7	0	0	0	0	0	0	0.00740741	0.00740741	0.00740741	0.00740741	0.00740741	0.0222222	0.0296296	0.0296296	0.037037	0.037037	0.0518519	0.0592593	0.0740741	0.0962963	0.103704	0.125926	0.140741	0.192593	0.222222	0.237037	0.259259	0.325926	0.348148	0.407407	0.474074	0.511111	0.525926	0.577778	0.659259	0.733333	0.777778	0.822222	0.874074	0.918519	0.940741	0.977778	1	1	1	1	1	1	1
8	0.092437	0.092437	0.109244	0.117647	0.12605	0.12605	0.134454	0.159664	0.176471	0.184874	0.210084	0.210084	0.226891	0.268908	0.310924	0.336134	0.336134	0.352941	0.386555	0.411765	0.470588	0.521008	0.596639	0.663866	0.697479	0.714286	0.722689	0.739496	0.764706	0.798319	0.831933	0.857143	0.87395	0.89916	0.932773	0.94958	0.97479	0.983193	0.991597	1	1	1	1	1	1	1	1	1	1
9	0.010101	0.010101	0.010101	0.010101	0.010101	0.010101	0.010101	0.010101	0.010101	0.020202	0.030303	0.030303	0.030303	0.040404	0.0505051	0.0505051	0.0707071	0.0808081	0.0808081	0.10101	0.131313	0.161616	0.161616	0.161616	0.242424	0.292929	0.323232	0.353535	0.383838	0.414141	0.464646	0.484848	0.565657	0.626263	0.656566	0.737374	0.79798	0.848485	0.878788	0.919192	0.959596	0.989899	1	1	1	1	1	1	1
10	0	0	0	0	0	0	0	0	0.00884956	0.0176991	0.0176991	0.0265487	0.0353982	0.0442478	0.0442478	0.0442478	0.0442478	0.0530973	0.0619469	0.0707965	0.0707965	0.079646	0.079646	0.106195	0.141593	0.159292	0.168142	0.19469	0.20354	0.230088	0.265487	0.318584	0.353982	0.40708	0.495575	0.575221	0.681416	0.734513	0.787611	0.823009	0.893805	0.920354	0.973451	1	1	1	1	1	1
Mean	0.0216679	0.0227432	0.0244238	0.0252642	0.0277273	0.0291871	0.0318435	0.0354398	0.0397254	0.0424608	0.0476147	0.0530363	0.0584081	0.0702662	0.0845814	0.0889076	0.0983689	0.108715	0.118158	0.129852	0.147002	0.168451	0.184526	0.213427	0.243535	0.264179	0.289971	0.322331	0.358007	0.393412	0.440403	0.486523	0.551844	0.6038	0.655973	0.708298	0.77128	0.821756	0.866279	0.901204	0.936353	0.956671	0.979647	0.988113	0.994363	0.998214	1	1	1
SEM	0.00869792	0.00861405	0.0101517	0.0109362	0.0115529	0.0115633	0.0121266	0.0145446	0.0159227	0.0163799	0.0185781	0.0180648	0.0193833	0.0225801	0.0255496	0.0279915	0.0270186	0.0278796	0.0304893	0.0319103	0.0367634	0.0404073	0.0471383	0.0516019	0.0526999	0.0535048	0.0524429	0.0511423	0.0509574	0.0510428	0.0503919	0.0476401	0.0478233	0.0439252	0.0414114	0.0387719	0.0358701	0.0320645	0.0267782	0.0261035	0.021838	0.0175943	0.01298	0.00968776	0.00360775	0.00178571	0	0	0
								Day4 CDI distribution PFs (Columns are log scale -2,0)
Animal	1	2	3	4	5	6	7	8	9	10	11	12	13	14	15	16	17	18	19	20	21	22	23	24	25	26	27	28	29	30	31	32	33	34	35	36	37	38	39	40	41	42	43	44	45	46	47	48	49
1	0.0142857	0.0142857	0.0142857	0.0142857	0.0285714	0.0285714	0.0428571	0.0571429	0.0714286	0.0857143	0.0857143	0.0857143	0.114286	0.171429	0.214286	0.285714	0.4	0.457143	0.471429	0.528571	0.585714	0.614286	0.642857	0.671429	0.728571	0.8	0.828571	0.857143	0.885714	0.914286	0.928571	0.971429	1	1	1	1	1	1	1	1	1	1	1	1	1	1	1	1	1
2	0.0481928	0.0481928	0.060241	0.0722892	0.0843373	0.0843373	0.0843373	0.0963855	0.0963855	0.0963855	0.108434	0.108434	0.144578	0.192771	0.204819	0.277108	0.301205	0.337349	0.373494	0.445783	0.46988	0.481928	0.506024	0.53012	0.554217	0.566265	0.626506	0.650602	0.686747	0.710843	0.759036	0.795181	0.86747	0.903614	0.951807	0.951807	0.963855	0.963855	0.975904	1	1	1	1	1	1	1	1	1	1
3	0	0	0	0	0	0	0	0	0	0	0	0	0	0.00917431	0.00917431	0.00917431	0.00917431	0.00917431	0.00917431	0.0183486	0.0183486	0.0183486	0.0550459	0.0550459	0.0642202	0.0825688	0.100917	0.110092	0.12844	0.174312	0.211009	0.275229	0.311927	0.348624	0.385321	0.477064	0.495413	0.53211	0.59633	0.642202	0.724771	0.761468	0.880734	0.954128	0.981651	1	1	1	1
4	0	0	0	0	0	0	0	0	0	0	0.0102041	0.0306122	0.0306122	0.0306122	0.0306122	0.0306122	0.0408163	0.0510204	0.0510204	0.0510204	0.0612245	0.0714286	0.112245	0.112245	0.132653	0.132653	0.153061	0.163265	0.183673	0.214286	0.265306	0.306122	0.336735	0.397959	0.428571	0.489796	0.581633	0.622449	0.704082	0.755102	0.806122	0.867347	0.928571	0.979592	0.989796	1	1	1	1
5	0.272727	0.272727	0.327273	0.363636	0.4	0.436364	0.454545	0.545455	0.6	0.6	0.6	0.654545	0.709091	0.727273	0.763636	0.818182	0.836364	0.836364	0.872727	0.890909	0.909091	0.927273	0.927273	0.927273	0.945455	0.945455	0.945455	0.945455	0.945455	0.945455	0.963636	0.963636	0.963636	0.963636	0.981818	0.981818	0.981818	1	1	1	1	1	1	1	1	1	1	1	1
6	0.0172414	0.0172414	0.0172414	0.0172414	0.0258621	0.0344828	0.0431034	0.0431034	0.0689655	0.0689655	0.0689655	0.0775862	0.0948276	0.103448	0.103448	0.12931	0.12931	0.146552	0.172414	0.198276	0.224138	0.224138	0.25	0.284483	0.318966	0.362069	0.37931	0.396552	0.422414	0.448276	0.482759	0.517241	0.560345	0.62931	0.689655	0.732759	0.775862	0.801724	0.853448	0.913793	0.931034	0.948276	0.965517	0.982759	0.991379	0.991379	1	1	1
7	0.00621118	0.00621118	0.0124224	0.0124224	0.0186335	0.0310559	0.0372671	0.0434783	0.0434783	0.0496894	0.0559006	0.068323	0.0745342	0.0869565	0.10559	0.124224	0.167702	0.192547	0.192547	0.236025	0.273292	0.285714	0.322981	0.360248	0.409938	0.440994	0.490683	0.52795	0.596273	0.63354	0.714286	0.732919	0.776398	0.795031	0.826087	0.84472	0.89441	0.919255	0.937888	0.956522	0.968944	0.993789	1	1	1	1	1	1	1
8	0.164557	0.177215	0.202532	0.202532	0.202532	0.202532	0.21519	0.240506	0.240506	0.253165	0.278481	0.303797	0.329114	0.367089	0.43038	0.443038	0.493671	0.506329	0.531646	0.582278	0.607595	0.658228	0.683544	0.734177	0.78481	0.860759	0.886076	0.911392	0.924051	0.936709	0.936709	0.936709	0.949367	0.962025	0.974684	0.974684	1	1	1	1	1	1	1	1	1	1	1	1	1
9	0.0116279	0.0116279	0.0116279	0.0116279	0.0232558	0.0232558	0.0348837	0.0348837	0.0465116	0.0581395	0.0581395	0.0581395	0.0697674	0.0697674	0.0930233	0.104651	0.139535	0.174419	0.174419	0.174419	0.197674	0.267442	0.290698	0.313953	0.337209	0.406977	0.465116	0.546512	0.604651	0.651163	0.72093	0.767442	0.77907	0.802326	0.860465	0.906977	0.918605	0.953488	0.976744	0.988372	1	1	1	1	1	1	1	1	1
10	0.00917431	0.00917431	0.00917431	0.00917431	0.00917431	0.0183486	0.0275229	0.0275229	0.0275229	0.0275229	0.0275229	0.0366972	0.0366972	0.0366972	0.0458716	0.0550459	0.0550459	0.0642202	0.0825688	0.119266	0.155963	0.174312	0.211009	0.238532	0.266055	0.311927	0.357798	0.40367	0.449541	0.46789	0.513761	0.605505	0.669725	0.697248	0.715596	0.770642	0.807339	0.844037	0.880734	0.944954	0.954128	0.981651	0.990826	1	1	1	1	1	1
Mean	0.0544017	0.0556676	0.0654797	0.0703209	0.0792366	0.0858947	0.0939707	0.108848	0.11948	0.123958	0.129336	0.142385	0.160351	0.179522	0.200084	0.227706	0.257282	0.277512	0.293144	0.32449	0.350292	0.37231	0.400168	0.422751	0.454209	0.490967	0.523349	0.551263	0.582696	0.609676	0.6496	0.687141	0.721467	0.749977	0.781401	0.813027	0.841894	0.863692	0.892513	0.920094	0.9385	0.955253	0.976565	0.991648	0.996283	0.999138	1	1	1
SEM	0.028857	0.0294163	0.0349213	0.0379914	0.040525	0.0432837	0.04457	0.0532462	0.0576434	0.0575843	0.0578793	0.0626671	0.0674673	0.0693979	0.0737511	0.078371	0.081724	0.0819427	0.0852081	0.0882263	0.0897423	0.0916378	0.0886019	0.0897723	0.0919376	0.0941557	0.0931975	0.0930932	0.0919189	0.0892586	0.0860527	0.0809764	0.078895	0.0733214	0.0712361	0.0618477	0.0564142	0.0526302	0.0441794	0.0389634	0.0304306	0.0252811	0.0129562	0.00485384	0.00204648	0.000862069	0	0	0
								Day 1 CDI distribution PFs (Columns are log scale -2,0)
Animal	1	2	3	4	5	6	7	8	9	10	11	12	13	14	15	16	17	18	19	20	21	22	23	24	25	26	27	28	29	30	31	32	33	34	35	36	37	38	39	40	41	42	43	44	45	46	47	48	49
1	0.42	0.42	0.44	0.52	0.54	0.54	0.56	0.58	0.62	0.62	0.66	0.68	0.72	0.74	0.86	0.88	0.92	0.92	0.92	0.92	0.92	0.92	0.92	0.94	0.94	0.96	0.96	0.98	0.98	0.98	0.98	1	1	1	1	1	1	1	1	1	1	1	1	1	1	1	1	1	1
2	0.0338983	0.0423729	0.0423729	0.0423729	0.0508475	0.059322	0.059322	0.0762712	0.0847458	0.110169	0.127119	0.144068	0.152542	0.177966	0.20339	0.211864	0.254237	0.305085	0.330508	0.347458	0.40678	0.432203	0.491525	0.533898	0.59322	0.618644	0.644068	0.711864	0.779661	0.822034	0.855932	0.872881	0.889831	0.923729	0.949153	0.949153	0.983051	0.991525	1	1	1	1	1	1	1	1	1	1	1
3	0.0319149	0.0425532	0.0531915	0.0531915	0.0531915	0.0531915	0.0638298	0.0744681	0.0744681	0.0957447	0.106383	0.12766	0.148936	0.202128	0.223404	0.244681	0.276596	0.308511	0.340426	0.361702	0.382979	0.43617	0.489362	0.542553	0.574468	0.617021	0.648936	0.712766	0.819149	0.861702	0.87234	0.893617	0.914894	0.93617	0.968085	0.989362	0.989362	0.989362	1	1	1	1	1	1	1	1	1	1	1
4	0.116883	0.116883	0.12987	0.155844	0.155844	0.155844	0.155844	0.168831	0.168831	0.194805	0.220779	0.246753	0.246753	0.272727	0.272727	0.311688	0.311688	0.337662	0.38961	0.415584	0.480519	0.532468	0.545455	0.597403	0.61039	0.636364	0.675325	0.714286	0.779221	0.779221	0.792208	0.831169	0.857143	0.87013	0.883117	0.909091	0.922078	0.935065	0.948052	0.948052	0.948052	0.948052	0.948052	0.974026	0.987013	1	1	1	1
5	0.191781	0.205479	0.219178	0.246575	0.273973	0.287671	0.30137	0.328767	0.328767	0.356164	0.383562	0.39726	0.438356	0.465753	0.479452	0.520548	0.534247	0.589041	0.630137	0.69863	0.739726	0.753425	0.808219	0.835616	0.849315	0.876712	0.917808	0.917808	0.945205	0.958904	0.972603	0.986301	0.986301	0.986301	1	1	1	1	1	1	1	1	1	1	1	1	1	1	1
6	0.0534351	0.0610687	0.0610687	0.0763359	0.0916031	0.0992366	0.0992366	0.114504	0.129771	0.137405	0.160305	0.160305	0.175573	0.19084	0.229008	0.251908	0.290076	0.320611	0.374046	0.427481	0.458015	0.48855	0.541985	0.610687	0.633588	0.648855	0.687023	0.755725	0.80916	0.847328	0.870229	0.885496	0.916031	0.938931	0.961832	0.969466	0.977099	0.984733	0.984733	1	1	1	1	1	1	1	1	1	1
7	0.20438	0.226277	0.233577	0.240876	0.270073	0.291971	0.328467	0.343066	0.379562	0.408759	0.437956	0.489051	0.540146	0.605839	0.635036	0.678832	0.715328	0.729927	0.781022	0.810219	0.817518	0.839416	0.883212	0.89781	0.905109	0.912409	0.948905	0.963504	0.963504	0.970803	0.985401	0.985401	0.985401	0.985401	0.992701	1	1	1	1	1	1	1	1	1	1	1	1	1	1
8	0.292683	0.341463	0.373984	0.414634	0.430894	0.430894	0.447154	0.495935	0.528455	0.560976	0.593496	0.634146	0.666667	0.691057	0.764228	0.804878	0.845528	0.894309	0.902439	0.918699	0.926829	0.934959	0.95122	0.95122	0.95122	0.96748	0.97561	0.99187	1	1	1	1	1	1	1	1	1	1	1	1	1	1	1	1	1	1	1	1	1
9	0.147059	0.147059	0.147059	0.147059	0.176471	0.176471	0.191176	0.191176	0.235294	0.25	0.294118	0.338235	0.382353	0.441176	0.470588	0.5	0.529412	0.588235	0.602941	0.676471	0.735294	0.764706	0.779412	0.808824	0.838235	0.897059	0.955882	0.955882	0.970588	0.970588	0.970588	0.970588	0.985294	1	1	1	1	1	1	1	1	1	1	1	1	1	1	1	1
10	0.0367647	0.0441176	0.0441176	0.0588235	0.0661765	0.0735294	0.0808824	0.102941	0.110294	0.117647	0.147059	0.169118	0.183824	0.213235	0.220588	0.235294	0.257353	0.294118	0.294118	0.338235	0.375	0.411765	0.455882	0.485294	0.544118	0.588235	0.617647	0.661765	0.691176	0.757353	0.772059	0.794118	0.830882	0.867647	0.919118	0.955882	0.955882	0.963235	0.970588	0.977941	0.992647	0.992647	1	1	1	1	1	1	1
Mean	0.15288	0.164727	0.174442	0.195571	0.210907	0.216813	0.228728	0.247596	0.266019	0.285167	0.313078	0.33866	0.365515	0.400072	0.435842	0.463969	0.493447	0.52875	0.556525	0.591448	0.624266	0.651366	0.686627	0.72033	0.743966	0.772278	0.80312	0.836547	0.873766	0.894793	0.907136	0.921957	0.936578	0.950831	0.9674	0.977295	0.982747	0.986392	0.990337	0.992599	0.99407	0.99407	0.994805	0.997403	0.998701	1	1	1	1
SEM	0.0406276	0.0421161	0.0447902	0.0514767	0.0531315	0.0529386	0.0551679	0.0572731	0.060897	0.0609465	0.0629493	0.0650868	0.0689521	0.0692807	0.0778474	0.079726	0.0811364	0.0794268	0.0772832	0.0757086	0.0713336	0.0669669	0.0630329	0.0580155	0.0525732	0.051071	0.0500431	0.0427607	0.0346478	0.0288386	0.0268782	0.0239996	0.0199537	0.0164078	0.012776	0.00982445	0.00814215	0.00677783	0.00564019	0.00541345	0.00516506	0.00516506	0.00519481	0.0025974	0.0012987	0	0	0	0
[truncated: 1 more columns]

## Sheet: ExtFig2f&g
			Day7 PF Distribution from 10 animals
edges (0)	20	40	60	80	100	120	140	160	180
RL1 Counts	70	82	98	91	125	106	111	58	71
RL2 Counts	99	75	87	76	86	67	73	106	131
RL1 Norm	0.0862069	0.100985	0.12069	0.112069	0.153941	0.130542	0.1367	0.0714286	0.0874384
RL2 Norm	0.12375	0.09375	0.10875	0.095	0.1075	0.08375	0.09125	0.1325	0.16375

## Sheet: ExtFig2h
			PV Correaltion
Day/Day	1	2	3	4	5	6	7
1	1	0.447325	0.352566	0.32248	0.282974	0.237201	0.235215
2	0.447325	1	0.560175	0.486875	0.421095	0.370931	0.32511
3	0.352566	0.560175	1	0.606209	0.539156	0.439228	0.414433
4	0.32248	0.486875	0.606209	1	0.65677	0.526695	0.481109
5	0.282974	0.421095	0.539156	0.65677	1	0.679226	0.560562
6	0.237201	0.370931	0.439228	0.526695	0.679226	1	0.676167
7	0.235215	0.32511	0.414433	0.481109	0.560562	0.676167	1

## Sheet: ExtFig2i
			Day1 Correlation
Animals/Day	1	2	3	4	5	6	7
RL1 1	1	0.684101	0.549981	0.516224	0.266403	0.199971	0.23166
2	1	0.202329	0.115835	0.0948266	0.0571052	0.0393765	0.026014
3	1	0.59255	0.444492	0.360297	0.379637	0.2828	0.324053
4	1	0.440375	0.297785	0.261111	0.273648	0.254536	0.190168
5	1	0.467944	0.317884	0.362356	0.313169	0.21266	0.212883
6	1	0.558128	0.472567	0.383921	0.388854	0.313532	0.302526
7	1	0.462303	0.355479	0.324154	0.310365	0.194826	0.216613
8	1	0.17077	0.171367	0.17487	0.115335	0.105305	0.163184
9	1	0.617089	0.553906	0.462184	0.356426	0.401506	0.32621
10	1	0.435865	0.35906	0.371316	0.337655	0.27685	0.379665
RL2 1	1	0.495465	0.380213	0.40076	0.35442	0.27453	0.242975
2	1	0.170051	0.194788	0.118453	0.0948418	0.0611324	0.0850036
3	1	0.57115	0.430594	0.301407	0.313231	0.332301	0.314141
4	1	0.41315	0.299732	0.251558	0.313696	0.26086	0.236391
5	1	0.501553	0.410843	0.287493	0.255423	0.245045	0.225744
6	1	0.625583	0.395146	0.417459	0.384438	0.30914	0.309078
7	1	0.42611	0.305909	0.305601	0.275371	0.17673	0.180766
8	1	0.274944	0.217432	0.224936	0.154504	0.162469	0.142668
9	1	0.424809	0.429317	0.458798	0.405829	0.289206	0.292196
10	1	0.41224	0.348989	0.371873	0.309122	0.351243	0.30236
Mean	1	0.447325	0.352566	0.32248	0.282974	0.237201	0.235215
SEM	0	0.0331624	0.0262367	0.0250218	0.0227014	0.021106	0.0196746

## Sheet: ExtFig2j
			Next Day Correlation
Animals/Day	1_2	2_3	3_4	4_5	5_6	6_7
RL1 1	0.684101	0.639939	0.652942	0.605884	0.685655	0.790096
2	0.202329	0.436232	0.621678	0.739227	0.728971	0.775364
3	0.59255	0.569545	0.545849	0.633811	0.532284	0.515609
4	0.440375	0.644253	0.63996	0.717099	0.662586	0.676774
5	0.467944	0.556772	0.624019	0.672283	0.714554	0.695973
6	0.558128	0.737467	0.641237	0.732672	0.732726	0.625372
7	0.462303	0.628424	0.711013	0.701239	0.747183	0.74053
8	0.17077	0.242532	0.352519	0.350913	0.550222	0.260182
9	0.617089	0.709216	0.619482	0.689614	0.806088	0.802185
10	0.435865	0.624203	0.623717	0.760525	0.751391	0.783076
RL2 1	0.495465	0.547698	0.548796	0.669874	0.642597	0.704593
2	0.170051	0.477778	0.579087	0.636108	0.649462	0.658969
3	0.57115	0.592555	0.580919	0.706011	0.68306	0.667775
4	0.41315	0.571038	0.724815	0.72293	0.618273	0.666779
5	0.501553	0.589888	0.587153	0.649451	0.667787	0.834639
6	0.625583	0.694674	0.624562	0.726076	0.72974	0.722413
7	0.42611	0.683932	0.698904	0.739848	0.712102	0.793708
8	0.274944	0.323982	0.391421	0.301051	0.509926	0.300816
9	0.424809	0.440594	0.669294	0.666559	0.775222	0.796533
10	0.41224	0.492781	0.68682	0.714229	0.684698	0.711949
Mean	0.447325	0.560175	0.606209	0.65677	0.679226	0.676167
SEM	0.0331624	0.0285261	0.0211024	0.0269512	0.0176729	0.0346051

## Sheet: Cell 64
0	0	0	0	0	0	0	0	0	0	0	0	0	0	0	0	0	0	0	0	0	0	0	0	0	0	0	0	0	0	0	0	0	0	0	0	0	0	0	0	0	0	0	0	0	0	0	0	0	0
0	0	0	0.0108792	0.113364	0.247609	0.113364	0.0108792	0	0	0	0	0	0	0	0	0	0	0	0	0	0	0	0	0	0	0	0	0	0	0	0	0	0	0	0	0	0	0	0	0	0	0	0	0	0	0	0.0231113	0.257717	0.70471
0.65324	0.260199	0.0448524	0.0026833	0	0	0	0	0	0	0	0	0	0	0	0	0	0	0	0	0	0	0	0	0	0	0	0	0	0	0	0	0	0	0	0	0	0	0	0	0	0	0	0	0	0	0	0	0	0
0	0	0	0	0	0	0	0	0	0	0	0	0	0	0	0	0	0	0	0	0	0	0	0	0	0	0	0	0	0	0	0	0	0	0	0	0	0	0	0	0	0	0	0	0	0	0	0.00355301	0.0468331	0.206309
0.506343	0.676686	0.344343	0.0655949	0.00406637	0	0	0	0	0	0	0	0	0	0	0	0	0	0	0	0	0	0	0	0	0	0	0	0	0	0	0	0	0	0	0	0	0	0	0	0	0	0	0	0	0	0	0.029136	0.308017	0.709121
0.404055	0.0751257	0.0044135	0	0	0	0	0	0	0	0	0	0	0	0	0	0	0	0	0	0	0	0	0	0	0	0	0	0	0	0	0	0	0	0	0	0	0	0	0	0	0	0	0	0	0	0	0.000928127	0.00967131	0.0211241
0.00967131	0.000928127	0	0	0	0	0	0	0	0	0	0	0	0	0	0	0	0	0	0	0	0	0	0	0	0	0	0	0	0	0	0	0	0	0	0	0	0	0	0	0	0	0	0	0	0	0	0	0	0
0	0	0	0	0	0	0	0	0	0	0	0	0	0	0	0	0	0	0	0	0	0	0	0	0	0	0	0	0	0	0	0	0	0	0	0	0	0	0	0	0	0	0	0	0	0	0	0	0	0
0	0	0	0	0	0	0	0	0	0	0	0	0	0	0	0	0	0	0	0	0	0	0	0	0	0	0	0	0	0	0	0	0	0	0	0	0	0	0	0	0	0	0	0	0	0	0	0.000818437	0.00852831	0.0186275
0.00852831	0.000818437	0	0	0	0	0	0	0	0	0	0	0	0	0	0	0	0	0	0	0	0	0	0	0	0	0	0	0	0	0	0	0	0	0	0	0	0	0	0	0	0	0	0	0	0	0.000763144	0.0135091	0.0752738	0.134428
0.0586679	0.00555695	0	0	0	0	0	0	0	0	0	0	0	0	0	0	0	0	0	0	0	0	0	0	0	0	0	0	0	0	0	0	0	0	0	0	0	0	0	0	0	0	0	0	0.000279196	0.00922558	0.0721718	0.156296	0.195771	0.531221
0.768172	0.315388	0.0293429	0	0	0	0	0	0	0	0	0	0	0	0	0	0	0	0	0	0	0	0	0	0	0	0	0	0	0	0	0	0	0	0	0	0	0	0	0	0	0	0	0	0	0	0	0	0	0.0118972
0.123972	0.270779	0.123972	0.0118972	0	0	0	0	0	0	0	0	0	0	0	0	0	0	0	0	0	0	0	0	0	0	0	0	0	0	0	0	0	0	0	0	0	0	0	0	0	0	0	0	0	0.0209521	0.234305	0.671385	0.903635	1.15743
1.2269	0.914901	0.396844	0.082315	0.00571665	0	0	0	0	0	0	0	0	0	0	0	0	0	0	0	0	0	0	0	0	0	0	0	0	0	0	0	0	0	0	0	0	0	0	0	0	0	0	0	0	0	0	0.0574654	0.643379	1.78561
1.75382	0.851396	0.244755	0.0418044	0.00274328	0	0	0	0	0	0	0	0	0	0	0	0	0	0	0	0	0	0	0	0	0	0	0	0	0	0	0	0	0	0	0	0	0	0	0	0	0	0	0	0	0	0.00908437	0.110242	0.36911	0.449269
0.171435	0.0155804	0	0	0	0	0	0	0	0	0	0	0	0	0	0	0	0	0	0	0	0	0	0	0	0	0	0	0	0	0	0	0	0	0	0	0	0	0	0	0	0	0	0	0	0	0	0	0	0.0148361
0.171534	0.526006	0.66341	0.460633	0.140229	0.0118318	0	0	0	0	0	0	0	0	0	0	0	0	0	0	0	0	0	0	0	0	0	0	0	0	0	0.00222132	0.0290025	0.111576	0.162448	0.154343	0.467111	1.01501	1.02086	0.462829	0.0897823	0.00583832	0	0	0	0	0	0	0	0
0	0	0	0	0	0	0	0	0	0	0	0	0	0	0	0	0	0	0	0	0	0	0	0	0	0	0	0	0	0	0	0.0367627	0.433932	1.42991	2.22978	2.34366	1.66639	1.13312	0.735401	0.314135	0.209067	0.0867992	0.00832987	0	0	0	0	0	0	0
0	0	0	0	0	0	0	0	0	0	0	0	0	0	0	0	0	0	0	0	0	0	0	0	0	0	0	0	0	0	0.00388921	0.0712829	0.460788	1.32113	1.95453	1.76459	1.12371	0.500889	0.119596	0.00916266	0	0	0	0	0	0	0	0	0	0
0	0	0	0	0	0	0	0	0	0	0	0	0	0	0	0	0	0	0	0	0	0	0	0	0	0	0	0	0	0	0	0.0348948	0.437851	1.6318	2.76398	2.73755	1.93342	1.09019	0.654212	0.335609	0.0866957	0.00682186	0	0	0	0	0	0	0	0
0	0	0	0	0	0	0	0	0	0	0	0	0	0	0	0	0	0	0	0	0	0	0	0	0	0	0	0	0	0	0	0	0.00364321	0.0610764	0.341335	0.7471	0.644376	0.206195	0.0175698	0	0	0	0	0	0	0	0	0	0	0
0	0	0	0	0	0	0	0	0	0	0	0	0	0	0	0	0	0	0	0	0	0	0	0	0	0	0	0	0	0	0.032586	0.385666	1.26484	1.85278	1.68153	0.932344	0.358882	0.279572	0.119349	0.0114535	0	0	0	0	0	0	0	0	0	0
0	0	0	0	0	0	0	0	0	0	0	0	0	0	0	0	0	0	0	0	0	0	0	0	0	0	0	0	0	0	0.0022842	0.0268254	0.108726	0.40021	1.10459	1.62441	1.38681	0.781672	0.220318	0.0181629	0	0	0	0	0	0	0	0	0	0
0	0	0	0	0	0	0	0	0	0	0	0	0	0	0	0	0	0	0	0	0	0	0	0	0	0	0	0	0	0	0.0012945	0.0521642	0.504347	1.69421	2.60542	2.26797	1.3593	0.56326	0.12601	0.00933648	0	0	0	0	0	0	0	0	0	0
0	0	0	0	0	0	0	0	0	0	0	0	0	0	0	0	0	0	0	0	0	0	0	0	0	0	0	0	0	0	0	0.00305087	0.0774967	0.583335	1.48497	1.57039	1.11192	0.826687	0.696843	0.523341	0.177284	0.0156358	0	0	0	0	0	0	0	0
0	0	0	0	0	0	0	0	0	0	0	0	0	0	0	0	0	0	0	0	0	0	0	0	0	0	0	0	0	0	0	0	0.0024078	0.0603454	0.44756	1.11965	1.24803	1.1376	1.69621	5.27208	10.6483	11.7615	9.59553	6.77998	4.21327	2.53371	1.40362	0.560879	0.128668	0.0924758
0.182909	0.0837418	0.00803646	0	0	0	0	0	0	0	0	0	0	0	0	0	0	0	0	0	0	0	0	0	0	0	0	0	0	0	0	0	0.00552655	0.178393	1.54169	4.60946	6.72716	7.36919	7.22453	6.50099	5.2819	3.56301	1.89126	0.96477	0.58761	0.195104	0.0172387	0	0	0
0	0	0	0	0	0	0	0	0	0	0	0	0	0	0	0	0	0	0	0	0	0	0	0	0	0	0	0	0	0	0.00357396	0.0663545	0.533376	2.43303	5.78714	7.80917	8.15992	8.01847	7.70546	7.2005	6.41087	5.29116	3.71398	2.21672	1.37376	0.727622	0.19652	0.0158426	0	0
0	0	0	0	0	0	0	0	0	0	0	0	0	0	0	0	0	0	0	0	0	0	0	0	0	0	0	0	0	0	0	0.0372546	0.555955	2.78754	6.39565	8.3572	8.8416	8.9389	8.72543	8.45986	7.79556	6.40021	4.85152	3.72215	2.34558	1.14677	0.503368	0.135914	0.0111988	0
0	0	0	0	0	0	0	0	0	0	0	0	0	0	0	0	0	0	0	0	0	0	0	0	0	0	0	0	0	0	0	0	0	0.0115317	0.236904	1.66042	4.8699	7.64044	8.63938	8.13955	6.9768	5.86791	5.34413	4.83116	3.91405	2.58181	1.34405	0.528648	0.119438	0.00898035
0	0	0	0	0	0	0	0	0	0	0	0	0	0	0	0	0	0	0	0	0	0	0	0	0	0	0	0	0	0.00253865	0.0518782	0.451073	2.08448	4.80968	6.21328	6.38288	6.23878	6.07034	5.18554	3.57586	2.09186	1.04498	0.336506	0.0512944	0.00279435	0	0	0	0	0
0	0	0	0	0	0	0	0	0	0	0	0	0	0	0	0	0	0	0	0	0	0	0	0	0	0	0	0	0	0	0.0215592	0.348299	1.94512	4.93833	7.01997	7.58645	7.51237	7.14455	6.00012	4.13291	2.33821	1.10996	0.342603	0.0492889	0.00251765	0	0	0	0	0
0	0	0	0	0	0	0	0	0	0	0	0	0	0	0	0	0	0	0	0	0	0	0	0	0	0	0	0	0	0	0	0	0	0	0	0	0	0	0	0	0	0	0	0	0	0	0	0	0	0
0	0	0	0	0	0	0	0	0	0	0	0	0	0	0	0	0	0	0	0	0	0	0	0	0	0	0	0	0	0	0	0	0	0	0	0	0	0	0	0	0	0	0	0	0	0	0	0	0.0259142	0.296594
0.866591	0.87459	0.302701	0.0265624	0	0	0	0	0	0	0	0	0	0	0	0	0	0	0	0	0	0	0	0	0	0	0	0	0	0	0	0	0	0	0	0	0	0	0	0	0	0	0	0	0	0	0.00438389	0.102407	0.777931	2.31379
3.3351	2.87862	1.62758	0.67104	0.162683	0.0127481	0	0	0	0	0	0	0	0	0	0	0	0	0	0	0	0	0	0	0	0	0	0	0	0	0	0	0	0	0	0	0	0	0	0	0	0	0	0	0	0	0	0	0	0
0	0	0	0	0	0	0	0	0	0	0	0	0	0	0	0	0	0	0	0	0	0	0	0	0	0	0	0	0	0	0	0	0	0	0	0	0	0	0	0	0	0	0	0	0	0	0	0	0	0
0	0	0	0	0	0	0	0	0	0	0	0	0	0	0	0	0	0	0	0	0	0	0	0	0	0	0	0	0	0	0	0	0	0	0	0	0	0	0	0	0	0	0	0	0	0	0.0559221	0.65867	2.10681	2.79806
2.27646	1.64498	0.824419	0.197164	0.0148295	0	0	0	0	0	0	0	0	0	0	0	0	0	0	0	0	0	0	0	0	0	0	0	0	0	0	0	0	0	0	0	0	0	0	0	0	0	0	0	0	0.00474072	0.0584791	0.224903	0.496972	0.699662
0.53585	0.365109	0.128288	0.0115831	0	0	0	0	0	0	0	0	0	0	0	0	0	0	0	0	0	0	0	0	0	0	0	0	0	0	0	0	0	0	0	0	0	0	0	0	0	0	0	0	0	0.00518155	0.142103	1.14007	3.20618	3.96458
2.79261	1.20872	0.356955	0.0688567	0.00493536	0	0	0	0	0	0	0	0	0	0	0	0	0	0	0	0	0	0	0	0	0	0	0	0	0	0	0	0	0	0	0	0	0	0	0	0	0	0	0	0	0	0.00359843	0.0374965	0.0818999	0.0374965
0.00359843	0	0	0	0	0	0	0	0	0	0	0	0	0	0	0	0	0	0	0	0	0	0	0	0	0	0	0	0	0	0	0	0	0	0	0	0	0	0	0	0	0	0	0	0	0	0.00174489	0.0469699	0.377297	1.0851
1.3941	1.20906	1.21645	1.15542	0.814131	0.261565	0.0226206	0	0	0	0	0	0	0	0	0	0	0	0	0	0	0	0	0	0	0	0	0	0	0	0	0	0	0	0	0	0	0	0	0	0	0	0	0	0	0	0.00665036	0.111869	0.59959	1.08644
0.555591	0.0907992	0.00462832	0	0	0	0	0	0	0	0	0	0	0	0	0	0	0	0	0	0	0	0	0	0	0	0	0	0	0	0	0	0	0	0	0	0	0	0	0	0	0	0	0	0	0	0	0.0116477	0.129081	0.367294
0.556119	0.926501	1.04543	0.567439	0.16209	0.0267647	0.00172808	0	0	0	0	0	0	0	0	0	0	0	0	0	0	0	0	0	0	0	0	0	0	0	0	0	0	0	0	0	0	0	0	0	0	0	0	0	0	0	0	0.030324	0.335529	0.91758
1.01977	0.894544	0.537714	0.23012	0.199808	0.0861987	0.00827224	0	0	0	0	0	0	0	0	0	0	0	0	0	0	0	0	0	0	0	0	0	0	0	0	0	0	0	0	0	0	0	0	0.00429236	0.0447274	0.0976936	0.0447274	0.00429236	0	0	0.0280135	0.346907	1.23185	1.77829
1.23835	0.682202	0.352667	0.0983254	0.0080756	0	0	0	0	0	0	0	0	0	0	0	0	0	0	0	0	0	0	0	0	0	0	0	0	0	0	0	0	0	0	0	0	0	0	0	0	0	0	0	0	0	0	0.0060346	0.0677451	0.193455
0.273421	0.668133	1.45247	1.52303	1.09241	0.888623	0.83936	0.693317	0.261968	0.0319439	0.00102651	0	0	0	0	0	0	0	0	0	0	0	0	0	0	0	0	0	0	0	0	0	0	0	0.0176344	0.242541	1.13175	2.84342	4.36294	4.21816	3.14506	1.78501	0.722961	0.300583	0.0904641	0.00791241	0	0.00281722	0.0293561	0.0641196
0.0293561	0.00281722	0	0	0	0	0	0	0	0	0	0	0	0	0	0	0	0	0	0	0	0	0	0	0	0	0	0	0	0	0	0	0	0.011338	0.153037	0.674062	1.52765	2.36987	3.08591	3.49778	3.34385	2.76566	2.05183	1.39064	0.677651	0.166452	0.0128118	0	0	0
0	0	0	0	0	0	0	0	0	0	0	0	0	0	0	0	0	0	0	0	0	0	0	0	0	0	0	0	0	0	0	0	0	0.0460716	0.577463	2.15138	3.7185	4.26381	4.61456	4.68292	4.34145	3.92669	3.26742	2.44609	1.36142	0.407605	0.0494066	0.00192377	0	0
0	0	0	0	0	0	0	0	0	0	0	0	0	0	0	0	0	0	0	0	0	0	0	0	0	0	0	0	0	0	0	0.0319079	0.461783	2.21426	4.87751	6.11657	6.06162	5.65368	5.47692	5.46703	4.88644	3.69297	2.43372	1.13209	0.26703	0.0201339	0	0	0	0
0	0	0	0	0	0	0	0	0	0	0	0	0	0	0	0	0	0	0	0	0	0	0	0	0	0	0	0	0	0	0	0	0.0581862	0.725658	2.68504	4.64123	5.09417	4.80028	5.11638	5.6888	5.02847	3.59926	1.7751	0.437096	0.0336615	0	0	0	0	0
0	0	0	0	0	0	0	0	0	0	0	0	0	0	0	0	0	0	0	0	0	0	0	0	0	0	0	0	0	0	0	0.0197477	0.315827	1.73319	4.2869	5.99227	6.68512	6.77162	6.04154	4.57645	2.98666	1.74515	1.05129	0.642398	0.244945	0.0417539	0.00245716	0	0	0
0	0	0	0	0	0	0	0	0	0	0	0	0	0	0	0	0	0	0	0	0	0	0	0	0	0	0	0	0	0	0.00707531	0.1272	0.777026	1.98372	2.85415	3.78627	4.61958	4.56504	4.0882	3.14316	1.96411	1.2494	0.601913	0.14143	0.0105479	0	0	0	0	0
0	0	0	0	0	0	0	0	0	0	0	0	0	0	0	0	0	0	0	0	0	0	0	0	0	0	0	0	0	0	0	0.0064005	0.148787	1.09858	3.03126	4.02388	4.13571	4.47184	4.07336	2.55756	1.12367	0.275697	0.0215766	0	0	0	0	0	0	0
0	0	0	0	0	0	0	0	0	0	0	0	0	0	0	0	0	0	0	0	0	0	0	0	0	0	0	0	0	0	0.00316308	0.0543805	0.402198	1.76021	4.09014	5.41763	5.50154	4.88655	4.31048	3.65438	2.63465	1.70848	0.926902	0.262216	0.0216731	0	0	0	0	0
0	0	0	0	0	0	0	0	0	0	0	0	0	0	0	0	0	0	0	0	0	0	0	0	0	0	0	0.0040641	0.0423489	0.0924986	0.0432682	0.0916795	0.920582	2.81226	4.23361	5.46292	5.98495	5.27112	4.4285	4.14895	3.97037	3.07475	1.90285	1.04621	0.441587	0.100398	0.00747876	0	0	0
0	0	0	0	0	0	0	0	0	0	0	0	0	0	0	0	0	0	0	0	0	0	0	0	0	0	0	0	0	0	0	0	0.0289753	0.435966	2.18019	4.7638	5.60032	5.41275	5.034	4.23767	2.97408	1.81749	1.04861	0.359683	0.124133	0.0808223	0.0245715	0.00204166	0	0
0	0	0	0	0	0	0	0	0	0	0	0	0	0	0	0	0	0	0	0	0	0	0	0	0	0	0	0	0	0.00543297	0.141865	1.11018	3.12216	4.28073	4.41584	3.88935	3.05386	2.3174	1.56279	0.757164	0.189592	0.0148006	0	0	0	0	0	0	0	0
0	0	0	0	0	0	0	0	0	0	0	0	0	0	0	0	0	0	0	0	0	0	0	0	0	0	0	0	0	0	0	0.00305818	0.0954359	0.836979	2.69183	4.40636	5.09286	4.82992	4.1565	3.54056	2.96015	2.04192	1.04235	0.383661	0.0825562	0.00608161	0	0	0	0
0	0	0	0	0	0	0	0	0	0	0	0	0	0	0	0	0	0	0	0	0	0	0	0	0	0	0	0	0	0	0	0	0.00370357	0.100183	0.842732	2.7448	4.31983	4.35347	4.07825	3.53268	2.43326	1.15743	0.285057	0.0220863	0	0	0	0	0	0
0	0	0	0	0	0	0	0	0	0	0	0	0	0	0	0	0	0	0	0	0	0	0	0	0	0	0	0	0	0.00139961	0.0145842	0.0318549	0.0145842	0.00139961	0	0	0	0	0	0	0	0	0	0	0	0	0	0	0	0
0	0	0	0	0	0	0	0	0	0	0	0	0	0	0	0	0	0	0	0	0	0	0	0	0	0	0	0	0	0	0	0	0	0	0	0	0	0	0	0	0	0	0	0	0	0	0.00425761	0.0523607	0.180217	0.226341
0.0875722	0.00799546	0	0	0	0	0	0	0	0	0	0	0	0	0	0	0	0	0	0	0	0	0	0	0	0	0	0	0	0	0	0	0	0	0	0	0	0	0	0	0	0.00553845	0.057712	0.126055	0.057712	0.006125	0.0070634	0.0232642	0.0277672	0.0105011
0.000951467	0	0	0	0	0	0	0	0	0	0	0	0	0	0	0	0	0	0	0	0	0	0	0	0	0	0	0	0.0153304	0.159746	0.348918	0.159746	0.0153304	0	0	0	0	0	0	0	0	0	0	0	0	0	0.0107859	0.112391	0.245485	0.112391
0.0107859	0	0	0	0	0	0	0	0	0	0	0	0	0	0	0	0	0	0	0	0	0	0	0	0	0	0	0	0	0	0	0.00946351	0.098612	0.215388	0.098612	0.00946351	0	0	0	0	0	0	0	0	0	0.00483167	0.0696784	0.326668	0.649375	0.553668
0.178383	0.0152637	0	0	0	0	0	0	0	0	0	0	0	0	0	0	0	0	0	0	0	0	0	0	0	0	0	0	0	0	0	0	0	0	0	0	0	0	0	0	0	0	0	0	0	0	0	0.00997454	0.103937	0.22702
0.103937	0.0178585	0.0900529	0.26751	0.321907	0.221157	0.0678553	0.00575376	0	0	0	0	0	0	0	0	0	0	0	0	0	0	0	0	0	0	0	0	0	0	0	0	0	0	0	0	0	0	0	0	0	0	0	0	0	0	0.00297001	0.0363015	0.12338	0.152788
0.0587524	0.00535327	0	0	0	0	0	0	0	0	0	0	0	0	0	0	0	0	0	0	0	0	0	0	0	0	0	0	0	0	0	0	0	0	0	0	0	0	0	0	0	0	0	0	0	0	0.000783831	0.0081677	0.0178399	0.0081677
0.000783831	0	0	0	0	0	0	0	0	0	0	0	0	0	0	0	0	0	0	0	0	0	0	0	0	0	0	0	0	0	0	0	0	0	0	0	0	0	0	0	0	0	0	0	0	0	0	0	0.00911396	0.122999
0.507287	0.814001	0.478292	0.109114	0.00778146	0	0	0	0	0	0	0	0	0	0	0	0	0	0	0	0	0	0	0	0	0	0	0	0	0	0	0	0	0	0	0	0	0	0	0	0	0	0	0	0	0	0	0.00356221	0.037119	0.0810754
0.037119	0.00356221	0.00438108	0.0456519	0.0997128	0.0456519	0.00438108	0	0	0	0	0	0	0	0	0	0	0	0	0	0	0	0	0	0	0	0	0	0	0	0	0	0	0	0	0	0	0	0	0	0	0	0	0	0	0	0	0	0	0
0	0	0	0	0	0	0	0	0	0	0	0	0	0	0	0	0	0	0	0	0	0	0	0	0	0	0	0	0	0	0	0	0	0	0	0	0	0	0	0	0	0	0	0	0	0	0.00311832	0.057765	0.382192	1.13863
1.69113	1.26775	0.414896	0.0474035	0.00147917	0	0	0	0	0	0	0	0	0	0	0	0	0	0	0	0	0	0	0	0	0	0	0	0	0	0	0	0	0	0	0	0	0	0	0	0.00363374	0.0378644	0.0827035	0.0378644	0.00363374	0	0	0.0119611	0.128193	0.309282
0.205557	0.0490088	0.00355536	0	0	0	0	0	0	0	0	0	0	0	0	0	0	0	0	0	0	0	0	0	0	0	0	0	0	0	0	0	0	0	0	0.0233186	0.332667	1.55935	3.37222	4.30603	4.46902	3.69927	2.39416	1.58892	1.09198	0.395356	0.0504041	0.00187737	0	0
0	0	0	0	0	0	0	0	0	0	0	0	0	0	0	0	0	0	0	0	0	0	0	0	0	0	0	0	0	0	0	0.00598805	0.156108	1.24003	3.67532	5.61098	6.37354	6.02826	5.50917	4.74359	3.63642	2.50553	1.60238	0.937175	0.382842	0.079798	0.00560739	0	0	0
0	0	0	0	0	0	0	0	0	0	0	0	0	0	0	0	0	0	0	0	0	0	0	0	0	0	0	0	0	0	0	0.018766	0.238647	0.960241	2.13996	3.46445	4.89672	7.49863	9.89364	10.0641	8.17361	6.23446	4.69778	3.25183	2.04378	1.23927	0.754575	0.383215	0.102814	0.0083044
0	0	0	0	0	0	0	0	0	0	0	0	0	0	0	0	0	0	0	0	0	0	0	0	0	0	0	0	0	0	0.0110766	0.219417	1.50307	4.4076	6.99184	8.18092	8.43874	7.93407	7.2454	6.31004	4.57453	2.90015	1.63764	0.772298	0.205521	0.0166783	0	0	0	0
0	0	0	0	0	0	0	0	0	0	0	0	0	0	0	0	0	0	0	0	0	0	0	0	0	0	0	0	0	0	0.0100585	0.211181	1.43402	3.6138	4.25778	4.07524	4.18017	3.85886	3.25945	2.84884	2.40601	1.58023	0.904255	0.567924	0.189793	0.0168012	0	0	0	0
0	0	0	0	0	0	0	0	0	0	0	0	0	0	0	0	0	0	0	0	0	0	0	0	0	0	0	0	0	0.00403334	0.0423832	0.126991	0.494843	2.04917	4.23436	4.96729	4.97331	4.95406	4.26738	2.89858	1.58509	0.790885	0.276147	0.0462275	0.00272298	0	0	0	0	0
0	0	0	0	0	0	0	0	0	0	0	0	0	0	0	0	0	0	0	0	0	0	0	0	0	0	0	0	0	0	0	0.0612182	0.748178	2.63965	4.25346	4.46665	4.15008	3.68983	3.01095	2.24355	1.59197	0.940309	0.278284	0.0233836	0	0	0	0	0	0
0	0	0	0	0	0	0	0	0	0	0	0	0	0	0	0	0	0	0	0	0	0	0	0	0	0	0	0	0	0.00132689	0.0170143	0.0765808	0.257817	0.726921	1.32278	1.56768	1.87025	2.7346	3.1987	2.75238	1.83408	1.13949	0.74553	0.441593	0.133506	0.0113335	0	0	0	0
0	0	0	0	0	0	0	0	0	0	0	0	0	0	0	0	0	0	0	0	0	0	0	0	0	0	0	0	0.00321206	0.0515428	0.33844	1.32931	2.87499	3.55613	3.51024	3.29404	2.95631	2.67336	2.34535	1.9042	1.34735	0.659258	0.161852	0.0124573	0	0	0	0	0	0
0	0	0	0	0	0	0	0	0	0	0	0	0	0	0	0	0	0	0	0	0	0	0	0	0	0	0	0	0.00108021	0.0143389	0.0793917	0.355648	0.999759	1.77647	2.74902	3.5806	3.16386	2.163	1.35305	0.75152	0.607457	0.332011	0.0746799	0.00527943	0	0	0	0	0	0
0	0	0	0	0	0	0	0	0	0	0	0	0	0	0	0	0	0	0	0	0	0	0	0	0	0	0	0	0	0.0148451	0.200535	0.875812	1.90179	2.71184	3.03234	2.69793	2.40272	2.33509	2.24214	1.58786	0.616705	0.109485	0.00675405	0	0	0	0	0	0	0
0	0	0	0	0	0	0	0	0	0	0	0	0	0	0	0	0	0	0	0	0	0	0	0	0	0	0	0	0	0	0	0.00141832	0.0700953	0.695395	2.25487	3.43322	3.55112	3.26285	2.89476	2.59111	2.13596	1.44784	0.895387	0.58974	0.297206	0.0743552	0.00575869	0	0	0
0	0	0	0	0	0	0	0	0	0	0	0	0	0	0	0	0	0	0	0	0	0	0	0	0	0	0	0	0	0	0	0	0.018625	0.266152	1.26463	2.84788	3.7107	3.68517	3.45991	3.0202	2.30309	1.43324	0.5358	0.0925959	0.00558449	0	0	0	0	0
0	0	0	0	0	0	0	0	0	0	0	0	0	0	0	0	0	0	0	0	0	0	0	0	0	0	0	0	0	0	0	0	0.0666746	0.755294	2.22278	2.94039	3.43197	3.89544	3.81817	3.21025	2.42921	1.91086	1.46549	0.838768	0.32817	0.276254	0.215307	0.0652784	0.00541717	0
0	0	0	0	0	0	0	0	0	0	0	0	0	0	0	0	0	0	0	0	0	0	0	0	0	0	0	0	0	0	0.00394215	0.0415539	0.140485	0.615613	2.03348	3.37172	3.66223	3.36658	2.80603	2.33913	2.20548	1.71493	0.93603	0.29039	0.0393879	0.00184998	0	0	0	0
0	0	0	0	0	0	0	0	0	0	0	0	0	0	0	0	0	0	0	0	0	0	0.0115527	0.120382	0.262937	0.120382	0.0115527	0	0	0	0	0	0	0	0	0	0	0	0	0	0	0	0	0	0	0	0	0	0	0
0	0	0	0	0	0	0	0	0	0	0	0	0	0	0	0	0	0	0	0	0	0	0	0	0	0	0	0	0	0	0	0	0	0	0	0	0	0	0	0	0	0	0	0	0	0	0	0	0	0
0	0	0	0	0	0	0	0	0	0	0	0	0	0	0	0	0	0	0	0	0	0	0	0	0	0	0	0	0	0	0	0	0	0	0	0	0	0	0	0	0	0	0	0.0102291	0.117378	0.349674	0.398366	0.223599	0.0570044	0.00443513
0	0	0	0	0	0	0	0	0.00469327	0.0517743	0.136717	0.114211	0.0345924	0.00286934	0	0	0	0	0	0	0	0	0	0	0	0	0	0	0	0	0	0	0	0	0	0	0	0	0	0	0	0	0	0	0	0	0.0098945	0.103103	0.225198	0.103103
0.0098945	0	0	0	0	0	0	0	0	0	0	0	0	0	0	0	0	0	0	0	0	0	0	0	0	0	0	0	0	0	0	0	0	0	0	0	0	0	0	0	0	0	0	0	0	0	0.00849661	0.112594	0.444065	0.63608
0.25918	0.0240574	0	0	0	0	0	0	0	0	0	0	0	0	0	0	0	0	0	0	0	0	0	0	0	0	0	0	0	0	0	0	0	0	0	0	0	0	0	0	0	0	0	0	0	0.00169634	0.0198061	0.0608019	0.0661511	0.0238897
0.00212984	0	0	0	0	0	0	0	0	0	0	0	0	0	0	0	0	0	0	0	0	0	0	0	0	0	0	0	0	0	0	0	0	0	0	0	0	0	0	0	0	0	0	0	0	0.000834915	0.0100476	0.0330449	0.0393713	0.0148773
0.0013476	0	0	0	0	0	0	0	0	0	0	0	0	0	0	0	0	0	0	0	0	0	0	0	0	0	0	0	0	0	0	0	0	0	0	0	0	0	0	0	0	0	0	0	0	0.00191261	0.0199298	0.0435307	0.0199298	0.00191261
0	0.0763844	1.11984	5.40056	11.4045	12.7312	10.8859	7.9778	4.84136	2.56599	1.27835	0.56582	0.145792	0.0116816	0	0	0	0	0	0	0	0	0	0	0	0	0	0	0	0	0	0	0	0	0	0	0	0	0	0	0	0	0	0	0	0.0291557	0.347663	1.14259	1.56431	1.35412
1.30844	1.18201	0.833788	0.330275	0.0571855	0.00339656	0	0	0	0	0	0	0	0	0	0	0	0	0	0	0	0	0	0	0	0	0	0	0	0	0	0	0	0	0	0	0	0	0	0	0	0	0	0	0.00158597	0.0690595	0.648659	1.93958	2.58854	2.39947
2.07164	1.54078	1.0525	0.48437	0.106208	0.00759327	0	0	0	0	0	0	0	0	0	0	0	0	0	0	0	0	0	0	0	0	0	0	0	0	0	0	0	0	0	0	0	0	0	0	0	0	0	0	0	0	0.0097451	0.152501	0.779926	1.55865
1.32346	0.827499	0.58734	0.296908	0.0702777	0.00523964	0	0	0	0	0	0	0	0	0	0	0	0	0	0	0	0	0	0	0	0	0	0	0	0	0	0	0	0	0	0	0	0	0	0	0	0	0	0	0	0.00111257	0.0315322	0.250871	0.679902	0.920614
0.908131	0.503158	0.367923	0.2409	0.066567	0.00530509	0	0	0	0	0	0	0	0	0	0	0	0	0	0	0	0	0	0	0	0	0	0	0	0	0	0	0	0	0	0	0	0	0	0	0	0	0	0	0	0.0126832	0.190372	0.936139	1.93705	2.14787
2.10301	1.52096	0.601534	0.110579	0.00704375	0	0	0	0	0	0	0	0	0	0	0	0	0	0	0	0	0	0	0	0	0	0	0	0	0	0	0	0.0218879	0.244782	0.676446	0.652201	0.31201	0.281629	0.582585	0.473797	0.141156	0.0116181	0	0	0	0	0	0	0	0
0	0	0	0	0	0	0	0	0	0	0	0	0	0	0	0	0	0	0	0	0	0	0	0	0	0	0.00397043	0.0413728	0.0903665	0.0413728	0.00397043	0	0	0	0	0	0	0	0	0	0	0	0	0	0	0	0	0	0	0
0	0	0	0	0	0	0	0	0	0	0	0	0	0	0	0	0	0	0	0	0	0	0	0	0	0	0	0	0	0	0.00377885	0.0393765	0.102631	0.243688	0.750684	1.449	2.53112	4.00238	4.34362	3.31439	1.86249	0.895864	0.294684	0.0448706	0.0023953	0	0	0	0	0
0	0	0	0	0	0	0	0	0	0	0	0	0	0	0	0	0	0	0	0	0	0	0	0	0	0	0	0	0	0.00439481	0.0702007	0.354339	0.614171	0.430622	0.734775	1.27833	1.18411	0.816149	0.502682	0.158306	0.0136721	0	0	0.00339041	0.0362057	0.0863019	0.0552848	0.0125269	0.0008768	0
0	0	0	0	0	0	0	0	0	0	0	0	0	0	0	0	0	0	0	0	0	0	0	0	0	0	0	0	0	0	0	0	0	0.00978999	0.140274	0.629945	1.06431	0.658358	0.432089	0.593205	0.374998	0.0908478	0.00670208	0	0	0	0	0	0	0
0	0	0	0	0	0	0	0	0	0	0	0	0	0	0	0	0	0	0	0	0	0	0	0	0	0	0	0	0	0	0	0	0	0	0	0	0	0	0	0	0	0	0	0	0	0	0	0	0	0
0	0	0	0	0	0	0	0	0	0	0	0	0	0	0	0	0	0	0	0	0	0	0	0	0	0	0.00354492	0.0369389	0.080682	0.0369389	0.00354492	0.00763126	0.148032	0.918702	2.04201	2.34783	3.26221	3.96991	3.66736	2.63989	1.72399	1.16044	0.725813	0.426303	0.186766	0.0419579	0.00307826	0	0	0
0	0	0	0	0	0	0	0	0	0	0	0	0	0	0	0	0	0	0	0	0	0	0	0	0	0	0	0	0	0	0.003677	0.114768	0.964086	2.75179	3.8246	4.00755	3.32623	2.7143	2.39256	1.92199	1.18698	0.500061	0.113153	0.00843836	0	0	0	0	0	0
0	0	0	0	0	0	0	0	0	0	0	0	0	0	0	0	0	0	0	0	0	0	0	0	0	0	0	0	0	0	0.0179767	0.260148	1.22998	2.56458	3.01641	3.05998	2.80214	2.5995	2.26663	1.6367	0.958176	0.325134	0.0461158	0.00220872	0	0	0	0	0	0
0	0	0	0	0	0	0	0	0	0	0	0	0	0	0	0	0	0	0	0	0	0	0	0	0	0	0	0	0	0.0113195	0.193887	1.13673	2.83493	3.64383	3.52494	3.29847	2.79364	1.99972	1.11067	0.384794	0.0662468	0.00407988	0	0	0	0	0	0	0	0
0	0	0	0	0	0	0	0	0	0	0	0	0	0	0	0	0	0	0	0	0	0	0	0	0	0	0	0	0	0	0	0.0294986	0.375295	1.45318	2.68155	3.05284	2.60285	1.93843	1.38646	1.36473	1.35878	0.835219	0.23172	0.0187548	0	0	0	0	0	0
0	0	0	0	0	0	0	0	0	0	0	0	0	0	0	0	0	0	0	0	0	0	0	0	0	0	0	0	0	0	0	0.00492269	0.0897609	0.556849	1.42146	1.80716	1.56742	1.10446	0.841075	0.837278	0.794823	0.52004	0.15591	0.0130938	0	0	0	0	0	0
0	0	0	0	0	0	0	0	0	0	0	0	0	0	0	0	0	0	0	0	0	0	0	0	0	0	0	0	0	0.00202132	0.04653	0.342801	0.967352	1.44109	1.81358	2.1502	2.26517	2.07606	1.57744	0.947372	0.331313	0.0509129	0.00271968	0	0	0	0	0	0	0
0	0	0	0	0	0	0	0	0	0	0	0	0	0	0	0	0	0	0	0	0	0	0	0	0	0	0	0	0	0.00553638	0.128814	0.944701	2.5596	3.36208	3.36458	3.02843	2.47196	1.96255	1.40525	1.11991	0.856054	0.340757	0.0540625	0.00287505	0	0	0	0	0	0
0	0	0	0	0	0	0	0	0	0	0	0	0	0	0	0	0	0	0	0	0	0	0	0	0	0	0	0	0	0.0105123	0.146317	0.649721	1.27029	1.455	1.52201	1.29023	1.04273	0.906463	0.716095	0.320515	0.0633232	0.00417697	0	0	0	0	0	0	0	0

## Sheet: CosSim64
NaN	NaN	NaN	NaN	NaN	NaN	NaN	NaN	NaN	NaN	NaN	NaN	NaN	NaN	NaN	NaN	NaN	NaN	NaN	NaN	NaN	NaN	NaN	NaN	NaN	NaN	NaN	NaN	NaN	NaN	NaN	NaN	NaN	NaN	NaN	NaN	NaN	NaN	NaN	NaN	NaN	NaN	NaN	NaN	NaN	NaN	NaN	NaN	NaN	NaN
NaN	1	5.13571e-05	0.922933	0.600997	0.0523947	0	NaN	0.927639	0.915836	0.892924	0.0125062	0.793087	0.715482	0.250658	0.0750078	0.0156726	0	0	0	0	0	0	0	0	0.00649434	0	2.18099e-05	0.000312709	0.00311666	0	0	NaN	0.898026	0.825721	0.00754616	NaN	0.879849	0.254809	0.858018	0.0200949	0.930387	0.465412	0.529397	0.502339	0.759459	0.131044	0.077475	0	4.77624e-06
NaN	5.13571e-05	1	0	0.618835	0.97807	0.958161	NaN	0	0.0529963	0.094906	0.999432	0.133995	0.607098	0.953064	0.953208	0.210711	0	0	0	0	0	0	0	0	0	0.0123905	0	0	0	0	0	NaN	0	0.416235	0.897649	NaN	0	0.904007	0.121452	0.997482	0.00290156	0.624385	0.801845	0.490671	0.49392	0.964773	0.0725004	0.00378796	0
NaN	0.922933	0	1	0.634349	0.0552721	0	NaN	0.978583	0.955221	0.948185	0.0139595	0.805542	0.762219	0.254135	0.0837246	0	0	0	0	0	0	0	0	0	0.00602892	0	1.2784e-05	0.000199274	0.00224633	0	0	NaN	0.990617	0.88275	0	NaN	0.899355	0.259656	0.872106	0.0180416	0.993511	0.409411	0.56516	0.513452	0.758233	0.138137	0.00836642	0	2.79961e-06
NaN	0.600997	0.618835	0.634349	1	0.557374	0.474592	NaN	0.645558	0.666888	0.666568	0.623581	0.706541	0.961546	0.807805	0.521029	0.310752	0	0	0	0	0	0	0	0	0.00477551	0.00782172	1.85118e-05	0.000258817	0.00249109	0	0	NaN	0.611936	0.915578	0.745716	NaN	0.621008	0.876195	0.696303	0.656592	0.64518	0.852931	0.786204	0.911112	0.934944	0.777978	0.126337	0.00187624	4.05398e-06
NaN	0.0523947	0.97807	0.0552721	0.557374	1	0.994469	NaN	0.0564817	0.111151	0.152687	0.977692	0.153048	0.599573	0.931252	0.994748	0.143988	0	0	0	0	0	0	0	0	0.00042523	0.0120134	1.71644e-06	2.38378e-05	0.000227269	0	0	NaN	0.0531645	0.41801	0.803909	NaN	0.0545851	0.845373	0.166144	0.968427	0.0593004	0.573389	0.852862	0.413727	0.486389	0.918953	0.0496496	0.0039315	3.7589e-07
NaN	0	0.958161	0	0.474592	0.994469	1	NaN	0	0.0553105	0.0990859	0.956423	0.0897454	0.529341	0.8902	0.996294	0.117218	0	0	0	0	0	0	0	0	0	0.011716	0	0	0	0	0	NaN	0	0.343722	0.757265	NaN	0	0.790462	0.107868	0.944275	0.00311532	0.515472	0.820538	0.340063	0.414666	0.880015	0.0407021	0.00395337	0
NaN	NaN	NaN	NaN	NaN	NaN	NaN	NaN	NaN	NaN	NaN	NaN	NaN	NaN	NaN	NaN	NaN	NaN	NaN	NaN	NaN	NaN	NaN	NaN	NaN	NaN	NaN	NaN	NaN	NaN	NaN	NaN	NaN	NaN	NaN	NaN	NaN	NaN	NaN	NaN	NaN	NaN	NaN	NaN	NaN	NaN	NaN	NaN	NaN	NaN
NaN	0.927639	0	0.978583	0.645558	0.0564817	0	NaN	1	0.994062	0.958888	0.0130069	0.8743	0.765342	0.275809	0.0780111	0	0	0	0	0	0	0	0	0	0.00752863	0	3.03893e-05	0.000422044	0.00402376	0	0	NaN	0.941269	0.882677	0	NaN	0.966421	0.277714	0.945471	0.0227087	0.995518	0.425521	0.566548	0.516069	0.806997	0.138442	0.00854952	0	6.65507e-06
NaN	0.915836	0.0529963	0.955221	0.666888	0.111151	0.0553105	NaN	0.994062	1	0.964117	0.0653249	0.908785	0.784567	0.331297	0.129625	0.00648336	0	0	0	0	0	0	0	0	0.00935	0.00065325	0.000112922	0.000827709	0.00604332	0	0	NaN	0.90685	0.889059	0.0418847	NaN	0.984696	0.327067	0.973808	0.0768939	0.982225	0.455102	0.604119	0.528316	0.841412	0.185191	0.01075	0.000227124	3.56355e-05
NaN	0.892924	0.094906	0.948185	0.666568	0.152687	0.0990859	NaN	0.958888	0.964117	1	0.10752	0.932626	0.789289	0.357525	0.175415	0.0115816	0	0	0	0	0	0	0	0	0.0227831	0.00149288	0.00191943	0.00499657	0.0199428	8.6863e-08	6.79529e-08	NaN	0.918458	0.887788	0.0749685	NaN	0.946197	0.357108	0.943335	0.116598	0.962187	0.461831	0.627057	0.530424	0.827922	0.22051	0.0122416	0.000988906	0.00116675
NaN	0.0125062	0.999432	0.0139595	0.623581	0.977692	0.956423	NaN	0.0130069	0.0653249	0.10752	1	0.14328	0.615196	0.954655	0.952654	0.202414	0	0	0	0	0	0	0	0	6.23269e-05	0.0123986	0	0	6.55343e-06	0	0	NaN	0.0142624	0.427509	0.891683	NaN	0.0112387	0.902873	0.131959	0.995823	0.0164042	0.619325	0.808478	0.485008	0.499841	0.962063	0.0676594	0.00378109	0
NaN	0.793087	0.133995	0.805542	0.706541	0.153048	0.0897454	NaN	0.8743	0.908785	0.932626	0.14328	1	0.762792	0.412577	0.148387	0.0801752	0	0	0	0	0	0	0	0	0.0277891	0.00201876	0.00207808	0.00612344	0.0258114	0	0	NaN	0.74052	0.83714	0.177649	NaN	0.944189	0.44243	0.966166	0.169022	0.851934	0.52381	0.565248	0.586458	0.871884	0.274077	0.037566	0.000877812	0.00111545
NaN	0.715482	0.607098	0.762219	0.961546	0.599573	0.529341	NaN	0.765342	0.784567	0.789289	0.615196	0.762792	1	0.803511	0.587784	0.213183	0	0	0	0	0	0	0	0	0.00533429	0.00758472	1.76956e-05	0.000254206	0.00254124	0	0	NaN	0.742157	0.973262	0.632868	NaN	0.725083	0.821152	0.78703	0.633372	0.769509	0.794931	0.889889	0.824444	0.958728	0.735275	0.0876234	0.00209268	3.87523e-06
NaN	0.250658	0.953064	0.254135	0.807805	0.931252	0.8902	NaN	0.275809	0.331297	0.357525	0.954655	0.412577	0.803511	1	0.904032	0.240507	0	0	0	0	0	0	0	0	0.00375288	0.0118387	8.26884e-05	0.000483089	0.00294555	0	0	NaN	0.233711	0.650914	0.895663	NaN	0.28812	0.973647	0.404519	0.964254	0.270461	0.759246	0.901566	0.666676	0.731345	0.976431	0.0891496	0.00352689	2.7906e-05
NaN	0.0750078	0.953208	0.0837246	0.521029	0.994748	0.996294	NaN	0.0780111	0.129625	0.175415	0.952654	0.148387	0.587784	0.904032	1	0.115432	0	0	0	0	0	0	0	0	0.000373816	0.0116521	0	0	3.93052e-05	0	0	NaN	0.085541	0.413186	0.751764	NaN	0.0674061	0.804803	0.171789	0.940291	0.0841411	0.543708	0.863293	0.37822	0.469161	0.886107	0.0408294	0.00393872	0
NaN	0.0156726	0.210711	0	0.310752	0.143988	0.117218	NaN	0	0.00648336	0.0115816	0.202414	0.0801752	0.213183	0.240507	0.115432	1	0.474876	0.313835	0.42781	0.351213	0.217995	0.443916	0.295937	0.549294	0.179438	0.737697	0.667488	0.65311	0.637321	0.660673	0.668915	NaN	0	0.158334	0.390842	NaN	0	0.327976	0.037695	0.239418	0.00028474	0.424073	0.113222	0.438426	0.228581	0.306287	0.79552	0.593078	0.633728
NaN	0	0	0	0	0	0	NaN	0	0	0	0	0	0	0	0	0.474876	1	0.972469	0.996576	0.880542	0.805673	0.954494	0.96668	0.978574	0.14998	0.632167	0.774893	0.743828	0.392067	0.940851	0.93955	NaN	0	0	0	NaN	0	0	0	0	0	0	0	0	0.00176346	0	0.320948	0.368801	0.488855
NaN	0	0	0	0	0	0	NaN	0	0	0	0	0	0	0	0	0.313835	0.972469	1	0.984206	0.841755	0.877571	0.913119	0.999057	0.917094	0.075158	0.44977	0.635955	0.605684	0.218103	0.850261	0.8428	NaN	0	0	0	NaN	0	0	0	0	0	0	0	0	4.58956e-06	0	0.139528	0.199636	0.319275
NaN	0	0	0	0	0	0	NaN	0	0	0	0	0	0	0	0	0.42781	0.996576	0.984206	1	0.885384	0.812381	0.954006	0.980712	0.971859	0.116012	0.580307	0.735574	0.70383	0.336651	0.914317	0.913107	NaN	0	0	0	NaN	0	0	0	0	0	0	0	0	0.000465504	0	0.263972	0.313423	0.436404
NaN	0	0	0	0	0	0	NaN	0	0	0	0	0	0	0	0	0.351213	0.880542	0.841755	0.885384	1	0.522172	0.975337	0.832123	0.882438	0.0910363	0.576016	0.676472	0.639688	0.295841	0.779775	0.797782	NaN	0	0	0	NaN	0	0	0	0	0	0	0	0	0	0	0.179478	0.262031	0.419773
NaN	0	0	0	0	0	0	NaN	0	0	0	0	0	0	0	0	0.217995	0.805673	0.877571	0.812381	0.522172	1	0.644967	0.874446	0.698799	0.0458808	0.258242	0.452278	0.433423	0.117868	0.718174	0.687631	NaN	0	0	0	NaN	0	0	0	0	0	0	0	0	6.14028e-06	0	0.081352	0.112246	0.177916
NaN	0	0	0	0	0	0	NaN	0	0	0	0	0	0	0	0	0.443916	0.954494	0.913119	0.954006	0.975337	0.644967	1	0.903617	0.948886	0.099337	0.624614	0.73848	0.702096	0.351599	0.875377	0.886937	NaN	0	0	0	NaN	0	0	0	0	0	0	0	0	1.14213e-05	0	0.246971	0.311846	0.463075
NaN	0	0	0	0	0	0	NaN	0	0	0	0	0	0	0	0	0.295937	0.96668	0.999057	0.980712	0.832123	0.874446	0.903617	1	0.912056	0.0726648	0.431134	0.622997	0.593272	0.202437	0.836851	0.829332	NaN	0	0	0	NaN	0	0	0	0	0	0	0	0	3.63659e-06	0	0.126186	0.186596	0.303549
NaN	0	0	0	0	0	0	NaN	0	0	0	0	0	0	0	0	0.549294	0.978574	0.917094	0.971859	0.882438	0.698799	0.948886	0.912056	1	0.182872	0.723557	0.836232	0.805502	0.482322	0.953865	0.959751	NaN	0	0	0	NaN	0	0	0	0	0	0	0	0	0.00158616	0	0.429185	0.461332	0.574221
NaN	0.00649434	0	0.00602892	0.00477551	0.00042523	0	NaN	0.00752863	0.00935	0.0227831	6.23269e-05	0.0277891	0.00533429	0.00375288	0.000373816	0.179438	0.14998	0.075158	0.116012	0.0910363	0.0458808	0.099337	0.0726648	0.182872	1	0.565849	0.612839	0.663315	0.784363	0.282789	0.278769	NaN	0.00486414	0.00645857	0	NaN	0.0129138	0.00535769	0.0145761	0.00061548	0.00727506	0.00403088	0.0039271	0.00361611	0.0472356	0.000957333	0.561364	0.818176	0.782785
NaN	0	0.0123905	0	0.00782172	0.0120134	0.011716	NaN	0	0.00065325	0.00149288	0.0123986	0.00201876	0.00758472	0.0118387	0.0116521	0.737697	0.632167	0.44977	0.580307	0.576016	0.258242	0.624614	0.431134	0.723557	0.565849	1	0.96162	0.956189	0.904138	0.827518	0.840235	NaN	0	0.00524546	0.0112208	NaN	1.66711e-05	0.0113143	0.00155704	0.0123623	3.68973e-05	0.0077389	0.00983806	0.00612787	0.0224628	0.0119729	0.847168	0.903093	0.947523
NaN	2.18099e-05	0	1.2784e-05	1.85118e-05	1.71644e-06	0	NaN	3.03893e-05	0.000112922	0.00191943	0	0.00207808	1.76956e-05	8.26884e-05	0	0.667488	0.774893	0.635955	0.735574	0.676472	0.452278	0.73848	0.622997	0.836232	0.612839	0.96162	1	0.99681	0.8681	0.904471	0.911136	NaN	0	4.33618e-05	0	NaN	0.000288848	0.000290077	0.000453868	2.03931e-05	4.54314e-05	5.07409e-05	1.29531e-05	1.22269e-05	0.0184897	3.1151e-06	0.76323	0.866031	0.926235
NaN	0.000312709	0	0.000199274	0.000258817	2.38378e-05	0	NaN	0.000422044	0.000827709	0.00499657	0	0.00612344	0.000254206	0.000483089	0	0.65311	0.743828	0.605684	0.70383	0.639688	0.433423	0.702096	0.593272	0.805502	0.663315	0.956189	0.99681	1	0.895545	0.879717	0.88545	NaN	4.07985e-05	0.000377648	0	NaN	0.00165883	0.000969478	0.00213182	0.000106814	0.000418171	0.000362646	0.000185171	0.000174658	0.0207893	4.48079e-05	0.771224	0.889523	0.944168
NaN	0.00311666	0	0.00224633	0.00249109	0.000227269	0	NaN	0.00402376	0.00604332	0.0199428	6.55343e-06	0.0258114	0.00254124	0.00294555	3.93052e-05	0.637321	0.392067	0.218103	0.336651	0.295841	0.117868	0.351599	0.202437	0.482322	0.784363	0.904138	0.8681	0.895545	1	0.626368	0.632642	NaN	0.000985911	0.00321679	0	NaN	0.0100121	0.00457875	0.0118581	0.000578142	0.00363446	0.00261218	0.00185198	0.00173708	0.0300399	0.000449952	0.850763	0.971468	0.978189
NaN	0	0	0	0	0	0	NaN	0	0	8.6863e-08	0	0	0	0	0	0.660673	0.940851	0.850261	0.914317	0.779775	0.718174	0.875377	0.836851	0.953865	0.282789	0.827518	0.904471	0.879717	0.626368	1	0.998643	NaN	0	0	0	NaN	0	0	0	0	0	0	0	0	0.00564532	0	0.580676	0.607013	0.698465
NaN	0	0	0	0	0	0	NaN	0	0	6.79529e-08	0	0	0	0	0	0.668915	0.93955	0.8428	0.913107	0.797782	0.687631	0.886937	0.829332	0.959751	0.278769	0.840235	0.911136	0.88545	0.632642	0.998643	1	NaN	0	0	0	NaN	0	0	0	0	0	0	0	0	0.00533544	0	0.584981	0.611087	0.706535
NaN	NaN	NaN	NaN	NaN	NaN	NaN	NaN	NaN	NaN	NaN	NaN	NaN	NaN	NaN	NaN	NaN	NaN	NaN	NaN	NaN	NaN	NaN	NaN	NaN	NaN	NaN	NaN	NaN	NaN	NaN	NaN	NaN	NaN	NaN	NaN	NaN	NaN	NaN	NaN	NaN	NaN	NaN	NaN	NaN	NaN	NaN	NaN	NaN	NaN
NaN	0.898026	0	0.990617	0.611936	0.0531645	0	NaN	0.941269	0.90685	0.918458	0.0142624	0.74052	0.742157	0.233711	0.085541	0	0	0	0	0	0	0	0	0	0.00486414	0	0	4.07985e-05	0.000985911	0	0	NaN	1	0.861952	0	NaN	0.833476	0.241479	0.802657	0.0145076	0.968718	0.389035	0.550901	0.499596	0.707878	0.134674	0.0080474	0	0
NaN	0.825721	0.416235	0.88275	0.915578	0.41801	0.343722	NaN	0.882677	0.889059	0.887788	0.427509	0.83714	0.973262	0.650914	0.413186	0.158334	0	0	0	0	0	0	0	0	0.00645857	0.00524546	4.33618e-05	0.000377648	0.00321679	0	0	NaN	0.861952	1	0.452897	NaN	0.833772	0.674875	0.869364	0.443275	0.888495	0.704597	0.80327	0.77171	0.950387	0.561631	0.0648169	0.0013616	1.30214e-05
NaN	0.00754616	0.897649	0	0.745716	0.803909	0.757265	NaN	0	0.0418847	0.0749685	0.891683	0.177649	0.632868	0.895663	0.751764	0.390842	0	0	0	0	0	0	0	0	0	0.0112208	0	0	0	0	0	NaN	0	0.452897	1	NaN	0	0.948566	0.122143	0.92206	0.00219873	0.796098	0.652922	0.739776	0.558705	0.962004	0.163579	0.00299375	0
NaN	NaN	NaN	NaN	NaN	NaN	NaN	NaN	NaN	NaN	NaN	NaN	NaN	NaN	NaN	NaN	NaN	NaN	NaN	NaN	NaN	NaN	NaN	NaN	NaN	NaN	NaN	NaN	NaN	NaN	NaN	NaN	NaN	NaN	NaN	NaN	NaN	NaN	NaN	NaN	NaN	NaN	NaN	NaN	NaN	NaN	NaN	NaN	NaN	NaN
NaN	0.879849	0	0.899355	0.621008	0.0545851	0	NaN	0.966421	0.984696	0.946197	0.0112387	0.944189	0.725083	0.28812	0.0674061	0	0	0	0	0	0	0	0	0	0.0129138	1.66711e-05	0.000288848	0.00165883	0.0100121	0	0	NaN	0.833476	0.833772	0	NaN	1	0.288845	0.990883	0.0276663	0.942371	0.42111	0.53577	0.489497	0.82463	0.130879	0.00826244	2.69455e-05	9.79867e-05
NaN	0.254809	0.904007	0.259656	0.876195	0.845373	0.790462	NaN	0.277714	0.327067	0.357108	0.902873	0.44243	0.821152	0.973647	0.804803	0.327976	0	0	0	0	0	0	0	0	0.00535769	0.0113143	0.000290077	0.000969478	0.00457875	0	0	NaN	0.241479	0.674875	0.948566	NaN	0.288845	1	0.406221	0.928681	0.273941	0.83771	0.829937	0.791582	0.764568	0.978059	0.130228	0.00319226	0.00014854
NaN	0.858018	0.121452	0.872106	0.696303	0.166144	0.107868	NaN	0.945471	0.973808	0.943335	0.131959	0.966166	0.78703	0.404519	0.171789	0.037695	0	0	0	0	0	0	0	0	0.0145761	0.00155704	0.000453868	0.00213182	0.0118581	0	0	NaN	0.802657	0.869364	0.122143	NaN	0.990883	0.406221	1	0.15098	0.919105	0.502239	0.614096	0.555448	0.882819	0.250986	0.0217526	0.000494715	0.000186317
NaN	0.0200949	0.997482	0.0180416	0.656592	0.968427	0.944275	NaN	0.0227087	0.0768939	0.116598	0.995823	0.169022	0.633372	0.964254	0.940291	0.239418	0	0	0	0	0	0	0	0	0.00061548	0.0123623	2.03931e-05	0.000106814	0.000578142	0	0	NaN	0.0145076	0.443275	0.92206	NaN	0.0276663	0.928681	0.15098	1	0.0236578	0.66727	0.80405	0.543928	0.530669	0.979329	0.087107	0.00373508	7.06393e-06
NaN	0.930387	0.00290156	0.993511	0.64518	0.0593004	0.00311532	NaN	0.995518	0.982225	0.962187	0.0164042	0.851934	0.769509	0.270461	0.0841411	0.00028474	0	0	0	0	0	0	0	0	0.00727506	3.68973e-05	4.54314e-05	0.000418171	0.00363446	0	0	NaN	0.968718	0.888495	0.00219873	NaN	0.942371	0.273941	0.919105	0.0236578	1	0.422127	0.571447	0.518521	0.791186	0.141661	0.00861486	1.49224e-05	1.33086e-05
NaN	0.465412	0.624385	0.409411	0.852931	0.573389	0.515472	NaN	0.425521	0.455102	0.461831	0.619325	0.52381	0.794931	0.759246	0.543708	0.424073	0	0	0	0	0	0	0	0	0.00403088	0.0077389	5.07409e-05	0.000362646	0.00261218	0	0	NaN	0.389035	0.704597	0.796098	NaN	0.42111	0.83771	0.502239	0.66727	0.422127	1	0.685092	0.937729	0.816323	0.779349	0.246911	0.00204177	1.61602e-05
NaN	0.529397	0.801845	0.56516	0.786204	0.852862	0.820538	NaN	0.566548	0.604119	0.627057	0.808478	0.565248	0.889889	0.901566	0.863293	0.113222	0	0	0	0	0	0	0	0	0.0039271	0.00983806	1.29531e-05	0.000185171	0.00185198	0	0	NaN	0.550901	0.80327	0.652922	NaN	0.53577	0.829937	0.614096	0.80405	0.571447	0.685092	1	0.602382	0.807126	0.823534	0.0436493	0.00324389	2.83666e-06
NaN	0.502339	0.490671	0.513452	0.911112	0.413727	0.340063	NaN	0.516069	0.528316	0.530424	0.485008	0.586458	0.824444	0.666676	0.37822	0.438426	0	0	0	0	0	0	0	0	0.00361611	0.00612787	1.22269e-05	0.000174658	0.00173708	0	0	NaN	0.499596	0.77171	0.739776	NaN	0.489497	0.791582	0.555448	0.543928	0.518521	0.937729	0.602382	1	0.833906	0.699176	0.219731	0.00134439	2.67761e-06
NaN	0.759459	0.49392	0.758233	0.934944	0.486389	0.414666	NaN	0.806997	0.841412	0.827922	0.499841	0.871884	0.958728	0.731345	0.469161	0.228581	0.00176346	4.58956e-06	0.000465504	0	6.14028e-06	1.14213e-05	3.63659e-06	0.00158616	0.0472356	0.0224628	0.0184897	0.0207893	0.0300399	0.00564532	0.00533544	NaN	0.707878	0.950387	0.558705	NaN	0.82463	0.764568	0.882819	0.530669	0.791186	0.816323	0.807126	0.833906	1	0.642912	0.129066	0.0285535	0.0247051
NaN	0.131044	0.964773	0.138137	0.777978	0.918953	0.880015	NaN	0.138442	0.185191	0.22051	0.962063	0.274077	0.735275	0.976431	0.886107	0.306287	0	0	0	0	0	0	0	0	0.000957333	0.0119729	3.1151e-06	4.48079e-05	0.000449952	0	0	NaN	0.134674	0.561631	0.962004	NaN	0.130879	0.978059	0.250986	0.979329	0.141661	0.779349	0.823534	0.699176	0.642912	1	0.121533	0.00347902	6.82189e-07
NaN	0.077475	0.0725004	0.00836642	0.126337	0.0496496	0.0407021	NaN	0.00854952	0.01075	0.0122416	0.0676594	0.037566	0.0876234	0.0891496	0.0408294	0.79552	0.320948	0.139528	0.263972	0.179478	0.081352	0.246971	0.126186	0.429185	0.561364	0.847168	0.76323	0.771224	0.850763	0.580676	0.584981	NaN	0.0080474	0.0648169	0.163579	NaN	0.00826244	0.130228	0.0217526	0.087107	0.00861486	0.246911	0.0436493	0.219731	0.129066	0.121533	1	0.881433	0.846563
NaN	0	0.00378796	0	0.00187624	0.0039315	0.00395337	NaN	0	0.000227124	0.000988906	0.00378109	0.000877812	0.00209268	0.00352689	0.00393872	0.593078	0.368801	0.199636	0.313423	0.262031	0.112246	0.311846	0.186596	0.461332	0.818176	0.903093	0.866031	0.889523	0.971468	0.607013	0.611087	NaN	0	0.0013616	0.00299375	NaN	2.69455e-05	0.00319226	0.000494715	0.00373508	1.49224e-05	0.00204177	0.00324389	0.00134439	0.0285535	0.00347902	0.881433	1	0.980739
NaN	4.77624e-06	0	2.79961e-06	4.05398e-06	3.7589e-07	0	NaN	6.65507e-06	3.56355e-05	0.00116675	0	0.00111545	3.87523e-06	2.7906e-05	0	0.633728	0.488855	0.319275	0.436404	0.419773	0.177916	0.463075	0.303549	0.574221	0.782785	0.947523	0.926235	0.944168	0.978189	0.698465	0.706535	NaN	0	1.30214e-05	0	NaN	9.79867e-05	0.00014854	0.000186317	7.06393e-06	1.33086e-05	1.61602e-05	2.83666e-06	2.67761e-06	0.0247051	6.82189e-07	0.846563	0.980739	1
NaN	0	0	0	0	0	0	NaN	0	0	2.8269e-05	0	1.63814e-05	0	0	0	0.656001	0.807002	0.676461	0.770599	0.69915	0.494063	0.763259	0.664718	0.864089	0.574522	0.949472	0.995669	0.987589	0.827028	0.923907	0.929471	NaN	0	0	0	NaN	0	2.01107e-06	1.27904e-06	0	0	0	0	0	0.0174371	0	0.747579	0.838849	0.897898
NaN	0	0	0	0	0	0	NaN	0	0	1.1831e-06	0	0	0	0	0	0.667763	0.695105	0.538348	0.651261	0.617384	0.350094	0.665159	0.524841	0.776337	0.609568	0.980375	0.981898	0.97548	0.871154	0.855763	0.864864	NaN	0	0	0	NaN	0	0	0	0	0	0	0	0	0.0192451	0	0.821376	0.897612	0.93505
NaN	0	0	0	0	0	0	NaN	0	8.18177e-07	7.16979e-05	0	5.89417e-05	0	7.3502e-07	0	0.730706	0.8364	0.691983	0.799291	0.751728	0.48122	0.819257	0.676507	0.899632	0.404289	0.948027	0.969208	0.950874	0.777163	0.952587	0.962959	NaN	0	2.64474e-07	0	NaN	2.60548e-06	7.53201e-06	7.25495e-06	1.94896e-07	2.5202e-07	3.78716e-07	0	0	0.00951279	0	0.71635	0.757993	0.841479
NaN	0	0	0	0	0	0	NaN	0	0	4.91219e-07	0	0	0	0	0	0.73115	0.85029	0.714148	0.812069	0.73672	0.542435	0.814553	0.697128	0.898327	0.385245	0.935603	0.960754	0.940704	0.759711	0.970344	0.976164	NaN	0	0	0	NaN	0	0	0	0	0	0	0	0	0.00937919	0	0.710928	0.744178	0.824254
NaN	0	0	0	0	0	0	NaN	0	0	0	0	0	0	0	0	0.743063	0.862701	0.723732	0.829794	0.775876	0.505662	0.849449	0.708829	0.925024	0.260609	0.900618	0.92044	0.893691	0.690987	0.958835	0.970395	NaN	0	0	0	NaN	0	0	0	0	0	0	0	0	0.00357639	0	0.658248	0.659294	0.754076
NaN	0	0	0	0	0	0	NaN	0	0	8.41415e-07	0	0	0	0	0	0.683267	0.875832	0.749146	0.844028	0.789808	0.537776	0.853193	0.735743	0.928342	0.412367	0.925394	0.969946	0.94987	0.741107	0.965735	0.97429	NaN	0	0	0	NaN	0	0	0	0	0	0	0	0	0.0106884	0	0.679384	0.733722	0.818791
NaN	0	0	0	0	0	0	NaN	0	2.69364e-06	0.000195353	0	0.000169475	0	2.41987e-06	0	0.652702	0.845022	0.72441	0.809301	0.735326	0.553044	0.802993	0.710515	0.883555	0.540161	0.933231	0.988543	0.978449	0.799371	0.948871	0.952513	NaN	0	8.70712e-07	0	NaN	8.57787e-06	2.17802e-05	2.19662e-05	6.41647e-07	8.29712e-07	1.24683e-06	0	0	0.0161297	0	0.705722	0.799979	0.872109
NaN	4.85732e-06	0	2.84713e-06	4.12279e-06	3.8227e-07	0	NaN	6.76803e-06	2.48404e-05	0.000401134	0	0.000440441	3.941e-06	1.81383e-05	0	0.732372	0.754424	0.589056	0.711578	0.712262	0.361296	0.759062	0.57148	0.835181	0.456131	0.980173	0.969376	0.953443	0.823441	0.899962	0.914196	NaN	0	9.55737e-06	0	NaN	6.33466e-05	6.17453e-05	9.83339e-05	4.46825e-06	1.0023e-05	1.11577e-05	2.88481e-06	2.72306e-06	0.0118467	6.93768e-07	0.766948	0.812797	0.885703
NaN	0	0	0	0	0	0	NaN	0	0	0	0	0	0	0	0	0.447725	0.943393	0.940722	0.935674	0.742955	0.92798	0.846693	0.929158	0.884994	0.113957	0.548313	0.693115	0.665819	0.345152	0.909957	0.894169	NaN	0	0	0	NaN	0	0	0	0	0	0	0	0	0.000549231	0	0.290846	0.321075	0.421776
NaN	0	0	0	0	0	0	NaN	0	0	1.21183e-05	0	6.97538e-06	0	0	0	0.70772	0.795582	0.644612	0.755644	0.735634	0.423215	0.789292	0.62877	0.863819	0.481185	0.969883	0.982304	0.966773	0.81123	0.922951	0.934707	NaN	0	0	0	NaN	0	8.56336e-07	5.44627e-07	0	0	0	0	0	0.0135629	0	0.744667	0.806845	0.881363
NaN	0	0	0	0	0	0	NaN	0	0	0	0	0	0	0	0	0.761832	0.667742	0.48403	0.618405	0.630385	0.27259	0.676509	0.463551	0.759729	0.424167	0.985598	0.934319	0.91815	0.833943	0.852429	0.867769	NaN	0	0	0	NaN	0	0	0	0	0	0	0	0	0.0103782	0	0.808748	0.824304	0.883332
NaN	0	0	0	0	0	0	NaN	0	0	0	0	0	0	0	0	0.0090711	0.0598509	0.088812	0.0531369	0.00342173	0.294847	0.0310399	0.072297	0.0193469	0.000148134	0.000535736	0.016882	0.0145349	2.1649e-05	0.0910672	0.0706411	NaN	0	0	0	NaN	0	0	0	0	0	0	0	0	0	0	0	5.59797e-05	0.000147058
NaN	0.873268	0	0.889164	0.617402	0.0542977	0	NaN	0.961333	0.98143	0.937805	0.0110199	0.942508	0.719559	0.288327	0.0660938	0	0	0	0	0	0	0	0	0	0.0127216	1.53851e-05	0.000272296	0.00160528	0.00987357	0	0	NaN	0.820147	0.826833	0	NaN	0.999622	0.288374	0.991157	0.0279778	0.934823	0.419636	0.531565	0.485834	0.823613	0.129848	0.00821893	2.4867e-05	9.1683e-05
NaN	0.10488	0.471668	0.0940375	0.310769	0.496972	0.492928	NaN	0.123427	0.165557	0.192416	0.47163	0.228059	0.346246	0.486105	0.496167	0.0572626	0.00129018	0	4.37227e-05	0	0	0	0	0.000174614	0.46438	0.104491	0.163932	0.219149	0.347676	0.0118168	0.010403	NaN	0.0721889	0.267158	0.372054	NaN	0.16293	0.437629	0.221383	0.471281	0.113552	0.312279	0.467491	0.224938	0.340603	0.448321	0.0852946	0.264389	0.291538
NaN	0.353407	0.00173368	0.325874	0.260906	0.0250028	0.00186141	NaN	0.410175	0.445624	0.416913	0.00489096	0.508111	0.291151	0.148669	0.0208223	0.00100351	0.00589268	0.0120573	0.00498506	0.000102967	0.0601769	0.00515736	0.00781781	0.00118444	0.0111205	5.38709e-05	0.00225947	0.00311997	0.0104426	0.0159448	0.0105067	NaN	0.262043	0.330851	0.00131374	NaN	0.49972	0.146627	0.508409	0.0200175	0.375838	0.190905	0.214758	0.197179	0.401741	0.0536103	0.00356874	4.37654e-05	0.000127592
NaN	0.735911	0.010506	0.723953	0.532762	0.0577737	0.01128	NaN	0.825953	0.867278	0.844414	0.018803	0.925194	0.611271	0.278458	0.0611918	0.025769	0.149187	0.175749	0.150402	0.0534592	0.244513	0.0904722	0.175484	0.111339	0.0245311	0.0154605	0.0628179	0.0640981	0.0215766	0.133495	0.122189	NaN	0.638869	0.698195	0.00796118	NaN	0.924461	0.278364	0.930355	0.0399407	0.787007	0.375735	0.45577	0.412775	0.756387	0.118561	0.00795514	0.00365138	0.00849215
NaN	0.754067	0.556345	0.795479	0.798029	0.624552	0.582388	NaN	0.812889	0.840274	0.837176	0.565843	0.762044	0.928491	0.740654	0.643674	0.06665	0	0	0	0	0	0	0	0	0.00611994	0.00679883	2.47031e-05	0.000343075	0.00327087	0	0	NaN	0.765147	0.915979	0.437799	NaN	0.785593	0.683323	0.831028	0.566559	0.811062	0.643901	0.938084	0.61479	0.8957	0.622764	0.0301892	0.00230239	5.40983e-06
NaN	0.559629	0.20448	0.329705	0.407516	0.218186	0.196017	NaN	0.357073	0.375661	0.367929	0.201713	0.387126	0.420478	0.31766	0.219669	0.255002	0	0	0	0	0	0	0	0	0.00478497	0.00244495	0.000103787	0.000609318	0.00373278	0	0	NaN	0.303709	0.401708	0.30598	NaN	0.372063	0.349174	0.39624	0.231723	0.347591	0.735409	0.360071	0.553978	0.528278	0.302917	0.271216	0.000784434	3.49829e-05
NaN	0.208379	0.900108	0.192145	0.597474	0.948789	0.94073	NaN	0.241851	0.314724	0.338929	0.900291	0.38324	0.667638	0.922656	0.94845	0.109053	0	0	0	0	0	0	0	0	0.00655494	0.0110165	0.000217189	0.00113758	0.00615728	0	0	NaN	0.154508	0.516787	0.709954	NaN	0.294649	0.827152	0.400867	0.897724	0.224534	0.595295	0.897391	0.433763	0.625191	0.85682	0.0400072	0.00374052	7.52317e-05
NaN	0.894736	0.00589197	0.988722	0.611858	0.0591467	0.00632604	NaN	0.936746	0.901715	0.915687	0.0201519	0.734575	0.742641	0.237005	0.091936	0.0005782	0	0	0	0	0	0	0	0	0.00478904	7.16501e-05	0	3.46361e-05	0.000906348	0	0	NaN	0.999893	0.861112	0.00446478	NaN	0.826522	0.244305	0.796086	0.0199573	0.965406	0.389757	0.554138	0.499638	0.704915	0.139542	0.00821922	2.50092e-05	0
NaN	0.0789497	0.741684	0.0807825	0.809526	0.607414	0.539047	NaN	0.0825505	0.111875	0.132482	0.736259	0.263433	0.6491	0.790915	0.53995	0.433651	0	0	0	0	0	0	0	0	0.000621492	0.00939658	2.50865e-06	3.48399e-05	0.000332163	0	0	NaN	0.0777022	0.509456	0.95249	NaN	0.0797785	0.900965	0.18896	0.779891	0.0836492	0.798205	0.530475	0.826229	0.599642	0.866328	0.174615	0.00213105	5.49379e-07
NaN	0.234681	0.29025	0	0.174829	0.297856	0.299134	NaN	0	0.0165452	0.0296399	0.28734	0.0320848	0.178028	0.279008	0.298025	0.198696	0	0	0	0	0	0	0	0	0	0.00352205	0	0	0	0	0	NaN	0	0.110217	0.318736	NaN	0	0.273328	0.0339281	0.296068	0.000931899	0.570381	0.245688	0.305133	0.235135	0.300442	0.234772	0.00118259	0
NaN	0.930084	0	0.994456	0.643268	0.0561662	0	NaN	0.994414	0.980443	0.963351	0.0135568	0.851373	0.767742	0.267022	0.0813092	0	0	0	0	0	0	0	0	0	0.00748741	2.75559e-06	6.10629e-05	0.0004769	0.00384061	0	0	NaN	0.970994	0.887544	0	NaN	0.940128	0.271222	0.916499	0.0206604	0.999911	0.419977	0.568796	0.517432	0.788287	0.139007	0.00850176	4.45388e-06	1.91131e-05
NaN	0.143095	0.945069	0.151265	0.810382	0.877237	0.826792	NaN	0.153393	0.197732	0.229209	0.945459	0.299373	0.748477	0.968026	0.833363	0.304934	0.000519366	0	5.42305e-05	0	0	0	0	0.000203749	0.0345428	0.0216901	0.0136492	0.0158103	0.0212778	0.00233469	0.0021268	NaN	0.146282	0.585507	0.964867	NaN	0.146971	0.981881	0.267317	0.960687	0.155657	0.764414	0.794375	0.704478	0.658198	0.987519	0.119888	0.0242551	0.0211356
NaN	6.17887e-06	0.0239997	3.62176e-06	0.0132816	0.0242115	0.0240453	NaN	8.60944e-06	0.0013773	0.00390497	0.0239813	0.00418217	0.0138735	0.0226004	0.0239394	0.466976	0.20582	0.0583113	0.153472	0.0660142	0.0391822	0.113429	0.0511469	0.295442	0.87158	0.777547	0.744339	0.77904	0.916315	0.446395	0.444565	NaN	0	0.00928543	0.0201453	NaN	0.000130708	0.0208644	0.00304969	0.0237851	9.15063e-05	0.0138156	0.019919	0.009948	0.0411698	0.0225321	0.845532	0.967113	0.905532
NaN	0	0	0	0	0	0	NaN	0	1.95607e-06	0.000148549	0	0.000127103	0	1.75726e-06	0	0.708382	0.799523	0.650849	0.760585	0.728576	0.436401	0.785674	0.635701	0.868002	0.496358	0.968893	0.987824	0.975065	0.824242	0.926655	0.937487	NaN	0	6.32295e-07	0	NaN	6.22909e-06	1.63115e-05	1.62664e-05	4.65952e-07	6.02522e-07	9.05423e-07	0	0	0.0134358	0	0.748016	0.815591	0.889746
NaN	0.00243033	0	0.00177427	0.00193476	0.000176317	0	NaN	0.00312166	0.00448735	0.0120723	5.65703e-06	0.0160934	0.00198229	0.00210452	3.3929e-05	0.666846	0.498339	0.327301	0.445114	0.368386	0.221865	0.433226	0.314006	0.591317	0.738971	0.94852	0.925111	0.940806	0.97414	0.722337	0.726716	NaN	0.000819442	0.00245015	0	NaN	0.00713453	0.00299709	0.00824689	0.000400623	0.00277755	0.0019344	0.00144466	0.0013542	0.0275624	0.000351155	0.892067	0.98224	0.982631
NaN	0	0	0	0	0	0	NaN	0	0	1.78338e-05	0	1.05486e-05	0	0	0	0.683718	0.881139	0.762198	0.848062	0.752354	0.594516	0.830884	0.748745	0.922318	0.431018	0.917151	0.970878	0.953862	0.750439	0.978222	0.981674	NaN	0	0	0	NaN	0	1.295e-06	8.23618e-07	0	0	0	0	0	0.0111913	0	0.689995	0.744761	0.821562
NaN	0	0	0	0	0	0	NaN	0	0	3.32739e-05	0	2.01368e-05	0	0	0	0.631146	0.913795	0.82539	0.884944	0.738144	0.711246	0.832898	0.813149	0.923861	0.42292	0.852373	0.939095	0.923894	0.695586	0.986278	0.982145	NaN	0	0	0	NaN	0	2.47211e-06	1.57225e-06	0	0	0	0	0	0.0113678	0	0.62509	0.691118	0.767113
NaN	0	0	0	0	0	0	NaN	0	0	1.13801e-07	0	0	0	0	0	0.703301	0.907553	0.788394	0.878332	0.800413	0.588355	0.878736	0.774913	0.952131	0.297982	0.884533	0.933023	0.907468	0.67712	0.983268	0.990745	NaN	0	0	0	NaN	0	0	0	0	0	0	0	0	0.00580813	0	0.630359	0.653825	0.749281
NaN	0	0	0	0	0	0	NaN	0	0	0	0	0	0	0	0	0.636815	0.950211	0.860053	0.92694	0.816626	0.686627	0.899769	0.849139	0.97063	0.311803	0.835207	0.918861	0.894031	0.62747	0.994071	0.996211	NaN	0	0	0	NaN	0	0	0	0	0	0	0	0	0.00719861	0	0.572731	0.614458	0.709016
NaN	0	0	0	0	0	0	NaN	0	0	3.81759e-05	0	2.28543e-05	0	0	0	0.756142	0.678222	0.511446	0.628888	0.524563	0.38408	0.610893	0.496528	0.761423	0.538408	0.974858	0.963042	0.958716	0.890352	0.872321	0.876983	NaN	0	0	0	NaN	0	2.80572e-06	1.78443e-06	0	0	0	0	0	0.0145004	0	0.859993	0.893225	0.923599
NaN	0	0	0	0	0	0	NaN	0	0	0	0	0	0	0	0	0.56123	0.910297	0.859468	0.886463	0.699688	0.845561	0.805943	0.844117	0.885254	0.274828	0.719738	0.822014	0.800533	0.542649	0.957435	0.943431	NaN	0	0	0	NaN	0	0	0	0	0	0	0	0	0.00616887	0	0.503967	0.536047	0.611643
NaN	0	0	0	0	0	0	NaN	0	0	0	0	0	0	0	0	0.545685	0.980514	0.921312	0.966213	0.89982	0.74301	0.961594	0.908389	0.97278	0.211092	0.73494	0.840644	0.809823	0.493876	0.967388	0.969327	NaN	0	0	0	NaN	0	0	0	0	0	0	0	0	0.00383767	0	0.415297	0.468811	0.591032
NaN	0	0	0	0	0	0	NaN	0	0	0	0	0	0	0	0	0.603947	0.93011	0.870849	0.90839	0.720937	0.827472	0.831616	0.856791	0.91823	0.207109	0.726463	0.822664	0.797732	0.533306	0.974594	0.964106	NaN	0	0	0	NaN	0	0	0	0	0	0	0	0	0.00248394	0	0.504648	0.513341	0.597587
NaN	0	0	0	0	0	0	NaN	0	3.55725e-06	0.000249724	0	0.000219148	0	3.1957e-06	0	0.685038	0.81747	0.676124	0.781116	0.751457	0.454355	0.805045	0.662174	0.882686	0.504199	0.958397	0.988975	0.976491	0.811392	0.929591	0.94039	NaN	0	1.14987e-06	0	NaN	1.1328e-05	2.81908e-05	2.86448e-05	8.47366e-07	1.09573e-06	1.64657e-06	0	0	0.0137397	0	0.727261	0.804053	0.881136
NaN	0	0	0	0	0	0	NaN	0	0	3.22996e-07	0	0	0	0	0	0.738052	0.718042	0.546224	0.671798	0.668863	0.331136	0.717389	0.528117	0.802241	0.473051	0.989176	0.965074	0.94996	0.838663	0.882058	0.895703	NaN	0	0	0	NaN	0	0	0	0	0	0	0	0	0.0130145	0	0.797644	0.836647	0.897995
NaN	0.000406039	0	0.000258826	0.000336031	3.09486e-05	0	NaN	0.00054794	0.00105849	0.00558258	0	0.00711598	0.000330078	0.000612705	0	0.721996	0.744838	0.588698	0.701566	0.643537	0.402821	0.712289	0.574239	0.81946	0.567829	0.978935	0.992529	0.987285	0.881618	0.89833	0.907101	NaN	5.31719e-05	0.000485161	0	NaN	0.00210233	0.00115044	0.00265034	0.000134834	0.00053802	0.000463362	0.000240434	0.000226783	0.0175737	5.81819e-05	0.796512	0.871778	0.929682
NaN	0	0	0	0	0	0	NaN	0	0	5.95626e-06	0	2.94157e-06	0	0	0	0.683336	0.807167	0.663194	0.768533	0.752418	0.439956	0.802791	0.647856	0.868926	0.50504	0.961247	0.985112	0.970059	0.803868	0.922464	0.93364	NaN	0	0	0	NaN	0	3.61123e-07	2.29673e-07	0	0	0	0	0	0.0151875	0	0.725482	0.803311	0.880217
NaN	0	0	0	0	0	0	NaN	0	0	0	0	0	0	0	0	0	0	0	0	0	0	0	0	0	0	0	0	0	0	0	0	NaN	0	0	0	NaN	0	0	0	0	0	0	0	0	0	0	0	0	0
NaN	NaN	NaN	NaN	NaN	NaN	NaN	NaN	NaN	NaN	NaN	NaN	NaN	NaN	NaN	NaN	NaN	NaN	NaN	NaN	NaN	NaN	NaN	NaN	NaN	NaN	NaN	NaN	NaN	NaN	NaN	NaN	NaN	NaN	NaN	NaN	NaN	NaN	NaN	NaN	NaN	NaN	NaN	NaN	NaN	NaN	NaN	NaN	NaN	NaN
NaN	0.0482878	0	0.0350782	0.0384997	0.00350999	0	NaN	0.0621438	0.0898522	0.22933	0.000107619	0.313271	0.0393806	0.0423636	0.000645462	0	0	0	0	0	0	0	0	0	0.170922	0.0160815	0.0423673	0.0671047	0.179012	9.5698e-05	7.79283e-05	NaN	0.015898	0.048796	0	NaN	0.143632	0.0589783	0.165261	0.00809949	0.0553038	0.0387429	0.0286984	0.0269085	0.106568	0.00697472	0.00391078	0.0356879	0.0510373
NaN	0.502617	0	0.463459	0.369937	0.0329487	0	NaN	0.583352	0.63362	0.592673	0.00449755	0.722438	0.412756	0.209165	0.0269748	0	0	0	0	0	0	0	0	0	0.0158107	3.20345e-05	0.000523867	0.00274388	0.0148516	0	0	NaN	0.372678	0.469699	0	NaN	0.710703	0.206559	0.72279	0.0260467	0.53451	0.270234	0.303271	0.279646	0.570335	0.0740116	0.00610342	5.17775e-05	0.000181461
NaN	0.893793	0.011701	0.918879	0.634584	0.0676517	0.012563	NaN	0.978443	0.992644	0.951434	0.0232822	0.932753	0.742989	0.298	0.0821895	0.00114826	0	0	0	0	0	0	0	0	0.0114712	0.000153807	0.000211684	0.00131082	0.00843213	0	0	NaN	0.85756	0.851369	0.00886669	NaN	0.99841	0.297116	0.987934	0.0383152	0.957479	0.430292	0.55479	0.500967	0.830244	0.143629	0.00878324	6.82794e-05	7.03486e-05
NaN	0.157852	0.899184	0.14058	0.561975	0.944376	0.939301	NaN	0.186373	0.262262	0.315081	0.898756	0.372236	0.625757	0.909096	0.943238	0.109315	0	0	0	0	0	0	0	0	0.0130676	0.0111425	0.00105605	0.00315971	0.0131072	0	0	NaN	0.10666	0.470221	0.709729	NaN	0.25044	0.81697	0.360717	0.896262	0.171691	0.572887	0.86557	0.405913	0.586612	0.848657	0.0396041	0.00397275	0.000558852
NaN	0.486659	0.0362356	0.436296	0.378552	0.070712	0.0389052	NaN	0.572754	0.643973	0.667499	0.0400375	0.856349	0.418687	0.25647	0.062222	0.00355593	0	0	0	0	0	0	0	0	0.0355871	0.000820823	0.0027386	0.00840829	0.0355115	0	0	NaN	0.334858	0.46881	0.0274584	NaN	0.756309	0.25649	0.785336	0.0658659	0.519902	0.292625	0.324742	0.282315	0.614477	0.104297	0.00620599	0.000812342	0.0014318
NaN	0.178732	0.0240515	0.134891	0.151752	0.0382549	0.0258234	NaN	0.226483	0.294797	0.429084	0.0245079	0.628756	0.158786	0.145929	0.0289017	0.00236026	0	0	0	0	0	0	0	0	0.0543535	0.00114294	0.00554851	0.0147973	0.0560626	0	0	NaN	0.070073	0.179324	0.0182256	NaN	0.416548	0.15872	0.455564	0.0450238	0.195539	0.138023	0.127407	0.10717	0.326288	0.0476645	0.00283086	0.00158256	0.00308307
NaN	0.383666	0.00515507	0.0723814	0.082893	0.0057861	0.000313304	NaN	0.0827182	0.0874672	0.088795	0.00377494	0.104647	0.0783963	0.039978	0.00528817	0.114339	0	0	0	0	0	0	0	0	0.00309101	7.16642e-05	0.000222091	0.000685154	0.00294489	0	0	NaN	0.0637671	0.0782676	0.0695013	NaN	0.0946417	0.060018	0.0975587	0.0160087	0.0789373	0.340037	0.0454537	0.189112	0.163727	0.0420684	0.259183	5.48091e-05	0.000116317
NaN	0.659833	0.375764	0.649486	0.796312	0.374287	0.31213	NaN	0.735258	0.791902	0.821445	0.379731	0.949522	0.812301	0.620204	0.355245	0.182415	0	0	0	0	0	0	0	0	0.0283935	0.00503763	0.00223213	0.00647996	0.0271173	6.47164e-08	5.06276e-08	NaN	0.576832	0.816818	0.434558	NaN	0.834088	0.655792	0.894106	0.415742	0.705295	0.686401	0.668814	0.703152	0.920177	0.509138	0.0844993	0.00185124	0.00126306
NaN	0.492334	0.768614	0.50919	0.961784	0.728351	0.663723	NaN	0.524689	0.560943	0.573468	0.768841	0.618384	0.936035	0.911606	0.699454	0.334958	0	0	0	0	0	0	0	0	0.0048608	0.00956566	6.25254e-05	0.000432124	0.00307583	0	0	NaN	0.486858	0.84066	0.847991	NaN	0.514575	0.953352	0.608357	0.801974	0.522606	0.912465	0.864801	0.901931	0.902784	0.894535	0.14951	0.00262897	2.01734e-05
NaN	0.506558	0.762272	0.510578	0.940065	0.737519	0.67753	NaN	0.547868	0.596104	0.608486	0.762398	0.67682	0.92912	0.915873	0.711673	0.308451	0	0	0	0	0	0	0	0	0.00823179	0.00947575	0.000256015	0.00119527	0.00661169	0	0	NaN	0.47368	0.835644	0.813814	NaN	0.568346	0.942981	0.664034	0.79534	0.536784	0.898045	0.880219	0.867811	0.92336	0.877051	0.13995	0.00271684	0.000104867
NaN	0.780652	0.323853	0.781469	0.793821	0.352436	0.293054	NaN	0.860176	0.905159	0.898727	0.330649	0.963653	0.85611	0.58583	0.348099	0.128145	0	0	0	0	0	0	0	0	0.0184363	0.0041164	0.000909282	0.00334073	0.0162258	0	0	NaN	0.710538	0.88542	0.340325	NaN	0.925608	0.595843	0.966445	0.35814	0.832344	0.66043	0.720228	0.676992	0.948588	0.453791	0.0656472	0.00134631	0.000436865
NaN	0.00083568	0.858967	0	0.648929	0.790938	0.75406	NaN	0	0.0417074	0.0746625	0.856394	0.151568	0.574883	0.842713	0.749044	0.555372	0.390518	0.351793	0.384315	0.316766	0.278291	0.353186	0.351091	0.415836	0.109149	0.350052	0.376919	0.366746	0.255128	0.407444	0.408638	NaN	0	0.408408	0.883131	NaN	0	0.857829	0.11257	0.871547	0.00221691	0.650973	0.644209	0.583607	0.490502	0.88271	0.366007	0.25806	0.284077
NaN	0	0	0	0	0	0	NaN	0	0	0	0	0	0	0	0	0	0	4.43652e-05	0	0	0.000397842	3.2711e-05	1.14827e-05	0	0	0	6.32555e-06	0	0	0.00019104	4.5654e-05	NaN	0	0	0	NaN	0	0	0	0	0	0	0	0	0	0	0	0	0
NaN	0	0	0	0	0	0	NaN	0	0	1.45931e-07	0	0	0	0	0	0.80959	0.587863	0.393712	0.532199	0.473154	0.249241	0.552474	0.374511	0.689469	0.415681	0.967633	0.899735	0.888662	0.860288	0.813938	0.824533	NaN	0	0	0	NaN	0	0	0	0	0	0	0	0	0.0097026	0	0.868206	0.849296	0.880478
NaN	0.000279528	0	0.000176922	0.000231853	2.13667e-05	0	NaN	0.000378294	0.000783485	0.00509435	0	0.00630295	0.000227195	0.000470363	0	0.545852	0.926781	0.863116	0.910035	0.892339	0.70418	0.940735	0.843462	0.916686	0.133979	0.697341	0.779348	0.746335	0.456953	0.920688	0.923873	NaN	3.33862e-05	0.000350784	0	NaN	0.00161884	0.000983978	0.00210883	0.000105645	0.000386434	0.000344241	0.000165564	0.000156174	0.00136478	4.00425e-05	0.365273	0.405643	0.541893
NaN	0	0	0	0	0	0	NaN	0	0	0	0	0	0	0	0	0.660961	0.719738	0.565103	0.684543	0.773961	0.297328	0.780139	0.54359	0.794745	0.340869	0.921445	0.888954	0.865994	0.718649	0.843648	0.863267	NaN	0	0	0	NaN	0	0	0	0	0	0	0	0	0.00656988	0	0.66463	0.702179	0.794455
NaN	NaN	NaN	NaN	NaN	NaN	NaN	NaN	NaN	NaN	NaN	NaN	NaN	NaN	NaN	NaN	NaN	NaN	NaN	NaN	NaN	NaN	NaN	NaN	NaN	NaN	NaN	NaN	NaN	NaN	NaN	NaN	NaN	NaN	NaN	NaN	NaN	NaN	NaN	NaN	NaN	NaN	NaN	NaN	NaN	NaN	NaN	NaN	NaN	NaN
NaN	0	0	0	0	0	0	NaN	0	1.91923e-06	0.000140732	0	0.000121762	0	1.72417e-06	0	0.770659	0.768313	0.608839	0.724014	0.65205	0.430557	0.734951	0.592308	0.839269	0.447307	0.96831	0.96879	0.955798	0.834704	0.925117	0.933864	NaN	0	6.20386e-07	0	NaN	6.11177e-06	1.56426e-05	1.573e-05	4.57176e-07	5.91174e-07	8.8837e-07	0	0	0.0112617	0	0.78007	0.814936	0.881147
NaN	0	0	0	0	0	0	NaN	0	0	0	0	0	0	0	0	0.596642	0.96885	0.89799	0.950403	0.816531	0.75134	0.902406	0.888334	0.97572	0.269517	0.782922	0.88412	0.858336	0.570001	0.991997	0.990421	NaN	0	0	0	NaN	0	0	0	0	0	0	0	0	0.00523991	0	0.522804	0.558424	0.652826
NaN	0	0	0	0	0	0	NaN	0	0	0	0	0	0	0	0	0.628992	0.951726	0.875637	0.928201	0.776601	0.766162	0.87459	0.862862	0.953268	0.255111	0.788775	0.877842	0.852497	0.584096	0.996782	0.992431	NaN	0	0	0	NaN	0	0	0	0	0	0	0	0	0.00445765	0	0.544034	0.566718	0.657235
NaN	0	0	0	0	0	0	NaN	0	0	0	0	0	0	0	0	0.429388	0.932168	0.933941	0.924601	0.748023	0.926025	0.84629	0.920584	0.865796	0.0974864	0.526801	0.669982	0.641968	0.321144	0.893438	0.877476	NaN	0	0	0	NaN	0	0	0	0	0	0	0	0	0.000245626	0	0.258252	0.293152	0.399448
NaN	0	0	0	0	0	0	NaN	0	0	0	0	0	0	0	0	0.571596	0.950476	0.870956	0.931078	0.846062	0.676551	0.911273	0.862063	0.96859	0.365297	0.823068	0.920523	0.897197	0.614438	0.973348	0.976488	NaN	0	0	0	NaN	0	0	0	0	0	0	0	0	0.0100088	0	0.547335	0.616311	0.709449
NaN	0	0	0	0	0	0	NaN	0	0	0	0	0	0	0	0	0.583319	0.926969	0.833062	0.906287	0.859306	0.603354	0.909908	0.82376	0.961451	0.385528	0.853312	0.935533	0.912184	0.642937	0.958454	0.96623	NaN	0	0	0	NaN	0	0	0	0	0	0	0	0	0.0107208	0	0.57308	0.645519	0.740156
NaN	0	0	0	0	0	0	NaN	0	0	0	0	0	0	0	0	0.65635	0.9402	0.853502	0.915071	0.810683	0.722497	0.898436	0.836272	0.94574	0.195332	0.792919	0.861943	0.832621	0.571132	0.989025	0.988798	NaN	0	0	0	NaN	0	0	0	0	0	0	0	0	0.00184497	0	0.520276	0.535395	0.643742
NaN	0	0	0	0	0	0	NaN	0	0	0	0	0	0	0	0	0.482687	0.934176	0.914153	0.919594	0.725688	0.905052	0.829631	0.901393	0.887278	0.208749	0.625847	0.757139	0.73338	0.435866	0.933917	0.917942	NaN	0	0	0	NaN	0	0	0	0	0	0	0	0	0.00406764	0	0.387732	0.425909	0.512111
NaN	0	0	0	0	0	0	NaN	0	0	0	0	0	0	0	0	0.476948	0.913908	0.902094	0.901761	0.702632	0.916466	0.812867	0.888065	0.860836	0.117769	0.563119	0.693563	0.667216	0.370912	0.904396	0.88727	NaN	0	0	0	NaN	0	0	0	0	0	0	0	0	0.000532101	0	0.325401	0.345092	0.43909
[truncated: 67 more columns]

## Sheet: Cell 26
0	0	0	0	0	0	0	0	0	0	0	0	0	0	0	0	0	0	0	0	0	0	0	0	0	0	0	0	0	0	0	0	0	0	0	0	0	0	0	0	0	0	0	0	0	0	0	0	0	0
0	0	0	0	0	0.0162371	0.174366	0.423437	0.286883	0.0701187	0.00517086	0	0	0	0	0	0	0	0	0	0	0	0	0	0	0	0	0	0	0	0	0	0	0	0	0	0	0	0	0	0	0	0	0	0	0	0	0	0	0
0	0	0.0165379	0.172328	0.381431	0.253221	0.427688	0.700357	0.301676	0.0284682	0	0	0	0	0	0	0	0	0	0	0	0	0	0	0	0	0	0	0	0	0	0	0	0	0	0	0	0	0	0	0	0	0	0	0	0	0	0	0	0
0	0	0	0	0	0.0407078	0.428624	0.972755	0.525202	0.0869568	0.00443838	0	0	0	0	0	0	0	0	0	0	0	0	0	0	0	0	0	0	0	0	0	0	0	0	0	0	0	0	0	0	0	0	0	0	0	0	0	0	0
0	0	0.00805793	0.127985	0.642087	1.08583	0.466747	0.0440191	0	0	0	0	0	0	0	0	0	0	0	0	0	0	0	0	0	0	0	0	0	0	0	0	0	0	0	0	0	0	0	0	0	0	0	0	0	0	0	0	0	0
0	0	0	0	0.00812068	0.105523	0.426875	0.812887	0.777478	0.273417	0.024233	0	0	0	0	0	0	0	0	0	0	0	0	0	0	0	0	0	0	0	0	0	0	0	0	0	0	0	0	0	0	0	0	0	0	0	0	0	0	0
0	0.0128855	0.221316	1.27466	2.95181	3.27059	2.42795	1.07005	0.237333	0.170155	0.39193	0.297618	0.0826679	0.00656947	0	0	0	0	0	0	0	0	0	0	0	0	0	0	0	0	0	0	0	0	0	0	0	0	0	0	0	0	0	0	0	0	0	0	0	0
0.0026521	0.062114	0.447856	1.10642	1.0042	0.328534	0.0282197	0	0	0	0	0	0	0	0	0	0	0	0	0	0	0	0	0	0	0	0	0	0	0	0	0	0	0	0	0	0	0	0	0	0	0	0	0	0	0	0	0	0	0
0	0.0264907	0.331315	1.20445	1.80024	1.18377	0.321411	0.0255403	0	0	0	0	0	0	0	0	0	0	0	0	0	0	0	0	0	0	0	0	0	0	0	0	0	0	0	0	0	0	0	0	0	0	0	0	0	0	0	0	0	0
0	0.0160894	0.217807	0.924546	1.69233	1.46264	0.662959	0.1457	0.01055	0	0	0	0	0	0	0	0	0	0	0	0	0	0	0	0	0	0	0	0	0	0	0	0	0	0	0	0	0	0	0	0	0	0	0	0	0	0	0	0	0.0943812
1.08932	3.41509	5.29546	7.12516	8.17514	7.47722	5.63154	4.14879	3.0239	1.97215	1.4185	1.20509	0.937503	0.505611	0.134	0.0106959	0	0	0	0	0	0	0	0	0	0	0	0	0	0	0	0	0	0	0	0	0	0	0	0	0	0	0	0	0	0	0.0181206	0.241604	1.06665	2.57708
4.04791	4.03882	2.67433	1.24343	0.314594	0.0248858	0	0	0	0	0	0	0	0	0	0	0	0	0	0	0	0	0	0	0	0	0	0	0	0	0	0	0	0	0	0	0	0	0	0	0	0	0	0	0	0	0	0	0	0.0438009
0.51517	1.6694	2.50539	3.00545	3.73787	3.9102	2.67997	1.22594	0.304965	0.0285711	0.0581894	0.210606	0.278823	0.110267	0.0101394	0	0	0	0	0	0	0	0	0	0	0	0	0	0	0	0	0	0	0	0	0	0	0	0	0	0	0	0	0	0	0	0	0	0.053536	0.629504
2.06197	3.29286	4.05886	4.03312	3.52139	3.13924	2.34767	1.25495	0.342508	0.0476101	0.205835	0.449585	0.205835	0.0197534	0	0	0	0	0	0	0	0	0	0	0	0	0	0	0	0	0	0	0	0	0	0	0	0	0	0	0	0	0	0	0	0	0	0	0	0
0	0	0	0	0	0	0	0	0	0	0	0	0	0	0	0	0	0	0	0	0	0	0	0	0	0	0	0	0	0	0	0	0	0	0	0	0	0	0	0	0	0	0	0	0	0	0	0.0529447	0.551696	1.20502
0.551696	0.0529447	0	0	0	0.0110251	0.144732	0.573299	0.912478	0.580358	0.148112	0.0113495	0	0	0	0	0	0	0	0	0	0	0	0	0	0	0	0	0	0	0	0	0	0	0	0	0	0	0	0	0	0	0	0	0	0	0	0	0	0.0261636
0.310817	1.03128	1.58653	1.85983	2.13214	1.88837	0.89532	0.415501	1.42919	3.28102	3.23141	1.84145	0.743385	0.175934	0.0136226	0	0	0	0	0	0	0	0	0	0	0	0	0	0	0	0	0	0	0	0	0	0	0	0	0.0300285	0.471862	2.455	5.18791	4.96204	3.32328	2.49642	1.78048	0.986883	0.283847	0.0236693
0	0	0	0	0	0	0	0	0	0	0	0	0	0	0	0	0	0	0	0	0	0	0	0	0	0	0	0	0	0	0	0	0	0	0.0311744	0.347449	0.965552	1.05838	0.791687	0.386817	0.450348	2.13315	5.39567	7.55971	8.43187	8.45536	6.74882	4.4955	2.62885	1.51349
0.926233	0.299842	0.026213	0	0	0	0	0	0	0	0	0	0	0	0	0	0	0	0	0	0	0	0	0	0	0	0	0	0	0	0	0	0	0.00656213	0.09008	0.387704	0.731813	0.994572	1.60879	1.928	2.10318	2.42893	2.03787	1.07866	0.282438	0.022468	0	0	0	0
0	0	0	0	0	0	0	0	0	0	0	0	0	0	0	0	0	0	0	0	0	0	0	0	0	0	0	0	0	0	0	0	0	0	0	0	0	0.0222208	0.263649	0.922204	1.96721	3.89655	5.4893	5.29047	4.94998	3.92773	2.48615	1.70999	1.27525	0.923902
0.633676	0.465202	0.165682	0.014949	0	0	0	0	0	0	0	0	0	0	0	0	0	0	0	0	0	0	0	0	0	0	0	0	0	0	0	0	0	0	0.0448406	0.516943	1.60038	2.30291	2.62408	2.5009	2.22681	2.2514	1.71122	0.739621	0.154923	0.0108763	0	0	0	0
0	0	0	0	0	0	0	0	0	0	0	0	0	0	0	0	0	0	0	0	0	0	0	0	0	0	0	0	0	0	0	0	0	0	0	0.0254305	0.307938	1.07109	1.76665	2.14758	2.45386	2.53731	2.41236	1.93415	1.28695	1.02499	0.803753	0.2759	0.0243913	0
0	0	0	0	0	0	0	0	0	0	0	0	0	0	0	0	0	0	0	0	0	0	0	0	0	0	0	0	0	0	0	0	0	0	0.0220526	0.279508	1.0686	1.9249	2.30405	2.60606	2.98624	3.11746	2.80778	2.91051	2.97736	2.15456	1.0961	0.295968	0.0240749	0
0	0	0	0	0	0	0	0	0	0	0	0	0	0	0	0	0	0	0	0	0	0	0	0	0	0	0	0	0	0	0	0	0	0	0	0	0	0	0.0186567	0.234022	0.886838	1.68257	2.39772	3.22788	3.52568	2.54271	1.31445	0.365144	0.0301277	0
0	0	0	0	0	0	0	0	0	0	0	0	0	0	0	0	0	0	0	0	0	0	0.00637482	0.0664271	0.14509	0.0664271	0.00637482	0	0	0	0	0	0	0	0	0	0	0	0.0170155	0.194386	0.59688	0.927753	1.2846	1.47338	1.54792	1.53863	1.41504	1.11714	0.513272	0.106978
0.00736223	0	0	0	0	0	0	0	0	0	0	0	0	0	0	0	0	0	0	0	0	0	0	0	0	0	0	0	0	0	0	0	0	0	0	0	0	0	0	0	0	0.0400445	0.451328	1.28984	1.59687	2.83035	6.64661	9.67332	10.0021	9.52365
8.70121	7.07968	5.08089	3.91877	3.08288	2.45398	1.99192	1.44271	1.11644	0.980608	0.624843	0.18218	0.0150946	0	0	0	0	0	0	0	0	0	0	0	0	0	0	0	0	0	0	0	0	0	0	0	0	0.0248141	0.280914	0.824785	1.10562	1.51617	2.28717	2.68432	2.38749	1.7225	1.37106	1.32531	1.11651	0.749981
0.285328	0.0465342	0.0026028	0	0	0	0	0	0	0	0	0	0	0	0	0	0	0	0	0	0	0	0	0	0	0	0	0	0	0	0	0	0	0	0	0	0	0	0.0105206	0.14983	0.69574	1.46095	1.82967	2.16124	2.25324	1.71697	1.39444	1.16152	0.716212	0.211236
0.0176728	0	0	0	0	0	0	0	0	0	0	0	0	0	0	0	0	0	0	0	0	0	0	0	0	0	0	0	0	0	0	0	0	0	0	0	0	0	0	0	0	0	0.030847	0.386268	1.46839	2.82762	3.72855	3.72181	3.1411	2.47412
1.91089	1.48947	1.07743	0.363878	0.032115	0	0	0	0	0	0	0	0	0	0	0	0	0	0	0	0	0	0	0	0	0	0	0	0	0	0	0	0	0	0	0	0	0	0.003055	0.0708911	0.522769	1.48996	2.51209	4.13578	6.04572	7.17611	7.48309	7.51663	6.67758	5.68771
5.73901	5.48191	4.1602	2.69935	1.97376	1.26418	0.383631	0.0324044	0	0	0	0	0	0	0	0	0	0	0	0	0	0	0	0	0	0	0	0	0	0	0	0	0	0	0	0	0	0.0114355	0.172553	0.877402	2.0336	2.70679	2.95358	2.88535	2.24845	1.2052	0.391367	0.0659599	0.00407403	0
0	0	0	0	0	0	0	0	0	0	0	0	0	0	0	0	0	0	0	0	0	0	0	0	0	0	0	0	0	0	0	0	0	0	0	0	0	0	0	0.00875306	0.120995	0.540193	1.09251	1.07028	0.537974	0.340895	0.289827	0.102884	0.0091679	0
0	0	0	0	0	0	0	0	0	0	0	0	0	0	0	0	0	0	0	0	0	0	0	0	0	0	0	0	0	0	0	0	0	0	0	0	0	0	0	0	0	0	0	0	0	0	0	0	0	0.00399678
0.0877289	0.615994	1.62003	2.28005	3.35731	4.76324	4.45701	2.83708	1.57926	0.797837	0.221515	0.018227	0	0	0	0	0	0	0	0	0	0	0	0	0	0	0	0	0	0	0	0	0	0	0	0	0	0	0	0	0	0	0	0	0	0	0	0	0.0334864	0.452994
1.96146	4.03697	5.09857	5.18182	4.57656	3.76917	2.88408	1.9966	1.1554	0.342622	0.0288785	0	0	0	0	0	0	0	0	0	0	0	0	0	0	0	0	0	0	0	0	0	0	0	0	0	0	0	0	0	0	0	0	0	0	0	0	0	0.043081	0.565607
2.34843	4.83098	6.31048	6.14992	5.24461	5.06042	5.42885	5.10873	3.93664	2.4325	1.40038	0.710912	0.486453	0.529616	0.216577	0.0202583	0	0	0	0	0	0	0	0	0	0	0	0	0	0	0	0	0	0	0	0	0	0	0	0	0	0	0	0	0	0	0	0	0	0.00806657
0.144136	0.90368	2.53299	3.91729	4.29414	3.8272	2.96017	1.72876	0.840825	0.593325	0.322176	0.0772931	0.00574526	0	0	0	0	0	0	0	0	0	0	0	0	0	0	0	0	0	0	0	0	0	0	0	0	0	0	0	0	0	0	0	0	0	0	0.00132169	0.0617364	0.629028
2.24397	3.95894	4.67546	4.93574	5.34002	5.09408	3.63069	2.13683	1.28267	0.623754	0.247313	0.232036	0.199827	0.235223	0.103459	0.00992864	0	0	0	0	0	0	0	0	0	0	0	0	0	0	0	0	0	0	0	0	0	0	0	0	0	0	0	0	0	0	0	0.0133632	0.238996	1.50855
4.29093	6.67025	7.46677	7.54062	7.15974	6.99032	6.96467	5.95918	3.93608	2.19237	1.59699	1.27783	0.610872	0.134086	0.00956596	0	0	0	0	0	0	0	0	0	0	0	0	0	0	0	0	0	0	0	0	0	0	0	0	0	0	0	0	0	0	0	0.000571198	0.0135132	0.168656	1.07791
2.98461	4.5219	5.73919	6.55152	5.96493	4.10092	2.15977	0.924477	0.235199	0.0188301	0	0	0	0	0	0	0	0	0	0	0	0	0	0	0	0	0	0	0	0	0	0	0	0	0	0	0	0	0	0	0	0	0	0	0	0	0.00325418	0.0745096	0.600238	2.18829
4.52627	6.10248	5.76503	4.62302	3.43342	2.23644	1.72034	1.47303	0.832484	0.218617	0.0172596	0	0	0	0	0	0	0	0	0	0	0	0	0	0	0	0	0	0	0	0	0	0	0	0	0	0	0	0	0	0	0	0	0	0	0	0	0.0204214	0.312668	1.6325
3.97973	5.89429	7.17783	7.12915	5.69475	3.99637	3.09846	2.87565	2.33181	1.31606	0.438894	0.0724326	0.00433	0	0	0	0	0	0	0	0	0	0	0	0	0	0	0	0	0	0	0	0	0	0	0	0	0	0	0	0	0	0	0	0	0	0	0.0073552	0.120913	0.706881
1.97233	3.07194	3.21824	3.15237	3.89412	4.79666	4.80483	3.69654	2.17205	0.86636	0.18324	0.0131143	0	0	0	0	0	0	0	0	0	0	0	0	0	0	0	0	0	0	0	0	0	0	0	0	0	0	0	0	0	0	0	0	0	0	0	0.0336735	0.450252	1.93297
4.11223	5.57792	6.01245	5.70039	4.72945	4.05354	3.32287	2.16836	1.24292	0.499236	0.0990177	0.00667801	0	0	0	0	0	0	0	0	0	0	0	0	0	0	0	0	0	0	0	0	0	0	0	0	0	0	0	0	0	0	0	0	0	0	0	0.00206542	0.0953369	0.912861
2.79734	4.00251	4.31773	4.36085	3.42383	2.21899	1.63821	1.24572	0.574919	0.121863	0.00849794	0	0	0	0	0	0	0	0	0	0	0	0	0	0	0	0	0	0	0	0	0	0	0	0	0	0	0	0	0	0	0	0	0	0	0	0	0.0200103	0.308029	1.62768
4.02867	5.79757	6.4707	6.68058	6.9852	7.57276	8.1375	6.68737	4.36609	2.64803	1.63451	0.769417	0.184527	0.0140264	0	0	0	0	0	0	0	0	0	0	0	0	0	0	0	0	0	0	0	0	0	0	0	0	0	0	0	0	0	0	0	0	0.00256281	0.0787311	0.699215	2.38924
4.49364	6.13347	6.52002	6.03751	4.9009	3.38311	1.93748	0.977776	0.281296	0.0236402	0	0	0	0	0	0	0	0	0	0	0	0	0	0	0	0	0	0	0	0	0	0	0	0	0	0	0	0	0	0	0	0	0	0	0.00470441	0.049021	0.107072	0.11275	0.867696	3.75905
7.84425	9.70004	8.90053	7.65752	6.89211	5.6006	4.49529	3.7203	2.7584	1.9433	1.75924	1.33368	0.981568	0.86039	0.325358	0.0297979	0	0	0	0	0	0	0	0	0	0	0	0	0	0	0	0	0	0	0	0	0	0	0.0188944	0.286697	1.46571	3.39874	4.54148	4.81075	4.26107	3.50407	2.48421	1.79553	1.42877	1.0489
0.355244	0.0313685	0	0	0	0	0	0	0	0	0	0	0	0	0	0	0	0	0	0	0	0	0	0	0	0	0	0	0	0.00489363	0.0515505	0.117189	0.0636845	0.0107043	0.000557632	0	0	0	0.00912462	0.0985643	0.243975	0.174366	0.0454243	0.00348357	0.0307117	0.366474	1.22093	1.78231	1.48282	0.671612
0.143295	0.0101141	0	0	0	0	0	0.00564314	0.0617902	0.159566	0.126794	0.0367716	0.00298731	0	0	0	0	0	0	0	0	0	0	0	0	0	0	0	0	0	0	0	0	0	0	0	0	0	0	0	0.0291853	0.351913	1.23696	2.26532	3.28959	3.8063	3.59834	3.48933	3.38745	3.50541
2.70154	1.20476	0.261829	0.0188088	0	0	0	0	0	0	0	0	0	0	0	0	0	0	0	0	0	0	0	0	0	0	0	0	0	0	0	0	0	0	0	0	0	0	0	0	0.00601223	0.128618	0.909756	2.53008	3.49884	3.55465	3.55264	3.66998	3.64109	3.05165
2.56663	2.46749	1.55179	0.430128	0.0346724	0	0	0	0	0	0	0	0	0	0	0	0	0	0	0	0	0	0	0	0	0	0	0	0	0	0	0	0	0	0	0	0	0	0	0	0	0.018669	0.218356	0.701826	1.08964	1.5834	2.76665	4.64539	6.38562	7.50886
8.70923	9.25094	7.54229	5.00054	3.10106	2.07416	1.54208	1.02571	0.395696	0.0679598	0.00403377	0	0	0	0	0	0	0	0	0	0	0	0	0	0	0	0	0	0	0	0	0	0	0	0	0	0	0	0	0.0226827	0.272537	0.942987	1.65834	2.42134	2.9999	2.77404	2.4312	1.82754	1.41406	1.23249
0.460808	0.0420323	0	0	0	0	0	0	0	0	0	0	0	0	0	0	0	0	0	0	0	0	0	0	0	0	0	0	0	0	0	0	0	0	0	0	0	0	0	0.00932631	0.122223	0.506894	1.08393	1.78296	2.60616	3.1891	3.60099	2.79157	1.57202	0.871374
0.323112	0.0513722	0.00277257	0	0	0	0	0	0	0	0	0	0	0	0	0	0	0	0	0	0	0	0	0	0	0	0	0	0	0	0.00111181	0.0115853	0.0253047	0.0115853	0.00111181	0	0	0	0.0129884	0.169026	0.662013	1.07013	0.798631	0.414151	0.195319	0.0535276	0.00440278	0	0	0
0	0	0	0	0	0	0	0	0	0	0	0	0	0	0	0	0	0	0	0	0	0	0	0	0	0	0	0	0	0	0	0	0	0	0	0	0	0	0	0	0	0.0268876	0.391798	1.90354	4.2159	4.71851	2.90385	1.25031	0.687279	0.238037
0.0215553	0	0	0	0	0	0	0	0	0	0	0	0	0	0	0	0	0	0	0	0	0	0	0	0	0	0	0	0	0	0	0	0	0	0	0	0	0	0	0.00542545	0.0739951	0.347217	0.934905	1.65647	1.98363	1.93424	1.6171	1.08627	0.568963	0.158828
0.0130997	0	0	0	0	0	0	0	0	0	0	0	0	0	0	0	0	0	0	0	0	0	0	0	0	0	0	0	0	0	0	0	0	0	0	0	0	0	0	0	0.00897603	0.144485	0.744907	1.38139	1.05138	0.837406	0.431459	0.0898629	0.00599625	0
0	0	0	0	0	0	0	0	0	0	0	0	0	0	0	0	0	0	0	0	0	0	0	0	0	0	0	0	0	0	0	0	0	0	0	0	0	0	0.00244834	0.0541054	0.380056	0.985007	1.27961	1.35246	1.00696	0.358368	0.0480031	0.00204632	0	0
0	0	0	0	0	0	0	0	0	0	0	0	0	0	0	0	0	0	0	0	0	0	0	0	0	0	0	0	0.00410826	0.0497211	0.165528	0.200126	0.076133	0.006912	0	0	0	0	0	0	0	0	0	0.0147862	0.154076	0.336533	0.154076	0.0147862	0	0
0	0	0	0	0	0	0	0	0	0	0	0	0	0	0	0	0	0	0	0	0	0	0	0	0	0	0	0	0	0	0	0	0	0	0	0	0	0	0	0	0	0	0	0.0135281	0.167524	0.584634	0.745412	0.290263	0.0265575	0
0	0	0	0	0	0	0	0	0	0	0	0	0	0	0	0	0	0	0	0	0	0	0	0	0	0	0	0	0	0	0	0	0	0	0	0	0	0	0	0	0	0	0	0	0	0	0	0	0	0.0436466
0.529604	1.83545	2.882	3.10265	3.624	5.12838	6.65254	5.91845	3.52089	1.70605	1.03027	0.503549	0.116868	0.00860477	0	0	0	0	0	0	0	0	0	0	0	0	0	0	0	0	0	0	0	0	0	0	0	0	0	0	0	0	0	0	0	0	0	0.0164603	0.27182	1.57103
4.18965	6.25802	6.34992	4.66131	3.0403	1.98023	1.18395	0.586207	0.159267	0.0130051	0	0	0	0	0	0	0	0	0	0	0	0	0	0	0	0	0	0	0	0	0	0	0	0	0	0	0	0	0	0	0	0	0	0	0	0	0	0.0168777	0.242802	1.20328
3.11072	5.11258	6.11759	5.97079	5.0502	4.27838	4.68957	4.16504	2.53205	0.91137	0.158453	0.00975409	0	0	0	0	0	0	0	0	0	0	0	0	0	0	0	0	0	0	0	0	0	0	0	0	0	0	0	0	0	0	0	0	0	0	0.00906624	0.216703	1.6298	4.62064
6.74256	7.43109	6.60316	5.55128	4.51619	3.14705	1.79026	0.877375	0.245997	0.020458	0	0	0	0	0	0	0	0	0	0	0	0	0	0	0	0	0	0	0	0	0	0	0	0	0	0	0	0	0	0	0	0	0	0	0	0	0	0.0470677	0.583508	2.13386
3.67622	4.21779	3.90286	2.66127	1.35167	0.371545	0.0305154	0	0	0	0	0	0	0	0	0	0	0	0	0	0	0	0	0	0	0	0	0	0	0	0	0	0	0	0	0	0	0	0	0	0	0	0	0	0	0	0	0	0.00226897	0.0546852
0.462701	1.75358	3.56441	4.51926	4.45783	4.3118	3.74407	2.58752	1.5259	0.870411	0.324075	0.0540307	0.00310893	0	0	0	0	0	0	0	0	0	0	0	0	0	0	0	0	0	0	0	0	0	0	0	0	0	0	0	0	0	0	0	0	0	0	0.0430855	0.45176	1.02442
0.670673	0.528243	1.01257	2.18563	2.94156	3.66397	3.238	1.91588	0.686128	0.12209	0.00770844	0	0	0	0	0	0	0	0	0	0	0	0	0	0	0	0	0	0	0	0	0	0	0	0	0	0	0	0	0	0	0	0	0	0	0	0	0	0	0.00354898
0.083058	0.628573	1.86088	2.77885	2.60513	1.37888	0.514545	0.658241	0.801158	0.337891	0.0438895	0.00156832	0	0	0	0	0	0	0	0	0	0	0	0	0	0	0	0	0	0	0	0	0	0	0	0	0	0	0	0	0	0	0	0	0	0	0	0	0	0.0329453
0.429809	1.77569	3.74686	5.35222	6.16159	6.21788	5.36333	4.06296	2.97894	1.67051	0.459838	0.0373208	0	0	0	0	0	0	0	0	0	0	0	0	0	0	0	0	0	0	0	0	0	0	0	0	0	0	0	0	0	0	0	0	0	0	0	0.0272187	0.333567	1.20513
2.18571	3.01773	3.68807	3.52886	2.17654	0.981718	0.588669	0.344836	0.0964171	0.00782996	0	0	0	0	0	0	0	0	0	0	0	0	0	0	0	0	0	0	0	0	0	0	0	0	0	0	0	0	0	0	0	0	0.00465626	0.0485193	0.105976	0.0485193	0.0114179	0.100697	0.602954	2.28608
4.87298	5.9128	5.83852	5.1174	3.59083	2.02878	1.35995	1.15045	0.743997	0.222387	0.0186508	0	0	0	0	0	0	0	0	0	0	0	0	0	0	0	0	0	0	0	0	0	0	0	0	0	0	0	0	0	0	0	0	0	0	0	0	0.0124826	0.174959	0.850689
2.30402	4.12927	5.25819	5.33004	4.61552	3.67018	2.43503	1.17382	0.299462	0.0236764	0	0	0	0	0	0	0	0	0	0	0	0	0	0	0	0	0	0	0	0	0	0	0	0	0	0	0	0	0	0	0	0	0	0	0	0	0	0.0221296	0.334548	1.6842
3.71681	4.54105	4.83361	4.94858	4.24266	2.74532	1.6034	0.92409	0.284141	0.0243524	0	0	0	0	0	0	0	0	0	0	0	0	0	0	0	0	0	0	0	0	0	0	0	0	0	0	0	0	0	0.0219889	0.26955	0.986575	1.90434	2.8837	4.19117	6.38932	8.28728	8.19188	5.9288	3.42101
1.92864	0.819383	0.175351	0.0124476	0	0	0	0	0	0	0	0	0	0	0	0	0	0	0	0	0	0	0	0	0	0	0	0	0	0	0	0	0	0	0	0	0	0	0	0	0	0.0122031	0.150129	0.590561	1.45732	2.38745	2.04293	1.24685	0.58081	0.224895
0.0576914	0.00471394	0	0	0	0	0	0	0	0	0	0	0	0	0	0	0	0	0	0	0	0	0	0	0	0	0	0	0	0	0	0	0	0	0.0161694	0.178581	0.473172	0.398177	0.121328	0.0100918	0.0211331	0.262279	0.979019	1.84628	2.35086	2.28038	2.40881	2.99832	3.41151	3.07144
1.55014	0.352305	0.0255923	0	0	0	0	0	0	0	0	0	0	0	0	0	0	0	0	0	0	0	0	0	0	0	0	0	0	0	0	0	0	0	0	0	0	0.0213075	0.283413	1.15967	2.04034	2.0745	2.07983	1.682	1.18033	0.775026	0.392086	0.103405	0.0082832	0
0	0	0	0	0	0	0	0	0	0	0	0	0	0	0	0	0	0	0	0	0	0	0	0	0	0	0	0	0	0	0	0	0	0	0	0	0	0	0	0	0	0	0	0	0.0157466	0.198377	0.770575	1.55775	2.07758	1.78736
1.04365	0.397272	0.0807403	0.00566021	0	0	0	0	0	0	0	0	0	0	0	0	0	0	0	0	0	0	0	0	0	0	0	0	0	0	0.0015404	0.0160513	0.0350593	0.0160513	0.0015404	0	0	0.0122333	0.160573	0.65928	1.31235	1.82179	2.28916	2.15426	1.31699	0.542036	0.355252	0.142393	0.0134932	0
0	0	0	0	0	0	0	0	0	0	0	0	0	0	0	0	0	0	0	0	0	0	0	0	0	0	0	0	0	0	0	0	0	0	0	0	0.0153362	0.159807	0.349051	0.159807	0.0153362	0.0162112	0.170833	0.388853	0.212364	0.0360992	0.00190859	0	0	0
0	0	0	0	0	0	0	0	0	0	0	0	0	0	0	0	0	0	0	0	0	0	0	0	0	0	0	0	0	0	0	0	0	0	0	0	0	0	0	0	0	0	0.0261152	0.31091	1.02372	1.46505	1.53081	1.78022	2.12341	3.92877
7.18121	9.40249	9.00529	6.68216	4.2885	2.66488	1.53762	0.796117	0.523374	0.188794	0.0172116	0	0	0	0	0	0	0	0	0	0	0	0	0	0	0	0	0	0	0	0	0	0	0	0	0	0	0	0	0	0	0.0347851	0.392058	1.10741	1.15903	1.03366	1.5963	1.52673	0.697597	0.143182
0.00979473	0	0	0	0	0	0	0	0	0.00409697	0.0581076	0.253887	0.393562	0.164737	0.0154162	0	0	0	0	0	0	0	0	0	0	0	0	0	0	0	0	0	0	0	0	0	0	0.0499644	0.578648	1.80997	2.64416	3.25185	3.89779	4.1568	3.85695	2.76218	1.58032	0.805407	0.232228	0.0195094
0	0	0	0	0	0	0	0	0	0	0	0	0	0	0	0	0	0	0	0	0	0	0	0	0	0	0	0	0	0	0	0	0	0	0	0	0	0	0	0.0393309	0.563117	2.58937	4.97316	4.57779	3.40374	3.24396	3.43974	2.6809	1.15838	0.399742
0.112049	0.00977401	0	0	0	0	0	0	0	0	0	0	0	0	0	0	0	0	0	0	0	0	0	0	0	0	0	0.0286767	0.298818	0.652679	0.298818	0.0286767	0	0	0	0	0	0	0	0	0	0	0.0234683	0.26997	0.801844	0.884221	0.774518	1.76098	2.93537	2.52976
1.48564	0.443923	0.0376236	0	0	0	0	0	0	0	0	0	0	0	0	0	0	0	0	0	0	0	0	0	0	0	0	0	0	0	0	0	0	0	0	0	0	0	0	0	0.0139146	0.190417	0.825524	1.55273	1.35208	0.666593	0.427958	0.164676	0.0154216	0
0	0	0	0	0	0	0	0	0	0	0	0	0	0	0	0	0	0	0	0	0	0	0	0	0	0	0	0	0	0	0	0	0	0	0	0	0	0	0	0	0	0.0115535	0.142255	0.532796	1.10102	1.73058	2.18976	2.46058	2.35671	2.27967
1.68263	0.918483	0.475966	0.144439	0.0124266	0	0	0	0	0	0	0	0	0	0	0	0	0	0	0	0	0	0	0	0	0.00723794	0.075421	0.164735	0.075421	0.00723794	0	0	0	0	0	0	0	0	0	0	0	0.0241228	0.26176	0.684979	0.806838	1.11664	1.37134	1.37555	1.06373	0.571652
0.217085	0.0524839	0.051817	0.173349	0.228316	0.0901057	0.00828006	0	0	0	0	0	0	0	0	0	0	0	0	0	0	0	0	0	0	0	0	0	0	0	0	0	0	0	0	0	0	0	0	0	0	0	0	0	0	0	0.00181421	0.093083	0.896933	2.65743
3.695	4.28809	5.23104	6.24897	6.90206	6.69284	5.22154	3.41302	1.78375	0.678101	0.148141	0.0109645	0	0	0	0	0	0	0	0	0	0	0	0	0	0	0	0	0	0	0	0	0	0	0	0	0	0	0	0	0	0	0	0	0	0	0	0	0	0
0.00871194	0.131976	0.701956	1.87883	2.97425	3.21065	2.85716	2.37608	1.59098	0.738131	0.180819	0.0140177	0	0	0	0	0	0	0	0	0	0	0	0	0	0	0	0	0	0	0	0	0	0	0	0	0	0	0	0	0	0	0	0	0.00348111	0.036274	0.118557	0.526242	1.83055	3.34718
4.31931	5.09886	5.96176	5.98476	5.11595	3.98419	2.12765	0.798239	0.291005	0.198947	0.0783643	0.00735313	0	0	0	0	0	0	0	0	0	0	0	0	0	0	0	0	0	0	0	0	0	0	0	0	0	0	0	0	0	0	0	0	0	0	0	0.00564458	0.101094	0.616121
1.57221	2.1456	1.96178	1.35928	2.18906	2.86567	2.46518	1.30274	0.329951	0.0256886	0	0	0	0	0	0	0	0	0	0	0	0	0	0	0	0	0	0	0	0	0	0	0	0	0	0	0	0	0	0	0	0	0	0	0	0	0	0	0.00867317	0.140976
0.806973	2.21899	3.77615	5.00416	5.0843	3.56894	1.46119	0.571867	0.318278	0.0951835	0.0079929	0	0	0	0	0	0	0	0	0	0	0	0	0	0	0	0	0	0	0	0	0	0	0	0	0	0	0	0	0	0	0	0	0	0	0	0.00109556	0.0412727	0.369851	1.09928
1.72544	2.33455	2.63986	2.87861	3.98966	6.07887	7.24397	6.54008	4.26604	1.95942	0.63297	0.248944	0.0818969	0.00745578	0	0	0	0	0	0	0	0	0	0	0	0	0	0	0	0	0	0	0	0	0	0	0	0	0	0	0	0	0	0	0	0	0.00443105	0.094793	0.682955	2.02617
3.22219	3.81875	4.03881	3.88908	3.26376	3.20865	2.81578	1.59351	0.430251	0.0345743	0	0	0	0	0	0	0	0	0	0	0	0	0	0	0	0	0	0	0	0	0	0	0	0	0	0	0	0	0	0	0	0	0	0	0	0	0.00817862	0.119454	0.572458	1.21937
1.56493	1.86064	1.67585	0.953373	0.682348	1.3097	1.48726	1.16697	0.774156	0.250682	0.0218335	0	0	0	0	0	0	0	0	0	0	0	0	0	0	0	0	0	0	0	0	0	0	0	0	0	0	0	0	0	0	0	0	0	0	0	0	0.0322291	0.395745	1.44161
2.6986	4.01642	5.35775	5.67031	4.32406	2.54709	1.86902	1.33643	0.540753	0.100439	0.00641798	0	0	0	0	0	0	0	0	0	0	0	0	0	0	0	0	0	0	0	0	0	0	0	0	0	0	0	0	0	0	0	0	0	0	0	0.0297234	0.382763	1.50412	2.75558
3.3325	3.79919	3.71954	3.0453	2.38057	1.49253	0.522094	0.0803846	0.00432726	0	0	0	0	0	0	0	0	0	0	0	0	0	0	0	0	0	0	0	0	0	0	0	0	0	0	0	0	0	0	0	0	0	0	0	0	0	0	0.0182571	0.272445	1.37997
3.29907	4.65431	5.33245	5.4566	4.16858	2.5356	1.68716	1.10556	0.432582	0.0768849	0.00472081	0	0	0	0	0	0	0	0	0	0	0	0	0	0	0	0	0	0	0	0	0	0	0	0	0	0	0	0	0	0	0	0	0	0	0	0	0.0336287	0.382034	1.11725
1.32748	1.16572	1.32137	1.91923	2.43981	2.16807	0.869008	0.127417	0.00599821	0	0	0	0	0	0	0	0	0	0	0	0	0	0	0	0	0	0	0	0	0	0	0	0	0	0	0	0	0	0	0	0	0	0	0	0	0	0	0.0312445	0.365013	1.16824
1.77	2.23555	2.64303	2.30302	1.22822	0.314258	0.0246107	0	0	0	0	0	0	0	0	0	0	0	0	0	0	0	0	0	0	0	0	0	0	0	0	0	0	0	0	0	0	0	0	0	0	0	0	0.014568	0.210849	0.946851	1.49571	0.629853	0.0590471	0
0.022604	0.442132	2.90497	7.62739	9.96913	9.40844	7.61716	5.30675	2.90137	1.10891	0.28699	0.0470114	0.00304802	0	0	0	0	0	0	0	0	0	0	0	0	0	0	0	0	0	0	0	0	0	0	0	0	0	0	0	0	0	0	0	0	0	0	0	0	0
0	0.00364071	0.040362	0.108131	0.0931293	0.0289096	0.00242498	0	0	0	0	0	0	0	0	0	0	0	0	0	0	0	0	0	0	0	0	0	0	0	0	0	0	0	0	0	0	0.00971888	0.136388	0.618711	1.27049	1.54072	1.5434	1.24151	1.14575	1.44152	2.47265	3.26274	2.14729	0.727408
0.126003	0.0079882	0	0	0	0	0	0	0	0	0	0	0	0	0	0	0	0	0	0	0	0	0	0	0	0	0	0	0	0	0	0	0	0	0	0	0	0	0	0.0054048	0.0909009	0.519187	1.22731	1.30402	0.794737	0.603225	0.524004	0.188556	0.0169119	0.0180984
0.18859	0.411918	0.18859	0.0180984	0	0	0	0	0	0	0	0	0	0	0	0	0	0	0	0	0	0	0	0	0	0	0	0	0.00345535	0.047466	0.198064	0.296844	0.122876	0.0114605	0	0	0.0126034	0.13133	0.328332	0.620978	1.6206	2.47922	2.77096	2.61286	2.43922	2.35181	2.21542	2.24194	2.04291	1.26942
1.28704	2.72084	2.6112	1.13056	0.219665	0.0145049	0	0	0	0	0	0	0	0	0	0	0	0	0	0	0	0	0	0	0	0	0	0	0	0	0	0	0	0	0	0	0	0	0	0	0	0.0102767	0.145803	0.679321	1.48312	2.00913	2.26102	2.0513	1.92364	2.17568
2.39185	1.87791	0.75023	0.127042	0.0073646	0	0	0	0	0	0	0	0	0	0	0	0	0	0	0	0	0	0	0	0	0	0	0	0	0	0	0	0	0	0	0	0	0	0	0	0	0	0	0	0	0	0.0251269	0.325321	1.31936	2.64042
3.04547	1.84186	0.490445	0.0388269	0	0	0	0	0	0	0	0	0	0	0	0	0	0	0	0	0	0	0	0	0	0	0	0	0	0.00106074	0.0118526	0.0324732	0.0292495	0.00939164	0.000799492	0	0	0	0	0	0.00576683	0.0975155	0.553797	1.25947	1.22189	0.561801	0.117228	0.00812339	0	0
0	0	0	0	0	0	0	0	0	0	0	0	0	0	0	0	0	0	0	0	0	0	0	0	0	0	0	0	0	0	0	0	0	0	0	0	0	0	0	0	0	0	0	0	0	0	0	0	0	0
0	0	0	0	0	0	0	0	0	0	0	0	0	0	0	0	0	0	0	0	0	0	0	0	0	0	0	0.0088537	0.0922576	0.201509	0.0922576	0.0088537	0	0	0	0	0	0	0	0	0	0	0	0	0	0	0	0	0	0
0	0	0	0	0	0	0	0	0	0	0	0	0	0	0	0	0	0	0.0140665	0.150949	0.365716	0.246098	0.0596312	0.00437271	0	0	0	0	0	0	0	0	0	0	0	0	0	0	0	0	0	0	0	0	0	0	0	0	0	0
0	0	0	0	0	0	0	0	0	0	0	0	0	0	0	0	0	0	0	0	0	0	0	0	0	0	0	0	0	0	0	0	0	0	0	0	0	0	0	0	0	0	0	0	0.0355902	0.399041	1.10556	1.03168	0.371594	0.047564
0.00185995	0	0	0	0	0	0	0	0	0	0	0	0	0	0	0	0	0	0	0	0	0	0	0	0	0	0	0	0	0	0	0	0	0	0	0	0	0	0	0	0	0	0	0	0	0.0441047	0.581417	2.37807	4.37393	4.23545
2.49733	0.926924	0.186086	0.0130134	0	0	0	0	0	0	0	0	0	0	0	0	0	0	0	0	0	0	0	0	0	0	0	0	0	0	0	0	0	0	0	0	0	0	0	0	0.0117135	0.150556	0.582522	0.968201	0.740063	0.231682	0.113259	0.494946	0.85776	0.371282
0.0350854	0	0	0	0	0	0	0	0	0	0	0	0	0	0	0	0	0	0	0	0	0	0	0	0	0	0	0	0	0	0	0	0	0	0	0	0	0	0	0	0	0	0	0	0	0	0.0364361	0.609572	0	0

[truncated: 23 more sheets: CosSim26, Cell265, CosSim265, Cell 44, CosSim44, Cell 25, CosSim25, Cell 12, CosSim12, CosSim28_F01, CosSim28_F02, CosSim28_F03, CosSim28_F04, CosSim28_F05, CosSim28_F06, CosSim28_F07, CosSim57_F01, CosSim57_F02, CosSim57_F03, CosSim57_F04 …]
