# Supplementary material for: Formation of an expanding memory representation in the hippocampus
Source: Nat Neurosci. 2025 Jun 4;28(7):1510–8. doi: 10.1038/s41593-025-01986-3 (PMC12229897; doi:10.1038/s41593-025-01986-3)
Supplement: Supplementary file 8 — Statistical source data. [file 41593_2025_1986_MOESM8_ESM.xlsx]

## Sheet: ExtFig3a
		Distance from previous PF after reappearance missing 1-3 days
-90	-86.4	-82.8	-79.2	-75.6	-72	-68.4	-64.8	-61.2	-57.6	-54	-50.4	-46.8	-43.2	-39.6	-36	-32.4	-28.8	-25.2	-21.6	-18	-14.4	-10.8	-7.2	-3.6	0	3.6	7.2	10.8	14.4	18	21.6	25.2	28.8	32.4	36	39.6	43.2	46.8	50.4	54	57.6	61.2	64.8	68.4	72	75.6	79.2	82.8	86.4
Prob.Dens	0.0110847	0.0166271	0.00791766	0.0174188	0.0158353	0.01346	0.0150435	0.00791766	0.0158353	0.0110847	0.0197941	0.0150435	0.00712589	0.0221694	0.0118765	0.0324624	0.0197941	0.0110847	0.0205859	0.0150435	0.0427553	0.0356295	0.0126683	0.050673	0.0443389	0.0625495	0.0934283	0.0245447	0.02692	0.0300871	0.0229612	0.0221694	0.0118765	0.0166271	0.00712589	0.0118765	0.0110847	0.0110847	0.0150435	0.010293	0.0150435	0.0118765	0.0126683	0.0150435	0.00791766	0.0150435	0.0118765	0.0126683	0.010293
[truncated: 1 more columns]

## Sheet: ExtFig3b
pcplot0	pcplot1	pcplot2	pcplot3	pcplot4	pcplot5	pcplot6	fit_pcplot0
765.102	741.661	740.022	740.144	740.146	740.145	739.916	765.102
76.9317	74.5747	74.4099	74.4222	74.4224	74.4223	74.3993	713.905
7.73556	7.49856	7.48199	7.48323	7.48324	7.48324	7.48092	666.134
0.777819	0.753988	0.752322	0.752446	0.752448	0.752447	0.752214	621.56
0.0782104	0.0758142	0.0756467	0.0756592	0.0756594	0.0756593	0.0756359	579.968
0.00786414	0.0076232	0.00760635	0.00760761	0.00760762	0.00760762	0.00760526	541.159
0.000790747	0.00076652	0.000764826	0.000764953	0.000764954	0.000764954	0.000764717	504.948
							471.159
							439.631
							410.213
							382.764
							357.151
							333.253
							310.953
							290.146
							270.73
							252.615
							235.711
							219.938
							205.221
							191.489
							178.675
							166.719
							155.563
							145.154
							135.441
							126.378
							117.921
							110.03
							102.668
							95.7977
							89.3874
							83.406
							77.8249
							72.6173
							67.7581
							63.224
							58.9934
							55.0459
							51.3625
							47.9255
							44.7186
							41.7263
							38.9341
							36.3289
							33.8979
							31.6296
							29.5131
							27.5383
							25.6955
							23.9761
							22.3718
							20.8748
							19.4779
							18.1746
							16.9584
							15.8236
							14.7648
							13.7768
							12.8549
							11.9947
							11.1921
							10.4432
							9.74439
							9.09234
							8.48393
							7.91623
							7.38651
							6.89224
							6.43105
							6.00072
							5.59918
							5.22451
							4.87491
							4.54871
							4.24433
							3.96032
							3.69531
							3.44804
							3.21732
							3.00203
							2.80115
							2.61371
							2.43881
							2.27562
							2.12335
							1.98126
							1.84869
							1.72498
							1.60955
							1.50185
							1.40135
							1.30758
							1.22009
							1.13844
							1.06227
							0.991184
							0.924859
							0.862972
							0.805226
							0.751344
							0.701068
							0.654156
							0.610383
							0.569539
							0.531429
							0.495868
							0.462687
							0.431726
							0.402837
							0.375881
							0.350729
							0.32726
							0.305362
							0.284928
							0.265862
							0.248072
							0.231472
							0.215983
							0.201531
							0.188045
							0.175462
							0.163721
							0.152766
							0.142544
							0.133005
							0.124105
							0.115801
							0.108052
							0.100822
							0.0940751
							0.0877801
							0.0819063
							0.0764255
							0.0713115
							0.0665397
							0.0620872
							0.0579326
							0.054056
							0.0504389
							0.0470638
							0.0439145
							0.0409759
							0.038234
							0.0356756
							0.0332884
							0.0310609
							0.0289824
							0.0270431
							0.0252335
							0.023545
							0.0219695
							0.0204994
							0.0191277
							0.0178477
							0.0166534
							0.0155391
							0.0144993
							0.0135291
							0.0126238
							0.011779
							0.0109908
							0.0102554
							0.00956915
							0.00892883
							0.00833135
							0.00777386
							0.00725367
							0.00676829
							0.00631539
							0.00589279
							0.00549847
							0.00513054
							0.00478723
							0.00446689
							0.00416799
							0.00388908
							0.00362884
							0.00338602
							0.00315944
							0.00294802
							0.00275076
							0.00256669
							0.00239494
							0.00223468
							0.00208514
							0.00194561
							0.00181542
							0.00169394
							0.00158059
							0.00147482
							0.00137613
							0.00128405
							0.00119812
							0.00111795
							0.00104314
							0.000973336
							0.000908204
							0.00084743
							0.000790722

## Sheet: ExtFig3c
shifts
-90
-90
-90
-90
-90
-90
-90
-90
-90
-90
-90
-90
-90
-90
-90
-90
-90
-90
-90
-90
-90
-90
-90
-90
-90
-90
-86.4
-86.4
-86.4
-86.4
-86.4
-86.4
-86.4
-86.4
-86.4
-86.4
-86.4
-86.4
-86.4
-86.4
-86.4
-86.4
-86.4
-86.4
-86.4
-86.4
-86.4
-86.4
-86.4
-86.4
-86.4
-86.4
-86.4
-86.4
-86.4
-86.4
-86.4
-86.4
-86.4
-86.4
-86.4
-86.4
-86.4
-86.4
-86.4
-86.4
-86.4
-86.4
-86.4
-86.4
-86.4
-86.4
-86.4
-86.4
-86.4
-86.4
-86.4
-86.4
-86.4
-86.4
-86.4
-86.4
-86.4
-86.4
-86.4
-86.4
-86.4
-86.4
-86.4
-82.8
-82.8
-82.8
-82.8
-82.8
-82.8
-82.8
-82.8
-82.8
-82.8
-82.8
-82.8
-82.8
-82.8
-82.8
-82.8
-82.8
-82.8
-82.8
-82.8
-82.8
-82.8
-82.8
-82.8
-82.8
-82.8
-82.8
-82.8
-82.8
-82.8
-82.8
-82.8
-82.8
-79.2
-79.2
-79.2
-79.2
-79.2
-79.2
-79.2
-79.2
-79.2
-79.2
-79.2
-79.2
-79.2
-79.2
-79.2
-79.2
-79.2
-79.2
-79.2
-79.2
-79.2
-79.2
-79.2
-79.2
-79.2
-79.2
-79.2
-79.2
-79.2
-79.2
-79.2
-79.2
-79.2
-79.2
-79.2
-79.2
-79.2
-79.2
-79.2
-79.2
-79.2
-79.2
-79.2
-79.2
-79.2
-79.2
-79.2
-75.6
-75.6
-75.6
-75.6
-75.6
-75.6
-75.6
-75.6
-75.6
-75.6
-75.6
-75.6
-75.6
-75.6
-75.6
-75.6
-75.6
-75.6
-75.6
-75.6
-75.6
-75.6
-75.6
-75.6
-75.6
-75.6
-75.6
-75.6
-75.6
-75.6
-75.6
-75.6
-75.6
-75.6
-75.6
-75.6
-75.6
-75.6
-75.6
-75.6
-75.6
-75.6
-75.6
-75.6
-75.6
-75.6
-75.6
-75.6
-75.6
-72
-72
-72
-72
-72
-72
-72
-72
-72
-72
-72
-72
-72
-72
-72
-72
-72
-72
-72
-72
-72
-72
-72
-72
-72
-72
-72
-72
-72
-72
-72
-72
-72
-72
-72
-72
-72
-72
-72
-72
-72
-72
-72
-72
-72
-72
-72
-72
-72
-72
-72
-72
-72
-72
-72
-72
-72
-72
-68.4
-68.4
-68.4
-68.4
-68.4
-68.4
-68.4
-68.4
-68.4
-68.4
-68.4
-68.4
-68.4
-68.4
-68.4
-68.4
-68.4
-68.4
-68.4
-68.4
-68.4
-68.4
-68.4
-68.4
-68.4
-68.4
-68.4
-68.4
-68.4
-68.4
-68.4
-68.4
-68.4
-68.4
-68.4
-68.4
-68.4
-68.4
-68.4
-68.4
-68.4
-68.4
-68.4
-68.4
-68.4
-68.4
-68.4
-68.4
-68.4
-68.4
-68.4
-68.4
-64.8
-64.8
-64.8
-64.8
-64.8
-64.8
-64.8
-64.8
-64.8
-64.8
-64.8
-64.8
-64.8
-64.8
-64.8
-64.8
-64.8
-64.8
-64.8
-64.8
-64.8
-64.8
-64.8
-64.8
-64.8
-64.8
-64.8
-64.8
-64.8
-64.8
-64.8
-64.8
-64.8
-64.8
-64.8
-64.8
-64.8
-64.8
-64.8
-64.8
-64.8
-64.8
-64.8
-64.8
-64.8
-64.8
-64.8
-64.8
-64.8
-64.8
-64.8
-64.8
-64.8
-64.8
-64.8
-64.8
-64.8
-64.8
-64.8
-64.8
-64.8
-64.8
-64.8
-64.8
-61.2
-61.2
-61.2
-61.2
-61.2
-61.2
-61.2
-61.2
-61.2
-61.2
-61.2
-61.2
-61.2
-61.2
-61.2
-61.2
-61.2
-61.2
-61.2
-61.2
-61.2
-61.2
-61.2
-61.2
-61.2
-61.2
-61.2
-61.2
-61.2
-61.2
-61.2
-61.2
-61.2
-61.2
-61.2
-61.2
-61.2
-61.2
-61.2
-61.2
-61.2
-61.2
-61.2
-61.2
-61.2
-61.2
-61.2
-61.2
-61.2
-61.2
-61.2
-61.2
-61.2
-61.2
-61.2
-61.2
-61.2
-61.2
-61.2
-61.2
-61.2
-61.2
-61.2
-57.6
-57.6
-57.6
-57.6
-57.6
-57.6
-57.6
-57.6
-57.6
-57.6
-57.6
-57.6
-57.6
-57.6
-57.6
-57.6
-57.6
-57.6
-57.6
-57.6
-57.6
-57.6
-57.6
-57.6
-57.6
-57.6
-57.6
-57.6
-57.6
-57.6
-57.6
-57.6
-57.6
-57.6
-57.6
-57.6
-57.6
-57.6
-57.6
-57.6
-57.6
-57.6
-57.6
-57.6
-57.6
-57.6
-57.6
-57.6
-57.6
-57.6
-57.6
-57.6
-57.6
-57.6
-57.6
-57.6
-54
-54
-54
-54
-54
-54
-54
-54
-54
-54
-54
-54
-54
-54
-54
-54
-54
-54
-54
-54
-54
-54
-54
-54
-54
-54
-54
-54
-54
-54
-54
-54
-54
-54
-54
-54
-54
-54
-54
-54
-54
-54
-54
-54
-54
-54
-54
-54
-54
-54
-54
-54
-54
-54
-54
-54
-54
-54
-54
-54
-54
-54
-54
-54
-54
-54
-54
-50.4
-50.4
-50.4
-50.4
-50.4
-50.4
-50.4
-50.4
-50.4
-50.4
-50.4
-50.4
-50.4
-50.4
-50.4
-50.4
-50.4
-50.4
-50.4
-50.4
-50.4
-50.4
-50.4
-50.4
-50.4
-50.4
-50.4
-50.4
-50.4
-50.4
-50.4
-50.4
-50.4
-50.4
-50.4
-50.4
-50.4
-50.4
-50.4
-50.4
-50.4
-50.4
-50.4
-50.4
-50.4
-50.4
-50.4
-50.4
-50.4
-50.4
-50.4
-50.4
-50.4
-50.4
-50.4
-50.4
-50.4
-50.4
-50.4
-50.4
-50.4
-50.4
-50.4
-50.4
-50.4
-50.4
-50.4
-50.4
-50.4
-50.4
-50.4
-50.4
-50.4
-50.4
-50.4
-46.8
-46.8
-46.8
-46.8
-46.8
-46.8
-46.8
-46.8
-46.8
-46.8
-46.8
-46.8
-46.8
-46.8
-46.8
-46.8
-46.8
-46.8
-46.8
-46.8
-46.8
-46.8
-46.8
-46.8
-46.8
-46.8
-46.8
-46.8
-46.8
-46.8
-46.8
-46.8
-46.8
-46.8
-46.8
-46.8
-46.8
-46.8
-46.8
-46.8
-46.8
-46.8
-46.8
-46.8
-46.8
-46.8
-46.8
-46.8
-46.8
-46.8
-46.8
-46.8
-46.8
-46.8
-46.8
-46.8
-46.8
-46.8
-46.8
-46.8
-46.8
-46.8
-46.8
-46.8
-46.8
-46.8
-46.8
-43.2
-43.2
-43.2
-43.2
-43.2
-43.2
-43.2
-43.2
-43.2
-43.2
-43.2
-43.2
-43.2
-43.2
-43.2
-43.2
-43.2
-43.2
-43.2
-43.2
-43.2
-43.2
-43.2
-43.2
-43.2
-43.2
-43.2
-43.2
-43.2
-43.2
-43.2
-43.2
-43.2
-43.2
-43.2
-43.2
-43.2
-43.2
-43.2
-43.2
-43.2
-43.2
-43.2
-43.2
-43.2
-43.2
-43.2
-43.2
-43.2
-43.2
-43.2
-43.2
-43.2
-43.2
-43.2
-43.2
-43.2
-43.2
-43.2
-43.2
-43.2
-43.2
-43.2
-43.2
-43.2
-43.2
-43.2
-43.2
-43.2
-43.2
-43.2
-43.2
-43.2
-43.2
-39.6
-39.6
-39.6
-39.6
-39.6
-39.6
-39.6
-39.6
-39.6
-39.6
-39.6
-39.6
-39.6
-39.6
-39.6
-39.6
-39.6
-39.6
-39.6
-39.6
-39.6
-39.6
-39.6
-39.6
-39.6
-39.6
-39.6
-39.6
-39.6
-39.6
-39.6
-39.6
-39.6
-39.6
-39.6
-39.6
-39.6
-39.6
-39.6
-39.6
-39.6
-39.6
-39.6
-39.6
-39.6
-39.6
-39.6
-39.6
-39.6
-39.6
-39.6
-39.6
-39.6
-39.6
-36
-36
-36
-36
-36
-36
-36
-36
-36
-36
-36
-36
-36
-36
-36
-36
-36
-36
-36
-36
-36
-36
-36
-36
-36
-36
-36
-36
-36
-36
-36
-36
-36
-36
-36
-36
-36
-36
-36
-36
-36
-36
-36
-36
-36
-36
-36
-36
-36
-36
-36
-36
-36
-36
-36
-36
-36
-36
-36
-36
-36
-36
-36
-36
-36
-36
-36
-36
-36
-36
-32.4
-32.4
-32.4
-32.4
-32.4
-32.4
-32.4
-32.4
-32.4
-32.4
-32.4
-32.4
-32.4
-32.4
-32.4
-32.4
-32.4
-32.4
-32.4
-32.4
-32.4
-32.4
-32.4
-32.4
-32.4
-32.4
-32.4
-32.4
-32.4
-32.4
-32.4
-32.4
-32.4
-32.4
-32.4
-32.4
-32.4
-32.4
-32.4
-32.4
-32.4
-32.4
-32.4
-32.4
-32.4
-32.4
-32.4
-32.4
-32.4
-32.4
-32.4
-32.4
-32.4
-32.4
-32.4
-32.4
-32.4
-32.4
-32.4
-32.4
-32.4
-32.4
-32.4
-32.4
-32.4
-32.4
-32.4
-32.4
-32.4
-32.4
-32.4
-32.4
-32.4
-32.4
-32.4
-32.4
-32.4
-32.4
-32.4
-32.4
-32.4
-32.4
-28.8
-28.8
-28.8
-28.8
-28.8
-28.8
-28.8
-28.8
-28.8
-28.8
-28.8
-28.8
-28.8
-28.8
-28.8
-28.8
-28.8
-28.8
-28.8
-28.8
-28.8
-28.8
-28.8
-28.8
-28.8
-28.8
-28.8
-28.8
-28.8
-28.8
-28.8
-28.8
-28.8
-28.8
-28.8
-28.8
-28.8
-28.8
-28.8
-28.8
-28.8
-28.8
-28.8
-28.8
-28.8
-28.8
-28.8
-28.8
-28.8
-28.8
-28.8
-28.8
-28.8
-28.8
-28.8
-28.8
-28.8
-28.8
-28.8
-28.8
-28.8
-28.8
-28.8
-28.8
-28.8
-28.8
-28.8
-28.8
-28.8
-28.8
-28.8
-28.8
-28.8
-28.8
-28.8
-28.8
-25.2
-25.2
-25.2
-25.2
-25.2
-25.2
-25.2
-25.2
-25.2
-25.2
-25.2
-25.2
-25.2
-25.2
-25.2
-25.2
-25.2
-25.2
-25.2
-25.2
-25.2
-25.2
-25.2
-25.2
-25.2
-25.2
-25.2
-25.2
-25.2
-25.2
-25.2
-25.2
-25.2
-25.2
-25.2
-25.2
-25.2
-25.2
-25.2
-25.2
-25.2
-25.2
-25.2
-25.2
-25.2
-25.2
-25.2
-25.2
-25.2
-25.2
-25.2
-25.2
-25.2
-25.2
-25.2
-25.2
-25.2
-25.2
-25.2
-25.2
-25.2
-25.2
-25.2
-25.2
-25.2
-25.2
-25.2
-25.2
-25.2
-25.2
-25.2
-25.2
-25.2
-25.2
-25.2
-25.2
-25.2
-25.2
-25.2
-25.2
-25.2
-25.2
-25.2
-25.2
-25.2
-25.2
-25.2
-25.2
-25.2
-25.2
-25.2
-25.2
-25.2
-25.2
-21.6
-21.6
-21.6
-21.6
-21.6
-21.6
-21.6
-21.6
-21.6
-21.6
-21.6
-21.6
-21.6
-21.6
-21.6
-21.6
-21.6
-21.6
-21.6
-21.6
-21.6
-21.6
-21.6
-21.6
-21.6
-21.6
-21.6
-21.6
-21.6
-21.6
-21.6
-21.6
-21.6
-21.6
-21.6
-21.6
-21.6
-21.6
-21.6
-21.6
-21.6
-21.6
-21.6
-21.6
-21.6
-21.6
-21.6
-21.6
-21.6
-21.6
-21.6
-21.6
-21.6
-21.6
-21.6
-21.6
-21.6
-21.6
-21.6
-21.6
-21.6
-21.6
-21.6
-21.6
-21.6
-21.6
-21.6
-21.6
-21.6
-21.6
-21.6
-21.6
-21.6
-21.6
-21.6
-21.6
-21.6
-21.6
-21.6
-21.6
-21.6
-21.6
-21.6
-21.6
-21.6
-21.6
-21.6
-21.6
-21.6
-21.6
-21.6
-21.6
-21.6
-21.6
-21.6
-21.6
-21.6
-21.6
-21.6
-21.6
-21.6
-21.6
-21.6
-21.6
-21.6
-21.6
-21.6
-21.6
-21.6
-21.6
-21.6
-21.6
-21.6
-21.6
-21.6
-21.6
-21.6
-21.6
-21.6
-21.6
-21.6
-21.6
-18
-18
-18
-18
-18
-18
-18
-18
-18
-18
-18
-18
-18
-18
-18
-18
-18
-18
-18
-18
-18
-18
-18
-18
-18
-18
-18
-18
-18
-18
-18
-18
-18
-18
-18
-18
-18
-18
-18
-18
-18
-18
-18
-18
-18
-18
-18
-18
-18
-18
-18
-18
-18
-18
-18
-18
-18
-18
-18
-18
-18
-18
-18
-18
-18
-18
-18
-18
-18
-18
-18
-18
-18
-18
-18
-18
-18
-18
-18
-18
-18
-18
-18
-18
-18
-18
-18
-18
-18
-18
-18
-18
-18
-18
-18
-18
-18
-18
-18
-18
-18
-18
-18
-18
-18
-18
-18
-18
-18
-18
-18
-18
-18
-18
-18
-18
-18
-18
-18
-18
-18
-18
-18
-18
-18
-18
-18
-18
-18
-18
-18
-18
-18
-18
-18
-18
-18
-18
-18
-18
-18
-18
-18
-18
-18
-18
-18
-18
-18
-18
-18
-18
-18
-18
-18
-18
-18
-18
-18
-18
-18
-18
-18
-18
-18
-18
-18
-18
-18
-18
-18
-18
-18
-18
-18
-18
-18
-18
-18
-18
-14.4
-14.4
-14.4
-14.4
-14.4
-14.4
-14.4
-14.4
-14.4
-14.4
-14.4
-14.4
-14.4
-14.4
-14.4
-14.4
-14.4
-14.4
-14.4
-14.4
-14.4
-14.4
-14.4
-14.4
-14.4
-14.4
-14.4
-14.4
-14.4
-14.4
-14.4
-14.4
-14.4
-14.4
-14.4
-14.4
-14.4
-14.4
-14.4
-14.4
-14.4
-14.4
-14.4
-14.4
-14.4
-14.4
-14.4
-14.4
-14.4
-14.4
-14.4
-14.4
-14.4
-14.4
-14.4
-14.4
-14.4
-14.4
-14.4
-14.4
-14.4
-14.4
-14.4
-14.4
-14.4
-14.4
-14.4
-14.4
-14.4
-14.4
-14.4
-14.4
-14.4
-14.4
-14.4
-14.4
-14.4
-14.4
-14.4
-14.4
-14.4
-14.4
-14.4
-14.4
-14.4
-14.4
-14.4
-14.4
-14.4
-14.4
-14.4
-14.4
-14.4
-14.4
-14.4
-14.4
-14.4
-14.4
-14.4
-14.4
-14.4
-14.4
-14.4
-14.4
-14.4
-14.4
-14.4
-14.4
-14.4
-14.4
-14.4
-14.4
-14.4
-14.4
-14.4
-14.4
-14.4
-14.4
-14.4
-14.4
-14.4
-14.4
-14.4
-14.4
-14.4
-14.4
-14.4
-14.4
-14.4
-14.4
-14.4
-14.4
-14.4
-14.4
-14.4
-14.4
-14.4
-14.4
-14.4
-14.4
-14.4
-14.4
-14.4
-14.4
-14.4
-14.4
-14.4
-14.4
-14.4
-14.4
-14.4
-14.4
-14.4
-14.4
-14.4
-14.4
-14.4
-14.4
-14.4
-14.4
-14.4
-14.4
-14.4
-14.4
-14.4
-14.4
-14.4
-14.4
-14.4
-14.4
-14.4
-14.4
-14.4
-14.4
-14.4
-14.4
-14.4
-14.4
-14.4
-14.4
-14.4
-14.4
-14.4
-14.4
-14.4
-14.4
-14.4
-14.4
-14.4
-14.4
-14.4
-14.4
-14.4
-14.4
-14.4
-14.4
-14.4
-14.4
-14.4
-14.4
-14.4
-14.4
-14.4
-14.4
-14.4
-14.4
-14.4
-14.4
-14.4
-14.4
-14.4
-14.4
-14.4
-14.4
-14.4
-14.4
-14.4
-14.4
-14.4
-10.8
-10.8
-10.8
-10.8
-10.8
-10.8
-10.8
-10.8
-10.8
-10.8
-10.8
-10.8
-10.8
-10.8
-10.8
-10.8
-10.8
-10.8
-10.8
-10.8
-10.8
-10.8
-10.8
-10.8
-10.8
-10.8
-10.8
-10.8
-10.8
-10.8
-10.8
-10.8
-10.8
-10.8
-10.8
-10.8
-10.8
-10.8
-10.8
-10.8
-10.8
-10.8
-10.8
-10.8
-10.8
-10.8
-10.8
-10.8
-10.8
-10.8
-10.8
-10.8
-10.8
-10.8
-10.8
-10.8
-10.8
-10.8
-10.8
-10.8
-10.8
-10.8
-10.8
-10.8
-10.8
-10.8
-10.8
-10.8
-10.8
-10.8
-10.8
-10.8
-10.8
-10.8
-10.8
-10.8
-10.8
-10.8
-10.8
-10.8
-10.8
-10.8
-10.8
-10.8
-10.8
-10.8
-10.8
-10.8
-10.8
-10.8
-10.8
-10.8
-10.8
-10.8
-10.8
-10.8
-10.8
-10.8
-10.8
-10.8
-10.8
-10.8
-10.8
-10.8
-10.8
-10.8
-10.8
-10.8
-10.8
-10.8
-10.8
-10.8
-10.8
-10.8
-10.8
-10.8
-10.8
-10.8
-10.8
-10.8
-10.8
-10.8
-10.8
-10.8
-10.8
-10.8
-10.8
-10.8
-10.8
-10.8
-10.8
-10.8
-10.8
-10.8
-10.8
-10.8
-10.8
-10.8
-10.8
-10.8
-10.8
-10.8
-10.8
-10.8
-10.8
-10.8
-10.8
-10.8
-10.8
-10.8
-10.8
-10.8
-10.8
-10.8
-10.8
-10.8
-10.8
-10.8
-10.8
-10.8
-10.8
-10.8
-10.8
-10.8
-10.8
-10.8
-10.8
-10.8
-10.8
-10.8
-10.8
-10.8
-10.8
-10.8
-10.8
-10.8
-10.8
-10.8
-10.8
-10.8
-10.8
-10.8
-10.8
-10.8
-10.8
-10.8
-10.8
-10.8
-10.8
-10.8
-10.8
-10.8
-10.8
-10.8
-10.8
-10.8
-10.8
-10.8
-10.8
-10.8
-10.8
-10.8
-10.8
-10.8
-10.8
-10.8
-10.8
-10.8
-10.8
-10.8
-10.8
-10.8
-10.8
-10.8
-10.8
-10.8
-10.8
-10.8
-10.8
-10.8
-10.8
-10.8
-10.8
-10.8
-10.8
-10.8
-10.8
-10.8
-10.8
-10.8
-10.8
-10.8
-10.8
-10.8
-10.8
-10.8
-10.8
-10.8
-10.8
-10.8
-10.8
-10.8
-10.8
-10.8
-10.8
-10.8
-10.8
-10.8
-10.8
-10.8
-10.8
-10.8
-10.8
-10.8
-10.8
-10.8
-10.8
-10.8
-10.8
-10.8
-10.8
-10.8
-10.8
-10.8
-10.8
-10.8
-10.8
-10.8
-10.8
-10.8
-10.8
-10.8
-10.8
-10.8
-10.8
-10.8
-10.8
-10.8
-10.8
-10.8
-10.8
-10.8
-10.8
-10.8
-10.8
-10.8
-10.8
-10.8
-10.8
-10.8
-10.8
-10.8
-10.8
-10.8
-10.8
-10.8
-10.8
-10.8
-10.8
-10.8
-10.8
-10.8
-10.8
-10.8
-7.2
-7.2
-7.2
-7.2
[truncated: 4,497 more rows]

## Sheet: ExtFig3d
pc909	pc444	pc112	pc864	pc880
9	34.2	142.2	120.6	124.2
27	37.8	48.6	142.2	131.4
30.6	41.4	77.4	84.6	127.8
16.2	109.8	88.2	127.8	138.6
9	37.8	45		135
9	37.8	91.8	77.4	131.4
9	41.4	55.8	120.6	135

## Sheet: ExtFig3e
b8	dblb8	a9	dblb9	a1	b1	dbl1	dblb1
461.006	460.952	471	471.128	748	812.01	748.069	811.935
177.002	447.798	198	459.989	269	284.004	721.781	779.755
103.001	435.121	98	449.153	137	168.002	696.595	749.243
70.0009	422.901	66	438.612	97	107.001	672.462	720.307
54.0007	411.122	46	428.357	75	81.001	649.337	692.86
45.0006	399.768	35	418.381	53	61.0008	627.176	666.822
	388.821		408.674	48	47.0006	605.939	642.115
	378.267		399.231			585.584	618.666
	368.091		390.043			566.075	596.406
	358.278		381.104			547.374	575.271
	348.816		372.406			529.447	555.199
	339.69		363.943			512.261	536.132
	330.888		355.708			495.783	518.015
	322.397		347.695			479.983	500.797
	314.207		339.897			464.832	484.429
	306.305		332.309			450.302	468.864
	298.682		324.925			436.366	454.058
	291.325		317.739			422.999	439.972
	284.226		310.746			410.176	426.565
	277.374		303.94			397.873	413.801
	270.761		297.316			386.07	401.645
	264.377		290.869			374.743	390.064
	258.214		284.593			363.873	379.028
	252.264		278.485			353.44	368.507
	246.518		272.54			343.425	358.473
	240.968		266.752			333.81	348.9
	235.608		261.119			324.579	339.764
	230.431		255.634			315.714	331.04
	225.429		250.295			307.201	322.708
	220.596		245.097			299.023	314.746
	215.925		240.036			291.168	307.134
	211.412		235.109			283.62	299.855
	207.048		230.311			276.366	292.889
	202.83		225.639			269.396	286.221
	198.752		221.09			262.695	279.835
	194.808		216.66			256.253	273.717
	190.994		212.347			250.058	267.851
	187.304		208.145			244.101	262.225
	183.734		204.054			238.37	256.827
	180.28		200.069			232.857	251.644
	176.937		196.187			227.552	246.665
	173.702		192.406			222.446	241.88
	170.569		188.723			217.532	237.278
	167.536		185.136			212.799	232.851
	164.598		181.64			208.242	228.59
	161.753		178.235			203.853	224.485
	158.997		174.918			199.624	220.529
	156.326		171.685			195.549	216.715
	153.737		168.535			191.621	213.035
	151.227		165.466			187.834	209.482
	148.794		162.475			184.183	206.051
	146.435		159.559			180.66	202.734
	144.146		156.718			177.262	199.527
	141.926		153.949			173.983	196.425
	139.772		151.25			170.817	193.421
	137.681		148.619			167.761	190.511
	135.651		146.054			164.809	187.691
	133.68		143.553			161.958	184.956
	131.766		141.115			159.202	182.302
	129.906		138.737			156.539	179.726
	128.099		136.419			153.964	177.223
	126.343		134.158			151.473	174.79
	124.636		131.953			149.063	172.425
	122.976		129.803			146.731	170.123
	121.362		127.706			144.474	167.882
	119.792		125.66			142.288	165.7
	118.263		123.664			140.171	163.573
	116.776		121.717			138.119	161.499
	115.328		119.817			136.131	159.476
	113.918		117.963			134.203	157.501
	112.544		116.154			132.333	155.573
	111.206		114.389			130.518	153.689
	109.902		112.666			128.757	151.847
	108.63		110.984			127.048	150.047
	107.391		109.342			125.387	148.285
	106.181		107.74			123.774	146.561
	105.002		106.175			122.206	144.873
	103.851		104.647			120.682	143.219
	102.727		103.156			119.199	141.598
	101.63		101.699			117.757	140.009
	100.559		100.276			116.353	138.451
	99.5118		98.886			114.986	136.922
	98.4889		97.5283			113.655	135.421
	97.4891		96.202			112.358	133.947
	96.5116		94.9061			111.093	132.5
	95.5555		93.6399			109.861	131.078
	94.6203		92.4024			108.658	129.681
	93.7052		91.1931			107.485	128.307
	92.8094		90.011			106.34	126.955
	91.9325		88.8555			105.222	125.626
	91.0736		87.7259			104.13	124.318
	90.2323		86.6214			103.063	123.03
	89.4079		85.5414			102.02	121.763
	88.6		84.4852			101	120.514
	87.8078		83.4522			100.003	119.285
	87.031		82.4418			99.0269	118.073
	86.2691		81.4533			98.0716	116.879
	85.5214		80.4862			97.1361	115.702
	84.7877		79.5399			96.2198	114.541
	84.0674		78.6139			95.3221	113.397
	83.3602		77.7076			94.4422	112.268
	82.6655		76.8205			93.5794	111.154
	81.983		75.952			92.7333	110.055
	81.3124		75.1018			91.9031	108.97
	80.6532		74.2692			91.0884	107.9
	80.0051		73.4539			90.2886	106.843
	79.3677		72.6554			89.5032	105.799
	78.7408		71.8732			88.7316	104.769
	78.124		71.1069			87.9735	103.751
	77.517		70.3561			87.2284	102.746
	76.9195		69.6204			86.4957	101.752
	76.3312		68.8994			85.7753	100.771
	75.7519		68.1927			85.0665	99.801
	75.1812		67.5			84.369	98.8425
	74.619		66.8208			83.6825	97.895
	74.065		66.1548			83.0067	96.9584
	73.5189		65.5017			82.3411	96.0325
	72.9805		64.8611			81.6855	95.117
	72.4496		64.2328			81.0395	94.2118
	71.9261		63.6164			80.4029	93.3166
	71.4096		63.0115			79.7753	92.4312
	70.9		62.418			79.1565	91.5556
	70.3971		61.8354			78.5463	90.6894
	69.9007		61.2636			77.9443	89.8325
	69.4107		60.7022			77.3503	88.9849
	68.9269		60.1511			76.7642	88.1462
	68.449		59.6098			76.1856	87.3164
	67.9771		59.0782			75.6144	86.4953
	67.5108		58.5561			75.0504	85.6828
	67.0501		58.0431			74.4933	84.8787
	66.5947		57.5391			73.943	84.083
	66.1447		57.0438			73.3993	83.2954
	65.6998		56.557			72.862	82.5159
	65.26		56.0785			72.3309	81.7443
	64.825		55.6082			71.806	80.9805
	64.3948		55.1457			71.287	80.2245
	63.9692		54.6909			70.7737	79.476
	63.5483		54.2436			70.2661	78.7351
	63.1317		53.8036			69.764	78.0015
	62.7195		53.3708			69.2673	77.2752
	62.3116		52.9449			68.7758	76.5561
	61.9078		52.5258			68.2894	75.8442
	61.508		52.1134			67.8081	75.1392
	61.1123		51.7074			67.3316	74.4411
	60.7204		51.3077			66.8599	73.7499
	60.3323		50.9142			66.3929	73.0654
	59.9479		50.5267			65.9305	72.3876
	59.5671		50.145			65.4725	71.7164
	59.19		49.7691			65.019	71.0516
	58.8163		49.3987			64.5697	70.3933
	58.446		49.0338			64.1246	69.7413
	58.0791		48.6742			63.6836	69.0956
	57.7154		48.3198			63.2467	68.4561
	57.355		47.9705			62.8138	67.8227
	56.9977		47.6262			62.3847	67.1953
	56.6436		47.2867			61.9595	66.574
	56.2925		46.9519			61.538	65.9586
	55.9443		46.6217			61.1202	65.349
	55.5992		46.2961			60.706	64.7452
	55.2568		45.9748			60.2953	64.1471
	54.9174		45.6578			59.8881	63.5547
	54.5806		45.3451			59.4844	62.9679
	54.2467		45.0365			59.084	62.3867
	53.9154		44.7319			58.6869	61.8109
	53.5867		44.4312			58.2931	61.2405
	53.2607		44.1343			57.9026	60.6755
	52.9372		43.8413			57.5151	60.1159
	52.6162		43.5518			57.1308	59.5614
	52.2978		43.266			56.7496	59.0122
	51.9817		42.9837			56.3714	58.4681
	51.668		42.7048			55.9961	57.9292
	51.3568		42.4293			55.6238	57.3952
	51.0478		42.1571			55.2544	56.8663
	50.7411		41.888			54.8879	56.3423
	50.4367		41.6222			54.5241	55.8231
	50.1346		41.3594			54.1631	55.3089
	49.8346		41.0996			53.8049	54.7994
	49.5368		40.8428			53.4494	54.2946
	49.2411		40.5888			53.0965	53.7946
	48.9476		40.3377			52.7463	53.2992
	48.6561		40.0894			52.3987	52.8084
	48.3667		39.8437			52.0537	52.3222
	48.0794		39.6008			51.7112	51.8405
	47.794		39.3604			51.3712	51.3633
	47.5106		39.1226			51.0337	50.8905
	47.2292		38.8872			50.6986	50.4221
	46.9497		38.6544			50.366	49.958
	46.6721		38.4239			50.0357	49.4982
	46.3964		38.1957			49.7079	49.0427
	46.1225		37.9699			49.3824	48.5914
	45.8505		37.7464			49.0592	48.1443
	45.5803		37.525			48.7383	47.7013
	45.312		37.3059			48.4196	47.2624
	45.0454		37.0888			48.1033	46.8276
	44.7805		36.8739			47.7891	46.3968
	44.5174		36.661			47.4772	45.97
	44.2561		36.4501			47.1674	45.5471
	43.9964		36.2412			46.8598	45.1281
	43.7385		36.0343			46.5543	44.713
	43.4822		35.8292			46.2509	44.3018

## Sheet: ExtFig3f
C1_Decay_Cum_1	fit_C1_Decay_Cum_1	C1_Decay_Cum_2	fit_C1_Decay_Cum_2	C2_Decay_Cum_1	fit_C2_Decay_Cum_1	C2_Decay_Cum_2	fit_C2_Decay_Cum_2
748	747.964	517	516.935	812	811.957	523	522.98
223	717.622	191	502.894	222	770.542	181	506.84
103	688.679	93	489.29	128	731.79	94	491.304
62	661.071	52	476.109	74	695.523	58	476.347
46	634.735	36	463.339	53	661.574	45	461.947
34	609.609	27	450.966	42	629.786	31	448.082
27	585.637		438.976	32	600.015		434.732
	562.765		427.358		572.125		421.876
	540.94		416.099		545.989		409.495
	520.112		405.189		521.491		397.57
	500.235		394.614		498.519		386.084
	481.265		384.366		476.973		375.02
	463.157		374.433		456.756		364.361
	445.871		364.806		437.78		354.092
	429.369		355.473		419.962		344.197
	413.614		346.426		403.225		334.662
	398.57		337.656		387.496		325.473
	384.204		329.154		372.709		316.616
	370.484		320.911		358.801		308.079
	357.379		312.918		345.713		299.849
	344.861		305.168		333.392		291.914
	332.901		297.653		321.786		284.263
	321.475		290.365		310.848		276.885
	310.556		283.298		300.534		269.769
	300.12		276.443		290.804		262.906
	290.146		269.795		281.618		256.285
	280.611		263.346		272.94		249.897
	271.495		257.09		264.739		243.733
	262.778		251.021		256.982		237.784
	254.442		245.133		249.64		232.043
	246.468		239.421		242.687		226.501
	238.84		233.877		236.098		221.151
	231.541		228.499		229.848		215.984
	224.556		223.279		223.916		210.995
	217.871		218.212		218.282		206.176
	211.471		213.295		212.926		201.521
	205.344		208.522		207.83		197.024
	199.475		203.889		202.979		192.678
	193.855		199.391		198.356		188.478
	188.47		195.024		193.948		184.418
	183.31		190.783		189.74		180.493
	178.364		186.665		185.72		176.698
	173.623		182.666		181.877		173.027
	169.077		178.782		178.199		169.477
	164.717		175.009		174.676		166.042
	160.534		171.344		171.3		162.718
	156.52		167.784		168.06		159.501
	152.668		164.325		164.948		156.387
	148.97		160.963		161.958		153.372
	145.419		157.697		159.081		150.452
	142.008		154.522		156.311		147.624
	138.731		151.437		153.642		144.884
	135.581		148.437		151.067		142.23
	132.553		145.522		148.582		139.657
	129.641		142.686		146.18		137.162
	126.84		139.93		143.858		134.744
	124.145		137.249		141.611		132.398
	121.55		134.641		139.434		130.123
	119.053		132.105		137.324		127.915
	116.647		129.638		135.278		125.773
	114.329		127.237		133.291		123.693
	112.095		124.902		131.36		121.674
	109.942		122.629		129.483		119.712
	107.864		120.416		127.656		117.807
	105.861		118.263		125.878		115.956
	103.926		116.167		124.145		114.157
	102.059		114.126		122.456		112.409
	100.255		112.138		120.808		110.708
	98.5128		110.203		119.199		109.054
	96.8284		108.318		117.628		107.445
	95.1996		106.481		116.092		105.879
	93.6241		104.692		114.591		104.355
	92.0995		102.949		113.121		102.871
	90.6236		101.25		111.683		101.426
	89.1942		99.5944		110.274		100.019
	87.8094		97.9804		108.894		98.6471
	86.4672		96.4068		107.54		97.3103
	85.1657		94.8725		106.213		96.0071
	83.9032		93.3762		104.911		94.7363
	82.6781		91.9169		103.633		93.4967
	81.4887		90.4933		102.378		92.2873
	80.3336		89.1045		101.145		91.107
	79.2113		87.7493		99.9334		89.9548
	78.1203		86.4267		98.7425		88.8297
	77.0595		85.1358		97.5715		87.7309
	76.0275		83.8756		96.4197		86.6573
	75.0232		82.6452		95.2864		85.6082
	74.0453		81.4437		94.1711		84.5827
	73.0929		80.2703		93.0731		83.58
	72.1649		79.1241		91.992		82.5993
	71.2602		78.0043		90.9272		81.64
	70.378		76.9101		89.8782		80.7012
	69.5174		75.8408		88.8446		79.7824
	68.6774		74.7956		87.8259		78.8828
	67.8573		73.7738		86.8217		78.0018
	67.0563		72.7748		85.8317		77.1389
	66.2736		71.7979		84.8554		76.2934
	65.5086		70.8424		83.8925		75.4647
	64.7605		69.9077		82.9427		74.6524
	64.0287		68.9933		82.0056		73.8559
	63.3126		68.0984		81.0811		73.0746
	62.6116		67.2227		80.1686		72.3082
	61.9252		66.3654		79.2681		71.5562
	61.2527		65.5262		78.3792		70.818
	60.5937		64.7044		77.5016		70.0934
	59.9477		63.8996		76.6352		69.3818
	59.3142		63.1112		75.7798		68.6828
	58.6928		62.3389		74.935		67.9962
	58.083		61.5822		74.1007		67.3214
	57.4845		60.8407		73.2767		66.6582
	56.8968		60.1138		72.4627		66.0062
	56.3196		59.4013		71.6587		65.3651
	55.7525		58.7027		70.8644		64.7346
	55.1952		58.0176		70.0797		64.1143
	54.6474		57.3456		69.3043		63.504
	54.1087		56.6865		68.5382		62.9034
	53.5788		56.0397		67.7811		62.3121
	53.0575		55.4051		67.033		61.73
	52.5445		54.7823		66.2937		61.1568
	52.0395		54.1709		65.563		60.5922
	51.5423		53.5707		64.8408		60.0361
	51.0527		52.9814		64.127		59.4881
	50.5703		52.4026		63.4215		58.948
	50.0951		51.834		62.7241		58.4158
	49.6268		51.2755		62.0347		57.891
	49.1651		50.7268		61.3532		57.3736
	48.7099		50.1875		60.6796		56.8634
	48.2611		49.6575		60.0135		56.3601
	47.8184		49.1365		59.3551		55.8636
	47.3817		48.6242		58.7041		55.3738
	46.9507		48.1205		58.0605		54.8904
	46.5255		47.6252		57.4242		54.4133
	46.1057		47.1379		56.795		53.9424
	45.6913		46.6586		56.1729		53.4775
	45.2822		46.187		55.5578		53.0184
	44.8781		45.7229		54.9496		52.5651
	44.479		45.2661		54.3482		52.1174
	44.0848		44.8166		53.7535		51.6751
	43.6953		44.3739		53.1655		51.2381
	43.3104		43.9381		52.584		50.8064
	42.93		43.509		52.009		50.3798
	42.5541		43.0863		51.4403		49.9581
	42.1825		42.6699		50.878		49.5414
	41.8151		42.2598		50.3219		49.1294
	41.4518		41.8556		49.772		48.7221
	41.0926		41.4574		49.2282		48.3194
	40.7373		41.0648		48.6904		47.9212
	40.3859		40.678		48.1585		47.5274
	40.0383		40.2966		47.6326		47.1378
	39.6944		39.9205		47.1124		46.7525
	39.3542		39.5497		46.5979		46.3714
	39.0176		39.1841		46.0891		45.9943
	38.6844		38.8234		45.586		45.6211
	38.3548		38.4676		45.0883		45.2519
	38.0285		38.1166		44.5962		44.8865
	37.7055		37.7703		44.1094		44.5249
	37.3858		37.4286		43.628		44.1669
	37.0693		37.0913		43.1519		43.8126
	36.7559		36.7585		42.681		43.4618
	36.4457		36.4299		42.2153		43.1146
	36.1385		36.1055		41.7547		42.7708
	35.8343		35.7853		41.2991		42.4303
	35.533		35.469		40.8486		42.0932
	35.2347		35.1567		40.403		41.7594
	34.9392		34.8483		39.9622		41.4287
	34.6465		34.5436		39.5263		41.1013
	34.3567		34.2427		39.0952		40.7769
	34.0695		33.9454		38.6687		40.4556
	33.785		33.6516		38.247		40.1373
	33.5032		33.3614		37.8298		39.822
	33.224		33.0745		37.4173		39.5096
	32.9474		32.791		37.0092		39.2001
	32.6733		32.5108		36.6056		38.8934
	32.4017		32.2338		36.2064		38.5896
	32.1326		31.96		35.8116		38.2884
	31.8659		31.6893		35.4211		37.99
	31.6017		31.4217		35.0348		37.6943
	31.3398		31.157		34.6528		37.4012
	31.0803		30.8953		34.275		37.1107
	30.8231		30.6364		33.9012		36.8228
	30.5682		30.3804		33.5316		36.5374
	30.3156		30.1272		33.166		36.2545
	30.0652		29.8767		32.8044		35.9741
	29.817		29.6289		32.4467		35.6961
	29.571		29.3837		32.0929		35.4205
	29.3271		29.1412		31.743		35.1473
	29.0854		28.9011		31.397		34.8764
	28.8458		28.6636		31.0547		34.6078
	28.6082		28.4286		30.7161		34.3416
	28.3728		28.1959		30.3812		34.0776
	28.1393		27.9657		30.05		33.8158
	27.9079		27.7378		29.7224		33.5562
	27.6785		27.5122		29.3984		33.2988
	27.4511		27.2889		29.0779		33.0435
	27.2256		27.0678		28.7609		32.7904
	27.002		26.8489		28.4473		32.5394
	26.7803		26.6322		28.1372		32.2904
	26.5606		26.4176		27.8305		32.0436
	26.3427		26.2051		27.5271		31.7987
	26.1266		25.9947		27.227		31.5559
