# Supplementary material for: Formation of an expanding memory representation in the hippocampus
Source: Nat Neurosci. 2025 Jun 4;28(7):1510–8. doi: 10.1038/s41593-025-01986-3 (PMC12229897; doi:10.1038/s41593-025-01986-3)
Supplement: Supplementary file 9 — Statistical source data. [file 41593_2025_1986_MOESM9_ESM.xlsx]

## Sheet: ExtFig4a
ci75	s75_hist	wave2_Hist	levelh1
14	64	13	12
16	11	6	13
16	20	10	12
15	6	6	12
16	4	7	12
15	10	6	13
16	4	1	12
15	3	13	13
15	5	4	13
15	1	6	12
15	4	4	12
15	1	4	12
16	7	13	13
16	0	1	12
16	2	1	13
16	4	6	12
15	2	5	12
16	2	5	12
3	1	1	3
0	0	0	0

## Sheet: ExtFig4b
sus_total	Stabindex	fit_Stabindex
0.122265	0	-0.0233703
0.0907295	0	0.322205
0.3779	0.2
0.281791	0.07
0.243132	0.01
0.269458	0.11
0.164742	0.02
0.034966	0
0.220683	0.07
0.19081	0.18
0.226817	0
0.266441	0.12
0.463415	0.23
0.371068	0.21
0.262821	0.07
0.421925	0.22
0.310937	0.17
0.147099	0
0.314113	0.08
0.448529	0.17
0.319697	0.08
0.338961	0.18
0.620482	0.35
0.550428	0.28
0.486222	0.17
0.520573	0.21
0.601162	0.24
0.14416	0.13
0.440539	0.15
0.591941	0.27
0.346925	0.11
0.450794	0.25
0.608199	0.2
0.643483	0.26
0.52521	0.13
0.600041	0.25
0.522028	0.15
0.25	0.04
0.557809	0.24
0.59261	0.35
0.590306	0.21
0.55348	0.25
0.648759	0.32
0.607985	0.23
0.510237	0.15
0.668838	0.27
0.576418	0.36
0.229361	0.05
0.699928	0.29
0.713773	0.4

## Sheet: ExtFig4c
sus_totalavg	Stabindexavg	fit_Stabindexavg
0.199648	0.066	0.0675114
0.323317	0.127	0.24865
0.461416	0.206
0.50971	0.198
0.579909	0.253

## Sheet: ExtFig4d
	Sus RL1 animalwise
Animal/Bins	1	2	3	4	5	6	7	8	9	10	11	12	13	14	15	16	17	18	19	20	21	22	23	24	25	26	27	28	29	30	31	32	33	34	35	36
1	1.61616	1.51515	0.808081	0.30303	0.20202	0.505051	1.11111	1.91919	2.72727	3.33333	3.13131	2.72727	2.22222	2.0202	2.0202	1.71717	1.61616	1.41414	1.71717	2.52525	3.53535	4.14141	3.83838	3.23232	3.33333	5.55556	7.9798	10.101	8.38384	6.26263	3.23232	1.91919	0.808081	0.505051	0.707071	1.31313
2	2.07632	1.79574	1.79574	1.85185	1.6835	1.96409	2.3569	2.80584	2.74972	2.46914	1.79574	1.45903	1.6835	2.13244	2.52525	2.30079	2.52525	2.80584	3.59147	5.05051	6.45342	6.79012	5.44332	3.81594	3.0303	2.3569	1.79574	1.29068	1.51515	1.96409	2.52525	2.80584	3.42312	3.367	3.42312	2.58137
3	0.527426	0.492264	0.562588	0.562588	0.527426	0.668073	0.843882	1.23066	1.54712	2.21519	2.70745	3.23488	3.5865	3.90295	4.21941	3.79747	3.69198	4.28973	5.80169	8.26301	9.00141	8.86076	5.90717	3.65682	2.00422	1.82841	1.9339	1.96906	1.9339	1.82841	1.6526	1.6526	1.6526	1.51195	1.1955	0.738397
4	1.7589	1.8447	1.8018	2.1879	2.4453	2.7027	2.7885	2.9172	2.8743	2.4882	1.8447	1.4157	1.4157	1.6731	2.4024	2.8314	3.5178	3.6894	4.6761	5.96311	6.90691	6.30631	4.6332	3.3033	2.9601	2.9172	2.6169	2.3595	2.0163	2.0592	1.716	1.7589	1.6302	1.8447	1.8018	1.9305
5	1.96906	1.89873	1.75809	1.47679	2.18003	3.3052	5.34459	5.55556	5.27426	4.00844	3.3052	2.67229	2.03938	1.89873	2.03938	2.53165	2.74262	2.95359	2.60197	2.391	1.75809	1.61744	1.68776	2.1097	2.46132	2.67229	2.88326	3.51617	3.79747	3.93812	3.37553	2.81294	2.53165	2.391	2.391	2.1097
6	1.55423	2.08333	2.44709	2.97619	3.1746	3.20767	3.1746	2.87698	2.57937	2.34788	2.21561	2.24868	2.1164	2.14947	2.61243	3.14153	3.90212	4.36508	4.56349	5.12566	5.25794	5.48942	4.59656	3.63757	2.97619	2.67857	2.5463	2.1164	1.38889	0.992063	1.02513	1.62037	2.0172	1.85185	1.52116	1.42196
7	1.46953	1.46953	1.1828	1.36201	1.64875	2.83154	4.12186	5.66308	6.05735	5.26882	3.54839	2.43728	2.29391	2.58065	2.75986	2.47312	2.43728	2.5448	3.08244	3.69176	3.94265	3.65591	2.7957	2.1147	2.1147	2.93907	3.76344	3.97849	3.04659	2.07885	1.46953	1.57706	1.93548	2.04301	1.93548	1.68459
8	1.96906	1.12518	0.562588	0.843882	0.843882	0.984529	1.54712	2.81294	3.79747	4.92264	4.782	5.06329	4.36006	4.21941	5.34459	6.75105	8.01688	6.32911	4.5007	2.67229	2.1097	1.68776	1.40647	1.26582	1.26582	1.40647	1.26582	1.54712	1.54712	1.82841	1.54712	1.40647	1.54712	2.391	3.09423	3.23488
9	2.13675	1.65598	1.7094	1.86966	1.92308	2.29701	3.15171	4.70085	5.82265	6.51709	5.60897	4.59402	3.6859	3.52564	4.05983	4.05983	3.79274	2.35043	1.33547	0.961538	1.28205	1.54915	1.28205	1.06838	0.90812	1.22863	1.76282	2.61752	3.04487	3.09829	2.5641	2.13675	2.35043	2.93803	3.47222	2.93803
10	3.63636	3.0303	2.14141	1.69697	1.37374	1.61616	2.22222	3.51515	4.44444	5.25253	4.76768	4.16162	2.58586	1.53535	1.13131	1.45455	2.10101	2.42424	2.62626	2.66667	2.42424	2.26263	2.14141	2.22222	2.58586	3.19192	3.79798	3.91919	3.0303	2.14141	1.77778	2.26263	2.94949	3.31313	3.71717	3.87879
Mean	1.87138	1.69109	1.47696	1.51309	1.60023	2.0082	2.66625	3.39975	3.78739	3.88233	3.37071	3.00141	2.59894	2.56379	2.91147	3.10586	3.43438	3.31664	3.44968	3.93108	4.26718	4.23609	3.3732	2.64268	2.364	2.6775	3.0346	3.34152	2.97044	2.61915	2.08854	1.99528	2.08454	2.21567	2.32588	2.18314
SEM	0.244784	0.207196	0.208937	0.251913	0.286196	0.326999	0.435713	0.466388	0.488195	0.485523	0.416729	0.396513	0.303268	0.305621	0.397129	0.480578	0.565714	0.442191	0.452209	0.682982	0.809944	0.806766	0.547108	0.321329	0.25143	0.383148	0.610074	0.808012	0.655181	0.476153	0.249755	0.158406	0.239176	0.27557	0.333688	0.306435
	Sus RL2 animalwise
Animal/Bins	1	2	3	4	5	6	7	8	9	10	11	12	13	14	15	16	17	18	19	20	21	22	23	24	25	26	27	28	29	30	31	32	33	34	35	36
1	3.23625	3.8835	3.8835	3.55987	2.69687	2.589	3.0205	3.99137	4.63862	4.85437	3.99137	3.0205	2.1575	2.1575	2.589	2.91262	2.69687	2.26537	1.83387	1.83387	1.61812	1.51025	1.2945	1.2945	1.40237	1.61812	2.04962	2.26537	2.1575	1.83387	2.48112	3.34412	4.53074	4.09924	3.66775	3.0205
2	2.49836	2.16963	1.7094	1.51216	1.97239	2.82709	3.28731	3.4188	3.35306	3.68179	3.4188	3.28731	2.6956	2.5641	2.30112	2.03813	1.90664	1.97239	2.16963	2.03813	1.7094	1.44642	1.38067	1.18343	1.24918	1.31492	1.7094	1.84089	2.10388	2.36686	3.87903	5.78567	7.75805	7.03485	5.2597	3.15582
3	3.47437	2.61438	2.44238	2.51118	2.23598	2.27038	2.27038	2.51118	2.64878	2.51118	2.16718	1.71999	1.65119	1.47919	1.68559	1.58239	1.82319	1.61679	1.47919	1.20399	1.10079	1.10079	1.03199	0.963192	1.06639	1.65119	2.40798	3.40557	3.95597	4.88476	5.26316	5.84795	6.57035	7.01754	6.81115	5.02236
4	2.67176	2.33249	1.95081	1.61154	1.27226	1.39949	1.78117	2.4173	2.79898	2.71416	1.99321	1.35708	0.932994	0.975403	1.27226	1.73876	2.20526	2.62935	2.84139	3.09584	3.18066	3.05344	2.54453	1.95081	2.07803	2.96862	3.68957	3.98643	3.26548	3.26548	3.94402	5.42833	6.61578	5.97964	4.83461	3.22307
5	3.80435	4.34783	4.04589	3.62319	2.59662	2.35507	2.71739	3.92512	4.64976	4.58937	3.50242	2.89855	2.71739	3.20048	3.92512	4.22705	4.10628	3.32126	2.89855	3.1401	3.26087	3.01932	2.05314	1.50966	0.966184	0.905797	0.664251	0.845411	0.845411	1.26812	1.63043	1.99275	2.29469	2.29469	2.71739	3.1401
6	2.90867	2.12333	1.80337	1.71611	1.48342	2.06515	2.85049	3.60675	3.51949	3.28679	2.90867	2.82141	2.58871	2.79232	3.0541	2.93775	2.53054	1.80337	1.42525	1.13438	1.13438	1.22164	1.16347	1.13438	1.22164	2.03607	2.73415	3.75218	3.69401	3.89761	3.78127	4.30483	5.32286	5.64282	5.55556	4.04305
7	2.71318	3.06848	2.84238	2.81008	2.42248	2.77778	3.06848	3.84367	3.97287	4.03747	2.81008	1.97028	1.48579	2.03488	2.55168	2.29328	1.71189	1.00129	0.807494	1.06589	1.48579	1.97028	2.00258	1.90568	2.09948	3.06848	4.23127	4.94186	4.48966	4.16667	3.84367	3.90827	3.58527	3.26227	2.90698	2.84238
8	1.23457	0.352734	0	0.176367	0.705467	1.76367	2.99824	4.58554	5.46737	5.82011	4.40917	3.35097	2.99824	3.88007	4.58554	4.40917	3.88007	2.82187	1.5873	0.881834	0.705467	1.0582	0.881834	1.0582	1.76367	3.1746	3.88007	4.05644	3.35097	3.1746	3.35097	3.7037	4.2328	3.88007	3.52734	2.29277
9	0.917431	0.662589	0.611621	0.764526	1.22324	1.68196	2.49745	3.61876	4.89297	5.70846	5.45362	5.40265	4.9949	4.74006	3.77166	2.85423	2.49745	2.85423	3.41488	3.66972	3.31295	3.0581	2.65036	2.9052	3.21101	3.97554	3.72069	3.16004	1.9368	1.32518	0.917431	1.1213	1.47808	1.83486	1.78389	1.37615
10	4.11671	4.59632	4.79616	4.27658	3.51719	2.79776	2.59792	2.83773	3.31735	3.83693	3.39728	2.79776	1.71863	1.07914	0.879297	0.999201	1.51878	1.67866	1.9984	2.43805	2.75779	2.67786	2.23821	1.83853	2.03837	2.39808	2.8777	2.8777	2.51799	2.31815	2.75779	3.23741	3.8769	3.43725	3.55715	3.39728
Mean	2.75756	1.69109	2.40855	2.25616	2.01259	2.25273	2.70893	3.47562	3.92592	4.10406	3.40518	2.86265	2.39409	2.49031	2.66154	2.59926	2.4877	2.19646	2.0456	2.05018	2.02662	2.01163	1.72413	1.57436	1.70963	2.31114	2.79647	3.11319	2.83177	2.85013	3.18489	3.86743	4.62655	4.44832	4.06215	3.15135
SEM	0.324738	0.207196	0.481214	0.419439	0.267756	0.161749	0.140427	0.219429	0.300188	0.360686	0.328031	0.353887	0.355691	0.383271	0.378463	0.348751	0.278963	0.224063	0.252692	0.316056	0.316283	0.270289	0.205113	0.187417	0.215093	0.307103	0.354838	0.380469	0.350287	0.389096	0.400416	0.494241	0.625277	0.590714	0.481293	0.304825

## Sheet: ExtFig4e
	Trans RL1 animalwise
Animal/Bins	1	2	3	4	5	6	7	8	9	10	11	12	13	14	15	16	17	18	19	20	21	22	23	24	25	26	27	28	29	30	31	32	33	34	35	36
1	2.70655	2.2792	1.7094	1.85185	1.9943	2.70655	2.99145	3.7037	3.7037	3.84615	2.5641	1.9943	1.7094	2.5641	2.99145	3.1339	2.849	2.849	2.42165	1.85185	1.28205	1.1396	1.4245	1.56695	2.2792	3.27635	3.9886	4.70085	4.41595	4.41595	3.27635	2.849	2.849	3.27635	3.56125	3.27635
2	3.05556	4.22222	4.33333	3.5	2.5	2.16667	2.27778	2.44444	2.55556	3.05556	3.16667	3.33333	2.94444	2.55556	2.27778	2.22222	2.77778	3.44444	3.83333	4.05556	3.44444	3.05556	2.27778	2.05556	1.88889	2.05556	2.5	3.05556	3.22222	2.66667	2.11111	1.88889	2.44444	2.33333	2.16667	2.11111
3	2.6534	2.73632	2.32172	2.23881	2.07297	2.57048	3.06799	3.73134	3.56551	3.31675	2.6534	2.48756	2.23881	2.07297	2.6534	2.98507	3.73134	3.48259	3.31675	3.06799	2.6534	2.40464	2.15589	2.81924	3.64842	4.14594	3.81426	3.48259	2.90216	2.40464	1.65837	1.49254	1.90713	2.32172	2.57048	2.6534
4	2.23945	2.75624	2.67011	2.58398	2.41171	2.75624	3.53144	4.2205	4.4789	4.39276	3.9621	3.44531	2.41171	1.72265	1.72265	2.67011	3.78984	4.39276	4.30663	4.7373	4.82343	4.65116	2.92851	1.63652	0.947459	1.37812	1.89492	2.15332	1.98105	1.72265	1.63652	1.72265	1.89492	1.80879	1.72265	1.89492
5	2.58621	2.77778	2.68199	2.49042	2.10728	2.39464	2.77778	3.2567	2.96935	2.77778	2.49042	2.58621	2.96935	3.35249	3.9272	3.63985	3.16092	2.58621	2.77778	3.2567	3.35249	2.96935	2.49042	2.49042	2.68199	2.87356	2.87356	3.06513	2.96935	2.58621	2.20307	2.01149	2.49042	2.39464	2.58621	2.39464
6	3.42312	2.80584	2.24467	2.07632	2.07632	2.41302	2.30079	2.07632	1.73962	1.90797	1.85185	2.0202	1.90797	2.13244	2.74972	3.14254	3.367	2.97419	2.97419	3.42312	4.0404	4.3771	4.0404	3.19865	2.41302	1.96409	2.0202	2.41302	2.52525	2.46914	2.13244	2.30079	3.367	4.26487	4.76992	4.09652
7	2.13675	1.80437	1.47198	1.89934	2.5641	3.65622	4.36847	4.5584	4.46344	3.84615	3.03894	2.37417	2.13675	2.37417	2.75404	3.03894	3.37132	3.51377	3.75119	3.65622	3.27635	2.51662	1.66192	1.18708	1.23457	1.89934	2.37417	2.80152	2.61159	2.75404	2.80152	2.89649	2.94397	2.80152	2.89649	2.5641
8	2.48476	1.54712	1.54712	1.82841	2.391	2.81294	3.09423	2.85982	2.48476	2.53165	2.34412	2.391	2.1097	2.25035	2.53165	2.76606	2.85982	2.81294	3.23488	3.79747	3.985	3.37553	2.62541	1.92218	1.64088	1.54712	1.87529	2.71917	3.14112	3.46929	3.00047	3.04735	3.60994	4.54759	4.92264	3.89123
9	1.79574	2.58137	3.59147	4.0404	3.47924	2.80584	2.24467	2.46914	2.46914	3.367	3.81594	4.48934	3.81594	3.0303	2.58137	2.58137	2.80584	2.6936	2.46914	2.80584	3.14254	3.81594	3.47924	2.6936	1.79574	1.12233	1.45903	2.3569	3.47924	3.59147	2.91807	2.24467	2.24467	2.13244	2.0202	1.57127
10	2.3569	1.75084	0.875421	0.606061	0.538721	0.942761	1.3468	1.54882	1.75084	2.49158	2.96296	3.16498	2.55892	2.49158	3.23232	3.83838	4.10774	3.43434	3.16498	3.83838	4.44444	4.84848	3.56902	2.82828	2.6936	3.97306	4.98316	5.25253	4.10774	2.82828	1.81818	1.61616	1.88552	2.3569	2.82828	2.96296
Mean	2.54384	2.52613	2.34472	2.31156	2.21356	2.52254	2.80014	3.08692	3.01808	3.15334	2.88505	2.82864	2.4803	2.45466	2.74216	3.00184	3.28206	3.21838	3.22505	3.44904	3.44445	3.3154	2.66531	2.23985	2.12238	2.42355	2.77832	3.20006	3.13557	2.89083	2.35561	2.207	2.5637	2.82381	3.00448	2.74165
SEM	0.146505	0.241751	0.328286	0.299843	0.230475	0.215801	0.26104	0.30746	0.316846	0.237919	0.205701	0.245604	0.196778	0.148868	0.183788	0.152607	0.149749	0.172223	0.191735	0.247003	0.31585	0.363698	0.267241	0.208964	0.250312	0.341125	0.358396	0.323179	0.230271	0.237955	0.188671	0.177561	0.195094	0.291671	0.346826	0.261112
	Trans RL2 animalwise
Animal/Bins	1	2	3	4	5	6	7	8	9	10	11	12	13	14	15	16	17	18	19	20	21	22	23	24	25	26	27	28	29	30	31	32	33	34	35	36
1	2.53025	2.86029	2.86029	2.75028	2.42024	2.64026	2.86029	3.08031	2.9703	2.9703	2.86029	3.52035	4.62046	5.28053	5.17052	3.85039	3.19032	2.53025	2.64026	2.42024	2.53025	2.42024	2.20022	1.65017	0.990099	0.990099	1.32013	2.42024	2.64026	2.86029	2.31023	2.31023	2.64026	2.9703	3.08031	2.64026
2	2.72222	3.11111	3.38889	3.5	3.38889	3.5	3.88889	3.83333	3.77778	3.22222	2.94444	2.38889	1.88889	1.61111	1.77778	1.94444	1.94444	1.72222	1.72222	1.94444	1.88889	1.77778	1.55556	1.72222	1.88889	1.94444	2	2.44444	2.72222	3.16667	3.66667	4.66667	5.27778	4.66667	3.66667	2.72222
3	5.08906	4.24088	2.8838	1.78117	1.18745	1.4419	2.29008	2.62935	2.45971	1.95081	2.03562	2.29008	2.71416	2.62935	2.45971	1.69635	1.27226	1.18745	2.03562	2.71416	2.8838	2.12044	1.95081	2.03562	2.8838	3.30789	3.90161	4.15606	3.90161	3.47752	2.8838	2.79898	2.96862	3.73198	4.66497	5.34351
4	2.9724	3.04317	2.76008	2.33546	2.19391	2.26469	2.76008	2.61854	2.40623	2.26469	2.76008	3.39703	3.53857	3.32626	3.18471	3.11394	2.68931	2.40623	2.19391	2.76008	2.54777	2.40623	1.76929	1.55697	1.55697	2.12314	3.11394	4.03397	4.17551	3.75088	3.25548	3.04317	3.11394	2.90163	2.83086	2.83086
5	2.06718	1.89492	1.98105	2.32558	2.41171	2.06718	1.72265	2.32558	3.53144	4.65116	4.13437	3.44531	2.67011	2.75624	2.58398	2.67011	2.49785	2.67011	2.75624	3.35917	3.78984	3.7037	3.35917	3.01464	3.18691	2.84238	2.49785	2.15332	2.32558	2.32558	2.41171	2.41171	2.84238	3.01464	3.01464	2.58398
6	4.2059	3.07596	2.51099	1.69492	1.44382	2.25989	3.57815	4.39422	3.7037	3.01318	2.38544	2.51099	2.13434	2.13434	2.07156	2.13434	1.88324	1.75769	1.82046	2.19711	2.19711	2.25989	2.19711	2.38544	2.19711	2.25989	2.38544	2.76208	2.51099	2.13434	2.32266	2.88763	4.51977	5.2103	5.96359	4.89642
7	1.80061	2.59113	3.11814	3.51339	3.68906	3.95257	3.99649	3.68906	3.38164	3.33773	2.85463	2.41546	2.06412	2.63505	3.55731	3.7769	3.42556	2.59113	2.19587	2.41546	2.54721	2.7668	2.23979	1.84453	1.66886	2.32762	3.07422	3.60123	3.16206	2.72288	2.15195	2.19587	2.41546	2.45938	2.10804	1.71278
8	2.01288	2.13366	2.29469	2.69726	2.77778	2.657	2.49597	2.53623	2.89855	3.26087	3.30113	3.22061	2.89855	2.69726	2.77778	2.81804	3.18035	2.93881	2.77778	2.41546	2.21417	2.13366	1.89211	1.89211	2.05314	2.69726	3.26087	3.82448	3.50242	3.26087	2.93881	3.26087	3.66345	3.4219	2.93881	2.25443
9	2.01225	2.44969	2.62467	2.3622	2.09974	2.18723	2.53718	2.97463	3.32458	3.58705	3.2371	2.62467	2.44969	2.71216	2.97463	2.3622	2.01225	2.44969	3.32458	4.11199	3.93701	3.67454	2.97463	2.79965	3.14961	3.67454	3.84952	3.58705	3.2371	2.88714	2.27472	2.01225	2.01225	2.01225	1.83727	1.66229
10	3.34015	3.88548	3.27198	3.06748	2.45399	2.52215	2.45399	2.31766	2.04499	2.11316	2.11316	2.31766	1.90866	1.97682	2.59032	3.27198	3.54465	3.27198	3.13565	3.27198	2.79482	2.59032	2.31766	2.38582	2.38582	2.59032	3.20382	3.61282	3.27198	2.86299	2.52215	2.72665	2.79482	2.93115	2.86299	3.27198
Mean	2.87529	2.92863	2.76946	2.60277	2.40666	2.54929	2.85838	3.03989	3.04989	3.03712	2.86263	2.8131	2.68876	2.77591	2.91483	2.76387	2.56402	2.35256	2.46026	2.76101	2.73309	2.58536	2.24563	2.12872	2.19612	2.47576	2.86074	3.25957	3.14497	2.94492	2.67382	2.8314	3.22487	3.33202	3.29681	2.99187
SEM	0.338885	0.229836	0.138001	0.199619	0.242728	0.22726	0.233235	0.22417	0.187864	0.252052	0.195518	0.162986	0.268778	0.31684	0.298552	0.234944	0.243048	0.197185	0.17318	0.205099	0.210077	0.202967	0.173079	0.157536	0.227438	0.235902	0.256483	0.233606	0.191311	0.155969	0.156958	0.238871	0.315527	0.308366	0.384762	0.388334

## Sheet: ExtFig4f
Animal		PDI Stable Cells	Sus Animalwise CDI					Animal		Trans Animalwise CDI
1	0.0383409	0.0412482	0.0412482	0.0572805	0.0802086	0.154805		1	0.0222969	0.0222376	0.0457858	0.0663926	0.0803767
2	0.101506	0.123288	0.123288	0.15469	0.125806	0.211454		2	0.0998671	0.083169	0.0890255	0.0813825	0.150958
3	0.103504	0.124129	0.124129	0.23037	0.351457	0.270996		3	0.0839623	0.0793604	0.146659	0.244144	0.175184
4	0.153062	0.239176	0.239176	0.312056	0.294518	0.280327		4	0.0967014	0.160517	0.215255	0.212085	0.163817
5	0.053681	0.05467	0.05467	0.0952885	0.0259452	0.105351		5	0.0446565	0.0367313	0.0962474	0.0623748	0.0719254
6	0.109467	0.0635467	0.0635467	0.086465	0.215618	0.203931		6	0.0792738	0.0529385	0.0825596	0.154599	0.161074
7	0.0386003	0.0728536	0.0728536	0.135732	0.166801	0.204161		7	0.038965	0.0588759	0.114025	0.0979863	0.172893
8	0.0226712	0.0585675	0.0585675	0.0703745	0.077715	0.0771247		8	0.0258934	0.0448715	0.0709702	0.052026	0.0921674
9	0.0508588	0.0766849	0.0766849	0.121316	0.156587	0.162114		9	0.0515219	0.0558881	0.0950045	0.0989457	0.0934845
10	0.170241	0.191794	0.191794	0.246953	0.201858	0.336454		10	0.0870424	0.154504	0.211171	0.147895	0.178311
Mean	0.0841933	0.104596	0.104596	0.151053	0.169652	0.200672		Mean	0.0630181	0.0749094	0.11667	0.121783	0.134019
SEM	0.0161475	0.0206941	0.0206941	0.0269002	0.031798	0.0253435		SEM	0.00934333	0.0149026	0.0180994	0.020835	0.0138251

## Sheet: ExtFig4g
					Onsets CDF Sus First Day Animalwise
Animal	1	2	3	4	5	6	7	8	9	10	11	12	13	14	15	16	17	18	19	20	21	22	23	24	25	26	27	28	29	30	31	32	33	34	35	36	37	38	39	40	41	42	43	44	45	46	47	48	49
1	0.0344828	0.0689655	0.0862069	0.12069	0.137931	0.189655	0.258621	0.258621	0.293103	0.293103	0.327586	0.327586	0.327586	0.344828	0.362069	0.396552	0.465517	0.465517	0.5	0.5	0.517241	0.551724	0.551724	0.551724	0.568966	0.586207	0.586207	0.586207	0.586207	0.586207	0.603448	0.603448	0.62069	0.62069	0.637931	0.655172	0.655172	0.672414	0.672414	0.672414	0.689655	0.741379	0.758621	0.775862	0.775862	0.775862	0.775862	0.775862	0.810345
2	0.137931	0.195402	0.252874	0.275862	0.344828	0.402299	0.448276	0.471264	0.471264	0.471264	0.494253	0.528736	0.54023	0.563218	0.597701	0.666667	0.678161	0.678161	0.689655	0.701149	0.712644	0.724138	0.735632	0.747126	0.758621	0.770115	0.770115	0.770115	0.781609	0.793103	0.793103	0.793103	0.816092	0.850575	0.873563	0.873563	0.885057	0.896552	0.896552	0.896552	0.908046	0.908046	0.91954	0.931034	0.931034	0.942529	0.942529	0.954023	0.954023
3	0.0503597	0.136691	0.18705	0.215827	0.244604	0.280576	0.309353	0.330935	0.338129	0.359712	0.359712	0.359712	0.381295	0.42446	0.460432	0.503597	0.517986	0.532374	0.568345	0.597122	0.604317	0.618705	0.625899	0.633094	0.633094	0.640288	0.654676	0.661871	0.669065	0.690647	0.690647	0.719424	0.741007	0.755396	0.776978	0.791367	0.791367	0.798561	0.81295	0.820144	0.827338	0.827338	0.841727	0.848921	0.856115	0.856115	0.870504	0.870504	0.870504
4	0.16129	0.290323	0.354839	0.403226	0.467742	0.5	0.516129	0.532258	0.580645	0.596774	0.596774	0.612903	0.669355	0.685484	0.717742	0.717742	0.75	0.766129	0.766129	0.782258	0.790323	0.790323	0.798387	0.806452	0.814516	0.814516	0.814516	0.822581	0.822581	0.822581	0.854839	0.870968	0.879032	0.879032	0.879032	0.887097	0.887097	0.887097	0.895161	0.895161	0.895161	0.895161	0.903226	0.91129	0.919355	0.927419	0.927419	0.943548	0.943548
5	0.0574713	0.114943	0.126437	0.183908	0.229885	0.252874	0.264368	0.275862	0.287356	0.310345	0.344828	0.344828	0.390805	0.425287	0.448276	0.471264	0.482759	0.563218	0.574713	0.586207	0.609195	0.62069	0.632184	0.643678	0.655172	0.678161	0.701149	0.701149	0.735632	0.747126	0.758621	0.758621	0.781609	0.781609	0.816092	0.83908	0.850575	0.850575	0.850575	0.862069	0.885057	0.896552	0.908046	0.91954	0.91954	0.931034	0.931034	0.931034	0.942529
6	0.128655	0.216374	0.269006	0.298246	0.345029	0.409357	0.450292	0.48538	0.502924	0.538012	0.549708	0.567251	0.584795	0.602339	0.625731	0.684211	0.71345	0.719298	0.748538	0.754386	0.760234	0.766082	0.77193	0.783626	0.789474	0.807018	0.807018	0.812865	0.830409	0.830409	0.847953	0.865497	0.888889	0.894737	0.906433	0.918129	0.923977	0.935673	0.947368	0.953216	0.953216	0.959064	0.959064	0.959064	0.959064	0.959064	0.959064	0.964912	0.976608
7	0.128834	0.239264	0.300613	0.331288	0.374233	0.404908	0.441718	0.447853	0.466258	0.478528	0.503067	0.509202	0.527607	0.564417	0.576687	0.613497	0.631902	0.656442	0.674847	0.693252	0.736196	0.748466	0.754601	0.766871	0.773006	0.773006	0.779141	0.815951	0.815951	0.834356	0.852761	0.865031	0.871166	0.877301	0.889571	0.889571	0.889571	0.889571	0.895706	0.895706	0.895706	0.895706	0.90184	0.907975	0.91411	0.91411	0.91411	0.91411	0.91411
8	0.15	0.2	0.275	0.3	0.35	0.425	0.475	0.525	0.525	0.6	0.6	0.675	0.675	0.7	0.7	0.7	0.725	0.725	0.775	0.8	0.825	0.825	0.85	0.85	0.85	0.85	0.85	0.85	0.85	0.85	0.875	0.875	0.925	0.925	0.95	0.95	0.95	0.95	0.95	0.95	0.95	0.95	0.975	0.975	0.975	0.975	0.975	0.975	0.975
9	0.179245	0.283019	0.349057	0.415094	0.443396	0.471698	0.509434	0.566038	0.632075	0.660377	0.679245	0.707547	0.726415	0.745283	0.754717	0.773585	0.801887	0.811321	0.839623	0.858491	0.886792	0.886792	0.896226	0.896226	0.896226	0.90566	0.90566	0.90566	0.924528	0.924528	0.924528	0.943396	0.95283	0.962264	0.971698	0.971698	0.971698	0.971698	0.971698	0.971698	0.971698	0.971698	0.971698	0.971698	0.971698	0.971698	0.971698	0.971698	0.971698
10	0.106061	0.128788	0.181818	0.204545	0.227273	0.265152	0.295455	0.325758	0.340909	0.340909	0.348485	0.356061	0.378788	0.393939	0.409091	0.477273	0.545455	0.560606	0.583333	0.598485	0.636364	0.643939	0.674242	0.681818	0.712121	0.712121	0.712121	0.727273	0.765152	0.780303	0.787879	0.80303	0.833333	0.871212	0.878788	0.878788	0.886364	0.893939	0.909091	0.924242	0.924242	0.931818	0.931818	0.931818	0.939394	0.969697	0.969697	0.969697	0.977273
Mean	0.113433		0.23829	0.274869	0.316492	0.360152	0.396864	0.421897	0.443767	0.464902	0.480366	0.498883	0.520188	0.544926	0.565245	0.600439	0.631212	0.647807	0.672018	0.687135	0.707831	0.717586	0.729083	0.736062	0.74512	0.753709	0.75806	0.765367	0.778113	0.785926	0.798878	0.809752	0.830965	0.841782	0.858009	0.865446	0.869088	0.874608	0.880151	0.88412	0.890012	0.897676	0.907058	0.91322	0.916117	0.922253	0.923692	0.927039	0.933564
SEM	0.0157851		0.0286154	0.0299958	0.0329255	0.0330557	0.0325098	0.0359366	0.0386521	0.0420668	0.0403588	0.0454695	0.0455215	0.0446741	0.0437784	0.0405559	0.038104	0.0356084	0.035182	0.0360668	0.0362109	0.0334843	0.0340573	0.0338269	0.0323755	0.0312517	0.0301816	0.0304304	0.030451	0.029728	0.0301307	0.0308555	0.0309024	0.0312345	0.0302951	0.0284618	0.028583	0.0273491	0.0274666	0.0275285	0.0258021	0.0217681	0.020713	0.01917	0.0189922	0.0197818	0.0192936	0.0196591	0.0173433
					Onsets CDF Trans Animalwise
Animal	1	2	3	4	5	6	7	8	9	10	11	12	13	14	15	16	17	18	19	20	21	22	23	24	25	26	27	28	29	30	31	32	33	34	35	36	37	38	39	40	41	42	43	44	45	46	47	48	49
1	0.0837989	0.122905	0.195531	0.234637	0.268156	0.273743	0.290503	0.329609	0.351955	0.363128	0.379888	0.379888	0.396648	0.413408	0.424581	0.435754	0.452514	0.47486	0.497207	0.502793	0.52514	0.536313	0.541899	0.547486	0.564246	0.603352	0.608939	0.614525	0.614525	0.648045	0.659218	0.659218	0.664804	0.687151	0.703911	0.72067	0.726257	0.731844	0.731844	0.748603	0.748603	0.748603	0.759777	0.77095	0.77095	0.793296	0.793296	0.798883	0.798883
2	0.1075	0.175	0.2125	0.25	0.2825	0.295	0.3225	0.335	0.345	0.365	0.39	0.3975	0.405	0.4175	0.46	0.5075	0.53	0.5425	0.5625	0.575	0.5875	0.605	0.6125	0.62	0.6275	0.6325	0.64	0.6525	0.67	0.6875	0.715	0.73	0.7375	0.745	0.7675	0.78	0.7825	0.7875	0.7925	0.8	0.8075	0.825	0.84	0.85	0.8525	0.87	0.87	0.88	0.88
3	0.0830189	0.162264	0.211321	0.260377	0.275472	0.301887	0.324528	0.343396	0.358491	0.369811	0.384906	0.392453	0.411321	0.426415	0.45283	0.498113	0.516981	0.539623	0.573585	0.577358	0.596226	0.603774	0.615094	0.633962	0.645283	0.664151	0.679245	0.690566	0.69434	0.709434	0.716981	0.724528	0.732075	0.754717	0.758491	0.773585	0.8	0.811321	0.811321	0.815094	0.822642	0.833962	0.845283	0.845283	0.860377	0.864151	0.871698	0.883019	0.898113
4	0.136364	0.227273	0.276224	0.307692	0.356643	0.398601	0.409091	0.447552	0.479021	0.5	0.517483	0.531469	0.552448	0.587413	0.618881	0.629371	0.660839	0.681818	0.688811	0.713287	0.727273	0.734266	0.744755	0.765734	0.772727	0.77972	0.786713	0.79021	0.793706	0.807692	0.832168	0.835664	0.856643	0.867133	0.881119	0.888112	0.898601	0.898601	0.905594	0.905594	0.905594	0.912587	0.91958	0.923077	0.923077	0.926573	0.926573	0.93007	0.937063
5	0.118367	0.17551	0.22449	0.273469	0.322449	0.346939	0.383673	0.395918	0.42449	0.428571	0.444898	0.453061	0.485714	0.506122	0.530612	0.534694	0.546939	0.583673	0.62449	0.640816	0.661224	0.681633	0.702041	0.710204	0.718367	0.722449	0.726531	0.730612	0.734694	0.742857	0.763265	0.783673	0.804082	0.808163	0.808163	0.820408	0.828571	0.844898	0.857143	0.865306	0.877551	0.881633	0.889796	0.889796	0.889796	0.889796	0.889796	0.889796	0.902041
6	0.133333	0.2	0.277333	0.328	0.36	0.384	0.424	0.448	0.469333	0.477333	0.501333	0.509333	0.52	0.536	0.573333	0.6	0.629333	0.664	0.693333	0.712	0.728	0.744	0.754667	0.765333	0.773333	0.784	0.792	0.8	0.810667	0.826667	0.84	0.842667	0.866667	0.877333	0.877333	0.877333	0.885333	0.888	0.896	0.901333	0.904	0.912	0.914667	0.914667	0.92	0.922667	0.928	0.928	0.933333
7	0.158111	0.232033	0.291581	0.347023	0.38809	0.420945	0.459959	0.482546	0.505133	0.535934	0.554415	0.568789	0.585216	0.609856	0.628337	0.64271	0.657084	0.665298	0.683778	0.698152	0.706366	0.712526	0.722793	0.735113	0.749487	0.759754	0.765914	0.767967	0.774127	0.780287	0.790554	0.809035	0.821355	0.825462	0.829569	0.837782	0.848049	0.854209	0.86037	0.864476	0.86653	0.870637	0.880903	0.882957	0.88501	0.893224	0.899384	0.903491	0.907598
8	0.101365	0.175439	0.214425	0.255361	0.290448	0.323587	0.362573	0.387914	0.42885	0.45614	0.475634	0.487329	0.51462	0.549708	0.584795	0.606238	0.631579	0.651072	0.676413	0.699805	0.719298	0.744639	0.762183	0.785575	0.79922	0.807018	0.826511	0.840156	0.851852	0.859649	0.871345	0.88499	0.896686	0.906433	0.918129	0.925926	0.929825	0.933723	0.937622	0.939571	0.94347	0.945419	0.951267	0.957115	0.961014	0.966862	0.968811	0.97076	0.97271
9	0.128319	0.269912	0.336283	0.415929	0.455752	0.486726	0.513274	0.548673	0.584071	0.588496	0.615044	0.637168	0.690265	0.707965	0.734513	0.792035	0.809735	0.818584	0.831858	0.849558	0.867257	0.880531	0.893805	0.90708	0.90708	0.915929	0.915929	0.920354	0.924779	0.929204	0.929204	0.929204	0.933628	0.938053	0.938053	0.942478	0.951327	0.955752	0.955752	0.960177	0.960177	0.960177	0.960177	0.960177	0.960177	0.960177	0.960177	0.960177	0.960177
10	0.115854	0.185976	0.246951	0.295732	0.323171	0.35061	0.384146	0.417683	0.442073	0.445122	0.454268	0.466463	0.484756	0.503049	0.521341	0.536585	0.582317	0.612805	0.643293	0.670732	0.70122	0.72561	0.743902	0.759146	0.765244	0.777439	0.780488	0.795732	0.807927	0.823171	0.835366	0.853659	0.859756	0.868902	0.884146	0.887195	0.893293	0.89939	0.908537	0.917683	0.92378	0.92378	0.926829	0.926829	0.932927	0.939024	0.95122	0.95122	0.957317
Mean	0.116603		0.248664	0.296822	0.332268	0.358204	0.387425	0.413629	0.438842	0.452954	0.471787	0.482345	0.504599	0.525744	0.552922	0.5783	0.601732	0.623423	0.647527	0.66395	0.68195	0.696829	0.709364	0.722963	0.732249	0.744631	0.752227	0.760262	0.767662	0.781451	0.79531	0.805264	0.81732	0.827835	0.836641	0.845349	0.854376	0.860524	0.865668	0.871784	0.875985	0.88138	0.888828	0.892085	0.895583	0.902577	0.905895	0.909541	0.914723
SEM	0.00749318		0.0142928	0.0174642	0.018699	0.0206652	0.0213734	0.0222322	0.0238417	0.0239091	0.0245037	0.0261397	0.0287948	0.0297889	0.0300121	0.0314633	0.0315258	0.0303676	0.0290155	0.0304797	0.0302148	0.0305181	0.0312435	0.0320379	0.0310405	0.0292164	0.0289034	0.0287507	0.0289475	0.0270228	0.0259967	0.0259005	0.0263943	0.0250331	0.024079	0.0226505	0.022302	0.0217915	0.0221011	0.0211258	0.0209343	0.0203283	0.0191616	0.0183385	0.0182497	0.0164955	0.0167708	0.0160066	0.0160556
[truncated: 1 more columns]

## Sheet: ExtFig4h
					Onsets CDF Sus Reappearance Animalwise
Animal	1	2	3	4	5	6	7	8	9	10	11	12	13	14	15	16	17	18	19	20	21	22	23	24	25	26	27	28	29	30	31	32	33	34	35	36	37	38	39	40	41	42	43	44	45	46	47	48	49
1	0.212903	0.322581	0.387097	0.458065	0.496774	0.516129	0.56129	0.587097	0.63871	0.677419	0.709677	0.716129	0.729032	0.741935	0.76129	0.780645	0.793548	0.806452	0.812903	0.819355	0.851613	0.851613	0.877419	0.896774	0.896774	0.903226	0.903226	0.903226	0.903226	0.903226	0.909677	0.909677	0.916129	0.922581	0.935484	0.935484	0.935484	0.941935	0.941935	0.941935	0.948387	0.948387	0.948387	0.954839	0.96129	0.967742	0.967742	0.967742	0.967742
2	0.214286	0.346429	0.439286	0.503571	0.553571	0.592857	0.617857	0.65	0.664286	0.678571	0.692857	0.710714	0.721429	0.739286	0.757143	0.789286	0.796429	0.803571	0.817857	0.828571	0.842857	0.853571	0.857143	0.860714	0.864286	0.864286	0.871429	0.885714	0.885714	0.885714	0.896429	0.9	0.903571	0.910714	0.910714	0.910714	0.917857	0.921429	0.925	0.928571	0.932143	0.935714	0.935714	0.939286	0.942857	0.942857	0.946429	0.946429	0.95
3	0.236	0.374	0.486	0.558	0.594	0.64	0.672	0.694	0.724	0.748	0.76	0.772	0.79	0.81	0.824	0.836	0.848	0.856	0.874	0.89	0.896	0.902	0.908	0.912	0.924	0.93	0.936	0.938	0.938	0.942	0.948	0.95	0.956	0.96	0.962	0.966	0.966	0.972	0.976	0.98	0.98	0.98	0.982	0.982	0.984	0.986	0.986	0.988	0.99
4	0.183879	0.31738	0.455919	0.531486	0.609572	0.654912	0.68262	0.710327	0.738035	0.745592	0.765743	0.775819	0.798489	0.81864	0.831234	0.843829	0.86398	0.876574	0.889169	0.896725	0.904282	0.906801	0.90932	0.914358	0.919395	0.921914	0.924433	0.929471	0.929471	0.937028	0.944584	0.947103	0.949622	0.952141	0.957179	0.957179	0.962217	0.962217	0.962217	0.969773	0.969773	0.972292	0.972292	0.982368	0.987406	0.987406	0.989924	0.992443	0.992443
5	0.101961	0.160784	0.207843	0.266667	0.305882	0.309804	0.329412	0.34902	0.372549	0.380392	0.4	0.415686	0.423529	0.439216	0.482353	0.52549	0.541176	0.615686	0.686275	0.72549	0.745098	0.772549	0.788235	0.819608	0.839216	0.847059	0.858824	0.866667	0.886275	0.901961	0.913725	0.917647	0.937255	0.937255	0.937255	0.941176	0.941176	0.945098	0.952941	0.952941	0.956863	0.960784	0.960784	0.960784	0.964706	0.964706	0.968627	0.976471	0.976471
6	0.303473	0.431444	0.510055	0.597806	0.638026	0.672761	0.694698	0.740402	0.760512	0.78245	0.802559	0.820841	0.828154	0.846435	0.862888	0.88117	0.886654	0.903108	0.919561	0.93053	0.939671	0.945155	0.948812	0.956124	0.961609	0.963437	0.967093	0.97075	0.978062	0.97989	0.981718	0.983547	0.987203	0.989031	0.989031	0.989031	0.989031	0.990859	0.990859	0.990859	0.990859	0.990859	0.990859	0.990859	0.992687	0.992687	0.992687	0.992687	0.992687
7	0.240326	0.401222	0.513238	0.570265	0.629328	0.668024	0.716904	0.751527	0.778004	0.796334	0.806517	0.822811	0.835031	0.849287	0.85947	0.86558	0.8778	0.881874	0.885947	0.900204	0.90224	0.90835	0.916497	0.922607	0.92668	0.928717	0.93279	0.93279	0.934827	0.936864	0.940937	0.947047	0.949084	0.953157	0.959267	0.96334	0.965377	0.967413	0.967413	0.967413	0.967413	0.96945	0.971487	0.971487	0.973523	0.977597	0.979633	0.98167	0.983707
8	0.117647	0.254902	0.313725	0.362745	0.411765	0.519608	0.539216	0.578431	0.637255	0.647059	0.666667	0.705882	0.72549	0.745098	0.77451	0.784314	0.784314	0.784314	0.823529	0.852941	0.862745	0.872549	0.882353	0.882353	0.882353	0.882353	0.882353	0.892157	0.892157	0.901961	0.911765	0.921569	0.931373	0.941176	0.941176	0.95098	0.960784	0.970588	0.970588	0.970588	0.980392	0.980392	0.980392	0.980392	0.980392	0.980392	0.980392	0.980392	0.980392
9	0.296875	0.4625	0.565625	0.64375	0.7	0.75625	0.803125	0.815625	0.840625	0.85625	0.875	0.9	0.909375	0.921875	0.93125	0.95	0.959375	0.965625	0.971875	0.975	0.975	0.975	0.975	0.975	0.984375	0.9875	0.990625	0.990625	0.99375	0.99375	0.99375	0.99375	0.99375	0.996875	1	1	1	1	1	1	1	1	1	1	1	1	1	1	1
10	0.294537	0.484561	0.562945	0.634204	0.691211	0.741093	0.75772	0.783848	0.790974	0.795724	0.805226	0.817102	0.833729	0.845606	0.845606	0.857482	0.871734	0.895487	0.902613	0.909739	0.92399	0.931116	0.942993	0.947743	0.954869	0.957245	0.95962	0.961995	0.969121	0.969121	0.969121	0.971496	0.978622	0.980998	0.983373	0.985748	0.985748	0.985748	0.985748	0.985748	0.985748	0.985748	0.988124	0.990499	0.990499	0.990499	0.992874	0.995249	0.995249
Mean	0.220189		0.444173	0.512656	0.563013	0.607144	0.637484	0.666028	0.694495	0.710779	0.728425	0.745698	0.759426	0.775738	0.792974	0.81138	0.822301	0.838869	0.858373	0.872856	0.88435	0.891871	0.900577	0.908728	0.915356	0.918574	0.922639	0.927139	0.93106	0.935151	0.940971	0.944184	0.950261	0.954393	0.957548	0.959965	0.962367	0.965729	0.96727	0.968783	0.971158	0.972363	0.973004	0.975251	0.977736	0.978989	0.980431	0.982108	0.982869
SEM	0.0223356		0.0359019	0.0381498	0.0396963	0.0416479	0.042877	0.0430119	0.0415947	0.0420049	0.0414541	0.0414582	0.0418	0.0416756	0.0384044	0.0357004	0.0354059	0.0301934	0.0247381	0.0220274	0.020098	0.0181309	0.0168077	0.0147128	0.0143463	0.0141863	0.0137216	0.0126803	0.0124735	0.0116948	0.0104666	0.0100892	0.009408	0.00890606	0.00871987	0.00858078	0.00806333	0.00762977	0.00723866	0.00704773	0.00654668	0.00620788	0.00628963	0.00591126	0.00547361	0.00529308	0.00501805	0.00501176	0.00476403
					Onsets CDF Trans Animalwise
Animal	1	2	3	4	5	6	7	8	9	10	11	12	13	14	15	16	17	18	19	20	21	22	23	24	25	26	27	28	29	30	31	32	33	34	35	36	37	38	39	40	41	42	43	44	45	46	47	48	49
1	0.0837989	0.122905	0.195531	0.234637	0.268156	0.273743	0.290503	0.329609	0.351955	0.363128	0.379888	0.379888	0.396648	0.413408	0.424581	0.435754	0.452514	0.47486	0.497207	0.502793	0.52514	0.536313	0.541899	0.547486	0.564246	0.603352	0.608939	0.614525	0.614525	0.648045	0.659218	0.659218	0.664804	0.687151	0.703911	0.72067	0.726257	0.731844	0.731844	0.748603	0.748603	0.748603	0.759777	0.77095	0.77095	0.793296	0.793296	0.798883	0.798883
2	0.1075	0.175	0.2125	0.25	0.2825	0.295	0.3225	0.335	0.345	0.365	0.39	0.3975	0.405	0.4175	0.46	0.5075	0.53	0.5425	0.5625	0.575	0.5875	0.605	0.6125	0.62	0.6275	0.6325	0.64	0.6525	0.67	0.6875	0.715	0.73	0.7375	0.745	0.7675	0.78	0.7825	0.7875	0.7925	0.8	0.8075	0.825	0.84	0.85	0.8525	0.87	0.87	0.88	0.88
3	0.0830189	0.162264	0.211321	0.260377	0.275472	0.301887	0.324528	0.343396	0.358491	0.369811	0.384906	0.392453	0.411321	0.426415	0.45283	0.498113	0.516981	0.539623	0.573585	0.577358	0.596226	0.603774	0.615094	0.633962	0.645283	0.664151	0.679245	0.690566	0.69434	0.709434	0.716981	0.724528	0.732075	0.754717	0.758491	0.773585	0.8	0.811321	0.811321	0.815094	0.822642	0.833962	0.845283	0.845283	0.860377	0.864151	0.871698	0.883019	0.898113
4	0.136364	0.227273	0.276224	0.307692	0.356643	0.398601	0.409091	0.447552	0.479021	0.5	0.517483	0.531469	0.552448	0.587413	0.618881	0.629371	0.660839	0.681818	0.688811	0.713287	0.727273	0.734266	0.744755	0.765734	0.772727	0.77972	0.786713	0.79021	0.793706	0.807692	0.832168	0.835664	0.856643	0.867133	0.881119	0.888112	0.898601	0.898601	0.905594	0.905594	0.905594	0.912587	0.91958	0.923077	0.923077	0.926573	0.926573	0.93007	0.937063
5	0.118367	0.17551	0.22449	0.273469	0.322449	0.346939	0.383673	0.395918	0.42449	0.428571	0.444898	0.453061	0.485714	0.506122	0.530612	0.534694	0.546939	0.583673	0.62449	0.640816	0.661224	0.681633	0.702041	0.710204	0.718367	0.722449	0.726531	0.730612	0.734694	0.742857	0.763265	0.783673	0.804082	0.808163	0.808163	0.820408	0.828571	0.844898	0.857143	0.865306	0.877551	0.881633	0.889796	0.889796	0.889796	0.889796	0.889796	0.889796	0.902041
6	0.133333	0.2	0.277333	0.328	0.36	0.384	0.424	0.448	0.469333	0.477333	0.501333	0.509333	0.52	0.536	0.573333	0.6	0.629333	0.664	0.693333	0.712	0.728	0.744	0.754667	0.765333	0.773333	0.784	0.792	0.8	0.810667	0.826667	0.84	0.842667	0.866667	0.877333	0.877333	0.877333	0.885333	0.888	0.896	0.901333	0.904	0.912	0.914667	0.914667	0.92	0.922667	0.928	0.928	0.933333
7	0.158111	0.232033	0.291581	0.347023	0.38809	0.420945	0.459959	0.482546	0.505133	0.535934	0.554415	0.568789	0.585216	0.609856	0.628337	0.64271	0.657084	0.665298	0.683778	0.698152	0.706366	0.712526	0.722793	0.735113	0.749487	0.759754	0.765914	0.767967	0.774127	0.780287	0.790554	0.809035	0.821355	0.825462	0.829569	0.837782	0.848049	0.854209	0.86037	0.864476	0.86653	0.870637	0.880903	0.882957	0.88501	0.893224	0.899384	0.903491	0.907598
8	0.101365	0.175439	0.214425	0.255361	0.290448	0.323587	0.362573	0.387914	0.42885	0.45614	0.475634	0.487329	0.51462	0.549708	0.584795	0.606238	0.631579	0.651072	0.676413	0.699805	0.719298	0.744639	0.762183	0.785575	0.79922	0.807018	0.826511	0.840156	0.851852	0.859649	0.871345	0.88499	0.896686	0.906433	0.918129	0.925926	0.929825	0.933723	0.937622	0.939571	0.94347	0.945419	0.951267	0.957115	0.961014	0.966862	0.968811	0.97076	0.97271
9	0.128319	0.269912	0.336283	0.415929	0.455752	0.486726	0.513274	0.548673	0.584071	0.588496	0.615044	0.637168	0.690265	0.707965	0.734513	0.792035	0.809735	0.818584	0.831858	0.849558	0.867257	0.880531	0.893805	0.90708	0.90708	0.915929	0.915929	0.920354	0.924779	0.929204	0.929204	0.929204	0.933628	0.938053	0.938053	0.942478	0.951327	0.955752	0.955752	0.960177	0.960177	0.960177	0.960177	0.960177	0.960177	0.960177	0.960177	0.960177	0.960177
10	0.115854	0.185976	0.246951	0.295732	0.323171	0.35061	0.384146	0.417683	0.442073	0.445122	0.454268	0.466463	0.484756	0.503049	0.521341	0.536585	0.582317	0.612805	0.643293	0.670732	0.70122	0.72561	0.743902	0.759146	0.765244	0.777439	0.780488	0.795732	0.807927	0.823171	0.835366	0.853659	0.859756	0.868902	0.884146	0.887195	0.893293	0.89939	0.908537	0.917683	0.92378	0.92378	0.926829	0.926829	0.932927	0.939024	0.95122	0.95122	0.957317
Mean	0.116603		0.248664	0.296822	0.332268	0.358204	0.387425	0.413629	0.438842	0.452954	0.471787	0.482345	0.504599	0.525744	0.552922	0.5783	0.601732	0.623423	0.647527	0.66395	0.68195	0.696829	0.709364	0.722963	0.732249	0.744631	0.752227	0.760262	0.767662	0.781451	0.79531	0.805264	0.81732	0.827835	0.836641	0.845349	0.854376	0.860524	0.865668	0.871784	0.875985	0.88138	0.888828	0.892085	0.895583	0.902577	0.905895	0.909541	0.914723
SEM	0.00749318		0.0142928	0.0174642	0.018699	0.0206652	0.0213734	0.0222322	0.0238417	0.0239091	0.0245037	0.0261397	0.0287948	0.0297889	0.0300121	0.0314633	0.0315258	0.0303676	0.0290155	0.0304797	0.0302148	0.0305181	0.0312435	0.0320379	0.0310405	0.0292164	0.0289034	0.0287507	0.0289475	0.0270228	0.0259967	0.0259005	0.0263943	0.0250331	0.024079	0.0226505	0.022302	0.0217915	0.0221011	0.0211258	0.0209343	0.0203283	0.0191616	0.0183385	0.0182497	0.0164955	0.0167708	0.0160066	0.0160556
[truncated: 1 more columns]

## Sheet: ExtFig4i
sus_total2	licks	fit_licks
0.122265	-0.0138889	0.367357
0.226817	0.325	0.860049
0.319697	0.305556
0.346925	0.415094
0.590306	0.342697
0.0907295	0.958333
0.266441	1
0.338961	1
0.450794	0.947368
0.55348	1
0.3779	0.527778
0.463415	0.741573
0.620482	0.899225
0.608199	0.921053
0.648759	0.942529
0.281791	1
0.371068	0.962963
0.550428	1
0.643483	1
0.607985	0.956522
0.243132	-0.268293
0.262821	0.356589
0.486222	0.384
0.52521	0.152941
0.510237	0.4
0.269458	0.55102
0.421925	0.516129
0.520573	0.37037
0.600041	0.939394
0.668838	0.857143
0.164742	-0.0967742
0.310937	0.634146
0.601162	0.833333
0.522028	0.857143
0.576418	0.905172
0.034966	0.25641
0.147099	0.677966
0.14416	0.84058
0.25	0.953488
0.229361	1
0.220683	0.0869565
0.314113	0.0789474
0.440539	0.478261
0.557809	0.597222
0.699928	0.65
0.19081	0.597938
0.448529	0.835052
0.591941	0.792683
0.59261	0.758065
0.713773	0.924731
