# Supplementary material for: Formation of an expanding memory representation in the hippocampus
Source: Nat Neurosci. 2025 Jun 4;28(7):1510–8. doi: 10.1038/s41593-025-01986-3 (PMC12229897; doi:10.1038/s41593-025-01986-3)
Supplement: Supplementary file 11 — Statistical source data. [file 41593_2025_1986_MOESM11_ESM.xlsx]

## Sheet: ExtFig6a
	# Previous PFs		Data - Plateau Rate							# Previous PFs		Model. - PC Probability
Onset Day	1	2	3	4	5	6	7		Onset Day	1	2	3	4	5	6	7
1	0.0715715	NaN	NaN	NaN	NaN	NaN	NaN		1	0.31057	NaN	NaN	NaN	NaN	NaN	NaN
2	0.0521923	0.0878978	NaN	NaN	NaN	NaN	NaN		2	0.13699	0.648	NaN	NaN	NaN	NaN	NaN
3	0.0440379	0.0670438	0.101085	NaN	NaN	NaN	NaN		3	0.096704	0.4076	0.79016	NaN	NaN	NaN	NaN
4	0.0444527	0.0562403	0.0784627	0.107081	NaN	NaN	NaN		4	0.070684	0.29585	0.58106	0.81799	NaN	NaN	NaN
5	0.0402185	0.0519055	0.0700667	0.0884949	0.110909	NaN	NaN		5	0.060768	0.24788	0.48999	0.69216	0.85156	NaN	NaN
6	0.0319688	0.0520818	0.0585283	0.0777643	0.0915428	0.106889	NaN		6	0.053524	0.21747	0.43269	0.61897	0.75685	0.86531	NaN
7	0.0456276	0.053191	0.0575818	0.0780353	0.0845855	0.102724	0.115564		7	0.047025	0.19121	0.38516	0.55873	0.68879	0.78219	0.86465

## Sheet: ExtFig6b
		Plateaus per lap vs PF History
RL1 and RL2	0	1	2	3	4	5	6
1	0.0368795	0.0594131	0.0813627	0.0966294	0.120676	0.139161	0.157534
2	0.0646011	0.0764785	0.0853832	0.112309	0.116003	0.122482	0.124957
3	0.0690042	0.0866718	0.0974011	0.0931554	0.0980323	0.107624	0.130093
4	0.0743331	0.111255	0.0927396	0.106582	0.118385	0.10265	0.149333
5	0.0625553	0.0726302	0.0852681	0.078647	0.0943055	0.084017	0.104186
6	0.0830355	0.0890564	0.0930865	0.111455	0.115736	0.112273	0.124487
7	0.055178	0.0565669	0.0598664	0.0663768	0.0658566	0.0726953	0.082945
8	0.0373048	0.0410674	0.0524974	0.0609011	0.0576111	0.0850511	NaN
9	0.0590204	0.0724645	0.0722453	0.103258	0.103869	0.129182	0.141324
10	0.0629406	0.0707891	0.087654	0.10698	0.119438	0.116764	0.158333
1	0.0351094	0.053521	0.0784626	0.102252	0.109843	0.140159	NaN
2	0.0843061	0.0749101	0.0995875	0.094643	0.121678	0.113479	0.140212
3	0.0701042	0.0842589	0.0957026	0.108467	0.112637	0.106238	0.141353
4	0.0791891	0.0985311	0.113654	0.114883	0.107445	0.117154	0.078478
5	0.0574849	0.0747031	0.0816379	0.079938	0.0944061	0.11889	0.104598
6	0.073672	0.0958416	0.0955017	0.0985389	0.0984111	0.108624	0.102128
7	0.0558074	0.0521367	0.0722154	0.0746962	0.0678323	0.0646421	0.085327
8	0.036361	0.0556339	0.0527146	0.0601083	0.068986	0.0732955	0.0833333
9	0.0546587	0.0604724	0.0766392	0.0992069	0.102386	0.118381	0.105263
10	0.0412889	0.0485482	0.0723734	0.0863285	0.105721	0.111799	0.0957996
Mean	0.0596417	0.0717475	0.0822996	0.0927678	0.0999629	0.107228	0.117205
SEM	0.0035369	0.00415065	0.00353641	0.00386054	0.00444608	0.0047479	0.00601889

## Sheet: ExtFig6c
			Residual Amp vs PF History
	RL1 and RL2	0	1	2	3	4	5	6
	1	0.270225	0.41393	0.597212	0.453569	0.646635	1.04572	1.10054
	2	0.307483	0.461854	0.47035	0.589214	0.57285	0.588841	0.51466
	3	0.4637	0.6383	0.596115	0.696002	0.825307	1.05436	0.833257
	4	0.516411	0.495337	0.539716	0.54855	0.696431	0.961683	1.55581
	5	0.40352	0.459025	0.479652	0.397713	0.471541	0.400016	0.806549
	6	0.298584	0.363877	0.402904	0.472978	0.432298	0.475148	0.433661
	7	0.207947	0.206095	0.237555	0.266984	0.268144	0.28718	0.277398
	8	0.227835	0.215077	0.224036	0.263468	0.227548	0.251194	NaN
	9	0.261109	0.305255	0.381007	0.429426	0.516813	0.402115	0.679984
	10	0.188432	0.218099	0.305233	0.382365	0.575269	0.507358	1.06631
	1	0.334589	0.313223	0.339914	0.403422	0.713488	0.425111	NaN
	2	0.260058	0.403303	0.315353	0.442284	0.433152	0.353351	0.464275
	3	0.377671	0.495707	0.406234	0.41562	0.566924	0.632496	0.86679
	4	0.363726	0.389025	0.405325	0.535827	0.50809	0.710398	0.347027
	5	0.381375	0.338364	0.437234	0.451225	0.319519	0.364273	0.440416
	6	0.292872	0.313914	0.31712	0.372798	0.370304	0.472932	0.3634
	7	0.160402	0.194018	0.240134	0.233411	0.269917	0.30637	0.309432
	8	0.181769	0.157475	0.17392	0.1418	0.213848	0.14639	NaN
	9	0.242762	0.268422	0.259439	0.327844	0.47597	0.478589	0.233825
	10	0.190412	0.188543	0.237963	0.405077	0.435469	0.50227	0.603069
	Mean	0.296544	0.341942	0.368321	0.411479	0.476976	0.51829	0.640965
	SEM	0.021825	0.028674	0.0279369	0.0286573	0.0378185	0.0566153	0.0800213

## Sheet: ExtFig6d
	Firing Amplitude for Event Lap and relative laps with PF History
PF History 0	-1	-2	-3	-2	-1	Event Lap	1	2	3	4	5
Mean	0.264533	0.251278	0.276989	0.324015	0.366496	3.22005	1.3933	1.27146	1.2205	1.13513	1.05891
SEM	0.0141197	0.012576	0.013221	0.0157068	0.0164409	0.0448422	0.0305863	0.0287221	0.028096	0.0267935	0.0257239
PF History 3	-1	-2	-3	-2	-1	Event Lap	1	2	3	4	5
Mean	0.386142	0.355477	0.422637	0.440891	0.515018	3.11166	1.45503	1.35606	1.29415	1.26484	1.22262
SEM	0.0205865	0.0198459	0.0212219	0.0208504	0.0239864	0.0576391	0.0402133	0.0368921	0.0374267	0.0372534	0.0373145
PF History 6	-1	-2	-3	-2	-1	Event Lap	1	2	3	4	5
Mean	0.502302	0.562877	0.596531	0.594282	0.705923	3.14755	1.65824	1.55608	1.48998	1.5864	1.48526
SEM	0.0408262	0.0423662	0.0434511	0.0417792	0.0467944	0.103229	0.0776245	0.0719812	0.0735052	0.0750054	0.081353

## Sheet: ExtFig6e
State	Rate (alpha)
0	0.199454
1	0.699851
2	1.24584
3	1.73355
4	2.1327
5	2.44432
6	2.68082

## Sheet: ExtFig6f
Bins	Cell history	Salience
1	0.753138	0.80573
2	0.753138	0.80573
3	0.753138	0.80573
4	0.753138	0.80573
5	0.753138	0.80573
6	0.753138	0.80573
7	0.753138	0.80573
8	0.753138	0.80573
9	0.753138	0.80573
10	0.753138	0.80573
11	0.753138	0.80573
12	0.753138	0.80573
13	0.753138	0.80573
14	0.753138	0.80573
15	0.753138	0.80573
16	0.753138	0.80573
17	0.753138	0.80573
18	0.753138	0.80573
19	0.753138	0.80573
20	0.753138	0.80573
21	0.753138	0.80573
22	0.753138	0.80573
23	0.753138	0.80573
24	0.753138	0.80573
25	0.753138	0.80573
26	0.753138	0.80573
27	0.753138	0.80573
28	0.753138	0.80573
29	0.753138	0.80573
30	0.753138	1.36974
31	0.753138	1.36974
32	0.753138	1.36974
33	0.753138	1.36974
34	0.753138	1.36974
35	0.753138	1.36974
36	0.753138	1.36974
37	0.753138	1.36974
38	0.753138	1.36974
39	0.753138	1.36974
40	0.753138	1.36974
41	0.753138	1.36974
42	0.753138	1.36974
43	0.753138	1.36974
44	0.753138	1.36974
45	0.753138	1.36974
46	0.753138	1.36974
47	0.753138	1.36974
48	0.753138	1.36974
49	0.753138	1.36974
50	0.753138	1.36974
51	0.753138	1.36974
52	0.753138	1.36974
53	0.753138	1.36974
54	0.753138	1.36974
55	0.753138	1.36974
56	0.753138	1.36974
57	0.753138	1.36974
58	0.753138	1.36974
59	0.753138	1.36974
60	0.753138	1.36974
61	1.50628	0.80573
62	1.50628	0.80573
63	1.50628	0.80573
64	1.50628	0.80573
65	1.50628	0.80573
66	1.50628	0.80573
67	1.50628	0.80573
68	1.50628	0.80573
69	1.50628	0.80573
70	1.50628	0.80573
71	1.50628	0.80573
72	1.50628	0.80573
73	1.50628	0.80573
74	1.50628	0.80573
75	1.50628	0.80573
76	1.50628	0.80573
77	1.50628	0.80573
78	1.50628	0.80573
79	1.50628	0.80573
80	1.50628	0.80573
81	1.50628	0.80573
82	1.50628	0.80573
83	1.50628	0.80573
84	1.50628	0.80573
85	1.50628	0.80573
86	1.50628	0.80573
87	1.50628	0.80573
88	1.50628	0.80573
89	1.50628	0.80573
90	1.50628	0.80573
91	1.50628	0.80573
92	1.50628	0.80573
93	1.50628	0.80573
94	1.50628	0.80573
95	1.50628	0.80573
96	1.50628	0.80573
97	1.50628	0.80573
98	1.50628	0.80573
99	1.50628	0.80573
100	1.50628	0.80573
101	1.50628	0.80573
102	1.50628	0.80573
103	1.50628	0.80573
104	1.50628	0.80573
105	1.50628	0.80573
106	1.50628	0.80573
107	1.50628	0.80573
108	1.50628	0.80573
109	1.50628	0.80573
110	1.50628	0.80573
111	1.50628	0.80573
112	1.50628	0.80573
113	1.50628	0.80573
114	1.50628	0.80573
115	1.50628	0.80573
116	1.50628	0.80573
117	1.50628	0.80573
118	1.50628	0.80573
119	1.50628	0.80573
120	0.753138	1.36974
121	0.753138	1.36974
122	0.753138	1.36974
123	0.753138	1.36974
124	0.753138	1.36974
125	0.753138	1.36974
126	0.753138	1.36974
127	0.753138	1.36974
128	0.753138	1.36974
129	0.753138	1.36974
130	0.753138	1.36974
131	0.753138	1.36974
132	0.753138	1.36974
133	0.753138	1.36974
134	0.753138	1.36974
135	0.753138	1.36974
136	0.753138	1.36974
137	0.753138	1.36974
138	0.753138	1.36974
139	0.753138	1.36974
140	0.753138	1.36974
141	0.753138	1.36974
142	0.753138	1.36974
143	0.753138	1.36974
144	0.753138	1.36974
145	0.753138	1.36974
146	0.753138	1.36974
147	0.753138	1.36974
148	0.753138	1.36974
149	0.753138	1.36974
150	0.753138	1.36974
151	0.753138	0.80573
152	0.753138	0.80573
153	0.753138	0.80573
154	0.753138	0.80573
155	0.753138	0.80573
156	0.753138	0.80573
157	0.753138	0.80573
158	0.753138	0.80573
159	0.753138	0.80573
160	0.753138	0.80573
161	0.753138	0.80573
162	0.753138	0.80573
163	0.753138	0.80573
164	0.753138	0.80573
165	0.753138	0.80573
166	0.753138	0.80573
167	0.753138	0.80573
168	0.753138	0.80573
169	0.753138	0.80573
170	0.753138	0.80573
171	0.753138	0.80573
172	0.753138	0.80573
173	0.753138	0.80573
174	0.753138	0.80573
175	0.753138	0.80573
176	0.753138	0.80573
177	0.753138	0.80573
178	0.753138	0.80573
179	0.753138	0.80573
180	0.753138	0.80573

## Sheet: ExtFig6g
Day	mean Available	2 std. Available	mean Transitent	2 std. Transient	mean Sustained	2 std. Sustained	mean Active	2 std. Active
1	2511	0	0	0	0	0	0	0
1.04167	1731.27	40.8865	611.979	43.643	167.752	22.7381	779.731	43.643
2	2337.44	24.2435	75.794	17.268	97.769	18.8187	173.563	17.268
2.04167	1767.46	36.7271	475.819	38.6007	267.721	25.5117	743.54	38.6007
3	2278.58	27.1634	51.235	14.6097	181.186	23.7254	232.421	14.6097
3.04167	1758.07	34.3208	380.326	35.8208	372.604	26.1808	752.93	35.8208
4	2224.78	28.6202	52.816	14.195	233.408	25.6403	286.224	14.195
4.04167	1772.57	33.3233	324.698	33.2627	413.736	26.6841	738.434	33.2627
5	2189.66	29.3406	49.389	13.6268	271.956	26.903	321.345	13.6268
5.04167	1746.93	31.4727	307.101	32.55	456.964	25.9227	764.065	32.55
6	2147.78	29.174	52.069	14.1167	311.147	27.6656	363.216	14.1167
6.04167	1719.79	31.7818	294.654	33.2708	496.554	25.6911	791.208	33.2708
7	2109.21	30.253	52.55	14.5705	349.242	28.3635	401.792	14.5705
7.04167	1704.91	31.3668	276.878	30.8482	529.211	26.1775	806.089	30.8482

## Sheet: ExtFig6h
Bins	mean Sustained PF Number	std. Sustained PF Number	Confidence Interval Low	Confidence Interval High	Sample Sustained PF Number
1	48.851	14.485	46.0455	87.107	49
2	48.85	14.6141	46.023	87.1165	45
3	48.841	14.6248	46.046	87.0995	55
4	49.013	14.1383	46.05	87.149	58
5	48.883	13.919	46.0665	87.1365	44
6	49.258	14.3061	46.0495	87.1215	40
7	49.012	14.1871	46.038	87.1415	29
8	49.261	14.3645	46.042	87.139	44
9	49.224	14.9834	46.0345	87.1405	60
10	49.775	14.9792	46.031	87.0995	64
11	50.208	14.9425	46.028	87.1285	68
12	50.787	15.3419	46.042	87.113	89
13	51.508	15.55	46.0525	87.121	71
14	52.116	15.5513	46.0475	87.1535	56
15	52.509	15.4397	46.0375	87.1565	45
16	52.59	15.4208	46.0685	87.1065	38
17	52.712	15.334	46.0225	87.1125	24
18	52.472	15.501	46.018	87.088	24
19	52.112	15.5284	46.0295	87.1155	29
20	51.916	15.3918	46.0315	87.1	35
21	52.233	15.4189	46.0395	87.104	39
22	52.478	14.7795	46.046	87.1185	47
23	52.389	14.5228	46.03	87.1455	61
24	52.947	15.0218	46.0375	87.1195	64
25	53.266	14.9392	46.0615	87.1495	85
26	53.051	15.3828	46.04	87.1375	91
27	53.292	15.956	46.0515	87.1165	84
28	59.918	16.6649	46.054	87.1335	72
29	67.479	17.7015	46.0485	87.1235	78
30	75.48	18.3212	46.0605	87.106	78
31	83.206	19.5354	46.031	87.1035	81
32	91.055	20.5987	46.0295	87.124	102
33	93.239	20.6684	46.0525	87.127	110
34	93.44	20.7848	46.0315	87.1395	113
35	93.4	20.2144	46.0445	87.12	86
36	93.958	20.2987	46.0495	87.1165	97
37	94.098	20.4979	46.026	87.1335	84
38	93.833	20.2774	46.021	87.1255	97
39	93.967	19.8843	46.032	87.099	98
40	94.35	20.1681	46.049	87.1035	130
41	93.547	20.0464	46.052	87.1	138
42	93.727	20.0276	46.0525	87.1195	142
43	93.601	20.4904	46.0475	87.1325	126
44	94.306	20.6882	46.049	87.1125	131
45	93.964	20.9846	46.043	87.1165	102
46	94.537	19.9444	46.0445	87.0965	80
47	94.392	20.4184	46.03	87.1245	82
48	94.132	20.7025	46.012	87.1225	74
49	93.633	20.9392	46.044	87.152	65
50	93.155	20.524	46.0205	87.0925	90
51	92.72	20.1486	46.032	87.1235	104
52	93.209	19.5184	46.0395	87.1335	110
53	93.231	19.8639	46.054	87.121	116
54	92.974	19.5339	46.052	87.139	111
55	93.159	19.8069	46.0395	87.14	109
56	93.62	20.1621	46.0225	87.154	116
57	93.221	20.2791	46.026	87.1105	112
58	92.822	19.9491	46.0485	87.135	100
59	85.107	19.1611	46.039	87.104	98
60	77.177	18.1404	46.0155	87.1015	76
61	69.168	17.0916	46.045	87.0915	48
62	60.751	16.1446	46.008	87.123	46
63	53.039	15.0421	46.0585	87.085	62
64	52.781	14.7851	46.058	87.1075	58
65	52.905	14.6926	46.04	87.122	56
66	52.562	15.2784	46.039	87.096	56
67	52.677	15.4284	46.0375	87.1195	45
68	52.808	15.3804	46.0525	87.126	32
69	52.57	15.197	46.051	87.154	32
70	52.301	15.3258	46.026	87.119	34
71	52.533	14.9751	46.0395	87.125	41
72	52.575	15.1315	46.0325	87.1465	42
73	52.244	15.4164	46.0345	87.116	41
74	52.076	15.1649	46.047	87.1245	37
75	51.732	14.9814	46.057	87.1475	42
76	51.52	14.8629	46.038	87.1345	42
77	50.906	14.8477	46.043	87.1345	47
78	50.229	14.8737	46.029	87.119	50
79	49.996	14.7644	46.0565	87.114	63
80	49.787	14.528	46.009	87.088	75
81	49.336	14.9922	46.0535	87.1305	71
82	49.446	14.945	46.056	87.127	66
83	49.857	14.6811	46.036	87.1355	73
84	49.896	14.5698	46.044	87.098	60
85	49.83	14.4382	46.0435	87.119	49
86	49.893	14.4105	46.0335	87.119	64
87	49.231	14.0233	46.027	87.101	70
88	49.071	14.1824	46.0155	87.101	55
89	49.005	14.3163	46.0415	87.098	62
90	48.921	14.4213	46.0325	87.114	52
91	48.519	14.5713	46.0365	87.118	38
92	48.926	14.7226	46.036	87.1235	33
93	49.04	14.3734	46.0265	87.1285	48
94	48.859	14.2361	46.023	87.1245	43
95	48.988	14.1137	46.0455	87.134	51
96	49.389	13.9149	46.037	87.1	57
97	49.589	13.8527	46.048	87.1175	60
98	49.88	14.8921	46.0545	87.11	61
99	50.274	15.3495	46.0365	87.086	68
100	50.401	14.5343	46.0405	87.1035	64
101	50.152	14.9642	46.05	87.1175	58
102	50.095	14.7886	46.047	87.0965	62
103	50.344	14.6681	46.024	87.1115	56
104	50.521	14.6854	46.0575	87.0985	62
105	51.101	15.2909	46.041	87.1425	59
106	51.959	15.2099	46.0145	87.1375	52
107	52.196	15.1733	46.043	87.142	32
108	52.143	15.0201	46.033	87.101	36
109	52.507	15.2425	46.0475	87.1255	24
110	52.353	15.1887	46.065	87.1265	23
111	52.858	14.8734	46.041	87.109	27
112	53.665	14.6857	46.024	87.1155	43
113	54.039	14.8467	46.017	87.119	33
114	54.031	15.3841	46.023	87.1065	43
115	54.203	15.7129	46.03	87.122	55
116	53.866	15.6622	46.023	87.091	64
117	54.02	15.6542	46.0155	87.116	53
118	61.68	16.8115	46.053	87.093	61
119	69.611	17.7302	46.032	87.1115	76
120	77.905	18.2809	46.0725	87.1	80
121	85.816	19.2394	46.0345	87.1245	81
122	92.932	19.761	46.042	87.128	79
123	93.467	19.6785	46.057	87.1225	88
124	93.265	20.1159	46.0435	87.1285	88
125	93.102	20.5197	46.067	87.1255	73
126	93.032	20.2578	46.058	87.1045	69
127	93.454	19.9798	46.039	87.1055	87
128	93.203	19.6866	46.028	87.1115	98
129	93.79	19.4351	46.056	87.1255	83
130	93.887	19.6541	46.0585	87.1515	85
131	93.454	19.5203	46.039	87.169	90
132	93.529	19.6991	46.0365	87.1485	88
133	93.352	20.2332	46.0135	87.127	67
134	93.045	20.4535	46.0395	87.1255	62
135	93.136	20.4007	46.029	87.128	76
136	93.767	20.2899	46.0395	87.077	92
137	93.445	20.4513	46.03	87.1235	86
138	93.758	20.5372	46.0485	87.115	94
139	93.585	20.3951	46.045	87.117	112
140	93.208	20.2259	46.0345	87.14	102
141	92.841	20.303	46.045	87.117	89
142	92.592	20.2683	46.017	87.117	88
143	92.399	20.496	46.0325	87.1355	81
144	92.652	20.0844	46.043	87.1195	67
145	92.65	19.9818	46.0465	87.139	83
146	92.642	19.7349	46.062	87.114	97
147	93.653	19.6208	46.0385	87.105	95
148	92.408	19.1492	46.038	87.1335	90
149	84.581	19.0162	46.0285	87.127	85
150	76.383	17.9437	46.0295	87.104	63
151	68.756	17.1739	46.041	87.103	50
152	60.079	15.6545	46.0245	87.1235	43
153	53.666	14.9858	46.045	87.1205	48
154	53.59	14.6298	46.052	87.127	50
155	53.374	14.5844	46.043	87.1115	65
156	53.613	15.0667	46.0215	87.1105	78
157	53.552	15.1492	46.0245	87.1155	82
158	53.114	15.1161	46.027	87.096	78
159	52.812	15.2932	46.023	87.1265	72
160	53.043	14.9865	46.022	87.1125	60
161	52.378	15.2695	46.0385	87.1195	37
162	51.755	15.339	46.019	87.108	30
163	51.557	14.9035	46.0265	87.1215	32
164	50.922	14.367	46.0385	87.112	43
165	50.768	14.6121	46.0165	87.1125	36
166	50.765	14.4161	46.033	87.1225	41
167	50.937	14.0361	46.0325	87.128	62
168	50.694	14.0295	46.046	87.1375	55
169	50.587	14.5143	46.0435	87.1245	51
170	50.206	14.4777	46.034	87.112	71
171	49.182	15.0265	46.0295	87.132	80
172	49.006	15.1685	46.0365	87.1285	62
173	48.776	14.7987	46.0185	87.123	69
174	48.666	14.5854	46.0195	87.144	59
175	48.515	14.4807	46.0255	87.1235	46
176	48.944	14.4015	46.0395	87.123	26
177	48.88	14.4799	46.0035	87.108	38
178	48.709	14.1964	46.0165	87.0925	31
179	48.784	14.2311	46.0375	87.0945	28
180	48.991	14.1369	46.037	87.1085	45
