# Supplementary material for: Formation of an expanding memory representation in the hippocampus
Source: Nat Neurosci. 2025 Jun 4;28(7):1510–8. doi: 10.1038/s41593-025-01986-3 (PMC12229897; doi:10.1038/s41593-025-01986-3)
Supplement: Supplementary file 12 — Statistical source data. [file 41593_2025_1986_MOESM12_ESM.xlsx]

## Sheet: ExtFig7b
Acon	bcon	ccon	econ
2551	0	0	0
2541.71	6.98974	2.2959	9.28564
2532.46	13.954	4.58344	18.5375
2523.24	20.893	6.86266	27.7556
2514.06	27.8067	9.13358	36.9403
2504.91	34.6952	11.3962	46.0914
2495.79	41.5586	13.6507	55.2093
2486.71	48.3971	15.8969	64.294
2477.65	55.2107	18.1349	73.3456
2468.64	61.9995	20.3648	82.3643
2459.65	68.7635	22.5866	91.3501
2450.7	75.503	24.8002	100.303
2441.78	82.2179	27.0059	109.224
2432.89	88.9083	29.2035	118.112
2424.03	95.5745	31.3931	126.968
2415.21	102.216	33.5747	135.791
2406.42	108.834	35.7484	144.582
2397.66	115.428	37.9142	153.342
2388.93	121.997	40.0721	162.069
2380.23	128.543	42.2221	170.765
2371.57	135.065	44.3643	179.429
2362.94	141.563	46.4987	188.061
2354.34	148.037	48.6254	196.663
2345.77	154.488	50.7443	205.232
2337.23	160.916	52.8555	213.771
2328.72	167.32	54.959	222.278
2320.24	173.7	57.0548	230.755
2311.8	180.058	59.143	239.201
2303.38	186.392	61.2236	247.616
2295	192.703	63.2967	256
2286.65	198.992	65.3622	264.354
2278.32	205.257	67.4202	272.677
2270.03	211.5	69.4707	280.97
2261.77	217.719	71.5137	289.233
2253.53	223.917	73.5493	297.466
2245.33	230.091	75.5775	305.669
2237.16	236.244	77.5983	313.842
2229.01	242.373	79.6117	321.985
2220.9	248.481	81.6178	330.099
2212.82	254.566	83.6166	338.183
2204.76	260.629	85.6082	346.237
2196.74	266.67	87.5924	354.263
2188.74	272.689	89.5695	362.259
2180.77	278.687	91.5394	370.226
2172.84	284.662	93.5021	378.164
2164.93	290.615	95.4576	386.073
2157.05	296.547	97.4061	393.953
2149.19	302.458	99.3474	401.805
2141.37	308.346	101.282	409.628
2133.58	314.214	103.209	417.423
2125.81	320.06	105.129	425.189
2118.07	325.884	107.042	432.927
2110.36	331.688	108.949	440.637
2102.68	337.47	110.848	448.318
2095.03	343.232	112.74	455.972
2087.4	348.972	114.626	463.598
2079.8	354.692	116.505	471.196
2072.23	360.39	118.376	478.767
2064.69	366.068	120.241	486.31
2057.17	371.725	122.1	493.825
2049.69	377.362	123.951	501.313
2042.23	382.978	125.796	508.774
2034.79	388.574	127.634	516.208
2027.38	394.149	129.465	523.614
2020.01	399.704	131.29	530.994
2012.65	405.239	133.108	538.347
2005.33	410.754	134.919	545.673
1998.03	416.248	136.724	552.972
1990.75	421.723	138.522	560.245
1983.51	427.178	140.314	567.491
1976.29	432.612	142.099	574.711
1969.09	438.028	143.878	581.905
1961.93	443.423	145.65	589.073
1954.79	448.799	147.416	596.214
1947.67	454.155	149.175	603.329
1940.58	459.491	150.928	610.419
1933.52	464.808	152.674	617.483
1926.48	470.106	154.414	624.521
1919.47	475.385	156.148	631.533
1912.48	480.644	157.876	638.52
1905.52	485.884	159.597	645.481
1898.58	491.105	161.312	652.417
1891.67	496.308	163.021	659.328
1884.79	501.491	164.723	666.214
1877.92	506.655	166.419	673.075
1871.09	511.801	168.11	679.91
1864.28	516.927	169.794	686.721
1857.49	522.035	171.471	693.507
1850.73	527.125	173.143	700.268
1843.99	532.196	174.809	707.005
1837.28	537.249	176.468	713.717
1830.59	542.283	178.122	720.405
1823.93	547.299	179.77	727.068
1817.29	552.296	181.411	733.707
1810.68	557.275	183.047	740.322
1804.09	562.237	184.676	746.913
1797.52	567.18	186.3	753.48
1790.98	572.105	187.918	760.023
1784.46	577.012	189.53	766.542
1777.96	581.902	191.136	773.037
1771.49	586.773	192.736	779.509
1771.87	586.408	192.718	779.127
1772.25	586.044	192.701	778.744
1772.64	585.679	192.683	778.362
1773.02	585.315	192.666	777.98
1773.4	584.951	192.648	777.599
1773.78	584.587	192.631	777.218
1774.16	584.223	192.613	776.836
1774.54	583.86	192.595	776.455
1774.92	583.497	192.578	776.075
1775.3	583.134	192.56	775.694
1775.69	582.771	192.543	775.314
1776.07	582.409	192.525	774.934
1776.44	582.046	192.508	774.554
1776.82	581.684	192.49	774.175
1777.2	581.323	192.473	773.795
1777.58	580.961	192.455	773.416
1777.96	580.6	192.438	773.037
1778.34	580.239	192.42	772.659
1778.72	579.878	192.403	772.28
1779.1	579.517	192.385	771.902
1779.47	579.156	192.368	771.524
1779.85	578.796	192.35	771.147
1780.23	578.436	192.333	770.769
1780.61	578.076	192.315	770.392
1780.98	577.717	192.298	770.015
1781.36	577.358	192.28	769.638
1781.74	576.998	192.263	769.261
1782.11	576.64	192.245	768.885
1782.49	576.281	192.228	768.509
1782.87	575.922	192.21	768.133
1783.24	575.564	192.193	767.757
1783.62	575.206	192.175	767.382
1783.99	574.849	192.158	767.006
1784.37	574.491	192.14	766.631
1784.74	574.134	192.123	766.256
1785.12	573.776	192.105	765.882
1785.49	573.42	192.088	765.508
1785.87	573.063	192.07	765.133
1786.24	572.706	192.053	764.759
1786.61	572.35	192.035	764.386
1786.99	571.994	192.018	764.012
1787.36	571.638	192.001	763.639
1787.73	571.283	191.983	763.266
1788.11	570.928	191.966	762.893
1788.48	570.573	191.948	762.521
1788.85	570.218	191.931	762.148
1789.22	569.863	191.913	761.776
1789.6	569.508	191.896	761.404
1789.97	569.154	191.878	761.032
1790.34	568.8	191.861	760.661
1790.71	568.446	191.843	760.29
1791.08	568.093	191.826	759.919
1791.45	567.74	191.808	759.548
1791.82	567.386	191.791	759.177
1792.19	567.033	191.773	758.807
1792.56	566.681	191.756	758.437
1792.93	566.328	191.739	758.067
1793.3	565.976	191.721	757.697
1793.67	565.624	191.704	757.328
1794.04	565.272	191.686	756.958
1794.41	564.921	191.669	756.589
1794.78	564.569	191.651	756.221
1795.15	564.218	191.634	755.852
1795.52	563.867	191.616	755.484
1795.88	563.516	191.599	755.115
1796.25	563.166	191.582	754.747
1796.62	562.816	191.564	754.38
1796.99	562.465	191.547	754.012
1797.35	562.116	191.529	753.645
1797.72	561.766	191.512	753.278
1798.09	561.417	191.494	752.911
1798.45	561.067	191.477	752.544
1798.82	560.718	191.46	752.178
1799.19	560.37	191.442	751.812
1799.55	560.021	191.425	751.446
1799.92	559.673	191.407	751.08
1800.28	559.325	191.39	750.714
1800.65	558.977	191.372	750.349
1801.02	558.629	191.355	749.984
1801.38	558.282	191.338	749.619
1801.74	557.934	191.32	749.255
1802.11	557.587	191.303	748.89
1802.47	557.24	191.285	748.526
1802.84	556.894	191.268	748.162
1803.2	556.547	191.251	747.798
1803.56	556.201	191.233	747.435
1803.93	555.855	191.216	747.071
1804.29	555.51	191.198	746.708
1804.65	555.164	191.181	746.345
1805.02	554.819	191.164	745.982
1805.38	554.474	191.146	745.62
1805.74	554.129	191.129	745.258
1806.1	553.784	191.111	744.896
1806.47	553.44	191.094	744.534
1806.83	553.095	191.077	744.172
1807.19	552.751	191.059	743.811
1807.55	552.407	191.042	743.449
1807.91	552.064	191.025	743.088
1808.27	551.72	191.007	742.728
1808.63	551.377	190.99	742.367
1808.99	551.034	190.972	742.007
1809.35	550.692	190.955	741.647
1809.71	550.349	190.938	741.287
1810.07	550.007	190.92	740.927
1810.43	549.665	190.903	740.567
1810.79	549.323	190.885	740.208
1811.15	548.981	190.868	739.849
1811.51	548.64	190.851	739.49
1811.87	548.298	190.833	739.132
1812.23	547.957	190.816	738.773
1812.58	547.616	190.799	738.415
1812.94	547.276	190.781	738.057
1813.3	546.935	190.764	737.699
1813.66	546.595	190.747	737.342
1814.01	546.255	190.729	736.984
1814.37	545.915	190.712	736.627
1814.73	545.576	190.694	736.27
1815.09	545.237	190.677	735.914
1815.44	544.897	190.66	735.557
1815.8	544.558	190.642	735.201
1816.15	544.22	190.625	734.845
1816.51	543.881	190.608	734.489
1816.87	543.543	190.59	734.133
1817.22	543.205	190.573	733.778
1817.58	542.867	190.556	733.423
1817.93	542.529	190.538	733.068
1818.29	542.192	190.521	732.713
1818.64	541.855	190.504	732.358
1819	541.518	190.486	732.004
1819.35	541.181	190.469	731.65
1819.7	540.844	190.452	731.296
1820.06	540.508	190.434	730.942
1820.41	540.172	190.417	730.589
1820.76	539.836	190.4	730.235
1821.12	539.5	190.382	729.882
1821.47	539.164	190.365	729.529
1821.82	538.829	190.348	729.177
1822.17	538.494	190.33	728.824
1822.53	538.159	190.313	728.472
1822.88	537.824	190.296	728.12
1823.23	537.489	190.278	727.768
1823.58	537.155	190.261	727.416
1823.93	536.821	190.244	727.065
1824.29	536.487	190.226	726.714
1824.64	536.153	190.209	726.363
1824.99	535.82	190.192	726.012
1825.34	535.487	190.175	725.661
1825.69	535.154	190.157	725.311
1826.04	534.821	190.14	724.961
1826.39	534.488	190.123	724.611
1826.74	534.156	190.105	724.261
1827.09	533.823	190.088	723.911
1827.44	533.491	190.071	723.562
1827.79	533.16	190.053	723.213
1828.13	532.828	190.036	722.864
1828.48	532.497	190.019	722.515
1828.83	532.165	190.002	722.167
1829.18	531.834	189.984	721.819
1829.53	531.503	189.967	721.47
1829.88	531.173	189.95	721.123
1830.22	530.843	189.932	720.775
1830.57	530.512	189.915	720.427
1830.92	530.182	189.898	720.08
1831.27	529.853	189.881	719.733
1831.61	529.523	189.863	719.386
1831.96	529.194	189.846	719.04
1832.31	528.865	189.829	718.693
1832.65	528.536	189.811	718.347
1833	528.207	189.794	718.001
1833.34	527.878	189.777	717.655
1833.69	527.55	189.76	717.31
1834.03	527.222	189.742	716.964
1834.38	526.894	189.725	716.619
1834.73	526.566	189.708	716.274
1835.07	526.239	189.691	715.929
1835.41	525.911	189.673	715.585
1835.76	525.584	189.656	715.24
1836.1	525.257	189.639	714.896
1836.45	524.931	189.622	714.552
1836.79	524.604	189.604	714.208
1837.13	524.278	189.587	713.865
1837.48	523.952	189.57	713.521
1837.82	523.626	189.553	713.178
1838.16	523.3	189.535	712.835
1838.51	522.975	189.518	712.493
1838.85	522.649	189.501	712.15
1839.19	522.324	189.484	711.808
1839.53	521.999	189.466	711.466
1839.88	521.675	189.449	711.124
1840.22	521.35	189.432	710.782
1840.56	521.026	189.415	710.44
1840.9	520.702	189.397	710.099
1841.24	520.378	189.38	709.758
1841.58	520.054	189.363	709.417
1841.92	519.731	189.346	709.076
1842.26	519.407	189.328	708.736
1842.6	519.084	189.311	708.396
1842.94	518.762	189.294	708.056
1843.28	518.439	189.277	707.716
1843.62	518.116	189.26	707.376
1843.96	517.794	189.242	707.036
1844.3	517.472	189.225	706.697
1844.64	517.15	189.208	706.358
1844.98	516.829	189.191	706.019
1845.32	516.507	189.173	705.681
1845.66	516.186	189.156	705.342
1845.99	515.865	189.139	705.004
1846.33	515.544	189.122	704.666
1846.67	515.223	189.105	704.328
1847.01	514.903	189.087	703.99
1847.35	514.582	189.07	703.653
1847.68	514.262	189.053	703.315
1848.02	513.943	189.036	702.978
1848.36	513.623	189.019	702.641
1848.69	513.303	189.001	702.305
1849.03	512.984	188.984	701.968
1849.37	512.665	188.967	701.632
1849.7	512.346	188.95	701.296
1850.04	512.027	188.933	700.96
1850.37	511.709	188.915	700.624
1850.71	511.391	188.898	700.289
1851.05	511.073	188.881	699.954
1851.38	510.755	188.864	699.619
1851.72	510.437	188.847	699.284
1852.05	510.12	188.829	698.949
1852.38	509.802	188.812	698.615
1852.72	509.485	188.795	698.28
1853.05	509.168	188.778	697.946
1853.39	508.852	188.761	697.612
1853.72	508.535	188.744	697.279
1854.05	508.219	188.726	696.945
1854.39	507.903	188.709	696.612
1854.72	507.587	188.692	696.279
1855.05	507.271	188.675	695.946
1855.39	506.955	188.658	695.613
1855.72	506.64	188.641	695.281
1856.05	506.325	188.623	694.948
1856.38	506.01	188.606	694.616
1856.71	505.695	188.589	694.284
1857.05	505.381	188.572	693.953
1857.38	505.066	188.555	693.621
1857.71	504.752	188.538	693.29
1858.04	504.438	188.52	692.959
1858.37	504.125	188.503	692.628
1858.7	503.811	188.486	692.297
1859.03	503.498	188.469	691.967
1859.36	503.184	188.452	691.636
1859.69	502.871	188.435	691.306
1860.02	502.559	188.417	690.976
1860.35	502.246	188.4	690.646
1860.68	501.934	188.383	690.317
1861.01	501.621	188.366	689.988
1861.34	501.309	188.349	689.658
1861.67	500.998	188.332	689.329
1862	500.686	188.315	689.001
1862.33	500.375	188.297	688.672
1862.66	500.063	188.28	688.344
1862.98	499.752	188.263	688.016
1863.31	499.441	188.246	687.688
1863.64	499.131	188.229	687.36
1863.97	498.82	188.212	687.032
1864.29	498.51	188.195	686.705
1864.62	498.2	188.178	686.378
1864.95	497.89	188.16	686.051
1865.27	497.581	188.143	685.724
1865.6	497.271	188.126	685.397
1865.93	496.962	188.109	685.071
1866.25	496.653	188.092	684.745
1866.58	496.344	188.075	684.419
1866.91	496.035	188.058	684.093
1867.23	495.726	188.041	683.767
1867.56	495.418	188.023	683.442
1867.88	495.11	188.006	683.116
1868.21	494.802	187.989	682.791
1868.53	494.494	187.972	682.466
1868.86	494.187	187.955	682.142
1869.18	493.879	187.938	681.817
1869.51	493.572	187.921	681.493
1869.83	493.265	187.904	681.169
1870.15	492.958	187.887	680.845
1870.48	492.652	187.87	680.521
1870.8	492.345	187.852	680.198
1871.12	492.039	187.835	679.874
1871.45	491.733	187.818	679.551
1871.77	491.427	187.801	679.228
1872.09	491.121	187.784	678.905
1872.42	490.816	187.767	678.583
1872.74	490.511	187.75	678.26
1873.06	490.206	187.733	677.938
1873.38	489.901	187.716	677.616
1873.7	489.596	187.699	677.295
1874.03	489.291	187.682	676.973
1874.35	488.987	187.665	676.651
1874.67	488.683	187.647	676.33
1874.99	488.379	187.63	676.009
1875.31	488.075	187.613	675.688
1875.63	487.772	187.596	675.368
1875.95	487.468	187.579	675.047
1876.27	487.165	187.562	674.727
1876.59	486.862	187.545	674.407
1876.91	486.559	187.528	674.087
1877.23	486.256	187.511	673.767
1877.55	485.954	187.494	673.448
1877.87	485.652	187.477	673.128
1878.19	485.35	187.46	672.809
1878.51	485.048	187.443	672.49
1878.83	484.746	187.426	672.172
1879.15	484.445	187.409	671.853
1879.46	484.143	187.391	671.535
1879.78	483.842	187.374	671.216
1880.1	483.541	187.357	670.898
1880.42	483.24	187.34	670.581
1880.74	482.94	187.323	670.263
1881.05	482.639	187.306	669.946
1881.37	482.339	187.289	669.628
1881.69	482.039	187.272	669.311
1882	481.739	187.255	668.995
1882.32	481.44	187.238	668.678
1882.64	481.14	187.221	668.361
1882.95	480.841	187.204	668.045
1883.27	480.542	187.187	667.729
1883.59	480.243	187.17	667.413
1883.9	479.944	187.153	667.097
1884.22	479.646	187.136	666.782
1884.53	479.347	187.119	666.466
1884.85	479.049	187.102	666.151
1885.16	478.751	187.085	665.836
1885.48	478.454	187.068	665.521
1885.79	478.156	187.051	665.207
1886.11	477.859	187.034	664.892
1886.42	477.561	187.017	664.578
1886.73	477.264	187	664.264
1887.05	476.967	186.983	663.95
1887.36	476.671	186.966	663.636
1887.68	476.374	186.949	663.323
1887.99	476.078	186.932	663.01
1888.3	475.782	186.915	662.696
1888.62	475.486	186.898	662.383
1888.93	475.19	186.881	662.071
1889.24	474.895	186.864	661.758
1889.55	474.599	186.847	661.446
1889.87	474.304	186.83	661.134
1890.18	474.009	186.813	660.822
1890.49	473.714	186.796	660.51
1890.8	473.42	186.779	660.198
1891.11	473.125	186.762	659.887
1891.42	472.831	186.745	659.575
1891.73	472.537	186.728	659.264
1892.05	472.243	186.711	658.953
1892.36	471.949	186.694	658.643
1892.67	471.655	186.677	658.332
1892.98	471.362	186.66	658.022
1893.29	471.069	186.643	657.712
1893.6	470.776	186.626	657.402
1893.91	470.483	186.609	657.092
1894.22	470.19	186.592	656.782
1894.53	469.898	186.575	656.473
1894.84	469.606	186.558	656.163
1895.14	469.314	186.541	655.854
1895.45	469.022	186.524	655.546
1895.76	468.73	186.507	655.237
1896.07	468.439	186.49	654.928
1896.38	468.147	186.473	654.62
1896.69	467.856	186.456	654.312
1896.99	467.565	186.439	654.004
1897.3	467.274	186.422	653.696
1897.61	466.983	186.405	653.388
1897.92	466.693	186.388	653.081
1898.22	466.403	186.371	652.774
1898.53	466.113	186.354	652.467
1898.84	465.823	186.337	652.16
1899.15	465.533	186.32	651.853
1899.45	465.243	186.303	651.547
1899.76	464.954	186.286	651.24
1900.06	464.665	186.269	650.934
1900.37	464.376	186.252	650.628
1900.68	464.087	186.235	650.322
1900.98	463.798	186.218	650.017
1901.29	463.51	186.202	649.711
1901.59	463.221	186.185	649.406
1901.9	462.933	186.168	649.101
1902.2	462.645	186.151	648.796
1902.51	462.358	186.134	648.491
1902.81	462.07	186.117	648.187
1903.12	461.783	186.1	647.883
1903.42	461.495	186.083	647.578
1903.72	461.208	186.066	647.274
1904.03	460.922	186.049	646.971
1904.33	460.635	186.032	646.667
1904.64	460.348	186.015	646.364
1904.94	460.062	185.998	646.06
1905.24	459.776	185.981	645.757
1905.54	459.49	185.964	645.454
1905.85	459.204	185.948	645.152
1906.15	458.918	185.931	644.849
1906.45	458.633	185.914	644.547
1906.75	458.348	185.897	644.244
1907.06	458.063	185.88	643.942
1907.36	457.778	185.863	643.641
1907.66	457.493	185.846	643.339
1907.96	457.208	185.829	643.037
1908.26	456.924	185.812	642.736
1908.56	456.64	185.795	642.435
1908.86	456.356	185.778	642.134
1909.17	456.072	185.761	641.833
1909.47	455.788	185.745	641.533
1909.77	455.505	185.728	641.232
1910.07	455.221	185.711	640.932
1910.37	454.938	185.694	640.632
1910.67	454.655	185.677	640.332
1910.97	454.372	185.66	640.033
1911.27	454.09	185.643	639.733
1911.56	453.807	185.626	639.434
1911.86	453.525	185.609	639.135
1912.16	453.243	185.593	638.836
1912.46	452.961	185.576	638.537
1912.76	452.679	185.559	638.238
1913.06	452.398	185.542	637.94
1913.36	452.116	185.525	637.641
1913.66	451.835	185.508	637.343
1913.95	451.554	185.491	637.045
1914.25	451.273	185.474	636.748
1914.55	450.993	185.457	636.45
1914.85	450.712	185.441	636.153
1915.14	450.432	185.424	635.855
1915.44	450.152	185.407	635.558
1915.74	449.872	185.39	635.262
1916.03	449.592	185.373	634.965
1916.33	449.312	185.356	634.668
1916.63	449.033	185.339	634.372
1916.92	448.753	185.322	634.076
1917.22	448.474	185.306	633.78
1917.51	448.195	185.289	633.484
1917.81	447.917	185.272	633.188
1918.11	447.638	185.255	632.893
1918.4	447.359	185.238	632.598
1918.7	447.081	185.221	632.302
1918.99	446.803	185.204	632.008
1919.29	446.525	185.188	631.713
1919.58	446.247	185.171	631.418
1919.87	445.97	185.154	631.124
1920.17	445.693	185.137	630.83
1920.46	445.415	185.12	630.535
1920.76	445.138	185.103	630.242
1921.05	444.861	185.087	629.948
1921.34	444.585	185.07	629.654
1921.64	444.308	185.053	629.361
1921.93	444.032	185.036	629.068
1922.22	443.756	185.019	628.775
1922.52	443.48	185.002	628.482
1922.81	443.204	184.985	628.189
1923.1	442.928	184.969	627.897
1923.39	442.653	184.952	627.604
1923.69	442.377	184.935	627.312
1923.98	442.102	184.918	627.02
1924.27	441.827	184.901	626.728
1924.56	441.552	184.884	626.437
1924.85	441.278	184.868	626.145
1925.14	441.003	184.851	625.854
1925.44	440.729	184.834	625.563
1925.73	440.455	184.817	625.272
1926.02	440.181	184.8	624.981
1926.31	439.907	184.784	624.69
1926.6	439.633	184.767	624.4
1926.89	439.36	184.75	624.11
1927.18	439.087	184.733	623.82
1927.47	438.814	184.716	623.53
1927.76	438.541	184.699	623.24
1928.05	438.268	184.683	622.95
1928.34	437.995	184.666	622.661
1928.63	437.723	184.649	622.372
1928.92	437.45	184.632	622.083
1929.2	437.178	184.615	621.794
1929.49	436.906	184.599	621.505
1929.78	436.635	184.582	621.217
1930.07	436.363	184.565	620.928
1930.36	436.092	184.548	620.64
1930.65	435.82	184.531	620.352
1930.93	435.549	184.515	620.064
1931.22	435.278	184.498	619.776
1931.51	435.008	184.481	619.489
1931.8	434.737	184.464	619.201
1932.08	434.467	184.448	618.914
1932.37	434.197	184.431	618.627
1932.66	433.926	184.414	618.34
1932.94	433.657	184.397	618.054
1933.23	433.387	184.38	617.767
1933.52	433.117	184.364	617.481
1933.8	432.848	184.347	617.195
1934.09	432.579	184.33	616.909
1934.38	432.31	184.313	616.623
1934.66	432.041	184.297	616.337
1934.95	431.772	184.28	616.052
1935.23	431.503	184.263	615.766
1935.52	431.235	184.246	615.481
1935.8	430.967	184.229	615.196
1936.09	430.699	184.213	614.911
1936.37	430.431	184.196	614.627
1936.66	430.163	184.179	614.342
1936.94	429.895	184.162	614.058
1937.22	429.628	184.146	613.774
1937.51	429.361	184.129	613.49
1937.79	429.094	184.112	613.206
1938.08	428.827	184.095	612.922
1938.36	428.56	184.079	612.639
1938.64	428.294	184.062	612.355
1938.93	428.027	184.045	612.072
1939.21	427.761	184.028	611.789
1939.49	427.495	184.012	611.506
1939.77	427.229	183.995	611.224
1940.06	426.963	183.978	610.941
1940.34	426.698	183.961	610.659
1940.62	426.432	183.945	610.377
1940.9	426.167	183.928	610.095
1941.19	425.902	183.911	609.813
1941.47	425.637	183.894	609.531
1941.75	425.372	183.878	609.25
1942.03	425.108	183.861	608.969
1942.31	424.843	183.844	608.688
1942.59	424.579	183.827	608.407
1942.87	424.315	183.811	608.126
1943.15	424.051	183.794	607.845
1943.43	423.787	183.777	607.565
1943.71	423.524	183.761	607.284
1943.99	423.26	183.744	607.004
1944.27	422.997	183.727	606.724
1944.55	422.734	183.71	606.444
1944.83	422.471	183.694	606.165
1945.11	422.208	183.677	605.885
1945.39	421.946	183.66	605.606
1945.67	421.683	183.644	605.327
1945.95	421.421	183.627	605.048
1946.23	421.159	183.61	604.769
1946.51	420.897	183.593	604.49
1946.79	420.635	183.577	604.212
1947.07	420.373	183.56	603.933
1947.34	420.112	183.543	603.655
1947.62	419.85	183.527	603.377
1947.9	419.589	183.51	603.099
1948.18	419.328	183.493	602.822
1948.45	419.068	183.476	602.544
1948.73	418.807	183.46	602.267
1949.01	418.546	183.443	601.99
1949.29	418.286	183.426	601.712
1949.56	418.026	183.41	601.436
1949.84	417.766	183.393	601.159
1950.12	417.506	183.376	600.882
1950.39	417.246	183.36	600.606
1950.67	416.987	183.343	600.33
1950.94	416.727	183.326	600.054
1951.22	416.468	183.31	599.778
1951.5	416.209	183.293	599.502
1951.77	415.95	183.276	599.227
1952.05	415.692	183.26	598.951
1952.32	415.433	183.243	598.676
1952.6	415.175	183.226	598.401
1952.87	414.916	183.21	598.126
1953.15	414.658	183.193	597.851
1953.42	414.4	183.176	597.577
1953.7	414.143	183.16	597.302
1953.97	413.885	183.143	597.028
1954.24	413.628	183.126	596.754
1954.52	413.37	183.11	596.48
1954.79	413.113	183.093	596.206
1955.07	412.856	183.076	595.932
1955.34	412.599	183.06	595.659
1955.61	412.343	183.043	595.386
1955.89	412.086	183.026	595.113
1956.16	411.83	183.01	594.84
1956.43	411.574	182.993	594.567
1956.7	411.318	182.976	594.294
1956.98	411.062	182.96	594.022
1957.25	410.806	182.943	593.749
1957.52	410.551	182.926	593.477
1957.79	410.296	182.91	593.205
1958.06	410.04	182.893	592.933
1958.34	409.785	182.876	592.662
1958.61	409.53	182.86	592.39
1958.88	409.276	182.843	592.119
1959.15	409.021	182.826	591.847
1959.42	408.767	182.81	591.576
1959.69	408.512	182.793	591.306
1959.96	408.258	182.777	591.035
1960.23	408.004	182.76	590.764
1960.5	407.751	182.743	590.494
1960.77	407.497	182.727	590.224
1961.04	407.243	182.71	589.953
1961.31	406.99	182.693	589.684
1961.58	406.737	182.677	589.414
1961.85	406.484	182.66	589.144
1962.12	406.231	182.644	588.875
1962.39	405.979	182.627	588.605
1962.66	405.726	182.61	588.336
1962.93	405.474	182.594	588.067
1963.2	405.221	182.577	587.799
1963.47	404.969	182.56	587.53
1963.74	404.718	182.544	587.261
1964.01	404.466	182.527	586.993
1964.27	404.214	182.511	586.725
1964.54	403.963	182.494	586.457
1964.81	403.712	182.477	586.189
1965.08	403.46	182.461	585.921
1965.34	403.209	182.444	585.654
1965.61	402.959	182.428	585.386
1965.88	402.708	182.411	585.119
1966.15	402.458	182.394	584.852
1966.41	402.207	182.378	584.585
1966.68	401.957	182.361	584.318
1966.95	401.707	182.345	584.052
1967.21	401.457	182.328	583.785
1967.48	401.207	182.311	583.519
1967.75	400.958	182.295	583.253
1968.01	400.709	182.278	582.987
1968.28	400.459	182.262	582.721
1968.54	400.21	182.245	582.455
1968.81	399.961	182.228	582.19
1969.07	399.712	182.212	581.924
1969.34	399.464	182.195	581.659
1969.6	399.215	182.179	581.394
1969.87	398.967	182.162	581.129
1970.13	398.719	182.146	580.864
1970.4	398.471	182.129	580.6
1970.66	398.223	182.112	580.335
1970.93	397.975	182.096	580.071
1971.19	397.728	182.079	579.807
1971.46	397.48	182.063	579.543
1971.72	397.233	182.046	579.279
1971.98	396.986	182.03	579.016
1972.25	396.739	182.013	578.752
1972.51	396.492	181.996	578.489
1972.77	396.246	181.98	578.226
1973.04	395.999	181.963	577.963
1973.3	395.753	181.947	577.7
1973.56	395.507	181.93	577.437
1973.82	395.261	181.914	577.175
1974.09	395.015	181.897	576.912
1974.35	394.769	181.881	576.65
1974.61	394.524	181.864	576.388
1974.87	394.278	181.847	576.126
1975.13	394.033	181.831	575.864
1975.4	393.788	181.814	575.602
1975.66	393.543	181.798	575.341
1975.92	393.298	181.781	575.08
1976.18	393.054	181.765	574.818
1976.44	392.809	181.748	574.557
1976.7	392.565	181.732	574.297
1976.96	392.321	181.715	574.036
1977.22	392.077	181.699	573.775
1977.48	391.833	181.682	573.515
1977.74	391.589	181.665	573.255
1978	391.346	181.649	572.995
1978.26	391.102	181.632	572.735
1978.52	390.859	181.616	572.475
1978.78	390.616	181.599	572.215
1979.04	390.373	181.583	571.956
1979.3	390.13	181.566	571.696
1979.56	389.887	181.55	571.437
1979.82	389.645	181.533	571.178
1980.08	389.403	181.517	570.919
1980.34	389.16	181.5	570.661
1980.6	388.918	181.484	570.402
1980.85	388.676	181.467	570.144
1981.11	388.435	181.451	569.885
1981.37	388.193	181.434	569.627
1981.63	387.952	181.418	569.369
1981.89	387.71	181.401	569.111
1982.14	387.469	181.385	568.854
1982.4	387.228	181.368	568.596
1982.66	386.987	181.352	568.339
1982.92	386.747	181.335	568.082
1983.17	386.506	181.319	567.825
1983.43	386.266	181.302	567.568
1983.69	386.025	181.286	567.311
1983.94	385.785	181.269	567.054
1984.2	385.545	181.253	566.798
1984.46	385.305	181.236	566.542
1984.71	385.066	181.22	566.285
1984.97	384.826	181.203	566.029
1985.22	384.587	181.187	565.774
1985.48	384.348	181.17	565.518
1985.74	384.109	181.154	565.262
1985.99	383.87	181.137	565.007
1986.25	383.631	181.121	564.752
1986.5	383.392	181.104	564.497
1986.76	383.154	181.088	564.242
1987.01	382.916	181.071	563.987
1987.27	382.677	181.055	563.732
1987.52	382.439	181.038	563.478
1987.78	382.201	181.022	563.223
1988.03	381.964	181.005	562.969
1988.28	381.726	180.989	562.715
1988.54	381.489	180.972	562.461
1988.79	381.251	180.956	562.207
1989.04	381.014	180.94	561.954
1989.3	380.777	180.923	561.7
1989.55	380.54	180.907	561.447
1989.8	380.304	180.89	561.194
1990.06	380.067	180.874	560.941
1990.31	379.831	180.857	560.688
1990.56	379.595	180.841	560.435
1990.82	379.358	180.824	560.183
1991.07	379.122	180.808	559.93
1991.32	378.887	180.791	559.678
1991.57	378.651	180.775	559.426
1991.82	378.415	180.758	559.174
1992.08	378.18	180.742	558.922
1992.33	377.945	180.726	558.67
1992.58	377.71	180.709	558.419
1992.83	377.475	180.693	558.168
1993.08	377.24	180.676	557.916
1993.33	377.005	180.66	557.665
1993.58	376.771	180.643	557.414
1993.83	376.537	180.627	557.164
1994.09	376.302	180.611	556.913
1994.34	376.068	180.594	556.662
1994.59	375.834	180.578	556.412
1994.84	375.601	180.561	556.162
1995.09	375.367	180.545	555.912
1995.34	375.134	180.528	555.662
1995.59	374.9	180.512	555.412
1995.84	374.667	180.495	555.162
1996.09	374.434	180.479	554.913
1996.33	374.201	180.463	554.664
1996.58	373.968	180.446	554.414
1996.83	373.736	180.43	554.165
1997.08	373.503	180.413	553.917
1997.33	373.271	180.397	553.668
1997.58	373.039	180.381	553.419
1997.83	372.807	180.364	553.171
1998.08	372.575	180.348	552.923
1998.32	372.343	180.331	552.674
1998.57	372.111	180.315	552.426
1998.82	371.88	180.298	552.179
1999.07	371.649	180.282	551.931
1999.32	371.418	180.266	551.683
1999.56	371.187	180.249	551.436
1999.81	370.956	180.233	551.189
2000.06	370.725	180.216	550.941
2000.3	370.494	180.2	550.694
2000.55	370.264	180.184	550.448
2000.8	370.034	180.167	550.201
2001.04	369.803	180.151	549.954
2001.29	369.573	180.134	549.708
2001.54	369.344	180.118	549.462
2001.78	369.114	180.102	549.215
2002.03	368.884	180.085	548.969
2002.27	368.655	180.069	548.724
2002.52	368.425	180.053	548.478
2002.77	368.196	180.036	548.232
2003.01	367.967	180.02	547.987
2003.26	367.738	180.003	547.742
2003.5	367.51	179.987	547.497
2003.75	367.281	179.971	547.252
2003.99	367.053	179.954	547.007
2004.24	366.824	179.938	546.762
2004.48	366.596	179.922	546.518
2004.73	366.368	179.905	546.273
2004.97	366.14	179.889	546.029
2005.21	365.913	179.872	545.785
2005.46	365.685	179.856	545.541
2005.7	365.457	179.84	545.297
2005.94	365.23	179.823	545.053
2006.19	365.003	179.807	544.81
2006.43	364.776	179.791	544.567
2006.68	364.549	179.774	544.323
2006.92	364.322	179.758	544.08
2007.16	364.096	179.741	543.837
2007.4	363.869	179.725	543.594
2007.65	363.643	179.709	543.352
2007.89	363.417	179.692	543.109
2008.13	363.191	179.676	542.867
2008.37	362.965	179.66	542.624
2008.62	362.739	179.643	542.382
2008.86	362.513	179.627	542.14
2009.1	362.288	179.611	541.899
2009.34	362.063	179.594	541.657
2009.58	361.837	179.578	541.415
2009.82	361.612	179.562	541.174
2010.07	361.387	179.545	540.933
2010.31	361.163	179.529	540.692
2010.55	360.938	179.513	540.451
2010.79	360.713	179.496	540.21
2011.03	360.489	179.48	539.969
2011.27	360.265	179.464	539.728
2011.51	360.041	179.447	539.488
2011.75	359.817	179.431	539.248
2011.99	359.593	179.415	539.008
2012.23	359.369	179.398	538.768
2012.47	359.146	179.382	538.528
2012.71	358.922	179.366	538.288
2012.95	358.699	179.349	538.048
2013.19	358.476	179.333	537.809
2013.43	358.253	179.317	537.57
2013.67	358.03	179.3	537.331
2013.91	357.808	179.284	537.092
2014.15	357.585	179.268	536.853
2014.38	357.363	179.251	536.614
2014.62	357.14	179.235	536.375
2014.86	356.918	179.219	536.137
2015.1	356.696	179.202	535.899
2015.34	356.474	179.186	535.66
2015.58	356.253	179.17	535.422
2015.81	356.031	179.154	535.185
2016.05	355.809	179.137	534.947
2016.29	355.588	179.121	534.709
2016.53	355.367	179.105	534.472
2016.76	355.146	179.088	534.234
2017	354.925	179.072	533.997
2017.24	354.704	179.056	533.76
2017.48	354.484	179.039	533.523
2017.71	354.263	179.023	533.286
2017.95	354.043	179.007	533.05
2018.19	353.823	178.991	532.813
2018.42	353.603	178.974	532.577
2018.66	353.383	178.958	532.341
2018.89	353.163	178.942	532.105
2019.13	352.943	178.925	531.869
2019.37	352.724	178.909	531.633
2019.6	352.504	178.893	531.397
2019.84	352.285	178.877	531.162
2020.07	352.066	178.86	530.926
2020.31	351.847	178.844	530.691
2020.54	351.628	178.828	530.456
2020.78	351.409	178.812	530.221
2021.01	351.191	178.795	529.986
2021.25	350.972	178.779	529.751
2021.48	350.754	178.763	529.517
2021.72	350.536	178.746	529.282
2021.95	350.318	178.73	529.048
2022.18	350.1	178.714	528.814
2022.42	349.882	178.698	528.58
2022.65	349.664	178.681	528.346
2022.89	349.447	178.665	528.112
2023.12	349.23	178.649	527.878
2023.35	349.012	178.633	527.645
2023.59	348.795	178.616	527.412
2023.82	348.578	178.6	527.178
2024.05	348.362	178.584	526.945
2024.29	348.145	178.568	526.712
2024.52	347.928	178.551	526.48
2024.75	347.712	178.535	526.247
2024.98	347.496	178.519	526.015
2025.22	347.279	178.503	525.782
2025.45	347.063	178.486	525.55
2025.68	346.848	178.47	525.318
2025.91	346.632	178.454	525.086
2026.14	346.416	178.438	524.854
2026.38	346.201	178.421	524.622
2026.61	345.985	178.405	524.391
2026.84	345.77	178.389	524.159
2027.07	345.555	178.373	523.928
2027.3	345.34	178.356	523.697
2027.53	345.125	178.34	523.466
2027.76	344.911	178.324	523.235
2027.99	344.696	178.308	523.004
2028.23	344.482	178.292	522.773
2028.46	344.268	178.275	522.543
2028.69	344.053	178.259	522.313
2028.92	343.839	178.243	522.082
2029.15	343.626	178.227	521.852
2029.38	343.412	178.21	521.622
2029.61	343.198	178.194	521.392
2029.84	342.985	178.178	521.163
2030.07	342.771	178.162	520.933
2030.29	342.558	178.146	520.704
2030.52	342.345	178.129	520.475
2030.75	342.132	178.113	520.245
2030.98	341.919	178.097	520.016
2031.21	341.707	178.081	519.787
2031.44	341.494	178.065	519.559
2031.67	341.282	178.048	519.33
2031.9	341.069	178.032	519.102
2032.13	340.857	178.016	518.873
2032.35	340.645	178	518.645
2032.58	340.433	177.984	518.417
2032.81	340.222	177.967	518.189
2033.04	340.01	177.951	517.961
2033.26	339.799	177.935	517.734
2033.49	339.587	177.919	517.506
2033.72	339.376	177.903	517.279
2033.95	339.165	177.886	517.051
2034.17	338.954	177.87	516.824
2034.4	338.743	177.854	516.597
2034.63	338.532	177.838	516.37
2034.86	338.322	177.822	516.143
2035.08	338.111	177.805	515.917
2035.31	337.901	177.789	515.69
2035.53	337.691	177.773	515.464
2035.76	337.481	177.757	515.238
2035.99	337.271	177.741	515.012
2036.21	337.061	177.725	514.786
2036.44	336.852	177.708	514.56
2036.66	336.642	177.692	514.334
2036.89	336.433	177.676	514.109
2037.12	336.223	177.66	513.883
2037.34	336.014	177.644	513.658
2037.57	335.805	177.628	513.433
2037.79	335.596	177.611	513.208
2038.02	335.388	177.595	512.983
2038.24	335.179	177.579	512.758
2038.46	334.971	177.563	512.533
2038.69	334.762	177.547	512.309
2038.91	334.554	177.531	512.085
2039.14	334.346	177.514	511.86
2039.36	334.138	177.498	511.636
2039.59	333.93	177.482	511.412
2039.81	333.722	177.466	511.188
2040.03	333.515	177.45	510.965
2040.26	333.307	177.434	510.741
2040.48	333.1	177.418	510.518
2040.7	332.893	177.401	510.294
2040.93	332.686	177.385	510.071
2041.15	332.479	177.369	509.848
2041.37	332.272	177.353	509.625
2041.6	332.065	177.337	509.402
2041.82	331.859	177.321	509.18
2042.04	331.652	177.305	508.957
2042.26	331.446	177.288	508.735
2042.49	331.24	177.272	508.512
2042.71	331.034	177.256	508.29
2042.93	330.828	177.24	508.068
2043.15	330.622	177.224	507.846
2043.37	330.417	177.208	507.624
2043.6	330.211	177.192	507.403
2043.82	330.006	177.176	507.181
2044.04	329.8	177.159	506.96
2044.26	329.595	177.143	506.739
2044.48	329.39	177.127	506.517
2044.7	329.185	177.111	506.296
2044.92	328.981	177.095	506.076
2045.14	328.776	177.079	505.855
2045.36	328.572	177.063	505.634
2045.58	328.367	177.047	505.414
2045.8	328.163	177.03	505.193
2046.03	327.959	177.014	504.973
2046.25	327.755	176.998	504.753
2046.47	327.551	176.982	504.533
2046.69	327.347	176.966	504.313
2046.9	327.144	176.95	504.094
2047.12	326.94	176.934	503.874
2047.34	326.737	176.918	503.654
2047.56	326.534	176.902	503.435
2047.78	326.33	176.886	503.216
2048	326.127	176.869	502.997
2048.22	325.925	176.853	502.778
2048.44	325.722	176.837	502.559
2048.66	325.519	176.821	502.34
2048.88	325.317	176.805	502.122
2049.09	325.114	176.789	501.903
2049.31	324.912	176.773	501.685
2049.53	324.71	176.757	501.467
2049.75	324.508	176.741	501.249
2049.97	324.306	176.725	501.031
2050.19	324.105	176.709	500.813
2050.4	323.903	176.692	500.595
2050.62	323.702	176.676	500.378
2050.84	323.5	176.66	500.16
2051.06	323.299	176.644	499.943
2051.27	323.098	176.628	499.726
2051.49	322.897	176.612	499.509
2051.71	322.696	176.596	499.292
2051.92	322.495	176.58	499.075
2052.14	322.295	176.564	498.859
2052.36	322.094	176.548	498.642
2052.57	321.894	176.532	498.426
2052.79	321.694	176.516	498.209
2053.01	321.494	176.5	497.993
2053.22	321.294	176.484	497.777
2053.44	321.094	176.467	497.561
2053.65	320.894	176.451	497.346
2053.87	320.694	176.435	497.13
2054.08	320.495	176.419	496.914
2054.3	320.296	176.403	496.699
2054.51	320.096	176.387	496.484
2054.73	319.897	176.371	496.269
2054.94	319.698	176.355	496.054
2055.16	319.5	176.339	495.839
2055.37	319.301	176.323	495.624
2055.59	319.102	176.307	495.409
2055.8	318.904	176.291	495.195
2056.02	318.705	176.275	494.98
2056.23	318.507	176.259	494.766
2056.45	318.309	176.243	494.552
2056.66	318.111	176.227	494.338
2056.87	317.913	176.211	494.124
2057.09	317.715	176.195	493.91
2057.3	317.518	176.179	493.696
2057.52	317.32	176.163	493.483
2057.73	317.123	176.147	493.269
2057.94	316.926	176.131	493.056
2058.16	316.728	176.115	492.843
2058.37	316.531	176.099	492.63
2058.58	316.335	176.083	492.417
2058.79	316.138	176.066	492.204
2059.01	315.941	176.05	491.992
2059.22	315.745	176.034	491.779
2059.43	315.548	176.018	491.567
2059.64	315.352	176.002	491.354
2059.86	315.156	175.986	491.142
2060.07	314.96	175.97	490.93
2060.28	314.764	175.954	490.718
2060.49	314.568	175.938	490.507
2060.7	314.373	175.922	490.295
2060.92	314.177	175.906	490.083
2061.13	313.982	175.89	489.872
2061.34	313.786	175.874	489.661
2061.55	313.591	175.858	489.45
2061.76	313.396	175.842	489.238
2061.97	313.201	175.826	489.028
2062.18	313.006	175.81	488.817
2062.39	312.812	175.794	488.606
2062.6	312.617	175.778	488.395
2062.81	312.423	175.762	488.185
2063.02	312.228	175.746	487.975
2063.23	312.034	175.73	487.764
2063.44	311.84	175.714	487.554
2063.65	311.646	175.698	487.344
2063.86	311.452	175.682	487.135
2064.07	311.258	175.666	486.925
2064.28	311.065	175.65	486.715
2064.49	310.871	175.634	486.506
2064.7	310.678	175.618	486.296
2064.91	310.485	175.602	486.087
2065.12	310.292	175.586	485.878
2065.33	310.099	175.57	485.669
2065.54	309.906	175.555	485.46
2065.75	309.713	175.539	485.252
2065.96	309.52	175.523	485.043
2066.16	309.328	175.507	484.834
2066.37	309.135	175.491	484.626
2066.58	308.943	175.475	484.418
2066.79	308.751	175.459	484.21
2067	308.559	175.443	484.002
2067.2	308.367	175.427	483.794
2067.41	308.175	175.411	483.586
2067.62	307.984	175.395	483.378
2067.83	307.792	175.379	483.171
2068.03	307.601	175.363	482.964
2068.24	307.409	175.347	482.756
2068.45	307.218	175.331	482.549
2068.66	307.027	175.315	482.342
2068.86	306.836	175.299	482.135
2069.07	306.645	175.283	481.928
2069.28	306.454	175.267	481.722
2069.48	306.264	175.251	481.515
2069.69	306.073	175.235	481.309
2069.9	305.883	175.219	481.102
2070.1	305.693	175.203	480.896
2070.31	305.503	175.187	480.69
2070.51	305.312	175.171	480.484
2070.72	305.123	175.156	480.278
2070.93	304.933	175.14	480.072
2071.13	304.743	175.124	479.867
2071.34	304.554	175.108	479.661
2071.54	304.364	175.092	479.456
2071.75	304.175	175.076	479.251
2071.95	303.986	175.06	479.046
2072.16	303.797	175.044	478.841
2072.36	303.608	175.028	478.636
2072.57	303.419	175.012	478.431
2072.77	303.23	174.996	478.226
2072.98	303.041	174.98	478.022
2073.18	302.853	174.964	477.817
2073.39	302.665	174.948	477.613
2073.59	302.476	174.933	477.409
2073.79	302.288	174.917	477.205
2074	302.1	174.901	477.001
2074.2	301.912	174.885	476.797
2074.41	301.724	174.869	476.593
2074.61	301.537	174.853	476.39
2074.81	301.349	174.837	476.186
2075.02	301.162	174.821	475.983
2075.22	300.974	174.805	475.78
2075.42	300.787	174.789	475.577
2075.62	300.6	174.773	475.374
2075.83	300.413	174.758	475.171
2076.03	300.226	174.742	474.968
2076.23	300.04	174.726	474.765
2076.44	299.853	174.71	474.563
2076.64	299.666	174.694	474.36
2076.84	299.48	174.678	474.158
2077.04	299.294	174.662	473.956
2077.25	299.108	174.646	473.754
2077.45	298.922	174.63	473.552
2077.65	298.736	174.614	473.35
2077.85	298.55	174.599	473.148
2078.05	298.364	174.583	472.947
2078.25	298.179	174.567	472.745
2078.46	297.993	174.551	472.544
2078.66	297.808	174.535	472.343
2078.86	297.622	174.519	472.142
2079.06	297.437	174.503	471.941
2079.26	297.252	174.487	471.74
2079.46	297.067	174.471	471.539
2079.66	296.883	174.456	471.338
2079.86	296.698	174.44	471.138
2080.06	296.513	174.424	470.937
2080.26	296.329	174.408	470.737
2080.46	296.145	174.392	470.537
2080.66	295.961	174.376	470.337
2080.86	295.776	174.36	470.137
2081.06	295.592	174.345	469.937
2081.26	295.409	174.329	469.737
2081.46	295.225	174.313	469.538
2081.66	295.041	174.297	469.338
2081.86	294.858	174.281	469.139
2082.06	294.674	174.265	468.94
2082.26	294.491	174.249	468.74
2082.46	294.308	174.233	468.541
2082.66	294.125	174.218	468.342
2082.86	293.942	174.202	468.144
2083.05	293.759	174.186	467.945
2083.25	293.576	174.17	467.746
2083.45	293.394	174.154	467.548
2083.65	293.211	174.138	467.35
2083.85	293.029	174.123	467.151
2084.05	292.847	174.107	466.953
2084.24	292.664	174.091	466.755
2084.44	292.482	174.075	466.557
2084.64	292.3	174.059	466.36
2084.84	292.119	174.043	466.162
2085.03	291.937	174.027	465.964
2085.23	291.755	174.012	465.767
2085.43	291.574	173.996	465.57
2085.63	291.393	173.98	465.372
2085.82	291.211	173.964	465.175
2086.02	291.03	173.948	464.978
2086.22	290.849	173.932	464.782
2086.41	290.668	173.917	464.585
2086.61	290.487	173.901	464.388
2086.81	290.307	173.885	464.192
2087	290.126	173.869	463.995
2087.2	289.946	173.853	463.799
2087.4	289.765	173.838	463.603
2087.59	289.585	173.822	463.407
2087.79	289.405	173.806	463.211
2087.98	289.225	173.79	463.015
2088.18	289.045	173.774	462.819
2088.38	288.865	173.758	462.624
2088.57	288.686	173.743	462.428
2088.77	288.506	173.727	462.233
2088.96	288.327	173.711	462.038
2089.16	288.147	173.695	461.842
2089.35	287.968	173.679	461.647
2089.55	287.789	173.664	461.453
2089.74	287.61	173.648	461.258
2089.94	287.431	173.632	461.063
2090.13	287.252	173.616	460.868
2090.32	287.074	173.6	460.674
2090.52	286.895	173.585	460.48
2090.71	286.717	173.569	460.285
2090.91	286.538	173.553	460.091
2091.1	286.36	173.537	459.897
2091.3	286.182	173.521	459.703
2091.49	286.004	173.506	459.51
2091.68	285.826	173.49	459.316
2091.88	285.648	173.474	459.122
2092.07	285.471	173.458	458.929
2092.26	285.293	173.442	458.735
2092.46	285.116	173.427	458.542
2092.65	284.938	173.411	458.349
2092.84	284.761	173.395	458.156
2093.04	284.584	173.379	457.963
2093.23	284.407	173.364	457.77
2093.42	284.23	173.348	457.578
2093.61	284.053	173.332	457.385
2093.81	283.876	173.316	457.193
2094	283.7	173.3	457
2094.19	283.523	173.285	456.808
2094.38	283.347	173.269	456.616
2094.57	283.171	173.253	456.424
2094.77	282.995	173.237	456.232
2094.96	282.819	173.222	456.04
2095.15	282.643	173.206	455.849
2095.34	282.467	173.19	455.657
2095.53	282.291	173.174	455.466
2095.72	282.116	173.159	455.274
2095.92	281.94	173.143	455.083
2096.11	281.765	173.127	454.892
2096.3	281.59	173.111	454.701
2096.49	281.414	173.096	454.51
2096.68	281.239	173.08	454.319
2096.87	281.064	173.064	454.129
2097.06	280.89	173.048	453.938
2097.25	280.715	173.033	453.747
2097.44	280.54	173.017	453.557
2097.63	280.366	173.001	453.367
2097.82	280.191	172.985	453.177
2098.01	280.017	172.97	452.987
2098.2	279.843	172.954	452.797
2098.39	279.669	172.938	452.607
2098.58	279.495	172.922	452.417
2098.77	279.321	172.907	452.228
2098.96	279.147	172.891	452.038
2099.15	278.974	172.875	451.849
2099.34	278.8	172.859	451.66
2099.53	278.627	172.844	451.471
2099.72	278.453	172.828	451.281
2099.91	278.28	172.812	451.093
2100.09	278.107	172.797	450.904
2100.28	277.934	172.781	450.715
2100.47	277.761	172.765	450.526
2100.66	277.589	172.749	450.338
2100.85	277.416	172.734	450.15
2101.04	277.243	172.718	449.961
2101.23	277.071	172.702	449.773
2101.41	276.899	172.687	449.585
2101.6	276.726	172.671	449.397
2101.79	276.554	172.655	449.209
2101.98	276.382	172.639	449.022
2102.16	276.21	172.624	448.834
2102.35	276.038	172.608	448.646
2102.54	275.867	172.592	448.459
2102.73	275.695	172.577	448.272
2102.91	275.524	172.561	448.085
2103.1	275.352	172.545	447.897
2103.29	275.181	172.529	447.711
2103.47	275.01	172.514	447.524
2103.66	274.839	172.498	447.337
2103.85	274.668	172.482	447.15
2104.03	274.497	172.467	446.964
2104.22	274.326	172.451	446.777
2104.41	274.156	172.435	446.591
2104.59	273.985	172.42	446.405
2104.78	273.815	172.404	446.219
2104.97	273.644	172.388	446.033
2105.15	273.474	172.372	445.847
2105.34	273.304	172.357	445.661
2105.52	273.134	172.341	445.475
2105.71	272.964	172.325	445.29
2105.89	272.794	172.31	445.104
2106.08	272.625	172.294	444.919
2106.26	272.455	172.278	444.734
2106.45	272.286	172.263	444.548
2106.64	272.116	172.247	444.363
2106.82	271.947	172.231	444.178
2107	271.778	172.216	443.994
2107.19	271.609	172.2	443.809
2107.37	271.44	172.184	443.624
2107.56	271.271	172.169	443.44
2107.74	271.102	172.153	443.255
2107.93	270.934	172.137	443.071
2108.11	270.765	172.122	442.887
2108.3	270.597	172.106	442.703
2108.48	270.429	172.09	442.519
2108.66	270.26	172.075	442.335
2108.85	270.092	172.059	442.151
2109.03	269.924	172.043	441.968
2109.21	269.756	172.028	441.784
2109.4	269.589	172.012	441.601
2109.58	269.421	171.996	441.417
2109.76	269.253	171.981	441.234
2109.95	269.086	171.965	441.051
2110.13	268.918	171.949	440.868
2110.31	268.751	171.934	440.685
2110.5	268.584	171.918	440.502
2110.68	268.417	171.903	440.319
2110.86	268.25	171.887	440.137
2111.04	268.083	171.871	439.954
2111.23	267.916	171.856	439.772
2111.41	267.75	171.84	439.59
2111.59	267.583	171.824	439.408
2111.77	267.417	171.809	439.225
2111.95	267.25	171.793	439.043
2112.14	267.084	171.777	438.862
2112.32	266.918	171.762	438.68
2112.5	266.752	171.746	438.498
2112.68	266.586	171.731	438.317
2112.86	266.42	171.715	438.135
2113.04	266.255	171.699	437.954
2113.23	266.089	171.684	437.773
2113.41	265.923	171.668	437.592
2113.59	265.758	171.652	437.411
2113.77	265.593	171.637	437.23
2113.95	265.428	171.621	437.049
2114.13	265.262	171.606	436.868
2114.31	265.098	171.59	436.687
2114.49	264.933	171.574	436.507
2114.67	264.768	171.559	436.327
2114.85	264.603	171.543	436.146
2115.03	264.439	171.527	435.966
2115.21	264.274	171.512	435.786
2115.39	264.11	171.496	435.606
2115.57	263.945	171.481	435.426
2115.75	263.781	171.465	435.246
2115.93	263.617	171.449	435.067
2116.11	263.453	171.434	434.887
2116.29	263.289	171.418	434.708
2116.47	263.126	171.403	434.528
2116.65	262.962	171.387	434.349
2116.83	262.798	171.371	434.17
2117.01	262.635	171.356	433.991
2117.19	262.472	171.34	433.812
2117.37	262.308	171.325	433.633
2117.54	262.145	171.309	433.454
2117.72	261.982	171.294	433.276
2117.9	261.819	171.278	433.097
2118.08	261.656	171.262	432.919
2118.26	261.493	171.247	432.74
2118.44	261.331	171.231	432.562
2118.61	261.168	171.216	432.384
2118.79	261.006	171.2	432.206
2118.97	260.844	171.184	432.028
2119.15	260.681	171.169	431.85
2119.33	260.519	171.153	431.672
2119.5	260.357	171.138	431.495
2119.68	260.195	171.122	431.317
2119.86	260.033	171.107	431.14
2120.04	259.872	171.091	430.963
2120.21	259.71	171.075	430.785
2120.39	259.548	171.06	430.608
2120.57	259.387	171.044	430.431
2120.74	259.226	171.029	430.254
2120.92	259.064	171.013	430.078
2121.1	258.903	170.998	429.901
2121.27	258.742	170.982	429.724
2121.45	258.581	170.966	429.548
2121.63	258.42	170.951	429.371
2121.8	258.26	170.935	429.195
2121.98	258.099	170.92	429.019
2122.16	257.939	170.904	428.843
2122.33	257.778	170.889	428.667
2122.51	257.618	170.873	428.491
2122.68	257.457	170.858	428.315
2122.86	257.297	170.842	428.139
2123.03	257.137	170.826	427.964
2123.21	256.977	170.811	427.788
2123.39	256.818	170.795	427.613
2123.56	256.658	170.78	427.438
2123.74	256.498	170.764	427.262
2123.91	256.339	170.749	427.087
2124.09	256.179	170.733	426.912
2124.26	256.02	170.718	426.738
2124.44	255.861	170.702	426.563
2124.61	255.701	170.687	426.388
2124.78	255.542	170.671	426.214
2124.96	255.383	170.656	426.039
2125.13	255.225	170.64	425.865
2125.31	255.066	170.625	425.69
2125.48	254.907	170.609	425.516
2125.66	254.749	170.593	425.342
2125.83	254.59	170.578	425.168
2126	254.432	170.562	424.994
2126.18	254.274	170.547	424.82
2126.35	254.115	170.531	424.647
2126.52	253.957	170.516	424.473
2126.7	253.799	170.5	424.3
2126.87	253.642	170.485	424.126
2127.05	253.484	170.469	423.953
2127.22	253.326	170.454	423.78
2127.39	253.169	170.438	423.607
2127.56	253.011	170.423	423.434
2127.74	252.854	170.407	423.261
2127.91	252.696	170.392	423.088
2128.08	252.539	170.376	422.916
2128.26	252.382	170.361	422.743
2128.43	252.225	170.345	422.57
2128.6	252.068	170.33	422.398
2128.77	251.912	170.314	422.226
2128.94	251.755	170.299	422.054
2129.12	251.598	170.283	421.881
2129.29	251.442	170.268	421.709
2129.46	251.285	170.252	421.538
2129.63	251.129	170.237	421.366
2129.8	250.973	170.221	421.194
2129.98	250.817	170.206	421.023
2130.15	250.661	170.19	420.851
2130.32	250.505	170.175	420.68
2130.49	250.349	170.159	420.508
2130.66	250.193	170.144	420.337
2130.83	250.038	170.128	420.166
2131	249.882	170.113	419.995
2131.17	249.727	170.097	419.824
2131.34	249.571	170.082	419.653
2131.52	249.416	170.066	419.483
2131.69	249.261	170.051	419.312
2131.86	249.106	170.035	419.141
2132.03	248.951	170.02	418.971
2132.2	248.796	170.005	418.801
2132.37	248.641	169.989	418.63
2132.54	248.487	169.974	418.46
2132.71	248.332	169.958	418.29
2132.88	248.178	169.943	418.12
2133.05	248.023	169.927	417.951
2133.22	247.869	169.912	417.781
2133.39	247.715	169.896	417.611
2133.56	247.561	169.881	417.442
2133.73	247.407	169.865	417.272
2133.9	247.253	169.85	417.103
2134.06	247.099	169.834	416.934
2134.23	246.946	169.819	416.765
2134.4	246.792	169.804	416.595
2134.57	246.638	169.788	416.427
2134.74	246.485	169.773	416.258
2134.91	246.332	169.757	416.089
2135.08	246.178	169.742	415.92
2135.25	246.025	169.726	415.752
2135.41	245.872	169.711	415.583
2135.58	245.719	169.695	415.415
2135.75	245.567	169.68	415.247
2135.92	245.414	169.665	415.078
2136.09	245.261	169.649	414.91
2136.26	245.109	169.634	414.742
2136.42	244.956	169.618	414.574
2136.59	244.804	169.603	414.407
2136.76	244.652	169.587	414.239
2136.93	244.499	169.572	414.071
2137.09	244.347	169.556	413.904
2137.26	244.195	169.541	413.736
2137.43	244.043	169.526	413.569
2137.6	243.892	169.51	413.402
2137.76	243.74	169.495	413.235
2137.93	243.588	169.479	413.068
2138.1	243.437	169.464	412.901
2138.26	243.285	169.449	412.734
2138.43	243.134	169.433	412.567
2138.6	242.983	169.418	412.4
2138.76	242.832	169.402	412.234
2138.93	242.681	169.387	412.067
2139.1	242.53	169.371	411.901
2139.26	242.379	169.356	411.735
2139.43	242.228	169.341	411.569
2139.6	242.077	169.325	411.403
2139.76	241.927	169.31	411.237
2139.93	241.776	169.294	411.071
2140.09	241.626	169.279	410.905
2140.26	241.476	169.264	410.739
2140.42	241.326	169.248	410.574
2140.59	241.175	169.233	410.408
2140.76	241.025	169.217	410.243
2140.92	240.875	169.202	410.077
2141.09	240.726	169.187	409.912
2141.25	240.576	169.171	409.747
2141.42	240.426	169.156	409.582
2141.58	240.277	169.14	409.417
2141.75	240.127	169.125	409.252
2141.91	239.978	169.11	409.088
2142.07	239.829	169.094	408.923
2142.24	239.679	169.079	408.758
2142.4	239.53	169.063	408.594
2142.57	239.381	169.048	408.429
2142.73	239.233	169.033	408.265
2142.9	239.084	169.017	408.101
2143.06	238.935	169.002	407.937
2143.23	238.786	168.987	407.773
2143.39	238.638	168.971	407.609
2143.55	238.489	168.956	407.445
2143.72	238.341	168.94	407.281
2143.88	238.193	168.925	407.118
2144.04	238.045	168.91	406.954
2144.21	237.897	168.894	406.791
2144.37	237.749	168.879	406.628
2144.53	237.601	168.864	406.464
2144.7	237.453	168.848	406.301
2144.86	237.305	168.833	406.138
2145.02	237.158	168.817	405.975
2145.19	237.01	168.802	405.812
2145.35	236.863	168.787	405.649
2145.51	236.715	168.771	405.487
2145.67	236.568	168.756	405.324
2145.84	236.421	168.741	405.162
2146	236.274	168.725	404.999
2146.16	236.127	168.71	404.837
2146.32	235.98	168.695	404.675
2146.49	235.833	168.679	404.513
2146.65	235.687	168.664	404.351
2146.81	235.54	168.649	404.189
2146.97	235.394	168.633	404.027
2147.13	235.247	168.618	403.865
2147.29	235.101	168.602	403.703
2147.46	234.955	168.587	403.542
2147.62	234.809	168.572	403.38
2147.78	234.662	168.556	403.219
2147.94	234.517	168.541	403.058
2148.1	234.371	168.526	402.896
2148.26	234.225	168.51	402.735
2148.42	234.079	168.495	402.574
2148.58	233.934	168.48	402.413
2148.75	233.788	168.464	402.253
2148.91	233.643	168.449	402.092
2149.07	233.497	168.434	401.931
2149.23	233.352	168.418	401.771
2149.39	233.207	168.403	401.61
2149.55	233.062	168.388	401.45
2149.71	232.917	168.372	401.289
2149.87	232.772	168.357	401.129
2150.03	232.627	168.342	400.969
2150.19	232.483	168.327	400.809
2150.35	232.338	168.311	400.649
2150.51	232.193	168.296	400.489
2150.67	232.049	168.281	400.33
2150.83	231.905	168.265	400.17
2150.99	231.76	168.25	400.01
2151.15	231.616	168.235	399.851
2151.31	231.472	168.219	399.692
2151.47	231.328	168.204	399.532
2151.62	231.184	168.189	399.373
2151.78	231.041	168.173	399.214
2151.94	230.897	168.158	399.055
2152.1	230.753	168.143	398.896
2152.26	230.61	168.128	398.737
2152.42	230.466	168.112	398.578
2152.58	230.323	168.097	398.42
2152.74	230.18	168.082	398.261
2152.9	230.036	168.066	398.103
2153.05	229.893	168.051	397.944
2153.21	229.75	168.036	397.786
2153.37	229.608	168.02	397.628
2153.53	229.465	168.005	397.47
2153.69	229.322	167.99	397.312
2153.84	229.179	167.975	397.154
2154	229.037	167.959	396.996
2154.16	228.894	167.944	396.838
2154.32	228.752	167.929	396.681
2154.47	228.61	167.913	396.523
2154.63	228.467	167.898	396.366
2154.79	228.325	167.883	396.208
2154.95	228.183	167.868	396.051
2155.1	228.041	167.852	395.894
2155.26	227.9	167.837	395.737
2155.42	227.758	167.822	395.58
2155.58	227.616	167.807	395.423
2155.73	227.475	167.791	395.266
2155.89	227.333	167.776	395.109
2156.05	227.192	167.761	394.952
2156.2	227.05	167.745	394.796
2156.36	226.909	167.73	394.639
2156.52	226.768	167.715	394.483
2156.67	226.627	167.7	394.327
2156.83	226.486	167.684	394.17
2156.98	226.345	167.669	394.014
2157.14	226.204	167.654	393.858
2157.3	226.064	167.639	393.702
2157.45	225.923	167.623	393.546
2157.61	225.783	167.608	393.391
2157.76	225.642	167.593	393.235
2157.92	225.502	167.578	393.079
2158.07	225.361	167.562	392.924
2158.23	225.221	167.547	392.768
2158.39	225.081	167.532	392.613
2158.54	224.941	167.517	392.458
2158.7	224.801	167.501	392.303
2158.85	224.661	167.486	392.148
2159.01	224.522	167.471	391.993
2159.16	224.382	167.456	391.838
2159.32	224.242	167.44	391.683
2159.47	224.103	167.425	391.528
2159.62	223.964	167.41	391.374
2159.78	223.824	167.395	391.219
2159.93	223.685	167.379	391.065
2160.09	223.546	167.364	390.91
2160.24	223.407	167.349	390.756
2160.4	223.268	167.334	390.602
2160.55	223.129	167.319	390.448
2160.7	222.99	167.303	390.294
2160.86	222.852	167.288	390.14
2161.01	222.713	167.273	389.986
2161.17	222.574	167.258	389.832
2161.32	222.436	167.242	389.678
2161.47	222.298	167.227	389.525
2161.63	222.159	167.212	389.371
2161.78	222.021	167.197	389.218
2161.93	221.883	167.182	389.065
2162.09	221.745	167.166	388.911
2162.24	221.607	167.151	388.758
2162.39	221.469	167.136	388.605
2162.55	221.332	167.121	388.452
2162.7	221.194	167.106	388.299
2162.85	221.056	167.09	388.147
2163	220.919	167.075	387.994
2163.16	220.781	167.06	387.841
2163.31	220.644	167.045	387.689
2163.46	220.507	167.03	387.536
2163.61	220.37	167.014	387.384
2163.77	220.233	166.999	387.232
2163.92	220.096	166.984	387.08
2164.07	219.959	166.969	386.927
2164.22	219.822	166.954	386.775
2164.37	219.685	166.938	386.624
2164.53	219.549	166.923	386.472
2164.68	219.412	166.908	386.32
2164.83	219.276	166.893	386.168
2164.98	219.139	166.878	386.017
2165.13	219.003	166.862	385.865
2165.28	218.867	166.847	385.714
2165.44	218.73	166.832	385.563
2165.59	218.594	166.817	385.411
2165.74	218.458	166.802	385.26
2165.89	218.323	166.786	385.109
2166.04	218.187	166.771	384.958
2166.19	218.051	166.756	384.807
2166.34	217.915	166.741	384.656
2166.49	217.78	166.726	384.506
2166.64	217.644	166.711	384.355
2166.79	217.509	166.695	384.205
2166.94	217.374	166.68	384.054
2167.09	217.239	166.665	383.904
2167.24	217.103	166.65	383.753
2167.4	216.968	166.635	383.603
2167.55	216.833	166.62	383.453
2167.7	216.699	166.604	383.303
2167.85	216.564	166.589	383.153
2168	216.429	166.574	383.003
2168.14	216.294	166.559	382.853
2168.29	216.16	166.544	382.704
2168.44	216.026	166.529	382.554
2168.59	215.891	166.514	382.405
2168.74	215.757	166.498	382.255
2168.89	215.623	166.483	382.106
2169.04	215.489	166.468	381.957
2169.19	215.355	166.453	381.807
2169.34	215.221	166.438	381.658
2169.49	215.087	166.423	381.509
2169.64	214.953	166.407	381.36
2169.79	214.819	166.392	381.212
2169.94	214.686	166.377	381.063
2170.08	214.552	166.362	380.914
2170.23	214.419	166.347	380.766
2170.38	214.285	166.332	380.617
2170.53	214.152	166.317	380.469
2170.68	214.019	166.301	380.32
2170.83	213.886	166.286	380.172
2170.97	213.753	166.271	380.024
2171.12	213.62	166.256	379.876
2171.27	213.487	166.241	379.728
2171.42	213.354	166.226	379.58
2171.57	213.221	166.211	379.432
2171.71	213.089	166.196	379.284
2171.86	212.956	166.18	379.137
2172.01	212.824	166.165	378.989
2172.16	212.691	166.15	378.841
2172.3	212.559	166.135	378.694
2172.45	212.427	166.12	378.547
2172.6	212.295	166.105	378.399
2172.75	212.163	166.09	378.252
2172.89	212.031	166.075	378.105
2173.04	211.899	166.06	377.958
2173.19	211.767	166.044	377.811
2173.33	211.635	166.029	377.665
2173.48	211.504	166.014	377.518
2173.63	211.372	165.999	377.371
2173.77	211.241	165.984	377.225
2173.92	211.109	165.969	377.078
2174.07	210.978	165.954	376.932
2174.21	210.847	165.939	376.785
2174.36	210.715	165.924	376.639
2174.51	210.584	165.908	376.493
2174.65	210.453	165.893	376.347
2174.8	210.323	165.878	376.201
2174.94	210.192	165.863	376.055
2175.09	210.061	165.848	375.909
2175.23	209.93	165.833	375.763
2175.38	209.8	165.818	375.618
2175.53	209.669	165.803	375.472
2175.67	209.539	165.788	375.327
2175.82	209.408	165.773	375.181
2175.96	209.278	165.758	375.036
2176.11	209.148	165.742	374.891
2176.25	209.018	165.727	374.745
2176.4	208.888	165.712	374.6
2176.54	208.758	165.697	374.455
2176.69	208.628	165.682	374.31
2176.83	208.498	165.667	374.165
2176.98	208.369	165.652	374.021
2177.12	208.239	165.637	373.876
2177.27	208.11	165.622	373.731
2177.41	207.98	165.607	373.587
2177.56	207.851	165.592	373.443
2177.7	207.722	165.577	373.298
2177.84	207.592	165.562	373.154
2177.99	207.463	165.546	373.01
2178.13	207.334	165.531	372.866
2178.28	207.205	165.516	372.722
2178.42	207.076	165.501	372.578
2178.56	206.948	165.486	372.434
2178.71	206.819	165.471	372.29
2178.85	206.69	165.456	372.146
2179	206.562	165.441	372.003
2179.14	206.433	165.426	371.859
2179.28	206.305	165.411	371.716
2179.43	206.176	165.396	371.572
2179.57	206.048	165.381	371.429
2179.71	205.92	165.366	371.286
2179.86	205.792	165.351	371.143
2180	205.664	165.336	371
2180.14	205.536	165.321	370.857
2180.28	205.408	165.306	370.714
2180.43	205.28	165.291	370.571
2180.57	205.153	165.276	370.428
2180.71	205.025	165.26	370.286
2180.86	204.898	165.245	370.143
2181	204.77	165.23	370.001
2181.14	204.643	165.215	369.858
2181.28	204.515	165.2	369.716
2181.43	204.388	165.185	369.574
2181.57	204.261	165.17	369.431
2181.71	204.134	165.155	369.289
2181.85	204.007	165.14	369.147
2181.99	203.88	165.125	369.005
2182.14	203.753	165.11	368.864
2182.28	203.627	165.095	368.722
2182.42	203.5	165.08	368.58
2182.56	203.373	165.065	368.438
2182.7	203.247	165.05	368.297
2182.84	203.12	165.035	368.156
2182.98	202.994	165.02	368.014
2183.13	202.868	165.005	367.873
2183.27	202.742	164.99	367.732
2183.41	202.616	164.975	367.591
2183.55	202.49	164.96	367.45
2183.69	202.364	164.945	367.309
2183.83	202.238	164.93	367.168
2183.97	202.112	164.915	367.027
2184.11	201.986	164.9	366.886
2184.25	201.861	164.885	366.746
2184.39	201.735	164.87	366.605
2184.53	201.61	164.855	366.464
2184.67	201.484	164.84	366.324
2184.81	201.359	164.825	366.184
2184.95	201.234	164.81	366.044
2185.09	201.108	164.795	365.903
2185.24	200.983	164.78	365.763
2185.38	200.858	164.765	365.623
2185.51	200.733	164.75	365.483
2185.65	200.609	164.735	365.343
2185.79	200.484	164.72	365.204
2185.93	200.359	164.705	365.064
2186.07	200.234	164.69	364.924
2186.21	200.11	164.675	364.785
2186.35	199.985	164.66	364.645
2186.49	199.861	164.645	364.506
2186.63	199.737	164.63	364.367
2186.77	199.612	164.615	364.228
2186.91	199.488	164.6	364.088
2187.05	199.364	164.585	363.949
2187.19	199.24	164.57	363.81
2187.33	199.116	164.555	363.671
2187.47	198.992	164.54	363.533
2187.6	198.869	164.525	363.394
2187.74	198.745	164.51	363.255
2187.88	198.621	164.495	363.117
2188.02	198.498	164.48	362.978
2188.16	198.374	164.465	362.84
2188.3	198.251	164.45	362.701
2188.44	198.128	164.435	362.563
2188.57	198.004	164.42	362.425
2188.71	197.881	164.405	362.287
2188.85	197.758	164.391	362.149
2188.99	197.635	164.376	362.011
2189.13	197.512	164.361	361.873
2189.26	197.389	164.346	361.735
2189.4	197.267	164.331	361.597
2189.54	197.144	164.316	361.46
2189.68	197.021	164.301	361.322
2189.81	196.899	164.286	361.185
2189.95	196.776	164.271	361.047
2190.09	196.654	164.256	360.91
2190.23	196.532	164.241	360.773
2190.36	196.409	164.226	360.635
2190.5	196.287	164.211	360.498
2190.64	196.165	164.196	360.361
2190.77	196.043	164.181	360.224
2190.91	195.921	164.166	360.087
2191.05	195.799	164.151	359.951
2191.18	195.678	164.136	359.814
2191.32	195.556	164.121	359.677
2191.46	195.434	164.107	359.541
2191.59	195.313	164.092	359.404
2191.73	195.191	164.077	359.268
2191.87	195.07	164.062	359.131
2192	194.948	164.047	358.995
2192.14	194.827	164.032	358.859
2192.28	194.706	164.017	358.723
2192.41	194.585	164.002	358.587
2192.55	194.464	163.987	358.451
2192.68	194.343	163.972	358.315
2192.82	194.222	163.957	358.179
2192.96	194.101	163.942	358.043
2193.09	193.98	163.927	357.908
2193.23	193.86	163.912	357.772
2193.36	193.739	163.898	357.637
2193.5	193.619	163.883	357.501
2193.63	193.498	163.868	357.366
2193.77	193.378	163.853	357.231
2193.9	193.258	163.838	357.096
2194.04	193.137	163.823	356.96
2194.17	193.017	163.808	356.825
2194.31	192.897	163.793	356.69
2194.44	192.777	163.778	356.556
2194.58	192.657	163.763	356.421
2194.71	192.538	163.748	356.286
2194.85	192.418	163.734	356.151
2194.98	192.298	163.719	356.017
2195.12	192.178	163.704	355.882
2195.25	192.059	163.689	355.748
2195.39	191.939	163.674	355.613
2195.52	191.82	163.659	355.479
2195.65	191.701	163.644	355.345
2195.79	191.582	163.629	355.211
2195.92	191.462	163.614	355.077
2196.06	191.343	163.6	354.943
2196.19	191.224	163.585	354.809
2196.32	191.105	163.57	354.675
2196.46	190.986	163.555	354.541
2196.59	190.868	163.54	354.408
2196.72	190.749	163.525	354.274
2196.86	190.63	163.51	354.141
2196.99	190.512	163.495	354.007
2197.12	190.393	163.48	353.874
2197.26	190.275	163.466	353.74
2197.39	190.156	163.451	353.607
2197.52	190.038	163.436	353.474
2197.66	189.92	163.421	353.341
2197.79	189.802	163.406	353.208
2197.92	189.684	163.391	353.075
2198.06	189.566	163.376	352.942
2198.19	189.448	163.361	352.809
2198.32	189.33	163.347	352.677
2198.45	189.212	163.332	352.544
2198.59	189.095	163.317	352.411
2198.72	188.977	163.302	352.279
2198.85	188.859	163.287	352.147
2198.98	188.742	163.272	352.014
2199.12	188.625	163.257	351.882
2199.25	188.507	163.243	351.75
2199.38	188.39	163.228	351.618
2199.51	188.273	163.213	351.486
2199.64	188.156	163.198	351.354
2199.78	188.039	163.183	351.222
2199.91	187.922	163.168	351.09
2200.04	187.805	163.154	350.958
2200.17	187.688	163.139	350.827
2200.3	187.571	163.124	350.695
2200.44	187.455	163.109	350.564
2200.57	187.338	163.094	350.432
2200.7	187.221	163.079	350.301
2200.83	187.105	163.064	350.169
2200.96	186.989	163.05	350.038
2201.09	186.872	163.035	349.907
2201.22	186.756	163.02	349.776
2201.35	186.64	163.005	349.645
2201.48	186.524	162.99	349.514
2201.62	186.408	162.975	349.383
2201.75	186.292	162.961	349.252
2201.88	186.176	162.946	349.122
2202.01	186.06	162.931	348.991
2202.14	185.944	162.916	348.861
2202.27	185.829	162.901	348.73
2202.4	185.713	162.886	348.6
2202.53	185.598	162.872	348.469
2202.66	185.482	162.857	348.339
2202.79	185.367	162.842	348.209
2202.92	185.252	162.827	348.079
2203.05	185.136	162.812	347.949
2203.18	185.021	162.798	347.819
2203.31	184.906	162.783	347.689
2203.44	184.791	162.768	347.559
2203.57	184.676	162.753	347.429
2203.7	184.561	162.738	347.3
2203.83	184.447	162.723	347.17
2203.96	184.332	162.709	347.04
2204.09	184.217	162.694	346.911
2204.22	184.103	162.679	346.782
2204.35	183.988	162.664	346.652
2204.48	183.874	162.649	346.523
2204.6	183.759	162.635	346.394
2204.73	183.645	162.62	346.265
2204.86	183.531	162.605	346.136
2204.99	183.417	162.59	346.007
2205.12	183.302	162.575	345.878
2205.25	183.188	162.561	345.749
2205.38	183.075	162.546	345.62
2205.51	182.961	162.531	345.492
2205.64	182.847	162.516	345.363
2205.76	182.733	162.502	345.235
2205.89	182.619	162.487	345.106
2206.02	182.506	162.472	344.978
2206.15	182.392	162.457	344.849
2206.28	182.279	162.442	344.721
2206.41	182.166	162.428	344.593
2206.53	182.052	162.413	344.465
2206.66	181.939	162.398	344.337
2206.79	181.826	162.383	344.209
2206.92	181.713	162.368	344.081
2207.04	181.6	162.354	343.953
2207.17	181.487	162.339	343.826
2207.3	181.374	162.324	343.698
2207.43	181.261	162.309	343.57
2207.56	181.148	162.295	343.443
2207.68	181.036	162.28	343.315
2207.81	180.923	162.265	343.188
2207.94	180.81	162.25	343.061
2208.06	180.698	162.236	342.934
2208.19	180.586	162.221	342.806
2208.32	180.473	162.206	342.679
2208.45	180.361	162.191	342.552
2208.57	180.249	162.176	342.425
2208.7	180.137	162.162	342.298
[truncated: 31,602 more rows]

## Sheet: ExtFig7d
rates	rates2
1	1
0.600794	0.740516
0.535884	0.698325
0.470957	0.656122
0.452923	0.6444
0.43779	0.634564
0.433249	0.631612

## Sheet: ExtFig7e
pasaab	econ
0	0
277	9.28564
340	18.5375
368	27.7556
393.5	36.9403
433	46.0914
472	55.2093
	64.294
	73.3456
	82.3643
	91.3501
	100.303
	109.224
	118.112
	126.968
	135.791
	144.582
	153.342
	162.069
	170.765
	179.429
	188.061
	196.663
	205.232
	213.771
	222.278
	230.755
	239.201
	247.616
	256
	264.354
	272.677
	280.97
	289.233
	297.466
	305.669
	313.842
	321.985
	330.099
	338.183
	346.237
	354.263
	362.259
	370.226
	378.164
	386.073
	393.953
	401.805
	409.628
	417.423
	425.189
	432.927
	440.637
	448.318
	455.972
	463.598
	471.196
	478.767
	486.31
	493.825
	501.313
	508.774
	516.208
	523.614
	530.994
	538.347
	545.673
	552.972
	560.245
	567.491
	574.711
	581.905
	589.073
	596.214
	603.329
	610.419
	617.483
	624.521
	631.533
	638.52
	645.481
	652.417
	659.328
	666.214
	673.075
	679.91
	686.721
	693.507
	700.268
	707.005
	713.717
	720.405
	727.068
	733.707
	740.322
	746.913
	753.48
	760.023
	766.542
	773.037
	779.509
	779.127
	778.744
	778.362
	777.98
	777.599
	777.218
	776.836
	776.455
	776.075
	775.694
	775.314
	774.934
	774.554
	774.175
	773.795
	773.416
	773.037
	772.659
	772.28
	771.902
	771.524
	771.147
	770.769
	770.392
	770.015
	769.638
	769.261
	768.885
	768.509
	768.133
	767.757
	767.382
	767.006
	766.631
	766.256
	765.882
	765.508
	765.133
	764.759
	764.386
	764.012
	763.639
	763.266
	762.893
	762.521
	762.148
	761.776
	761.404
	761.032
	760.661
	760.29
	759.919
	759.548
	759.177
	758.807
	758.437
	758.067
	757.697
	757.328
	756.958
	756.589
	756.221
	755.852
	755.484
	755.115
	754.747
	754.38
	754.012
	753.645
	753.278
	752.911
	752.544
	752.178
	751.812
	751.446
	751.08
	750.714
	750.349
	749.984
	749.619
	749.255
	748.89
	748.526
	748.162
	747.798
	747.435
	747.071
	746.708
	746.345
	745.982
	745.62
	745.258
	744.896
	744.534
	744.172
	743.811
	743.449
	743.088
	742.728
	742.367
	742.007
	741.647
	741.287
	740.927
	740.567
	740.208
	739.849
	739.49
	739.132
	738.773
	738.415
	738.057
	737.699
	737.342
	736.984
	736.627
	736.27
	735.914
	735.557
	735.201
	734.845
	734.489
	734.133
	733.778
	733.423
	733.068
	732.713
	732.358
	732.004
	731.65
	731.296
	730.942
	730.589
	730.235
	729.882
	729.529
	729.177
	728.824
	728.472
	728.12
	727.768
	727.416
	727.065
	726.714
	726.363
	726.012
	725.661
	725.311
	724.961
	724.611
	724.261
	723.911
	723.562
	723.213
	722.864
	722.515
	722.167
	721.819
	721.47
	721.123
	720.775
	720.427
	720.08
	719.733
	719.386
	719.04
	718.693
	718.347
	718.001
	717.655
	717.31
	716.964
	716.619
	716.274
	715.929
	715.585
	715.24
	714.896
	714.552
	714.208
	713.865
	713.521
	713.178
	712.835
	712.493
	712.15
	711.808
	711.466
	711.124
	710.782
	710.44
	710.099
	709.758
	709.417
	709.076
	708.736
	708.396
	708.056
	707.716
	707.376
	707.036
	706.697
	706.358
	706.019
	705.681
	705.342
	705.004
	704.666
	704.328
	703.99
	703.653
	703.315
	702.978
	702.641
	702.305
	701.968
	701.632
	701.296
	700.96
	700.624
	700.289
	699.954
	699.619
	699.284
	698.949
	698.615
	698.28
	697.946
	697.612
	697.279
	696.945
	696.612
	696.279
	695.946
	695.613
	695.281
	694.948
	694.616
	694.284
	693.953
	693.621
	693.29
	692.959
	692.628
	692.297
	691.967
	691.636
	691.306
	690.976
	690.646
	690.317
	689.988
	689.658
	689.329
	689.001
	688.672
	688.344
	688.016
	687.688
	687.36
	687.032
	686.705
	686.378
	686.051
	685.724
	685.397
	685.071
	684.745
	684.419
	684.093
	683.767
	683.442
	683.116
	682.791
	682.466
	682.142
	681.817
	681.493
	681.169
	680.845
	680.521
	680.198
	679.874
	679.551
	679.228
	678.905
	678.583
	678.26
	677.938
	677.616
	677.295
	676.973
	676.651
	676.33
	676.009
	675.688
	675.368
	675.047
	674.727
	674.407
	674.087
	673.767
	673.448
	673.128
	672.809
	672.49
	672.172
	671.853
	671.535
	671.216
	670.898
	670.581
	670.263
	669.946
	669.628
	669.311
	668.995
	668.678
	668.361
	668.045
	667.729
	667.413
	667.097
	666.782
	666.466
	666.151
	665.836
	665.521
	665.207
	664.892
	664.578
	664.264
	663.95
	663.636
	663.323
	663.01
	662.696
	662.383
	662.071
	661.758
	661.446
	661.134
	660.822
	660.51
	660.198
	659.887
	659.575
	659.264
	658.953
	658.643
	658.332
	658.022
	657.712
	657.402
	657.092
	656.782
	656.473
	656.163
	655.854
	655.546
	655.237
	654.928
	654.62
	654.312
	654.004
	653.696
	653.388
	653.081
	652.774
	652.467
	652.16
	651.853
	651.547
	651.24
	650.934
	650.628
	650.322
	650.017
	649.711
	649.406
	649.101
	648.796
	648.491
	648.187
	647.883
	647.578
	647.274
	646.971
	646.667
	646.364
	646.06
	645.757
	645.454
	645.152
	644.849
	644.547
	644.244
	643.942
	643.641
	643.339
	643.037
	642.736
	642.435
	642.134
	641.833
	641.533
	641.232
	640.932
	640.632
	640.332
	640.033
	639.733
	639.434
	639.135
	638.836
	638.537
	638.238
	637.94
	637.641
	637.343
	637.045
	636.748
	636.45
	636.153
	635.855
	635.558
	635.262
	634.965
	634.668
	634.372
	634.076
	633.78
	633.484
	633.188
	632.893
	632.598
	632.302
	632.008
	631.713
	631.418
	631.124
	630.83
	630.535
	630.242
	629.948
	629.654
	629.361
	629.068
	628.775
	628.482
	628.189
	627.897
	627.604
	627.312
	627.02
	626.728
	626.437
	626.145
	625.854
	625.563
	625.272
	624.981
	624.69
	624.4
	624.11
	623.82
	623.53
	623.24
	622.95
	622.661
	622.372
	622.083
	621.794
	621.505
	621.217
	620.928
	620.64
	620.352
	620.064
	619.776
	619.489
	619.201
	618.914
	618.627
	618.34
	618.054
	617.767
	617.481
	617.195
	616.909
	616.623
	616.337
	616.052
	615.766
	615.481
	615.196
	614.911
	614.627
	614.342
	614.058
	613.774
	613.49
	613.206
	612.922
	612.639
	612.355
	612.072
	611.789
	611.506
	611.224
	610.941
	610.659
	610.377
	610.095
	609.813
	609.531
	609.25
	608.969
	608.688
	608.407
	608.126
	607.845
	607.565
	607.284
	607.004
	606.724
	606.444
	606.165
	605.885
	605.606
	605.327
	605.048
	604.769
	604.49
	604.212
	603.933
	603.655
	603.377
	603.099
	602.822
	602.544
	602.267
	601.99
	601.712
	601.436
	601.159
	600.882
	600.606
	600.33
	600.054
	599.778
	599.502
	599.227
	598.951
	598.676
	598.401
	598.126
	597.851
	597.577
	597.302
	597.028
	596.754
	596.48
	596.206
	595.932
	595.659
	595.386
	595.113
	594.84
	594.567
	594.294
	594.022
	593.749
	593.477
	593.205
	592.933
	592.662
	592.39
	592.119
	591.847
	591.576
	591.306
	591.035
	590.764
	590.494
	590.224
	589.953
	589.684
	589.414
	589.144
	588.875
	588.605
	588.336
	588.067
	587.799
	587.53
	587.261
	586.993
	586.725
	586.457
	586.189
	585.921
	585.654
	585.386
	585.119
	584.852
	584.585
	584.318
	584.052
	583.785
	583.519
	583.253
	582.987
	582.721
	582.455
	582.19
	581.924
	581.659
	581.394
	581.129
	580.864
	580.6
	580.335
	580.071
	579.807
	579.543
	579.279
	579.016
	578.752
	578.489
	578.226
	577.963
	577.7
	577.437
	577.175
	576.912
	576.65
	576.388
	576.126
	575.864
	575.602
	575.341
	575.08
	574.818
	574.557
	574.297
	574.036
	573.775
	573.515
	573.255
	572.995
	572.735
	572.475
	572.215
	571.956
	571.696
	571.437
	571.178
	570.919
	570.661
	570.402
	570.144
	569.885
	569.627
	569.369
	569.111
	568.854
	568.596
	568.339
	568.082
	567.825
	567.568
	567.311
	567.054
	566.798
	566.542
	566.285
	566.029
	565.774
	565.518
	565.262
	565.007
	564.752
	564.497
	564.242
	563.987
	563.732
	563.478
	563.223
	562.969
	562.715
	562.461
	562.207
	561.954
	561.7
	561.447
	561.194
	560.941
	560.688
	560.435
	560.183
	559.93
	559.678
	559.426
	559.174
	558.922
	558.67
	558.419
	558.168
	557.916
	557.665
	557.414
	557.164
	556.913
	556.662
	556.412
	556.162
	555.912
	555.662
	555.412
	555.162
	554.913
	554.664
	554.414
	554.165
	553.917
	553.668
	553.419
	553.171
	552.923
	552.674
	552.426
	552.179
	551.931
	551.683
	551.436
	551.189
	550.941
	550.694
	550.448
	550.201
	549.954
	549.708
	549.462
	549.215
	548.969
	548.724
	548.478
	548.232
	547.987
	547.742
	547.497
	547.252
	547.007
	546.762
	546.518
	546.273
	546.029
	545.785
	545.541
	545.297
	545.053
	544.81
	544.567
	544.323
	544.08
	543.837
	543.594
	543.352
	543.109
	542.867
	542.624
	542.382
	542.14
	541.899
	541.657
	541.415
	541.174
	540.933
	540.692
	540.451
	540.21
	539.969
	539.728
	539.488
	539.248
	539.008
	538.768
	538.528
	538.288
	538.048
	537.809
	537.57
	537.331
	537.092
	536.853
	536.614
	536.375
	536.137
	535.899
	535.66
	535.422
	535.185
	534.947
	534.709
	534.472
	534.234
	533.997
	533.76
	533.523
	533.286
	533.05
	532.813
	532.577
	532.341
	532.105
	531.869
	531.633
	531.397
	531.162
	530.926
	530.691
	530.456
	530.221
	529.986
	529.751
	529.517
	529.282
	529.048
	528.814
	528.58
	528.346
	528.112
	527.878
	527.645
	527.412
	527.178
	526.945
	526.712
	526.48
	526.247
	526.015
	525.782
	525.55
	525.318
	525.086
	524.854
	524.622
	524.391
	524.159
	523.928
	523.697
	523.466
	523.235
	523.004
	522.773
	522.543
	522.313
	522.082
	521.852
	521.622
	521.392
	521.163
	520.933
	520.704
	520.475
	520.245
	520.016
	519.787
	519.559
	519.33
	519.102
	518.873
	518.645
	518.417
	518.189
	517.961
	517.734
	517.506
	517.279
	517.051
	516.824
	516.597
	516.37
	516.143
	515.917
	515.69
	515.464
	515.238
	515.012
	514.786
	514.56
	514.334
	514.109
	513.883
	513.658
	513.433
	513.208
	512.983
	512.758
	512.533
	512.309
	512.085
	511.86
	511.636
	511.412
	511.188
	510.965
	510.741
	510.518
	510.294
	510.071
	509.848
	509.625
	509.402
	509.18
	508.957
	508.735
	508.512
	508.29
	508.068
	507.846
	507.624
	507.403
	507.181
	506.96
	506.739
	506.517
	506.296
	506.076
	505.855
	505.634
	505.414
	505.193
	504.973
	504.753
	504.533
	504.313
	504.094
	503.874
	503.654
	503.435
	503.216
	502.997
	502.778
	502.559
	502.34
	502.122
	501.903
	501.685
	501.467
	501.249
	501.031
	500.813
	500.595
	500.378
	500.16
	499.943
	499.726
	499.509
	499.292
	499.075
	498.859
	498.642
	498.426
	498.209
	497.993
	497.777
	497.561
	497.346
	497.13
	496.914
	496.699
	496.484
	496.269
	496.054
	495.839
	495.624
	495.409
	495.195
	494.98
	494.766
	494.552
	494.338
	494.124
	493.91
	493.696
	493.483
	493.269
	493.056
	492.843
	492.63
	492.417
	492.204
	491.992
	491.779
	491.567
	491.354
	491.142
	490.93
	490.718
	490.507
	490.295
	490.083
	489.872
	489.661
	489.45
	489.238
	489.028
	488.817
	488.606
	488.395
	488.185
	487.975
	487.764
	487.554
	487.344
	487.135
	486.925
	486.715
	486.506
	486.296
	486.087
	485.878
	485.669
	485.46
	485.252
	485.043
	484.834
	484.626
	484.418
	484.21
	484.002
	483.794
	483.586
	483.378
	483.171
	482.964
	482.756
	482.549
	482.342
	482.135
	481.928
	481.722
	481.515
	481.309
	481.102
	480.896
	480.69
	480.484
	480.278
	480.072
	479.867
	479.661
	479.456
	479.251
	479.046
	478.841
	478.636
	478.431
	478.226
	478.022
	477.817
	477.613
	477.409
	477.205
	477.001
	476.797
	476.593
	476.39
	476.186
	475.983
	475.78
	475.577
	475.374
	475.171
	474.968
	474.765
	474.563
	474.36
	474.158
	473.956
	473.754
	473.552
	473.35
	473.148
	472.947
	472.745
	472.544
	472.343
	472.142
	471.941
	471.74
	471.539
	471.338
	471.138
	470.937
	470.737
	470.537
	470.337
	470.137
	469.937
	469.737
	469.538
	469.338
	469.139
	468.94
	468.74
	468.541
	468.342
	468.144
	467.945
	467.746
	467.548
	467.35
	467.151
	466.953
	466.755
	466.557
	466.36
	466.162
	465.964
	465.767
	465.57
	465.372
	465.175
	464.978
	464.782
	464.585
	464.388
	464.192
	463.995
	463.799
	463.603
	463.407
	463.211
	463.015
	462.819
	462.624
	462.428
	462.233
	462.038
	461.842
	461.647
	461.453
	461.258
	461.063
	460.868
	460.674
	460.48
	460.285
	460.091
	459.897
	459.703
	459.51
	459.316
	459.122
	458.929
	458.735
	458.542
	458.349
	458.156
	457.963
	457.77
	457.578
	457.385
	457.193
	457
	456.808
	456.616
	456.424
	456.232
	456.04
	455.849
	455.657
	455.466
	455.274
	455.083
	454.892
	454.701
	454.51
	454.319
	454.129
	453.938
	453.747
	453.557
	453.367
	453.177
	452.987
	452.797
	452.607
	452.417
	452.228
	452.038
	451.849
	451.66
	451.471
	451.281
	451.093
	450.904
	450.715
	450.526
	450.338
	450.15
	449.961
	449.773
	449.585
	449.397
	449.209
	449.022
	448.834
	448.646
	448.459
	448.272
	448.085
	447.897
	447.711
	447.524
	447.337
	447.15
	446.964
	446.777
	446.591
	446.405
	446.219
	446.033
	445.847
	445.661
	445.475
	445.29
	445.104
	444.919
	444.734
	444.548
	444.363
	444.178
	443.994
	443.809
	443.624
	443.44
	443.255
	443.071
	442.887
	442.703
	442.519
	442.335
	442.151
	441.968
	441.784
	441.601
	441.417
	441.234
	441.051
	440.868
	440.685
	440.502
	440.319
	440.137
	439.954
	439.772
	439.59
	439.408
	439.225
	439.043
	438.862
	438.68
	438.498
	438.317
	438.135
	437.954
	437.773
	437.592
	437.411
	437.23
	437.049
	436.868
	436.687
	436.507
	436.327
	436.146
	435.966
	435.786
	435.606
	435.426
	435.246
	435.067
	434.887
	434.708
	434.528
	434.349
	434.17
	433.991
	433.812
	433.633
	433.454
	433.276
	433.097
	432.919
	432.74
	432.562
	432.384
	432.206
	432.028
	431.85
	431.672
	431.495
	431.317
	431.14
	430.963
	430.785
	430.608
	430.431
	430.254
	430.078
	429.901
	429.724
	429.548
	429.371
	429.195
	429.019
	428.843
	428.667
	428.491
	428.315
	428.139
	427.964
	427.788
	427.613
	427.438
	427.262
	427.087
	426.912
	426.738
	426.563
	426.388
	426.214
	426.039
	425.865
	425.69
	425.516
	425.342
	425.168
	424.994
	424.82
	424.647
	424.473
	424.3
	424.126
	423.953
	423.78
	423.607
	423.434
	423.261
	423.088
	422.916
	422.743
	422.57
	422.398
	422.226
	422.054
	421.881
	421.709
	421.538
	421.366
	421.194
	421.023
	420.851
	420.68
	420.508
	420.337
	420.166
	419.995
	419.824
	419.653
	419.483
	419.312
	419.141
	418.971
	418.801
	418.63
	418.46
	418.29
	418.12
	417.951
	417.781
	417.611
	417.442
	417.272
	417.103
	416.934
	416.765
	416.595
	416.427
	416.258
	416.089
	415.92
	415.752
	415.583
	415.415
	415.247
	415.078
	414.91
	414.742
	414.574
	414.407
	414.239
	414.071
	413.904
	413.736
	413.569
	413.402
	413.235
	413.068
	412.901
	412.734
	412.567
	412.4
	412.234
	412.067
	411.901
	411.735
	411.569
	411.403
	411.237
	411.071
	410.905
	410.739
	410.574
	410.408
	410.243
	410.077
	409.912
	409.747
	409.582
	409.417
	409.252
	409.088
	408.923
	408.758
	408.594
	408.429
	408.265
	408.101
	407.937
	407.773
	407.609
	407.445
	407.281
	407.118
	406.954
	406.791
	406.628
	406.464
	406.301
	406.138
	405.975
	405.812
	405.649
	405.487
	405.324
	405.162
	404.999
	404.837
	404.675
	404.513
	404.351
	404.189
	404.027
	403.865
	403.703
	403.542
	403.38
	403.219
	403.058
	402.896
	402.735
	402.574
	402.413
	402.253
	402.092
	401.931
	401.771
	401.61
	401.45
	401.289
	401.129
	400.969
	400.809
	400.649
	400.489
	400.33
	400.17
	400.01
	399.851
	399.692
	399.532
	399.373
	399.214
	399.055
	398.896
	398.737
	398.578
	398.42
	398.261
	398.103
	397.944
	397.786
	397.628
	397.47
	397.312
	397.154
	396.996
	396.838
	396.681
	396.523
	396.366
	396.208
	396.051
	395.894
	395.737
	395.58
	395.423
	395.266
	395.109
	394.952
	394.796
	394.639
	394.483
	394.327
	394.17
	394.014
	393.858
	393.702
	393.546
	393.391
	393.235
	393.079
	392.924
	392.768
	392.613
	392.458
	392.303
	392.148
	391.993
	391.838
	391.683
	391.528
	391.374
	391.219
	391.065
	390.91
	390.756
	390.602
	390.448
	390.294
	390.14
	389.986
	389.832
	389.678
	389.525
	389.371
	389.218
	389.065
	388.911
	388.758
	388.605
	388.452
	388.299
	388.147
	387.994
	387.841
	387.689
	387.536
	387.384
	387.232
	387.08
	386.927
	386.775
	386.624
	386.472
	386.32
	386.168
	386.017
	385.865
	385.714
	385.563
	385.411
	385.26
	385.109
	384.958
	384.807
	384.656
	384.506
	384.355
	384.205
	384.054
	383.904
	383.753
	383.603
	383.453
	383.303
	383.153
	383.003
	382.853
	382.704
	382.554
	382.405
	382.255
	382.106
	381.957
	381.807
	381.658
	381.509
	381.36
	381.212
	381.063
	380.914
	380.766
	380.617
	380.469
	380.32
	380.172
	380.024
	379.876
	379.728
	379.58
	379.432
	379.284
	379.137
	378.989
	378.841
	378.694
	378.547
	378.399
	378.252
	378.105
	377.958
	377.811
	377.665
	377.518
	377.371
	377.225
	377.078
	376.932
	376.785
	376.639
	376.493
	376.347
	376.201
	376.055
	375.909
	375.763
	375.618
	375.472
	375.327
	375.181
	375.036
	374.891
	374.745
	374.6
	374.455
	374.31
	374.165
	374.021
	373.876
	373.731
	373.587
	373.443
	373.298
	373.154
	373.01
	372.866
	372.722
	372.578
	372.434
	372.29
	372.146
	372.003
	371.859
	371.716
	371.572
	371.429
	371.286
	371.143
	371
	370.857
	370.714
	370.571
	370.428
	370.286
	370.143
	370.001
	369.858
	369.716
	369.574
	369.431
	369.289
	369.147
	369.005
	368.864
	368.722
	368.58
	368.438
	368.297
	368.156
	368.014
	367.873
	367.732
	367.591
	367.45
	367.309
	367.168
	367.027
	366.886
	366.746
	366.605
	366.464
	366.324
	366.184
	366.044
	365.903
	365.763
	365.623
	365.483
	365.343
	365.204
	365.064
	364.924
	364.785
	364.645
	364.506
	364.367
	364.228
	364.088
	363.949
	363.81
	363.671
	363.533
	363.394
	363.255
	363.117
	362.978
	362.84
	362.701
	362.563
	362.425
	362.287
	362.149
	362.011
	361.873
	361.735
	361.597
	361.46
	361.322
	361.185
	361.047
	360.91
	360.773
	360.635
	360.498
	360.361
	360.224
	360.087
	359.951
	359.814
	359.677
	359.541
	359.404
	359.268
	359.131
	358.995
	358.859
	358.723
	358.587
	358.451
	358.315
	358.179
	358.043
	357.908
	357.772
	357.637
	357.501
	357.366
	357.231
	357.096
	356.96
	356.825
	356.69
	356.556
	356.421
	356.286
	356.151
	356.017
	355.882
	355.748
	355.613
	355.479
	355.345
	355.211
	355.077
	354.943
	354.809
	354.675
	354.541
	354.408
	354.274
	354.141
	354.007
	353.874
	353.74
	353.607
	353.474
	353.341
	353.208
	353.075
	352.942
	352.809
	352.677
	352.544
	352.411
	352.279
	352.147
	352.014
	351.882
	351.75
	351.618
	351.486
	351.354
	351.222
	351.09
	350.958
	350.827
	350.695
	350.564
	350.432
	350.301
	350.169
	350.038
	349.907
	349.776
	349.645
	349.514
	349.383
	349.252
	349.122
	348.991
	348.861
	348.73
	348.6
	348.469
	348.339
	348.209
	348.079
	347.949
	347.819
	347.689
	347.559
	347.429
	347.3
	347.17
	347.04
	346.911
	346.782
	346.652
	346.523
	346.394
	346.265
	346.136
	346.007
	345.878
	345.749
	345.62
	345.492
	345.363
	345.235
	345.106
	344.978
	344.849
	344.721
	344.593
	344.465
	344.337
	344.209
	344.081
	343.953
	343.826
	343.698
	343.57
	343.443
	343.315
	343.188
	343.061
	342.934
	342.806
	342.679
	342.552
	342.425
	342.298
[truncated: 14,802 more rows]

## Sheet: ExtFig7f&g
bcons0	bcons1	bcons2	bcons3	bcons4	bcons5	bcons6	ccons0	ccons1	ccons2	ccons3	ccons5	ccons4	ccons6
0	0	0	0	0	0	0	0	0	0	0	0	0	0
6.98974	3.71112	3.23391	2.78941	2.64982	2.53333	2.48603	2.2959	1.50247	1.38422	1.27646	1.20613	1.23834	1.19045
13.954	7.41366	6.46104	5.57357	5.29482	5.06218	4.96769	4.58344	3.00146	2.76554	2.55052	2.41012	2.47443	2.3788
20.893	11.1076	9.6814	8.35249	7.93501	7.58655	7.44499	6.86266	4.49699	4.14397	3.82218	3.61198	3.70826	3.56507
27.8067	14.7931	12.895	11.1262	10.5704	10.1064	9.91795	9.13358	5.98906	5.5195	5.09145	4.81171	4.93985	4.74926
34.6952	18.47	16.1019	13.8947	13.201	12.6219	12.3866	11.3962	7.47768	6.89215	6.35833	6.00932	6.16919	5.93137
41.5586	22.1384	19.302	16.6579	15.8267	15.1329	14.8508	13.6507	8.96286	8.26192	7.62283	7.2048	7.3963	7.11141
48.3971	25.7983	22.4955	19.416	18.4477	17.6394	17.3108	15.8969	10.4446	9.62882	8.88496	8.39817	8.62117	8.28937
55.2107	29.4498	25.6822	22.1689	21.064	20.1415	19.7664	18.1349	11.9229	10.9929	10.1447	9.58943	9.84382	9.46526
61.9995	33.0928	28.8623	24.9166	23.6754	22.6392	22.2178	20.3648	13.3978	12.354	11.4021	10.7786	11.0642	10.6391
68.7635	36.7274	32.0356	27.6592	26.2822	25.1324	24.6648	22.5866	14.8693	13.7123	12.6571	11.9656	12.2824	11.8109
75.503	40.3535	35.2024	30.3965	28.8841	27.6212	27.1075	24.8002	16.3374	15.0678	13.9097	13.1506	13.4984	12.9806
82.2179	43.9713	38.3625	33.1288	31.4814	30.1057	29.5459	27.0059	17.8021	16.4204	15.16	14.3334	14.7122	14.1482
88.9083	47.5808	41.5159	35.8559	34.0738	32.5857	31.9801	29.2035	19.2634	17.7702	16.408	15.5142	15.9237	15.3138
95.5745	51.1819	44.6628	38.5778	36.6616	35.0613	34.41	31.3931	20.7213	19.1172	17.6536	16.6928	17.1331	16.4774
102.216	54.7746	47.8031	41.2947	39.2447	37.5326	36.8356	33.5747	22.1758	20.4613	18.8968	17.8694	18.3402	17.6389
108.834	58.3591	50.9367	44.0064	41.8231	39.9994	39.257	35.7484	23.627	21.8027	20.1378	19.0439	19.5451	18.7984
115.428	61.9352	54.0638	46.713	44.3967	42.462	41.6741	37.9142	25.0749	23.1412	21.3763	20.2163	20.7479	19.9559
121.997	65.5031	57.1844	49.4146	46.9657	44.9201	44.0869	40.0721	26.5193	24.4769	22.6126	21.3866	21.9485	21.1113
128.543	69.0627	60.2984	52.111	49.53	47.3739	46.4956	42.2221	27.9605	25.8098	23.8465	22.5549	23.1468	22.2647
135.065	72.6141	63.4059	54.8024	52.0896	49.8233	48.9	44.3643	29.3983	27.1399	25.0781	23.7211	24.343	23.416
141.563	76.1573	66.5068	57.4888	54.6446	52.2684	51.3001	46.4987	30.8328	28.4672	26.3074	24.8852	25.537	24.5653
148.037	79.6923	69.6013	60.17	57.1949	54.7092	53.6961	48.6254	32.2639	29.7917	27.5344	26.0472	26.7289	25.7127
154.488	83.2191	72.6892	62.8463	59.7406	57.1457	56.0879	50.7443	33.6918	31.1135	28.7591	27.2072	27.9185	26.858
160.916	86.7378	75.7707	65.5175	62.2816	59.5778	58.4754	52.8555	35.1163	32.4325	29.9814	28.3652	29.106	28.0013
167.32	90.2483	78.8458	68.1836	64.818	62.0057	60.8588	54.959	36.5376	33.7487	31.2015	29.5211	30.2914	29.1426
173.7	93.7507	81.9143	70.8448	67.3498	64.4292	63.238	57.0548	37.9556	35.0621	32.4193	30.675	31.4746	30.2818
180.058	97.245	84.9765	73.501	69.877	66.8485	65.613	59.143	39.3703	36.3728	33.6347	31.8268	32.6556	31.4191
186.392	100.731	88.0322	76.1521	72.3996	69.2634	67.9838	61.2236	40.7817	37.6808	34.8479	32.9765	33.8345	32.5544
192.703	104.209	91.0815	78.7983	74.9176	71.6741	70.3505	63.2967	42.1898	38.986	36.0588	34.1243	35.0112	33.6877
198.992	107.68	94.1245	81.4395	77.431	74.0805	72.713	65.3622	43.5947	40.2885	37.2675	35.27	36.1858	34.819
205.257	111.142	97.161	84.0757	79.9398	76.4827	75.0714	67.4202	44.9964	41.5882	38.4738	36.4137	37.3582	35.9483
211.5	114.596	100.191	86.707	82.4441	78.8806	77.4256	69.4707	46.3948	42.8852	39.6779	37.5553	38.5285	37.0757
217.719	118.042	103.215	89.3333	84.9438	81.2743	79.7757	71.5137	47.79	44.1795	40.8798	38.6949	39.6967	38.201
223.917	121.48	106.233	91.9547	87.4389	83.6637	82.1217	73.5493	49.1819	45.4711	42.0793	39.8326	40.8628	39.3244
230.091	124.91	109.244	94.5711	89.9295	86.0489	84.4636	75.5775	50.5706	46.76	43.2766	40.9682	42.0267	40.4458
236.244	128.332	112.249	97.1826	92.4156	88.4298	86.8013	77.5983	51.9562	48.0462	44.4717	42.1017	43.1885	41.5653
242.373	131.747	115.247	99.7892	94.8971	90.8066	89.135	79.6117	53.3385	49.3297	45.6645	43.2333	44.3482	42.6828
248.481	135.153	118.239	102.391	97.3742	93.1791	91.4645	81.6178	54.7176	50.6105	46.8551	44.3629	45.5058	43.7983
254.566	138.552	121.225	104.988	99.8467	95.5475	93.79	83.6166	56.0935	51.8886	48.0434	45.4905	46.6613	44.9118
260.629	141.942	124.205	107.58	102.315	97.9116	96.1113	85.6082	57.4663	53.164	49.2295	46.6161	47.8146	46.0234
266.67	145.325	127.178	110.167	104.778	100.272	98.4286	87.5924	58.8358	54.4367	50.4134	47.7396	48.9659	47.1331
272.689	148.7	130.146	112.749	107.237	102.627	100.742	89.5695	60.2022	55.7068	51.595	48.8612	50.1151	48.2408
278.687	152.068	133.107	115.326	109.692	104.979	103.051	91.5394	61.5655	56.9742	52.7744	49.9808	51.2622	49.3465
284.662	155.427	136.062	117.899	112.142	107.326	105.356	93.5021	62.9256	58.239	53.9516	51.0985	52.4072	50.4504
290.615	158.779	139.01	120.466	114.587	109.67	107.657	95.4576	64.2825	59.5011	55.1266	52.2141	53.5501	51.5522
296.547	162.123	141.953	123.029	117.029	112.009	109.954	97.4061	65.6363	60.7605	56.2994	53.3278	54.6909	52.6522
302.458	165.459	144.889	125.587	119.465	114.344	112.247	99.3474	66.987	62.0174	57.4699	54.4395	55.8297	53.7502
308.346	168.787	147.819	128.14	121.898	116.675	114.536	101.282	68.3346	63.2716	58.6383	55.5492	56.9663	54.8463
314.214	172.108	150.743	130.689	124.325	119.002	116.821	103.209	69.679	64.5231	59.8044	56.657	58.1009	55.9404
320.06	175.421	153.661	133.232	126.749	121.324	119.102	105.129	71.0203	65.772	60.9684	57.7628	59.2335	57.0327
325.884	178.727	156.572	135.771	129.168	123.643	121.379	107.042	72.3585	67.0183	62.1302	58.8667	60.364	58.123
331.688	182.024	159.478	138.305	131.583	125.957	123.652	108.949	73.6937	68.262	63.2898	59.9686	61.4924	59.2114
337.47	185.314	162.378	140.835	133.993	128.267	125.921	110.848	75.0257	69.5031	64.4472	61.0685	62.6187	60.2979
343.232	188.597	165.271	143.359	136.399	130.574	128.186	112.74	76.3547	70.7416	65.6024	62.1665	63.7431	61.3825
348.972	191.872	168.158	145.879	138.8	132.876	130.447	114.626	77.6806	71.9775	66.7555	63.2625	64.8653	62.4652
354.692	195.139	171.04	148.394	141.197	135.174	132.704	116.505	79.0034	73.2108	67.9064	64.3567	65.9855	63.546
360.39	198.399	173.915	150.904	143.59	137.468	134.957	118.376	80.3232	74.4415	69.0551	65.4488	67.1037	64.6249
366.068	201.652	176.784	153.41	145.978	139.758	137.206	120.241	81.6399	75.6697	70.2017	66.5391	68.2199	65.7019
371.725	204.896	179.647	155.91	148.362	142.044	139.451	122.1	82.9535	76.8952	71.3461	67.6274	69.334	66.777
377.362	208.134	182.505	158.407	150.742	144.325	141.692	123.951	84.2642	78.1182	72.4884	68.7138	70.4461	67.8502
382.978	211.363	185.356	160.898	153.117	146.603	143.93	125.796	85.5718	79.3386	73.6285	69.7982	71.5561	68.9215
388.574	214.586	188.201	163.385	155.488	148.877	146.163	127.634	86.8763	80.5565	74.7665	70.8808	72.6642	69.991
394.149	217.8	191.04	165.867	157.855	151.147	148.392	129.465	88.1779	81.7718	75.9023	71.9614	73.7702	71.0585
399.704	221.008	193.874	168.344	160.217	153.412	150.618	131.29	89.4764	82.9846	77.036	73.0401	74.8742	72.1242
405.239	224.208	196.701	170.817	162.575	155.674	152.84	133.108	90.772	84.1948	78.1675	74.1169	75.9762	73.1881
410.754	227.401	199.523	173.285	164.929	157.932	155.057	134.919	92.0645	85.4025	79.297	75.1918	77.0762	74.25
416.248	230.586	202.338	175.749	167.279	160.185	157.271	136.724	93.3541	86.6076	80.4243	76.2648	78.1742	75.3101
421.723	233.764	205.148	178.208	169.624	162.435	159.481	138.522	94.6407	87.8102	81.5495	77.3359	79.2702	76.3683
427.178	236.934	207.952	180.662	171.965	164.681	161.687	140.314	95.9243	89.0103	82.6725	78.405	80.3642	77.4247
432.612	240.097	210.749	183.111	174.301	166.923	163.889	142.099	97.2049	90.2079	83.7935	79.4723	81.4562	78.4792
438.028	243.253	213.541	185.556	176.634	169.16	166.088	143.878	98.4826	91.403	84.9124	80.5378	82.5462	79.5319
443.423	246.402	216.328	187.997	178.962	171.394	168.282	145.65	99.7573	92.5956	86.0291	81.6013	83.6342	80.5827
448.799	249.543	219.108	190.433	181.286	173.624	170.473	147.416	101.029	93.7856	87.1437	82.6629	84.7202	81.6317
454.155	252.677	221.882	192.864	183.606	175.85	172.659	149.175	102.298	94.9732	88.2563	83.7227	85.8043	82.6789
459.491	255.804	224.651	195.29	185.921	178.072	174.842	150.928	103.564	96.1583	89.3668	84.7806	86.8864	83.7242
464.808	258.923	227.414	197.712	188.232	180.29	177.021	152.674	104.827	97.3409	90.4751	85.8366	87.9665	84.7676
470.106	262.036	230.171	200.13	190.54	182.504	179.197	154.414	106.087	98.521	91.5814	86.8907	89.0447	85.8093
475.385	265.141	232.922	202.543	192.842	184.714	181.368	156.148	107.344	99.6986	92.6856	87.943	90.1209	86.8491
480.644	268.239	235.668	204.951	195.141	186.92	183.536	157.876	108.598	100.874	93.7877	88.9934	91.1951	87.887
485.884	271.33	238.407	207.355	197.436	189.123	185.699	159.597	109.849	102.047	94.8878	90.0419	92.2674	88.9232
491.105	274.413	241.141	209.755	199.726	191.321	187.859	161.312	111.098	103.217	95.9858	91.0886	93.3377	89.9575
496.308	277.49	243.87	212.15	202.012	193.516	190.016	163.021	112.343	104.385	97.0817	92.1335	94.4061	90.9901
501.491	280.559	246.592	214.54	204.294	195.706	192.168	164.723	113.586	105.55	98.1755	93.1765	95.4725	92.0208
506.655	283.621	249.309	216.926	206.572	197.893	194.317	166.419	114.826	106.713	99.2673	94.2176	96.537	93.0497
511.801	286.677	252.02	219.307	208.845	200.076	196.462	168.11	116.063	107.873	100.357	95.2569	97.5996	94.0768
516.927	289.725	254.726	221.684	211.115	202.255	198.603	169.794	117.297	109.031	101.445	96.2944	98.6602	95.1021
522.035	292.766	257.426	224.057	213.38	204.43	200.74	171.471	118.528	110.187	102.53	97.33	99.7189	96.1255
527.125	295.8	260.12	226.424	215.642	206.602	202.874	173.143	119.756	111.34	103.614	98.3638	100.776	97.1472
532.196	298.827	262.808	228.788	217.899	208.769	205.004	174.809	120.982	112.491	104.696	99.3957	101.83	98.1671
537.249	301.847	265.491	231.147	220.152	210.933	207.13	176.468	122.205	113.639	105.775	100.426	102.883	99.1852
542.283	304.86	268.168	233.502	222.401	213.093	209.252	178.122	123.424	114.785	106.853	101.454	103.934	100.202
547.299	307.866	270.84	235.852	224.646	215.249	211.371	179.77	124.641	115.929	107.928	102.481	104.983	101.216
552.296	310.865	273.506	238.198	226.886	217.401	213.486	181.411	125.856	117.07	109.002	103.505	106.031	102.229
557.275	313.857	276.166	240.539	229.123	219.549	215.597	183.047	127.067	118.209	110.073	104.528	107.076	103.24
562.237	316.843	278.821	242.876	231.356	221.694	217.705	184.676	128.276	119.345	111.142	105.549	108.119	104.249
567.18	319.821	281.47	245.209	233.584	223.835	219.808	186.3	129.482	120.479	112.21	106.568	109.161	105.256
572.105	322.793	284.114	247.537	235.809	225.972	221.909	187.918	130.685	121.611	113.275	107.586	110.2	106.262
577.012	325.757	286.752	249.861	238.029	228.105	224.005	189.53	131.885	122.74	114.339	108.602	111.238	107.266
581.902	328.715	289.385	252.18	240.245	230.235	226.098	191.136	133.082	123.867	115.4	109.615	112.274	108.268
586.773	331.666	292.012	254.495	242.458	232.36	228.187	192.736	134.277	124.991	116.459	110.627	113.308	109.269
586.408	331.46	291.83	254.337	242.307	232.216	228.045	192.718	134.265	124.98	116.449	110.617	113.297	109.259
586.044	331.253	291.649	254.179	242.156	232.071	227.903	192.701	134.252	124.968	116.438	110.607	113.287	109.249
585.679	331.047	291.467	254.021	242.006	231.927	227.761	192.683	134.24	124.957	116.428	110.597	113.277	109.239
585.315	330.841	291.286	253.863	241.855	231.783	227.62	192.666	134.228	124.946	116.417	110.587	113.266	109.229
584.951	330.636	291.105	253.705	241.705	231.638	227.478	192.648	134.216	124.934	116.406	110.577	113.256	109.219
584.587	330.43	290.924	253.547	241.554	231.494	227.337	192.631	134.204	124.923	116.396	110.567	113.246	109.209
584.223	330.224	290.743	253.389	241.404	231.35	227.195	192.613	134.191	124.911	116.385	110.557	113.235	109.199
583.86	330.019	290.562	253.232	241.254	231.206	227.054	192.595	134.179	124.9	116.375	110.547	113.225	109.189
583.497	329.814	290.381	253.074	241.104	231.063	226.913	192.578	134.167	124.889	116.364	110.537	113.215	109.179
583.134	329.609	290.201	252.917	240.954	230.919	226.772	192.56	134.155	124.877	116.354	110.527	113.205	109.169
582.771	329.404	290.02	252.759	240.804	230.775	226.63	192.543	134.143	124.866	116.343	110.517	113.194	109.159
582.409	329.199	289.84	252.602	240.654	230.632	226.49	192.525	134.13	124.855	116.332	110.507	113.184	109.149
582.046	328.994	289.66	252.445	240.505	230.488	226.349	192.508	134.118	124.843	116.322	110.497	113.174	109.139
581.684	328.789	289.479	252.288	240.355	230.345	226.208	192.49	134.106	124.832	116.311	110.487	113.163	109.129
581.323	328.585	289.299	252.131	240.205	230.202	226.067	192.473	134.094	124.821	116.301	110.476	113.153	109.119
580.961	328.38	289.119	251.974	240.056	230.059	225.927	192.455	134.082	124.809	116.29	110.466	113.143	109.11
580.6	328.176	288.94	251.817	239.907	229.915	225.786	192.438	134.069	124.798	116.279	110.456	113.132	109.1
580.239	327.972	288.76	251.661	239.757	229.772	225.646	192.42	134.057	124.787	116.269	110.446	113.122	109.09
579.878	327.768	288.58	251.504	239.608	229.629	225.505	192.403	134.045	124.775	116.258	110.436	113.112	109.08
579.517	327.564	288.401	251.348	239.459	229.487	225.365	192.385	134.033	124.764	116.248	110.426	113.102	109.07
579.156	327.36	288.221	251.192	239.31	229.344	225.225	192.368	134.021	124.752	116.237	110.416	113.091	109.06
578.796	327.157	288.042	251.035	239.162	229.201	225.085	192.35	134.008	124.741	116.227	110.406	113.081	109.05
578.436	326.953	287.863	250.879	239.013	229.059	224.945	192.333	133.996	124.73	116.216	110.396	113.071	109.04
578.076	326.75	287.684	250.723	238.864	228.916	224.805	192.315	133.984	124.718	116.205	110.386	113.06	109.03
577.717	326.547	287.505	250.567	238.716	228.774	224.665	192.298	133.972	124.707	116.195	110.376	113.05	109.02
577.358	326.344	287.326	250.411	238.567	228.632	224.525	192.28	133.96	124.696	116.184	110.366	113.04	109.01
576.998	326.141	287.147	250.256	238.419	228.489	224.386	192.263	133.947	124.684	116.174	110.356	113.03	109
576.64	325.938	286.969	250.1	238.27	228.347	224.246	192.245	133.935	124.673	116.163	110.346	113.019	108.99
576.281	325.735	286.79	249.944	238.122	228.205	224.107	192.228	133.923	124.662	116.152	110.336	113.009	108.981
575.922	325.532	286.612	249.789	237.974	228.063	223.967	192.21	133.911	124.65	116.142	110.326	112.999	108.971
575.564	325.33	286.434	249.633	237.826	227.921	223.828	192.193	133.899	124.639	116.131	110.316	112.988	108.961
575.206	325.128	286.256	249.478	237.678	227.78	223.689	192.175	133.886	124.628	116.121	110.306	112.978	108.951
574.849	324.925	286.078	249.323	237.53	227.638	223.549	192.158	133.874	124.616	116.11	110.296	112.968	108.941
574.491	324.723	285.9	249.168	237.382	227.496	223.41	192.14	133.862	124.605	116.1	110.286	112.958	108.931
574.134	324.521	285.722	249.013	237.235	227.355	223.271	192.123	133.85	124.594	116.089	110.276	112.947	108.921
573.776	324.319	285.544	248.858	237.087	227.213	223.133	192.105	133.838	124.582	116.079	110.266	112.937	108.911
573.42	324.118	285.366	248.703	236.94	227.072	222.994	192.088	133.826	124.571	116.068	110.256	112.927	108.901
573.063	323.916	285.189	248.549	236.792	226.931	222.855	192.07	133.813	124.56	116.057	110.245	112.916	108.891
572.706	323.715	285.012	248.394	236.645	226.79	222.716	192.053	133.801	124.548	116.047	110.235	112.906	108.881
572.35	323.513	284.834	248.239	236.498	226.649	222.578	192.035	133.789	124.537	116.036	110.225	112.896	108.871
571.994	323.312	284.657	248.085	236.351	226.508	222.439	192.018	133.777	124.526	116.026	110.215	112.886	108.862
571.638	323.111	284.48	247.931	236.204	226.367	222.301	192.001	133.765	124.514	116.015	110.205	112.875	108.852
571.283	322.91	284.303	247.777	236.057	226.226	222.163	191.983	133.753	124.503	116.005	110.195	112.865	108.842
570.928	322.709	284.126	247.622	235.91	226.085	222.025	191.966	133.74	124.492	115.994	110.185	112.855	108.832
570.573	322.508	283.95	247.468	235.763	225.945	221.887	191.948	133.728	124.48	115.983	110.175	112.845	108.822
570.218	322.308	283.773	247.314	235.617	225.804	221.749	191.931	133.716	124.469	115.973	110.165	112.834	108.812
569.863	322.107	283.596	247.161	235.47	225.664	221.611	191.913	133.704	124.458	115.962	110.155	112.824	108.802
569.508	321.907	283.42	247.007	235.324	225.523	221.473	191.896	133.692	124.446	115.952	110.145	112.814	108.792
569.154	321.707	283.244	246.853	235.177	225.383	221.335	191.878	133.679	124.435	115.941	110.135	112.803	108.782
568.8	321.507	283.068	246.7	235.031	225.243	221.197	191.861	133.667	124.424	115.931	110.125	112.793	108.772
568.446	321.307	282.891	246.546	234.885	225.103	221.06	191.843	133.655	124.412	115.92	110.115	112.783	108.763
568.093	321.107	282.716	246.393	234.739	224.963	220.922	191.826	133.643	124.401	115.91	110.105	112.773	108.753
567.74	320.907	282.54	246.24	234.593	224.823	220.785	191.808	133.631	124.39	115.899	110.095	112.762	108.743
567.386	320.707	282.364	246.087	234.447	224.683	220.648	191.791	133.619	124.378	115.889	110.085	112.752	108.733
567.033	320.508	282.188	245.933	234.301	224.543	220.51	191.773	133.607	124.367	115.878	110.075	112.742	108.723
566.681	320.309	282.013	245.781	234.155	224.404	220.373	191.756	133.594	124.356	115.867	110.065	112.732	108.713
566.328	320.109	281.837	245.628	234.01	224.264	220.236	191.739	133.582	124.344	115.857	110.055	112.721	108.703
565.976	319.91	281.662	245.475	233.864	224.124	220.099	191.721	133.57	124.333	115.846	110.045	112.711	108.693
565.624	319.711	281.487	245.322	233.719	223.985	219.962	191.704	133.558	124.322	115.836	110.035	112.701	108.683
565.272	319.513	281.312	245.17	233.573	223.846	219.825	191.686	133.546	124.31	115.825	110.025	112.691	108.674
564.921	319.314	281.137	245.017	233.428	223.707	219.689	191.669	133.534	124.299	115.815	110.015	112.68	108.664
564.569	319.115	280.962	244.865	233.283	223.567	219.552	191.651	133.521	124.288	115.804	110.005	112.67	108.654
564.218	318.917	280.787	244.712	233.138	223.428	219.415	191.634	133.509	124.277	115.794	109.995	112.66	108.644
563.867	318.718	280.613	244.56	232.993	223.289	219.279	191.616	133.497	124.265	115.783	109.985	112.65	108.634
563.516	318.52	280.438	244.408	232.848	223.15	219.143	191.599	133.485	124.254	115.773	109.975	112.639	108.624
563.166	318.322	280.264	244.256	232.703	223.012	219.006	191.582	133.473	124.243	115.762	109.965	112.629	108.614
562.816	318.124	280.089	244.104	232.558	222.873	218.87	191.564	133.461	124.231	115.751	109.955	112.619	108.604
562.465	317.926	279.915	243.952	232.414	222.734	218.734	191.547	133.449	124.22	115.741	109.945	112.609	108.594
562.116	317.728	279.741	243.801	232.269	222.596	218.598	191.529	133.436	124.209	115.73	109.935	112.598	108.585
561.766	317.531	279.567	243.649	232.124	222.457	218.462	191.512	133.424	124.197	115.72	109.925	112.588	108.575
561.417	317.333	279.393	243.497	231.98	222.319	218.326	191.494	133.412	124.186	115.709	109.915	112.578	108.565
561.067	317.136	279.219	243.346	231.836	222.181	218.19	191.477	133.4	124.175	115.699	109.905	112.568	108.555
560.718	316.939	279.046	243.194	231.692	222.042	218.054	191.46	133.388	124.163	115.688	109.895	112.557	108.545
560.37	316.741	278.872	243.043	231.548	221.904	217.919	191.442	133.376	124.152	115.678	109.885	112.547	108.535
560.021	316.544	278.699	242.892	231.403	221.766	217.783	191.425	133.364	124.141	115.667	109.875	112.537	108.525
559.673	316.347	278.525	242.741	231.26	221.628	217.648	191.407	133.351	124.13	115.657	109.865	112.527	108.515
559.325	316.151	278.352	242.59	231.116	221.491	217.512	191.39	133.339	124.118	115.646	109.855	112.516	108.506
558.977	315.954	278.179	242.439	230.972	221.353	217.377	191.372	133.327	124.107	115.636	109.845	112.506	108.496
558.629	315.758	278.006	242.288	230.828	221.215	217.242	191.355	133.315	124.096	115.625	109.835	112.496	108.486
558.282	315.561	277.833	242.138	230.685	221.078	217.107	191.338	133.303	124.084	115.615	109.825	112.486	108.476
557.934	315.365	277.66	241.987	230.541	220.94	216.972	191.32	133.291	124.073	115.604	109.815	112.475	108.466
557.587	315.169	277.487	241.836	230.398	220.803	216.837	191.303	133.279	124.062	115.594	109.805	112.465	108.456
557.24	314.973	277.315	241.686	230.255	220.665	216.702	191.285	133.267	124.051	115.583	109.795	112.455	108.446
556.894	314.777	277.142	241.536	230.111	220.528	216.567	191.268	133.254	124.039	115.573	109.785	112.445	108.436
556.547	314.581	276.97	241.385	229.968	220.391	216.432	191.251	133.242	124.028	115.562	109.775	112.435	108.427
556.201	314.385	276.798	241.235	229.825	220.254	216.298	191.233	133.23	124.017	115.552	109.765	112.424	108.417
555.855	314.19	276.625	241.085	229.682	220.117	216.163	191.216	133.218	124.005	115.541	109.755	112.414	108.407
555.51	313.994	276.453	240.935	229.539	219.98	216.029	191.198	133.206	123.994	115.53	109.745	112.404	108.397
555.164	313.799	276.281	240.785	229.397	219.843	215.894	191.181	133.194	123.983	115.52	109.735	112.394	108.387
554.819	313.604	276.11	240.636	229.254	219.706	215.76	191.164	133.182	123.972	115.509	109.725	112.383	108.377
554.474	313.409	275.938	240.486	229.111	219.57	215.626	191.146	133.17	123.96	115.499	109.715	112.373	108.367
554.129	313.214	275.766	240.336	228.969	219.433	215.492	191.129	133.157	123.949	115.488	109.705	112.363	108.358
553.784	313.019	275.595	240.187	228.826	219.297	215.358	191.111	133.145	123.938	115.478	109.695	112.353	108.348
553.44	312.824	275.423	240.038	228.684	219.16	215.224	191.094	133.133	123.926	115.467	109.685	112.342	108.338
553.095	312.63	275.252	239.888	228.542	219.024	215.09	191.077	133.121	123.915	115.457	109.675	112.332	108.328
552.751	312.435	275.081	239.739	228.4	218.888	214.956	191.059	133.109	123.904	115.446	109.665	112.322	108.318
552.407	312.241	274.91	239.59	228.258	218.751	214.822	191.042	133.097	123.893	115.436	109.655	112.312	108.308
552.064	312.047	274.739	239.441	228.116	218.615	214.689	191.025	133.085	123.881	115.425	109.645	112.302	108.298
551.72	311.852	274.568	239.292	227.974	218.479	214.555	191.007	133.073	123.87	115.415	109.635	112.291	108.289
551.377	311.659	274.397	239.143	227.832	218.343	214.422	190.99	133.06	123.859	115.404	109.625	112.281	108.279
551.034	311.465	274.226	238.994	227.69	218.208	214.288	190.972	133.048	123.848	115.394	109.615	112.271	108.269
550.692	311.271	274.056	238.846	227.549	218.072	214.155	190.955	133.036	123.836	115.383	109.605	112.261	108.259
550.349	311.077	273.885	238.697	227.407	217.936	214.022	190.938	133.024	123.825	115.373	109.595	112.251	108.249
550.007	310.884	273.715	238.549	227.266	217.801	213.889	190.92	133.012	123.814	115.362	109.585	112.24	108.239
549.665	310.69	273.545	238.4	227.124	217.665	213.756	190.903	133	123.802	115.352	109.575	112.23	108.229
549.323	310.497	273.374	238.252	226.983	217.53	213.623	190.885	132.988	123.791	115.341	109.565	112.22	108.22
548.981	310.304	273.204	238.104	226.842	217.395	213.49	190.868	132.976	123.78	115.331	109.555	112.21	108.21
548.64	310.111	273.034	237.956	226.701	217.259	213.357	190.851	132.964	123.769	115.32	109.545	112.199	108.2
548.298	309.918	272.865	237.808	226.56	217.124	213.225	190.833	132.952	123.757	115.31	109.535	112.189	108.19
547.957	309.725	272.695	237.66	226.419	216.989	213.092	190.816	132.939	123.746	115.299	109.525	112.179	108.18
547.616	309.533	272.525	237.512	226.278	216.854	212.959	190.799	132.927	123.735	115.289	109.516	112.169	108.17
547.276	309.34	272.356	237.364	226.137	216.719	212.827	190.781	132.915	123.724	115.278	109.506	112.159	108.16
546.935	309.148	272.186	237.217	225.996	216.585	212.695	190.764	132.903	123.712	115.268	109.496	112.148	108.151
546.595	308.956	272.017	237.069	225.856	216.45	212.562	190.747	132.891	123.701	115.257	109.486	112.138	108.141
546.255	308.763	271.848	236.922	225.715	216.315	212.43	190.729	132.879	123.69	115.247	109.476	112.128	108.131
545.915	308.571	271.679	236.774	225.575	216.181	212.298	190.712	132.867	123.679	115.236	109.466	112.118	108.121
545.576	308.379	271.51	236.627	225.435	216.046	212.166	190.694	132.855	123.667	115.226	109.456	112.108	108.111
545.237	308.188	271.341	236.48	225.295	215.912	212.034	190.677	132.843	123.656	115.216	109.446	112.097	108.101
544.897	307.996	271.172	236.333	225.154	215.778	211.902	190.66	132.831	123.645	115.205	109.436	112.087	108.092
544.558	307.804	271.004	236.186	225.014	215.643	211.77	190.642	132.819	123.634	115.195	109.426	112.077	108.082
544.22	307.613	270.835	236.039	224.874	215.509	211.638	190.625	132.806	123.622	115.184	109.416	112.067	108.072
543.881	307.422	270.666	235.892	224.735	215.375	211.507	190.608	132.794	123.611	115.174	109.406	112.057	108.062
543.543	307.23	270.498	235.745	224.595	215.241	211.375	190.59	132.782	123.6	115.163	109.396	112.046	108.052
543.205	307.039	270.33	235.599	224.455	215.107	211.244	190.573	132.77	123.589	115.153	109.386	112.036	108.042
542.867	306.848	270.162	235.452	224.315	214.973	211.112	190.556	132.758	123.577	115.142	109.376	112.026	108.033
542.529	306.657	269.994	235.306	224.176	214.84	210.981	190.538	132.746	123.566	115.132	109.366	112.016	108.023
542.192	306.467	269.826	235.159	224.036	214.706	210.85	190.521	132.734	123.555	115.121	109.356	112.006	108.013
541.855	306.276	269.658	235.013	223.897	214.573	210.719	190.504	132.722	123.544	115.111	109.346	111.995	108.003
541.518	306.086	269.49	234.867	223.758	214.439	210.588	190.486	132.71	123.532	115.1	109.336	111.985	107.993
541.181	305.895	269.323	234.721	223.619	214.306	210.457	190.469	132.698	123.521	115.09	109.326	111.975	107.983
540.844	305.705	269.155	234.575	223.48	214.172	210.326	190.452	132.686	123.51	115.079	109.316	111.965	107.974
540.508	305.515	268.988	234.429	223.341	214.039	210.195	190.434	132.674	123.499	115.069	109.306	111.955	107.964
540.172	305.325	268.82	234.283	223.202	213.906	210.064	190.417	132.661	123.487	115.058	109.296	111.944	107.954
539.836	305.135	268.653	234.137	223.063	213.773	209.934	190.4	132.649	123.476	115.048	109.287	111.934	107.944
539.5	304.945	268.486	233.992	222.924	213.64	209.803	190.382	132.637	123.465	115.037	109.277	111.924	107.934
539.164	304.755	268.319	233.846	222.785	213.507	209.672	190.365	132.625	123.454	115.027	109.267	111.914	107.924
538.829	304.566	268.152	233.701	222.647	213.374	209.542	190.348	132.613	123.442	115.016	109.257	111.904	107.915
538.494	304.376	267.985	233.555	222.508	213.242	209.412	190.33	132.601	123.431	115.006	109.247	111.894	107.905
538.159	304.187	267.819	233.41	222.37	213.109	209.281	190.313	132.589	123.42	114.996	109.237	111.883	107.895
537.824	303.998	267.652	233.265	222.232	212.976	209.151	190.296	132.577	123.409	114.985	109.227	111.873	107.885
537.489	303.809	267.486	233.12	222.093	212.844	209.021	190.278	132.565	123.398	114.975	109.217	111.863	107.875
537.155	303.62	267.319	232.975	221.955	212.712	208.891	190.261	132.553	123.386	114.964	109.207	111.853	107.866
536.821	303.431	267.153	232.83	221.817	212.579	208.761	190.244	132.541	123.375	114.954	109.197	111.843	107.856
536.487	303.242	266.987	232.685	221.679	212.447	208.631	190.226	132.529	123.364	114.943	109.187	111.832	107.846
536.153	303.054	266.821	232.54	221.541	212.315	208.502	190.209	132.517	123.353	114.933	109.177	111.822	107.836
535.82	302.865	266.655	232.396	221.404	212.183	208.372	190.192	132.505	123.341	114.922	109.167	111.812	107.826
535.487	302.677	266.489	232.251	221.266	212.051	208.242	190.175	132.493	123.33	114.912	109.157	111.802	107.817
535.154	302.488	266.323	232.107	221.128	211.919	208.113	190.157	132.481	123.319	114.901	109.147	111.792	107.807
534.821	302.3	266.157	231.962	220.991	211.787	207.983	190.14	132.468	123.308	114.891	109.137	111.782	107.797
534.488	302.112	265.992	231.818	220.853	211.655	207.854	190.123	132.456	123.296	114.881	109.128	111.771	107.787
534.156	301.924	265.826	231.674	220.716	211.524	207.725	190.105	132.444	123.285	114.87	109.118	111.761	107.777
533.823	301.736	265.661	231.53	220.579	211.392	207.595	190.088	132.432	123.274	114.86	109.108	111.751	107.767
533.491	301.549	265.496	231.386	220.441	211.261	207.466	190.071	132.42	123.263	114.849	109.098	111.741	107.758
533.16	301.361	265.331	231.242	220.304	211.129	207.337	190.053	132.408	123.252	114.839	109.088	111.731	107.748
532.828	301.174	265.166	231.098	220.167	210.998	207.208	190.036	132.396	123.24	114.828	109.078	111.721	107.738
532.497	300.986	265.001	230.954	220.03	210.867	207.079	190.019	132.384	123.229	114.818	109.068	111.71	107.728
532.165	300.799	264.836	230.811	219.893	210.736	206.951	190.002	132.372	123.218	114.807	109.058	111.7	107.718
531.834	300.612	264.671	230.667	219.757	210.605	206.822	189.984	132.36	123.207	114.797	109.048	111.69	107.709
531.503	300.425	264.507	230.523	219.62	210.474	206.693	189.967	132.348	123.196	114.786	109.038	111.68	107.699
531.173	300.238	264.342	230.38	219.483	210.343	206.565	189.95	132.336	123.184	114.776	109.028	111.67	107.689
530.843	300.052	264.178	230.237	219.347	210.212	206.436	189.932	132.324	123.173	114.766	109.018	111.66	107.679
530.512	299.865	264.013	230.094	219.21	210.081	206.308	189.915	132.312	123.162	114.755	109.008	111.649	107.669
530.182	299.678	263.849	229.95	219.074	209.95	206.179	189.898	132.3	123.151	114.745	108.999	111.639	107.66
529.853	299.492	263.685	229.807	218.938	209.82	206.051	189.881	132.288	123.139	114.734	108.989	111.629	107.65
529.523	299.306	263.521	229.665	218.802	209.689	205.923	189.863	132.276	123.128	114.724	108.979	111.619	107.64
529.194	299.12	263.357	229.522	218.666	209.559	205.795	189.846	132.264	123.117	114.713	108.969	111.609	107.63
528.865	298.934	263.193	229.379	218.53	209.429	205.667	189.829	132.252	123.106	114.703	108.959	111.599	107.62
528.536	298.748	263.03	229.236	218.394	209.298	205.539	189.811	132.24	123.095	114.692	108.949	111.588	107.611
528.207	298.562	262.866	229.094	218.258	209.168	205.411	189.794	132.228	123.083	114.682	108.939	111.578	107.601
527.878	298.376	262.702	228.951	218.122	209.038	205.283	189.777	132.216	123.072	114.672	108.929	111.568	107.591
527.55	298.19	262.539	228.809	217.986	208.908	205.156	189.76	132.203	123.061	114.661	108.919	111.558	107.581
527.222	298.005	262.376	228.666	217.851	208.778	205.028	189.742	132.191	123.05	114.651	108.909	111.548	107.571
526.894	297.82	262.213	228.524	217.715	208.648	204.901	189.725	132.179	123.039	114.64	108.899	111.538	107.562
526.566	297.634	262.049	228.382	217.58	208.518	204.773	189.708	132.167	123.027	114.63	108.889	111.528	107.552
526.239	297.449	261.886	228.24	217.444	208.389	204.646	189.691	132.155	123.016	114.619	108.88	111.517	107.542
525.911	297.264	261.724	228.098	217.309	208.259	204.519	189.673	132.143	123.005	114.609	108.87	111.507	107.532
525.584	297.079	261.561	227.956	217.174	208.13	204.391	189.656	132.131	122.994	114.599	108.86	111.497	107.523
525.257	296.895	261.398	227.814	217.039	208	204.264	189.639	132.119	122.983	114.588	108.85	111.487	107.513
524.931	296.71	261.236	227.673	216.904	207.871	204.137	189.622	132.107	122.972	114.578	108.84	111.477	107.503
524.604	296.525	261.073	227.531	216.769	207.741	204.01	189.604	132.095	122.96	114.567	108.83	111.467	107.493
524.278	296.341	260.911	227.39	216.634	207.612	203.883	189.587	132.083	122.949	114.557	108.82	111.457	107.483
523.952	296.157	260.748	227.248	216.499	207.483	203.756	189.57	132.071	122.938	114.546	108.81	111.446	107.474
523.626	295.972	260.586	227.107	216.365	207.354	203.63	189.553	132.059	122.927	114.536	108.8	111.436	107.464
523.3	295.788	260.424	226.965	216.23	207.225	203.503	189.535	132.047	122.916	114.526	108.79	111.426	107.454
522.975	295.604	260.262	226.824	216.096	207.096	203.376	189.518	132.035	122.904	114.515	108.78	111.416	107.444
522.649	295.42	260.1	226.683	215.961	206.967	203.25	189.501	132.023	122.893	114.505	108.771	111.406	107.435
522.324	295.237	259.938	226.542	215.827	206.839	203.124	189.484	132.011	122.882	114.494	108.761	111.396	107.425
521.999	295.053	259.777	226.401	215.693	206.71	202.997	189.466	131.999	122.871	114.484	108.751	111.386	107.415
521.675	294.87	259.615	226.26	215.559	206.581	202.871	189.449	131.987	122.86	114.473	108.741	111.375	107.405
521.35	294.686	259.454	226.12	215.425	206.453	202.745	189.432	131.975	122.848	114.463	108.731	111.365	107.395
521.026	294.503	259.292	225.979	215.291	206.324	202.619	189.415	131.963	122.837	114.453	108.721	111.355	107.386
520.702	294.32	259.131	225.839	215.157	206.196	202.493	189.397	131.951	122.826	114.442	108.711	111.345	107.376
520.378	294.137	258.97	225.698	215.023	206.068	202.367	189.38	131.939	122.815	114.432	108.701	111.335	107.366
520.054	293.954	258.809	225.558	214.889	205.94	202.241	189.363	131.927	122.804	114.421	108.691	111.325	107.356
519.731	293.771	258.648	225.417	214.755	205.812	202.115	189.346	131.915	122.793	114.411	108.682	111.315	107.347
519.407	293.588	258.487	225.277	214.622	205.684	201.989	189.328	131.903	122.781	114.401	108.672	111.304	107.337
519.084	293.405	258.326	225.137	214.488	205.556	201.864	189.311	131.891	122.77	114.39	108.662	111.294	107.327
518.762	293.223	258.165	224.997	214.355	205.428	201.738	189.294	131.879	122.759	114.38	108.652	111.284	107.317
518.439	293.041	258.005	224.857	214.222	205.3	201.613	189.277	131.867	122.748	114.369	108.642	111.274	107.308
518.116	292.858	257.844	224.717	214.088	205.172	201.487	189.26	131.855	122.737	114.359	108.632	111.264	107.298
517.794	292.676	257.684	224.577	213.955	205.045	201.362	189.242	131.843	122.726	114.349	108.622	111.254	107.288
517.472	292.494	257.524	224.438	213.822	204.917	201.237	189.225	131.831	122.714	114.338	108.612	111.244	107.278
517.15	292.312	257.364	224.298	213.689	204.79	201.111	189.208	131.819	122.703	114.328	108.602	111.234	107.268
516.829	292.13	257.203	224.159	213.556	204.662	200.986	189.191	131.807	122.692	114.317	108.593	111.223	107.259
516.507	291.949	257.043	224.019	213.423	204.535	200.861	189.173	131.795	122.681	114.307	108.583	111.213	107.249
516.186	291.767	256.884	223.88	213.291	204.408	200.736	189.156	131.783	122.67	114.297	108.573	111.203	107.239
515.865	291.586	256.724	223.741	213.158	204.281	200.612	189.139	131.771	122.659	114.286	108.563	111.193	107.229
515.544	291.404	256.564	223.601	213.025	204.154	200.487	189.122	131.759	122.647	114.276	108.553	111.183	107.22
515.223	291.223	256.405	223.462	212.893	204.027	200.362	189.105	131.747	122.636	114.265	108.543	111.173	107.21
514.903	291.042	256.245	223.323	212.76	203.9	200.237	189.087	131.735	122.625	114.255	108.533	111.163	107.2
514.582	290.861	256.086	223.185	212.628	203.773	200.113	189.07	131.723	122.614	114.245	108.523	111.153	107.19
514.262	290.68	255.926	223.046	212.496	203.646	199.988	189.053	131.711	122.603	114.234	108.514	111.143	107.181
513.943	290.499	255.767	222.907	212.364	203.519	199.864	189.036	131.699	122.592	114.224	108.504	111.132	107.171
513.623	290.318	255.608	222.768	212.232	203.393	199.74	189.019	131.687	122.58	114.213	108.494	111.122	107.161
513.303	290.138	255.449	222.63	212.1	203.266	199.616	189.001	131.675	122.569	114.203	108.484	111.112	107.151
512.984	289.957	255.29	222.491	211.968	203.14	199.491	188.984	131.663	122.558	114.193	108.474	111.102	107.142
512.665	289.777	255.131	222.353	211.836	203.014	199.367	188.967	131.651	122.547	114.182	108.464	111.092	107.132
512.346	289.597	254.973	222.215	211.704	202.887	199.243	188.95	131.639	122.536	114.172	108.454	111.082	107.122
512.027	289.417	254.814	222.076	211.572	202.761	199.119	188.933	131.627	122.525	114.161	108.444	111.072	107.112
511.709	289.237	254.656	221.938	211.441	202.635	198.995	188.915	131.615	122.514	114.151	108.435	111.062	107.103
511.391	289.057	254.497	221.8	211.309	202.509	198.872	188.898	131.603	122.502	114.141	108.425	111.052	107.093
511.073	288.877	254.339	221.662	211.178	202.383	198.748	188.881	131.591	122.491	114.13	108.415	111.041	107.083
510.755	288.697	254.181	221.524	211.046	202.257	198.624	188.864	131.579	122.48	114.12	108.405	111.031	107.073
510.437	288.518	254.023	221.387	210.915	202.131	198.501	188.847	131.567	122.469	114.109	108.395	111.021	107.064
510.12	288.338	253.865	221.249	210.784	202.006	198.377	188.829	131.555	122.458	114.099	108.385	111.011	107.054
509.802	288.159	253.707	221.111	210.653	201.88	198.254	188.812	131.543	122.447	114.089	108.375	111.001	107.044
509.485	287.98	253.549	220.974	210.522	201.754	198.131	188.795	131.531	122.436	114.078	108.366	110.991	107.034
509.168	287.8	253.391	220.836	210.391	201.629	198.007	188.778	131.52	122.424	114.068	108.356	110.981	107.025
508.852	287.621	253.234	220.699	210.26	201.503	197.884	188.761	131.508	122.413	114.058	108.346	110.971	107.015
508.535	287.443	253.076	220.562	210.129	201.378	197.761	188.744	131.496	122.402	114.047	108.336	110.961	107.005
508.219	287.264	252.919	220.424	209.999	201.253	197.638	188.726	131.484	122.391	114.037	108.326	110.951	106.995
507.903	287.085	252.761	220.287	209.868	201.128	197.515	188.709	131.472	122.38	114.026	108.316	110.94	106.986
507.587	286.907	252.604	220.15	209.737	201.003	197.392	188.692	131.46	122.369	114.016	108.306	110.93	106.976
507.271	286.728	252.447	220.013	209.607	200.878	197.27	188.675	131.448	122.358	114.006	108.297	110.92	106.966
506.955	286.55	252.29	219.877	209.477	200.753	197.147	188.658	131.436	122.346	113.995	108.287	110.91	106.957
506.64	286.371	252.133	219.74	209.346	200.628	197.024	188.641	131.424	122.335	113.985	108.277	110.9	106.947
506.325	286.193	251.976	219.603	209.216	200.503	196.902	188.623	131.412	122.324	113.975	108.267	110.89	106.937
506.01	286.015	251.82	219.467	209.086	200.378	196.779	188.606	131.4	122.313	113.964	108.257	110.88	106.927
505.695	285.837	251.663	219.33	208.956	200.254	196.657	188.589	131.388	122.302	113.954	108.247	110.87	106.918
505.381	285.66	251.506	219.194	208.826	200.129	196.535	188.572	131.376	122.291	113.943	108.237	110.86	106.908
505.066	285.482	251.35	219.057	208.696	200.005	196.412	188.555	131.364	122.28	113.933	108.228	110.85	106.898
504.752	285.304	251.194	218.921	208.566	199.88	196.29	188.538	131.352	122.269	113.923	108.218	110.84	106.888
504.438	285.127	251.037	218.785	208.436	199.756	196.168	188.52	131.34	122.257	113.912	108.208	110.829	106.879
504.125	284.95	250.881	218.649	208.307	199.632	196.046	188.503	131.328	122.246	113.902	108.198	110.819	106.869
503.811	284.772	250.725	218.513	208.177	199.507	195.924	188.486	131.316	122.235	113.892	108.188	110.809	106.859
503.498	284.595	250.569	218.377	208.048	199.383	195.802	188.469	131.304	122.224	113.881	108.178	110.799	106.85
503.184	284.418	250.413	218.241	207.918	199.259	195.68	188.452	131.292	122.213	113.871	108.168	110.789	106.84
502.871	284.241	250.258	218.105	207.789	199.135	195.559	188.435	131.28	122.202	113.86	108.159	110.779	106.83
502.559	284.065	250.102	217.97	207.66	199.011	195.437	188.417	131.268	122.191	113.85	108.149	110.769	106.82
502.246	283.888	249.946	217.834	207.531	198.888	195.316	188.4	131.257	122.18	113.84	108.139	110.759	106.811
501.934	283.711	249.791	217.699	207.402	198.764	195.194	188.383	131.245	122.168	113.829	108.129	110.749	106.801
501.621	283.535	249.636	217.563	207.273	198.64	195.073	188.366	131.233	122.157	113.819	108.119	110.739	106.791
501.309	283.358	249.48	217.428	207.144	198.517	194.951	188.349	131.221	122.146	113.809	108.109	110.729	106.781
500.998	283.182	249.325	217.293	207.015	198.393	194.83	188.332	131.209	122.135	113.798	108.1	110.719	106.772
500.686	283.006	249.17	217.157	206.886	198.27	194.709	188.315	131.197	122.124	113.788	108.09	110.708	106.762
500.375	282.83	249.015	217.022	206.757	198.147	194.588	188.297	131.185	122.113	113.778	108.08	110.698	106.752
500.063	282.654	248.86	216.887	206.629	198.023	194.467	188.28	131.173	122.102	113.767	108.07	110.688	106.743
499.752	282.478	248.705	216.752	206.5	197.9	194.346	188.263	131.161	122.091	113.757	108.06	110.678	106.733
499.441	282.303	248.551	216.618	206.372	197.777	194.225	188.246	131.149	122.08	113.747	108.05	110.668	106.723
499.131	282.127	248.396	216.483	206.243	197.654	194.104	188.229	131.137	122.068	113.736	108.041	110.658	106.713
498.82	281.951	248.242	216.348	206.115	197.531	193.983	188.212	131.125	122.057	113.726	108.031	110.648	106.704
498.51	281.776	248.087	216.214	205.987	197.408	193.863	188.195	131.113	122.046	113.716	108.021	110.638	106.694
498.2	281.601	247.933	216.079	205.859	197.286	193.742	188.178	131.101	122.035	113.705	108.011	110.628	106.684
497.89	281.426	247.779	215.945	205.731	197.163	193.622	188.16	131.089	122.024	113.695	108.001	110.618	106.675
497.581	281.251	247.625	215.81	205.603	197.04	193.501	188.143	131.077	122.013	113.684	107.991	110.608	106.665
497.271	281.076	247.471	215.676	205.475	196.918	193.381	188.126	131.066	122.002	113.674	107.982	110.598	106.655
496.962	280.901	247.317	215.542	205.347	196.795	193.26	188.109	131.054	121.991	113.664	107.972	110.588	106.646
496.653	280.726	247.163	215.408	205.219	196.673	193.14	188.092	131.042	121.98	113.653	107.962	110.578	106.636
496.344	280.552	247.009	215.274	205.092	196.55	193.02	188.075	131.03	121.968	113.643	107.952	110.568	106.626
496.035	280.377	246.855	215.14	204.964	196.428	192.9	188.058	131.018	121.957	113.633	107.942	110.557	106.616
495.726	280.203	246.702	215.006	204.837	196.306	192.78	188.041	131.006	121.946	113.622	107.932	110.547	106.607
495.418	280.028	246.548	214.873	204.709	196.184	192.66	188.023	130.994	121.935	113.612	107.923	110.537	106.597
495.11	279.854	246.395	214.739	204.582	196.062	192.54	188.006	130.982	121.924	113.602	107.913	110.527	106.587
494.802	279.68	246.242	214.605	204.455	195.94	192.421	187.989	130.97	121.913	113.591	107.903	110.517	106.578
494.494	279.506	246.089	214.472	204.328	195.818	192.301	187.972	130.958	121.902	113.581	107.893	110.507	106.568
494.187	279.332	245.936	214.338	204.2	195.696	192.181	187.955	130.946	121.891	113.571	107.883	110.497	106.558
493.879	279.159	245.783	214.205	204.073	195.575	192.062	187.938	130.934	121.88	113.56	107.874	110.487	106.549
493.572	278.985	245.63	214.072	203.946	195.453	191.942	187.921	130.922	121.869	113.55	107.864	110.477	106.539
493.265	278.811	245.477	213.939	203.82	195.331	191.823	187.904	130.911	121.858	113.54	107.854	110.467	106.529
492.958	278.638	245.324	213.806	203.693	195.21	191.704	187.887	130.899	121.846	113.529	107.844	110.457	106.519
492.652	278.465	245.172	213.673	203.566	195.088	191.584	187.87	130.887	121.835	113.519	107.834	110.447	106.51
492.345	278.291	245.019	213.54	203.44	194.967	191.465	187.852	130.875	121.824	113.509	107.824	110.437	106.5
492.039	278.118	244.867	213.407	203.313	194.846	191.346	187.835	130.863	121.813	113.498	107.815	110.427	106.49
491.733	277.945	244.714	213.274	203.187	194.725	191.227	187.818	130.851	121.802	113.488	107.805	110.417	106.481
491.427	277.772	244.562	213.142	203.06	194.603	191.108	187.801	130.839	121.791	113.478	107.795	110.407	106.471
491.121	277.6	244.41	213.009	202.934	194.482	190.989	187.784	130.827	121.78	113.467	107.785	110.397	106.461
490.816	277.427	244.258	212.876	202.808	194.361	190.871	187.767	130.815	121.769	113.457	107.775	110.387	106.452
490.511	277.254	244.106	212.744	202.681	194.241	190.752	187.75	130.803	121.758	113.447	107.766	110.376	106.442
490.206	277.082	243.954	212.612	202.555	194.12	190.633	187.733	130.791	121.747	113.436	107.756	110.366	106.432
489.901	276.91	243.803	212.479	202.429	193.999	190.515	187.716	130.78	121.736	113.426	107.746	110.356	106.423
489.596	276.737	243.651	212.347	202.304	193.878	190.396	187.699	130.768	121.725	113.416	107.736	110.346	106.413
489.291	276.565	243.499	212.215	202.178	193.758	190.278	187.682	130.756	121.713	113.405	107.726	110.336	106.403
488.987	276.393	243.348	212.083	202.052	193.637	190.159	187.665	130.744	121.702	113.395	107.717	110.326	106.393
488.683	276.221	243.197	211.951	201.926	193.517	190.041	187.647	130.732	121.691	113.385	107.707	110.316	106.384
488.379	276.05	243.045	211.82	201.801	193.396	189.923	187.63	130.72	121.68	113.375	107.697	110.306	106.374
488.075	275.878	242.894	211.688	201.675	193.276	189.805	187.613	130.708	121.669	113.364	107.687	110.296	106.364
487.772	275.706	242.743	211.556	201.55	193.156	189.687	187.596	130.696	121.658	113.354	107.677	110.286	106.355
487.468	275.535	242.592	211.424	201.424	193.036	189.569	187.579	130.684	121.647	113.344	107.668	110.276	106.345
487.165	275.363	242.441	211.293	201.299	192.916	189.451	187.562	130.672	121.636	113.333	107.658	110.266	106.335
486.862	275.192	242.29	211.162	201.174	192.796	189.333	187.545	130.661	121.625	113.323	107.648	110.256	106.326
486.559	275.021	242.14	211.03	201.049	192.676	189.215	187.528	130.649	121.614	113.313	107.638	110.246	106.316
486.256	274.85	241.989	210.899	200.924	192.556	189.097	187.511	130.637	121.603	113.302	107.628	110.236	106.306
485.954	274.679	241.839	210.768	200.799	192.436	188.98	187.494	130.625	121.592	113.292	107.619	110.226	106.297
485.652	274.508	241.688	210.637	200.674	192.316	188.862	187.477	130.613	121.581	113.282	107.609	110.216	106.287
485.35	274.337	241.538	210.506	200.549	192.197	188.745	187.46	130.601	121.57	113.271	107.599	110.206	106.277
485.048	274.167	241.388	210.375	200.424	192.077	188.627	187.443	130.589	121.558	113.261	107.589	110.196	106.268
484.746	273.996	241.237	210.244	200.3	191.958	188.51	187.426	130.577	121.547	113.251	107.579	110.186	106.258
484.445	273.826	241.087	210.113	200.175	191.838	188.393	187.409	130.566	121.536	113.24	107.57	110.176	106.248
484.143	273.655	240.937	209.982	200.05	191.719	188.276	187.391	130.554	121.525	113.23	107.56	110.166	106.239
483.842	273.485	240.788	209.852	199.926	191.6	188.159	187.374	130.542	121.514	113.22	107.55	110.156	106.229
483.541	273.315	240.638	209.721	199.802	191.481	188.041	187.357	130.53	121.503	113.21	107.54	110.146	106.219
483.24	273.145	240.488	209.591	199.677	191.362	187.925	187.34	130.518	121.492	113.199	107.531	110.136	106.21
482.94	272.975	240.339	209.46	199.553	191.243	187.808	187.323	130.506	121.481	113.189	107.521	110.126	106.2
482.639	272.805	240.189	209.33	199.429	191.124	187.691	187.306	130.494	121.47	113.179	107.511	110.116	106.19
482.339	272.636	240.04	209.2	199.305	191.005	187.574	187.289	130.482	121.459	113.168	107.501	110.106	106.181
482.039	272.466	239.89	209.07	199.181	190.886	187.457	187.272	130.47	121.448	113.158	107.491	110.096	106.171
481.739	272.297	239.741	208.94	199.057	190.767	187.341	187.255	130.459	121.437	113.148	107.482	110.086	106.161
481.44	272.127	239.592	208.81	198.933	190.649	187.224	187.238	130.447	121.426	113.137	107.472	110.076	106.152
481.14	271.958	239.443	208.68	198.81	190.53	187.108	187.221	130.435	121.415	113.127	107.462	110.066	106.142
480.841	271.789	239.294	208.55	198.686	190.411	186.991	187.204	130.423	121.404	113.117	107.452	110.056	106.132
480.542	271.62	239.145	208.42	198.562	190.293	186.875	187.187	130.411	121.393	113.107	107.442	110.046	106.123
480.243	271.451	238.996	208.291	198.439	190.175	186.759	187.17	130.399	121.382	113.096	107.433	110.035	106.113
479.944	271.282	238.848	208.161	198.315	190.056	186.643	187.153	130.387	121.371	113.086	107.423	110.025	106.103
479.646	271.113	238.699	208.032	198.192	189.938	186.527	187.136	130.376	121.36	113.076	107.413	110.015	106.094
479.347	270.945	238.551	207.902	198.069	189.82	186.411	187.119	130.364	121.348	113.065	107.403	110.005	106.084
479.049	270.776	238.402	207.773	197.946	189.702	186.295	187.102	130.352	121.337	113.055	107.394	109.995	106.074
478.751	270.608	238.254	207.644	197.823	189.584	186.179	187.085	130.34	121.326	113.045	107.384	109.985	106.065
478.454	270.439	238.106	207.515	197.699	189.466	186.063	187.068	130.328	121.315	113.035	107.374	109.975	106.055
478.156	270.271	237.958	207.386	197.576	189.348	185.947	187.051	130.316	121.304	113.024	107.364	109.965	106.045
477.859	270.103	237.81	207.257	197.454	189.23	185.832	187.034	130.304	121.293	113.014	107.355	109.955	106.036
477.561	269.935	237.662	207.128	197.331	189.113	185.716	187.017	130.293	121.282	113.004	107.345	109.945	106.026
477.264	269.767	237.514	206.999	197.208	188.995	185.601	187	130.281	121.271	112.993	107.335	109.935	106.017
476.967	269.599	237.366	206.87	197.085	188.878	185.485	186.983	130.269	121.26	112.983	107.325	109.925	106.007
476.671	269.432	237.219	206.741	196.963	188.76	185.37	186.966	130.257	121.249	112.973	107.315	109.915	105.997
476.374	269.264	237.071	206.613	196.84	188.643	185.254	186.949	130.245	121.238	112.963	107.306	109.905	105.988
476.078	269.097	236.924	206.484	196.718	188.525	185.139	186.932	130.233	121.227	112.952	107.296	109.895	105.978
475.782	268.929	236.776	206.356	196.595	188.408	185.024	186.915	130.221	121.216	112.942	107.286	109.885	105.968
475.486	268.762	236.629	206.228	196.473	188.291	184.909	186.898	130.21	121.205	112.932	107.276	109.875	105.959
475.19	268.595	236.482	206.099	196.351	188.174	184.794	186.881	130.198	121.194	112.921	107.267	109.865	105.949
474.895	268.428	236.335	205.971	196.229	188.057	184.679	186.864	130.186	121.183	112.911	107.257	109.855	105.939
474.599	268.261	236.188	205.843	196.107	187.94	184.564	186.847	130.174	121.172	112.901	107.247	109.845	105.93
474.304	268.094	236.041	205.715	195.985	187.823	184.449	186.83	130.162	121.161	112.891	107.237	109.835	105.92
474.009	267.927	235.894	205.587	195.863	187.706	184.335	186.813	130.15	121.15	112.88	107.228	109.825	105.91
473.714	267.761	235.747	205.459	195.741	187.589	184.22	186.796	130.138	121.139	112.87	107.218	109.815	105.901
473.42	267.594	235.601	205.331	195.619	187.473	184.105	186.779	130.127	121.128	112.86	107.208	109.805	105.891
473.125	267.428	235.454	205.204	195.498	187.356	183.991	186.762	130.115	121.117	112.85	107.198	109.795	105.882
472.831	267.261	235.308	205.076	195.376	187.239	183.876	186.745	130.103	121.106	112.839	107.189	109.785	105.872
472.537	267.095	235.161	204.948	195.255	187.123	183.762	186.728	130.091	121.095	112.829	107.179	109.775	105.862
472.243	266.929	235.015	204.821	195.133	187.007	183.648	186.711	130.079	121.084	112.819	107.169	109.765	105.853
471.949	266.763	234.869	204.694	195.012	186.89	183.533	186.694	130.067	121.073	112.808	107.159	109.755	105.843
471.655	266.597	234.723	204.566	194.89	186.774	183.419	186.677	130.056	121.062	112.798	107.15	109.745	105.833
471.362	266.431	234.577	204.439	194.769	186.658	183.305	186.66	130.044	121.051	112.788	107.14	109.736	105.824
471.069	266.265	234.431	204.312	194.648	186.542	183.191	186.643	130.032	121.04	112.778	107.13	109.726	105.814
470.776	266.1	234.285	204.185	194.527	186.426	183.077	186.626	130.02	121.029	112.767	107.12	109.716	105.804
470.483	265.934	234.139	204.058	194.406	186.31	182.963	186.609	130.008	121.018	112.757	107.111	109.706	105.795
470.19	265.769	233.994	203.931	194.285	186.194	182.85	186.592	129.996	121.007	112.747	107.101	109.696	105.785
469.898	265.603	233.848	203.804	194.164	186.078	182.736	186.575	129.985	120.996	112.737	107.091	109.686	105.776
469.606	265.438	233.703	203.677	194.043	185.962	182.622	186.558	129.973	120.985	112.726	107.081	109.676	105.766
469.314	265.273	233.557	203.55	193.923	185.847	182.509	186.541	129.961	120.974	112.716	107.072	109.666	105.756
469.022	265.108	233.412	203.424	193.802	185.731	182.395	186.524	129.949	120.963	112.706	107.062	109.656	105.747
468.73	264.943	233.267	203.297	193.682	185.615	182.282	186.507	129.937	120.952	112.696	107.052	109.646	105.737
468.439	264.779	233.122	203.171	193.561	185.5	182.168	186.49	129.925	120.941	112.685	107.042	109.636	105.727
468.147	264.614	232.977	203.045	193.441	185.385	182.055	186.473	129.914	120.93	112.675	107.033	109.626	105.718
467.856	264.449	232.832	202.918	193.32	185.269	181.942	186.456	129.902	120.919	112.665	107.023	109.616	105.708
467.565	264.285	232.687	202.792	193.2	185.154	181.829	186.439	129.89	120.908	112.655	107.013	109.606	105.699
467.274	264.12	232.542	202.666	193.08	185.039	181.715	186.422	129.878	120.897	112.644	107.003	109.596	105.689
466.983	263.956	232.398	202.54	192.96	184.924	181.602	186.405	129.866	120.886	112.634	106.994	109.586	105.679
466.693	263.792	232.253	202.414	192.84	184.809	181.489	186.388	129.855	120.875	112.624	106.984	109.576	105.67
466.403	263.628	232.109	202.288	192.72	184.694	181.377	186.371	129.843	120.864	112.614	106.974	109.566	105.66
466.113	263.464	231.964	202.162	192.6	184.579	181.264	186.354	129.831	120.853	112.603	106.964	109.556	105.651
465.823	263.3	231.82	202.036	192.48	184.464	181.151	186.337	129.819	120.842	112.593	106.955	109.546	105.641
465.533	263.136	231.676	201.911	192.361	184.349	181.038	186.32	129.807	120.831	112.583	106.945	109.536	105.631
465.243	262.973	231.532	201.785	192.241	184.235	180.926	186.303	129.795	120.82	112.573	106.935	109.526	105.622
464.954	262.809	231.388	201.66	192.121	184.12	180.813	186.286	129.784	120.809	112.562	106.926	109.516	105.612
464.665	262.645	231.244	201.534	192.002	184.006	180.701	186.269	129.772	120.798	112.552	106.916	109.506	105.602
464.376	262.482	231.1	201.409	191.882	183.891	180.588	186.252	129.76	120.787	112.542	106.906	109.496	105.593
464.087	262.319	230.956	201.284	191.763	183.777	180.476	186.235	129.748	120.776	112.532	106.896	109.486	105.583
463.798	262.156	230.813	201.158	191.644	183.663	180.364	186.218	129.736	120.765	112.521	106.887	109.476	105.574
463.51	261.993	230.669	201.033	191.525	183.548	180.252	186.202	129.725	120.754	112.511	106.877	109.466	105.564
463.221	261.83	230.525	200.908	191.405	183.434	180.139	186.185	129.713	120.743	112.501	106.867	109.456	105.554
462.933	261.667	230.382	200.783	191.286	183.32	180.027	186.168	129.701	120.732	112.491	106.857	109.446	105.545
462.645	261.504	230.239	200.658	191.167	183.206	179.915	186.151	129.689	120.721	112.48	106.848	109.436	105.535
462.358	261.341	230.096	200.534	191.049	183.092	179.804	186.134	129.677	120.71	112.47	106.838	109.426	105.526
462.07	261.179	229.952	200.409	190.93	182.978	179.692	186.117	129.666	120.699	112.46	106.828	109.416	105.516
461.783	261.016	229.809	200.284	190.811	182.864	179.58	186.1	129.654	120.688	112.45	106.819	109.406	105.506
461.495	260.854	229.666	200.16	190.692	182.751	179.468	186.083	129.642	120.677	112.44	106.809	109.396	105.497
461.208	260.692	229.524	200.035	190.574	182.637	179.357	186.066	129.63	120.666	112.429	106.799	109.387	105.487
460.922	260.53	229.381	199.911	190.455	182.523	179.245	186.049	129.618	120.655	112.419	106.789	109.377	105.478
460.635	260.368	229.238	199.786	190.337	182.41	179.134	186.032	129.607	120.644	112.409	106.78	109.367	105.468
460.348	260.206	229.096	199.662	190.218	182.296	179.022	186.015	129.595	120.633	112.399	106.77	109.357	105.458
460.062	260.044	228.953	199.538	190.1	182.183	178.911	185.998	129.583	120.622	112.388	106.76	109.347	105.449
459.776	259.882	228.811	199.414	189.982	182.07	178.799	185.981	129.571	120.611	112.378	106.75	109.337	105.439
459.49	259.72	228.668	199.29	189.864	181.956	178.688	185.964	129.559	120.6	112.368	106.741	109.327	105.43
459.204	259.559	228.526	199.166	189.745	181.843	178.577	185.948	129.548	120.589	112.358	106.731	109.317	105.42
458.918	259.397	228.384	199.042	189.627	181.73	178.466	185.931	129.536	120.578	112.347	106.721	109.307	105.41
458.633	259.236	228.242	198.918	189.509	181.617	178.355	185.914	129.524	120.567	112.337	106.712	109.297	105.401
458.348	259.075	228.1	198.794	189.392	181.504	178.244	185.897	129.512	120.556	112.327	106.702	109.287	105.391
458.063	258.914	227.958	198.671	189.274	181.391	178.133	185.88	129.5	120.545	112.317	106.692	109.277	105.382
457.778	258.753	227.816	198.547	189.156	181.278	178.022	185.863	129.489	120.534	112.307	106.683	109.267	105.372
457.493	258.592	227.675	198.424	189.038	181.166	177.912	185.846	129.477	120.523	112.296	106.673	109.257	105.363
457.208	258.431	227.533	198.3	188.921	181.053	177.801	185.829	129.465	120.512	112.286	106.663	109.247	105.353
456.924	258.27	227.391	198.177	188.803	180.94	177.69	185.812	129.453	120.501	112.276	106.653	109.237	105.343
456.64	258.109	227.25	198.054	188.686	180.828	177.58	185.795	129.442	120.49	112.266	106.644	109.227	105.334
456.356	257.949	227.109	197.93	188.569	180.715	177.469	185.778	129.43	120.479	112.255	106.634	109.217	105.324
456.072	257.788	226.967	197.807	188.451	180.603	177.359	185.761	129.418	120.468	112.245	106.624	109.208	105.315
455.788	257.628	226.826	197.684	188.334	180.491	177.249	185.745	129.406	120.457	112.235	106.615	109.198	105.305
455.505	257.468	226.685	197.561	188.217	180.378	177.139	185.728	129.394	120.446	112.225	106.605	109.188	105.295
455.221	257.308	226.544	197.438	188.1	180.266	177.028	185.711	129.383	120.435	112.215	106.595	109.178	105.286
454.938	257.148	226.403	197.316	187.983	180.154	176.918	185.694	129.371	120.424	112.204	106.585	109.168	105.276
454.655	256.988	226.262	197.193	187.866	180.042	176.808	185.677	129.359	120.413	112.194	106.576	109.158	105.267
454.372	256.828	226.122	197.07	187.749	179.93	176.698	185.66	129.347	120.402	112.184	106.566	109.148	105.257
454.09	256.668	225.981	196.948	187.632	179.818	176.588	185.643	129.336	120.392	112.174	106.556	109.138	105.248
453.807	256.508	225.84	196.825	187.516	179.706	176.478	185.626	129.324	120.381	112.164	106.547	109.128	105.238
453.525	256.349	225.7	196.703	187.399	179.594	176.369	185.609	129.312	120.37	112.153	106.537	109.118	105.228
453.243	256.189	225.56	196.58	187.282	179.483	176.259	185.593	129.3	120.359	112.143	106.527	109.108	105.219
452.961	256.03	225.419	196.458	187.166	179.371	176.149	185.576	129.289	120.348	112.133	106.518	109.098	105.209
452.679	255.871	225.279	196.336	187.049	179.259	176.04	185.559	129.277	120.337	112.123	106.508	109.088	105.2
452.398	255.712	225.139	196.214	186.933	179.148	175.93	185.542	129.265	120.326	112.113	106.498	109.078	105.19
452.116	255.553	224.999	196.092	186.817	179.037	175.821	185.525	129.253	120.315	112.102	106.489	109.068	105.18
451.835	255.394	224.859	195.97	186.701	178.925	175.712	185.508	129.241	120.304	112.092	106.479	109.059	105.171
451.554	255.235	224.719	195.848	186.584	178.814	175.602	185.491	129.23	120.293	112.082	106.469	109.049	105.161
451.273	255.076	224.579	195.726	186.468	178.703	175.493	185.474	129.218	120.282	112.072	106.459	109.039	105.152
450.993	254.917	224.44	195.604	186.352	178.592	175.384	185.457	129.206	120.271	112.062	106.45	109.029	105.142
450.712	254.759	224.3	195.483	186.237	178.48	175.275	185.441	129.194	120.26	112.051	106.44	109.019	105.133
450.432	254.6	224.161	195.361	186.121	178.369	175.166	185.424	129.183	120.249	112.041	106.43	109.009	105.123
450.152	254.442	224.021	195.24	186.005	178.258	175.057	185.407	129.171	120.238	112.031	106.421	108.999	105.114
449.872	254.284	223.882	195.118	185.889	178.148	174.948	185.39	129.159	120.227	112.021	106.411	108.989	105.104
449.592	254.126	223.743	194.997	185.774	178.037	174.839	185.373	129.147	120.216	112.011	106.401	108.979	105.094
449.312	253.968	223.603	194.876	185.658	177.926	174.73	185.356	129.136	120.205	112	106.392	108.969	105.085
449.033	253.81	223.464	194.754	185.543	177.815	174.622	185.339	129.124	120.194	111.99	106.382	108.959	105.075
448.753	253.652	223.325	194.633	185.427	177.705	174.513	185.322	129.112	120.184	111.98	106.372	108.949	105.066
448.474	253.494	223.186	194.512	185.312	177.594	174.404	185.306	129.1	120.173	111.97	106.363	108.939	105.056
448.195	253.336	223.048	194.391	185.197	177.484	174.296	185.289	129.089	120.162	111.96	106.353	108.93	105.047
447.917	253.179	222.909	194.27	185.081	177.373	174.188	185.272	129.077	120.151	111.949	106.343	108.92	105.037
447.638	253.021	222.77	194.149	184.966	177.263	174.079	185.255	129.065	120.14	111.939	106.334	108.91	105.027
447.359	252.864	222.632	194.029	184.851	177.153	173.971	185.238	129.053	120.129	111.929	106.324	108.9	105.018
447.081	252.707	222.493	193.908	184.736	177.043	173.863	185.221	129.042	120.118	111.919	106.314	108.89	105.008
446.803	252.549	222.355	193.787	184.621	176.933	173.755	185.204	129.03	120.107	111.909	106.305	108.88	104.999
446.525	252.392	222.216	193.667	184.506	176.822	173.647	185.188	129.018	120.096	111.899	106.295	108.87	104.989
446.247	252.235	222.078	193.546	184.392	176.712	173.539	185.171	129.006	120.085	111.888	106.285	108.86	104.98
445.97	252.078	221.94	193.426	184.277	176.603	173.431	185.154	128.995	120.074	111.878	106.276	108.85	104.97
445.693	251.922	221.802	193.306	184.162	176.493	173.323	185.137	128.983	120.063	111.868	106.266	108.84	104.961
445.415	251.765	221.664	193.185	184.048	176.383	173.215	185.12	128.971	120.052	111.858	106.256	108.831	104.951
445.138	251.608	221.526	193.065	183.933	176.273	173.107	185.103	128.96	120.041	111.848	106.247	108.821	104.941
444.861	251.452	221.388	192.945	183.819	176.164	173	185.087	128.948	120.03	111.837	106.237	108.811	104.932
444.585	251.295	221.251	192.825	183.705	176.054	172.892	185.07	128.936	120.02	111.827	106.227	108.801	104.922
444.308	251.139	221.113	192.705	183.59	175.945	172.784	185.053	128.924	120.009	111.817	106.218	108.791	104.913
444.032	250.983	220.976	192.585	183.476	175.835	172.677	185.036	128.913	119.998	111.807	106.208	108.781	104.903
443.756	250.827	220.838	192.466	183.362	175.726	172.57	185.019	128.901	119.987	111.797	106.198	108.771	104.894
443.48	250.671	220.701	192.346	183.248	175.616	172.462	185.002	128.889	119.976	111.787	106.189	108.761	104.884
443.204	250.515	220.563	192.226	183.134	175.507	172.355	184.985	128.877	119.965	111.776	106.179	108.751	104.875
442.928	250.359	220.426	192.107	183.02	175.398	172.248	184.969	128.866	119.954	111.766	106.169	108.741	104.865
442.653	250.203	220.289	191.987	182.906	175.289	172.141	184.952	128.854	119.943	111.756	106.16	108.732	104.856
442.377	250.048	220.152	191.868	182.793	175.18	172.033	184.935	128.842	119.932	111.746	106.15	108.722	104.846
442.102	249.892	220.015	191.748	182.679	175.071	171.926	184.918	128.83	119.921	111.736	106.14	108.712	104.836
441.827	249.737	219.878	191.629	182.565	174.962	171.82	184.901	128.819	119.91	111.726	106.131	108.702	104.827
441.552	249.581	219.742	191.51	182.452	174.853	171.713	184.884	128.807	119.899	111.715	106.121	108.692	104.817
441.278	249.426	219.605	191.391	182.338	174.744	171.606	184.868	128.795	119.889	111.705	106.111	108.682	104.808
441.003	249.271	219.468	191.272	182.225	174.636	171.499	184.851	128.784	119.878	111.695	106.102	108.672	104.798
440.729	249.116	219.332	191.153	182.111	174.527	171.392	184.834	128.772	119.867	111.685	106.092	108.662	104.789
440.455	248.961	219.195	191.034	181.998	174.419	171.286	184.817	128.76	119.856	111.675	106.082	108.652	104.779
440.181	248.806	219.059	190.915	181.885	174.31	171.179	184.8	128.748	119.845	111.665	106.073	108.642	104.77
439.907	248.651	218.923	190.796	181.772	174.202	171.073	184.784	128.737	119.834	111.654	106.063	108.633	104.76
439.633	248.497	218.787	190.678	181.659	174.093	170.966	184.767	128.725	119.823	111.644	106.053	108.623	104.751
439.36	248.342	218.651	190.559	181.546	173.985	170.86	184.75	128.713	119.812	111.634	106.044	108.613	104.741
439.087	248.188	218.515	190.44	181.433	173.877	170.754	184.733	128.702	119.801	111.624	106.034	108.603	104.732
438.814	248.033	218.379	190.322	181.32	173.769	170.648	184.716	128.69	119.79	111.614	106.024	108.593	104.722
438.541	247.879	218.243	190.204	181.207	173.661	170.541	184.699	128.678	119.78	111.604	106.015	108.583	104.713
438.268	247.725	218.107	190.085	181.094	173.553	170.435	184.683	128.666	119.769	111.593	106.005	108.573	104.703
437.995	247.571	217.971	189.967	180.982	173.445	170.329	184.666	128.655	119.758	111.583	105.995	108.563	104.693
437.723	247.417	217.836	189.849	180.869	173.337	170.223	184.649	128.643	119.747	111.573	105.986	108.554	104.684
437.45	247.263	217.7	189.731	180.757	173.229	170.118	184.632	128.631	119.736	111.563	105.976	108.544	104.674
437.178	247.109	217.565	189.613	180.644	173.121	170.012	184.615	128.62	119.725	111.553	105.967	108.534	104.665
436.906	246.955	217.43	189.495	180.532	173.013	169.906	184.599	128.608	119.714	111.543	105.957	108.524	104.655
436.635	246.802	217.294	189.377	180.42	172.906	169.8	184.582	128.596	119.703	111.533	105.947	108.514	104.646
436.363	246.648	217.159	189.259	180.307	172.798	169.695	184.565	128.585	119.692	111.522	105.938	108.504	104.636
436.092	246.495	217.024	189.142	180.195	172.691	169.589	184.548	128.573	119.681	111.512	105.928	108.494	104.627
435.82	246.342	216.889	189.024	180.083	172.583	169.484	184.531	128.561	119.671	111.502	105.918	108.484	104.617
435.549	246.188	216.754	188.906	179.971	172.476	169.378	184.515	128.549	119.66	111.492	105.909	108.475	104.608
435.278	246.035	216.619	188.789	179.859	172.369	169.273	184.498	128.538	119.649	111.482	105.899	108.465	104.598
435.008	245.882	216.485	188.671	179.747	172.262	169.168	184.481	128.526	119.638	111.472	105.889	108.455	104.589
434.737	245.729	216.35	188.554	179.636	172.154	169.062	184.464	128.514	119.627	111.461	105.88	108.445	104.579
434.467	245.576	216.215	188.437	179.524	172.047	168.957	184.448	128.503	119.616	111.451	105.87	108.435	104.57
434.197	245.424	216.081	188.32	179.412	171.94	168.852	184.431	128.491	119.605	111.441	105.86	108.425	104.56
433.926	245.271	215.947	188.202	179.301	171.833	168.747	184.414	128.479	119.594	111.431	105.851	108.415	104.551
433.657	245.118	215.812	188.085	179.189	171.727	168.642	184.397	128.468	119.583	111.421	105.841	108.405	104.541
433.387	244.966	215.678	187.968	179.078	171.62	168.537	184.38	128.456	119.573	111.411	105.832	108.396	104.532
433.117	244.814	215.544	187.851	178.966	171.513	168.432	184.364	128.444	119.562	111.401	105.822	108.386	104.522
432.848	244.661	215.41	187.735	178.855	171.406	168.328	184.347	128.432	119.551	111.391	105.812	108.376	104.513
432.579	244.509	215.276	187.618	178.744	171.3	168.223	184.33	128.421	119.54	111.38	105.803	108.366	104.503
432.31	244.357	215.142	187.501	178.632	171.193	168.118	184.313	128.409	119.529	111.37	105.793	108.356	104.494
432.041	244.205	215.008	187.385	178.521	171.087	168.014	184.297	128.397	119.518	111.36	105.783	108.346	104.484
431.772	244.053	214.874	187.268	178.41	170.98	167.909	184.28	128.386	119.507	111.35	105.774	108.336	104.475
431.503	243.901	214.741	187.151	178.299	170.874	167.805	184.263	128.374	119.496	111.34	105.764	108.327	104.465
431.235	243.75	214.607	187.035	178.188	170.768	167.7	184.246	128.362	119.486	111.33	105.755	108.317	104.456
430.967	243.598	214.474	186.919	178.078	170.661	167.596	184.229	128.351	119.475	111.32	105.745	108.307	104.446
430.699	243.447	214.34	186.802	177.967	170.555	167.492	184.213	128.339	119.464	111.309	105.735	108.297	104.437
430.431	243.295	214.207	186.686	177.856	170.449	167.388	184.196	128.327	119.453	111.299	105.726	108.287	104.427
430.163	243.144	214.074	186.57	177.746	170.343	167.284	184.179	128.316	119.442	111.289	105.716	108.277	104.418
429.895	242.993	213.941	186.454	177.635	170.237	167.179	184.162	128.304	119.431	111.279	105.706	108.267	104.408
429.628	242.841	213.807	186.338	177.524	170.131	167.075	184.146	128.292	119.42	111.269	105.697	108.258	104.399
429.361	242.69	213.674	186.222	177.414	170.025	166.972	184.129	128.281	119.409	111.259	105.687	108.248	104.389
429.094	242.539	213.542	186.106	177.304	169.92	166.868	184.112	128.269	119.399	111.249	105.678	108.238	104.38
428.827	242.389	213.409	185.991	177.193	169.814	166.764	184.095	128.257	119.388	111.239	105.668	108.228	104.37
428.56	242.238	213.276	185.875	177.083	169.708	166.66	184.079	128.246	119.377	111.228	105.658	108.218	104.361
428.294	242.087	213.143	185.759	176.973	169.603	166.557	184.062	128.234	119.366	111.218	105.649	108.208	104.351
428.027	241.937	213.011	185.644	176.863	169.497	166.453	184.045	128.222	119.355	111.208	105.639	108.198	104.342
427.761	241.786	212.878	185.528	176.753	169.392	166.349	184.028	128.211	119.344	111.198	105.63	108.189	104.332
427.495	241.636	212.746	185.413	176.643	169.287	166.246	184.012	128.199	119.333	111.188	105.62	108.179	104.323
427.229	241.485	212.614	185.298	176.533	169.181	166.143	183.995	128.187	119.323	111.178	105.61	108.169	104.313
426.963	241.335	212.481	185.182	176.423	169.076	166.039	183.978	128.176	119.312	111.168	105.601	108.159	104.304
426.698	241.185	212.349	185.067	176.314	168.971	165.936	183.961	128.164	119.301	111.158	105.591	108.149	104.294
426.432	241.035	212.217	184.952	176.204	168.866	165.833	183.945	128.152	119.29	111.147	105.581	108.139	104.285
426.167	240.885	212.085	184.837	176.094	168.761	165.73	183.928	128.141	119.279	111.137	105.572	108.13	104.275
425.902	240.735	211.953	184.722	175.985	168.656	165.626	183.911	128.129	119.268	111.127	105.562	108.12	104.266
425.637	240.586	211.821	184.607	175.875	168.551	165.523	183.894	128.117	119.257	111.117	105.553	108.11	104.256
425.372	240.436	211.69	184.492	175.766	168.446	165.42	183.878	128.106	119.247	111.107	105.543	108.1	104.247
425.108	240.286	211.558	184.378	175.657	168.341	165.318	183.861	128.094	119.236	111.097	105.533	108.09	104.237
424.843	240.137	211.426	184.263	175.547	168.237	165.215	183.844	128.082	119.225	111.087	105.524	108.08	104.228
424.579	239.988	211.295	184.148	175.438	168.132	165.112	183.827	128.071	119.214	111.077	105.514	108.071	104.218
424.315	239.838	211.163	184.034	175.329	168.027	165.009	183.811	128.059	119.203	111.067	105.505	108.061	104.209
424.051	239.689	211.032	183.919	175.22	167.923	164.907	183.794	128.047	119.192	111.056	105.495	108.051	104.199
423.787	239.54	210.901	183.805	175.111	167.818	164.804	183.777	128.036	119.181	111.046	105.485	108.041	104.19
423.524	239.391	210.77	183.691	175.002	167.714	164.702	183.761	128.024	119.171	111.036	105.476	108.031	104.18
423.26	239.242	210.638	183.576	174.893	167.61	164.599	183.744	128.012	119.16	111.026	105.466	108.021	104.171
422.997	239.093	210.507	183.462	174.784	167.505	164.497	183.727	128.001	119.149	111.016	105.457	108.012	104.161
422.734	238.945	210.377	183.348	174.676	167.401	164.394	183.71	127.989	119.138	111.006	105.447	108.002	104.152
422.471	238.796	210.246	183.234	174.567	167.297	164.292	183.694	127.977	119.127	110.996	105.437	107.992	104.142
422.208	238.647	210.115	183.12	174.459	167.193	164.19	183.677	127.966	119.116	110.986	105.428	107.982	104.133
421.946	238.499	209.984	183.006	174.35	167.089	164.088	183.66	127.954	119.106	110.976	105.418	107.972	104.123
421.683	238.351	209.854	182.892	174.242	166.985	163.986	183.644	127.943	119.095	110.966	105.409	107.962	104.114
421.421	238.202	209.723	182.778	174.133	166.881	163.884	183.627	127.931	119.084	110.955	105.399	107.953	104.104
421.159	238.054	209.593	182.665	174.025	166.777	163.782	183.61	127.919	119.073	110.945	105.389	107.943	104.095
420.897	237.906	209.462	182.551	173.917	166.674	163.68	183.593	127.908	119.062	110.935	105.38	107.933	104.085
420.635	237.758	209.332	182.438	173.808	166.57	163.578	183.577	127.896	119.051	110.925	105.37	107.923	104.076
420.373	237.61	209.202	182.324	173.7	166.466	163.476	183.56	127.884	119.041	110.915	105.361	107.913	104.067
420.112	237.462	209.072	182.211	173.592	166.363	163.375	183.543	127.873	119.03	110.905	105.351	107.904	104.057
419.85	237.315	208.942	182.097	173.484	166.259	163.273	183.527	127.861	119.019	110.895	105.342	107.894	104.048
419.589	237.167	208.812	181.984	173.376	166.156	163.172	183.51	127.849	119.008	110.885	105.332	107.884	104.038
419.328	237.02	208.682	181.871	173.269	166.053	163.07	183.493	127.838	118.997	110.875	105.322	107.874	104.029
419.068	236.872	208.552	181.758	173.161	165.949	162.969	183.476	127.826	118.986	110.865	105.313	107.864	104.019
418.807	236.725	208.422	181.645	173.053	165.846	162.867	183.46	127.814	118.976	110.855	105.303	107.854	104.01
418.546	236.578	208.293	181.532	172.945	165.743	162.766	183.443	127.803	118.965	110.844	105.294	107.845	104
418.286	236.43	208.163	181.419	172.838	165.64	162.665	183.426	127.791	118.954	110.834	105.284	107.835	103.991
418.026	236.283	208.034	181.306	172.73	165.537	162.564	183.41	127.78	118.943	110.824	105.274	107.825	103.981
417.766	236.136	207.904	181.193	172.623	165.434	162.462	183.393	127.768	118.932	110.814	105.265	107.815	103.972
417.506	235.99	207.775	181.081	172.516	165.331	162.361	183.376	127.756	118.921	110.804	105.255	107.805	103.962
417.246	235.843	207.646	180.968	172.408	165.228	162.26	183.36	127.745	118.911	110.794	105.246	107.796	103.953
416.987	235.696	207.516	180.855	172.301	165.125	162.16	183.343	127.733	118.9	110.784	105.236	107.786	103.943
416.727	235.549	207.387	180.743	172.194	165.023	162.059	183.326	127.721	118.889	110.774	105.227	107.776	103.934
416.468	235.403	207.258	180.63	172.087	164.92	161.958	183.31	127.71	118.878	110.764	105.217	107.766	103.925
416.209	235.257	207.129	180.518	171.98	164.817	161.857	183.293	127.698	118.867	110.754	105.207	107.756	103.915
415.95	235.11	207.001	180.406	171.873	164.715	161.756	183.276	127.687	118.857	110.744	105.198	107.747	103.906
415.692	234.964	206.872	180.294	171.766	164.612	161.656	183.26	127.675	118.846	110.734	105.188	107.737	103.896
415.433	234.818	206.743	180.181	171.659	164.51	161.555	183.243	127.663	118.835	110.723	105.179	107.727	103.887
415.175	234.672	206.615	180.069	171.552	164.408	161.455	183.226	127.652	118.824	110.713	105.169	107.717	103.877
414.916	234.526	206.486	179.957	171.446	164.305	161.354	183.21	127.64	118.813	110.703	105.16	107.707	103.868
414.658	234.38	206.358	179.845	171.339	164.203	161.254	183.193	127.629	118.802	110.693	105.15	107.697	103.858
414.4	234.234	206.229	179.734	171.232	164.101	161.154	183.176	127.617	118.792	110.683	105.14	107.688	103.849
414.143	234.088	206.101	179.622	171.126	163.999	161.053	183.16	127.605	118.781	110.673	105.131	107.678	103.839
413.885	233.943	205.973	179.51	171.019	163.897	160.953	183.143	127.594	118.77	110.663	105.121	107.668	103.83
413.628	233.797	205.845	179.398	170.913	163.795	160.853	183.126	127.582	118.759	110.653	105.112	107.658	103.821
413.37	233.652	205.717	179.287	170.807	163.693	160.753	183.11	127.57	118.748	110.643	105.102	107.648	103.811
413.113	233.507	205.589	179.175	170.7	163.591	160.653	183.093	127.559	118.738	110.633	105.093	107.639	103.802
412.856	233.361	205.461	179.064	170.594	163.49	160.553	183.076	127.547	118.727	110.623	105.083	107.629	103.792
412.599	233.216	205.333	178.952	170.488	163.388	160.453	183.06	127.536	118.716	110.613	105.073	107.619	103.783
412.343	233.071	205.205	178.841	170.382	163.286	160.354	183.043	127.524	118.705	110.603	105.064	107.609	103.773
412.086	232.926	205.078	178.73	170.276	163.185	160.254	183.026	127.512	118.694	110.593	105.054	107.6	103.764
411.83	232.781	204.95	178.619	170.17	163.083	160.154	183.01	127.501	118.684	110.582	105.045	107.59	103.754
411.574	232.636	204.823	178.508	170.064	162.982	160.054	182.993	127.489	118.673	110.572	105.035	107.58	103.745
411.318	232.492	204.695	178.397	169.959	162.88	159.955	182.976	127.478	118.662	110.562	105.026	107.57	103.736
411.062	232.347	204.568	178.286	169.853	162.779	159.855	182.96	127.466	118.651	110.552	105.016	107.56	103.726
410.806	232.203	204.441	178.175	169.747	162.678	159.756	182.943	127.454	118.64	110.542	105.007	107.551	103.717
410.551	232.058	204.314	178.064	169.642	162.577	159.657	182.926	127.443	118.63	110.532	104.997	107.541	103.707
410.296	231.914	204.186	177.953	169.536	162.476	159.557	182.91	127.431	118.619	110.522	104.987	107.531	103.698
410.04	231.77	204.059	177.842	169.431	162.375	159.458	182.893	127.42	118.608	110.512	104.978	107.521	103.688
409.785	231.625	203.933	177.732	169.325	162.274	159.359	182.876	127.408	118.597	110.502	104.968	107.511	103.679
409.53	231.481	203.806	177.621	169.22	162.173	159.26	182.86	127.396	118.586	110.492	104.959	107.502	103.67
409.276	231.337	203.679	177.511	169.115	162.072	159.161	182.843	127.385	118.576	110.482	104.949	107.492	103.66
409.021	231.194	203.552	177.4	169.01	161.971	159.062	182.826	127.373	118.565	110.472	104.94	107.482	103.651
408.767	231.05	203.426	177.29	168.904	161.87	158.963	182.81	127.362	118.554	110.462	104.93	107.472	103.641
408.512	230.906	203.299	177.18	168.799	161.77	158.864	182.793	127.35	118.543	110.452	104.921	107.463	103.632
408.258	230.762	203.173	177.07	168.694	161.669	158.765	182.777	127.338	118.533	110.442	104.911	107.453	103.622
408.004	230.619	203.046	176.96	168.589	161.568	158.666	182.76	127.327	118.522	110.432	104.901	107.443	103.613
407.751	230.475	202.92	176.849	168.485	161.468	158.568	182.743	127.315	118.511	110.422	104.892	107.433	103.603
407.497	230.332	202.794	176.739	168.38	161.367	158.469	182.727	127.304	118.5	110.412	104.882	107.423	103.594
407.243	230.189	202.668	176.63	168.275	161.267	158.37	182.71	127.292	118.489	110.401	104.873	107.414	103.585
406.99	230.046	202.542	176.52	168.17	161.167	158.272	182.693	127.281	118.479	110.391	104.863	107.404	103.575
406.737	229.903	202.416	176.41	168.066	161.066	158.174	182.677	127.269	118.468	110.381	104.854	107.394	103.566
406.484	229.76	202.29	176.3	167.961	160.966	158.075	182.66	127.257	118.457	110.371	104.844	107.384	103.556
406.231	229.617	202.164	176.19	167.857	160.866	157.977	182.644	127.246	118.446	110.361	104.835	107.375	103.547
405.979	229.474	202.038	176.081	167.752	160.766	157.879	182.627	127.234	118.435	110.351	104.825	107.365	103.538
405.726	229.331	201.912	175.971	167.648	160.666	157.78	182.61	127.223	118.425	110.341	104.816	107.355	103.528
405.474	229.188	201.787	175.862	167.544	160.566	157.682	182.594	127.211	118.414	110.331	104.806	107.345	103.519
405.221	229.046	201.661	175.753	167.44	160.466	157.584	182.577	127.2	118.403	110.321	104.797	107.335	103.509
404.969	228.903	201.536	175.643	167.335	160.367	157.486	182.56	127.188	118.392	110.311	104.787	107.326	103.5
404.718	228.761	201.411	175.534	167.231	160.267	157.388	182.544	127.176	118.382	110.301	104.777	107.316	103.49
404.466	228.619	201.285	175.425	167.127	160.167	157.29	182.527	127.165	118.371	110.291	104.768	107.306	103.481
404.214	228.477	201.16	175.316	167.023	160.067	157.192	182.511	127.153	118.36	110.281	104.758	107.296	103.472
403.963	228.334	201.035	175.207	166.919	159.968	157.095	182.494	127.142	118.349	110.271	104.749	107.287	103.462
403.712	228.192	200.91	175.098	166.816	159.868	156.997	182.477	127.13	118.338	110.261	104.739	107.277	103.453
403.46	228.05	200.785	174.989	166.712	159.769	156.899	182.461	127.118	118.328	110.251	104.73	107.267	103.443
403.209	227.909	200.66	174.88	166.608	159.67	156.802	182.444	127.107	118.317	110.241	104.72	107.257	103.434
402.959	227.767	200.535	174.771	166.505	159.57	156.704	182.428	127.095	118.306	110.231	104.711	107.248	103.425
402.708	227.625	200.41	174.662	166.401	159.471	156.607	182.411	127.084	118.295	110.221	104.701	107.238	103.415
402.458	227.484	200.286	174.554	166.297	159.372	156.509	182.394	127.072	118.285	110.211	104.692	107.228	103.406
402.207	227.342	200.161	174.445	166.194	159.273	156.412	182.378	127.061	118.274	110.201	104.682	107.218	103.396
401.957	227.201	200.037	174.337	166.091	159.174	156.315	182.361	127.049	118.263	110.191	104.673	107.209	103.387
401.707	227.059	199.912	174.228	165.987	159.075	156.217	182.345	127.038	118.252	110.181	104.663	107.199	103.377
401.457	226.918	199.788	174.12	165.884	158.976	156.12	182.328	127.026	118.242	110.171	104.654	107.189	103.368
401.207	226.777	199.664	174.012	165.781	158.877	156.023	182.311	127.014	118.231	110.161	104.644	107.179	103.359
400.958	226.636	199.54	173.903	165.678	158.778	155.926	182.295	127.003	118.22	110.151	104.635	107.17	103.349
400.709	226.495	199.415	173.795	165.575	158.679	155.829	182.278	126.991	118.209	110.141	104.625	107.16	103.34
400.459	226.354	199.291	173.687	165.472	158.581	155.732	182.262	126.98	118.199	110.131	104.615	107.15	103.33
400.21	226.213	199.167	173.579	165.369	158.482	155.635	182.245	126.968	118.188	110.121	104.606	107.14	103.321
399.961	226.073	199.044	173.471	165.266	158.383	155.538	182.228	126.957	118.177	110.111	104.596	107.131	103.312
399.712	225.932	198.92	173.363	165.163	158.285	155.442	182.212	126.945	118.166	110.1	104.587	107.121	103.302
399.464	225.791	198.796	173.255	165.06	158.186	155.345	182.195	126.934	118.156	110.09	104.577	107.111	103.293
399.215	225.651	198.672	173.148	164.958	158.088	155.248	182.179	126.922	118.145	110.08	104.568	107.101	103.283
398.967	225.511	198.549	173.04	164.855	157.99	155.152	182.162	126.91	118.134	110.07	104.558	107.092	103.274
398.719	225.37	198.425	172.932	164.753	157.891	155.055	182.146	126.899	118.123	110.06	104.549	107.082	103.265
398.471	225.23	198.302	172.825	164.65	157.793	154.959	182.129	126.887	118.113	110.05	104.539	107.072	103.255
398.223	225.09	198.179	172.717	164.548	157.695	154.862	182.112	126.876	118.102	110.04	104.53	107.062	103.246
397.975	224.95	198.055	172.61	164.445	157.597	154.766	182.096	126.864	118.091	110.03	104.52	107.053	103.236
397.728	224.81	197.932	172.502	164.343	157.499	154.67	182.079	126.853	118.08	110.02	104.511	107.043	103.227
397.48	224.67	197.809	172.395	164.241	157.401	154.574	182.063	126.841	118.07	110.01	104.501	107.033	103.218
397.233	224.531	197.686	172.288	164.139	157.303	154.478	182.046	126.83	118.059	110	104.492	107.023	103.208
396.986	224.391	197.563	172.181	164.037	157.205	154.381	182.03	126.818	118.048	109.99	104.482	107.014	103.199
396.739	224.251	197.44	172.074	163.935	157.107	154.285	182.013	126.807	118.037	109.98	104.473	107.004	103.189
396.492	224.112	197.317	171.967	163.833	157.01	154.189	181.996	126.795	118.027	109.97	104.463	106.994	103.18
396.246	223.973	197.195	171.86	163.731	156.912	154.094	181.98	126.783	118.016	109.96	104.454	106.984	103.171
395.999	223.833	197.072	171.753	163.629	156.814	153.998	181.963	126.772	118.005	109.95	104.444	106.975	103.161
395.753	223.694	196.949	171.646	163.527	156.717	153.902	181.947	126.76	117.994	109.94	104.435	106.965	103.152
395.507	223.555	196.827	171.539	163.425	156.619	153.806	181.93	126.749	117.984	109.93	104.425	106.955	103.143
395.261	223.416	196.704	171.432	163.324	156.522	153.711	181.914	126.737	117.973	109.92	104.416	106.945	103.133
395.015	223.277	196.582	171.326	163.222	156.425	153.615	181.897	126.726	117.962	109.91	104.406	106.936	103.124
394.769	223.138	196.46	171.219	163.121	156.327	153.519	181.881	126.714	117.951	109.9	104.397	106.926	103.114
394.524	222.999	196.338	171.113	163.019	156.23	153.424	181.864	126.703	117.941	109.89	104.387	106.916	103.105
394.278	222.86	196.215	171.006	162.918	156.133	153.328	181.847	126.691	117.93	109.88	104.378	106.907	103.096
394.033	222.722	196.093	170.9	162.816	156.036	153.233	181.831	126.68	117.919	109.87	104.368	106.897	103.086
393.788	222.583	195.971	170.794	162.715	155.939	153.138	181.814	126.668	117.909	109.86	104.359	106.887	103.077
393.543	222.445	195.85	170.687	162.614	155.842	153.043	181.798	126.657	117.898	109.85	104.349	106.877	103.067
393.298	222.306	195.728	170.581	162.513	155.745	152.947	181.781	126.645	117.887	109.84	104.34	106.868	103.058
393.054	222.168	195.606	170.475	162.412	155.648	152.852	181.765	126.634	117.876	109.83	104.33	106.858	103.049
392.809	222.03	195.484	170.369	162.311	155.551	152.757	181.748	126.622	117.866	109.82	104.321	106.848	103.039
392.565	221.892	195.363	170.263	162.21	155.454	152.662	181.732	126.611	117.855	109.81	104.311	106.838	103.03
392.321	221.754	195.241	170.157	162.109	155.358	152.567	181.715	126.599	117.844	109.8	104.302	106.829	103.021
392.077	221.616	195.12	170.051	162.008	155.261	152.472	181.699	126.587	117.833	109.79	104.292	106.819	103.011
391.833	221.478	194.998	169.946	161.907	155.165	152.377	181.682	126.576	117.823	109.78	104.283	106.809	103.002
391.589	221.34	194.877	169.84	161.807	155.068	152.283	181.665	126.564	117.812	109.77	104.273	106.8	102.992
391.346	221.203	194.756	169.734	161.706	154.972	152.188	181.649	126.553	117.801	109.76	104.264	106.79	102.983
391.102	221.065	194.635	169.629	161.605	154.875	152.093	181.632	126.541	117.791	109.75	104.254	106.78	102.974
390.859	220.928	194.514	169.523	161.505	154.779	151.999	181.616	126.53	117.78	109.74	104.245	106.77	102.964
390.616	220.79	194.393	169.418	161.404	154.683	151.904	181.599	126.518	117.769	109.73	104.235	106.761	102.955
390.373	220.653	194.272	169.312	161.304	154.586	151.81	181.583	126.507	117.758	109.72	104.226	106.751	102.946
390.13	220.516	194.151	169.207	161.204	154.49	151.715	181.566	126.495	117.748	109.71	104.216	106.741	102.936
389.887	220.378	194.03	169.102	161.103	154.394	151.621	181.55	126.484	117.737	109.7	104.207	106.732	102.927
389.645	220.241	193.91	168.997	161.003	154.298	151.527	181.533	126.472	117.726	109.69	104.197	106.722	102.918
389.403	220.104	193.789	168.891	160.903	154.202	151.432	181.517	126.461	117.716	109.68	104.188	106.712	102.908
389.16	219.967	193.668	168.786	160.803	154.106	151.338	181.5	126.449	117.705	109.67	104.178	106.702	102.899
388.918	219.831	193.548	168.681	160.703	154.01	151.244	181.484	126.438	117.694	109.661	104.169	106.693	102.889
388.676	219.694	193.428	168.577	160.603	153.915	151.15	181.467	126.426	117.683	109.651	104.159	106.683	102.88
388.435	219.557	193.307	168.472	160.503	153.819	151.056	181.451	126.415	117.673	109.641	104.15	106.673	102.871
388.193	219.421	193.187	168.367	160.403	153.723	150.962	181.434	126.403	117.662	109.631	104.141	106.664	102.861
387.952	219.284	193.067	168.262	160.303	153.628	150.868	181.418	126.392	117.651	109.621	104.131	106.654	102.852
387.71	219.148	192.947	168.158	160.204	153.532	150.774	181.401	126.38	117.641	109.611	104.122	106.644	102.843
387.469	219.012	192.827	168.053	160.104	153.437	150.68	181.385	126.369	117.63	109.601	104.112	106.634	102.833
387.228	218.875	192.707	167.948	160.005	153.341	150.587	181.368	126.357	117.619	109.591	104.103	106.625	102.824
386.987	218.739	192.587	167.844	159.905	153.246	150.493	181.352	126.346	117.608	109.581	104.093	106.615	102.815
386.747	218.603	192.467	167.74	159.806	153.15	150.399	181.335	126.334	117.598	109.571	104.084	106.605	102.805
386.506	218.467	192.347	167.635	159.706	153.055	150.306	181.319	126.323	117.587	109.561	104.074	106.596	102.796
386.266	218.331	192.228	167.531	159.607	152.96	150.212	181.302	126.311	117.576	109.551	104.065	106.586	102.786
386.025	218.195	192.108	167.427	159.508	152.865	150.119	181.286	126.3	117.566	109.541	104.055	106.576	102.777
385.785	218.06	191.989	167.323	159.408	152.77	150.026	181.269	126.288	117.555	109.531	104.046	106.567	102.768
385.545	217.924	191.869	167.219	159.309	152.675	149.932	181.253	126.277	117.544	109.521	104.036	106.557	102.758
385.305	217.789	191.75	167.115	159.21	152.58	149.839	181.236	126.265	117.534	109.511	104.027	106.547	102.749
385.066	217.653	191.631	167.011	159.111	152.485	149.746	181.22	126.254	117.523	109.501	104.017	106.537	102.74
384.826	217.518	191.512	166.907	159.012	152.39	149.653	181.203	126.242	117.512	109.491	104.008	106.528	102.73
384.587	217.382	191.392	166.803	158.913	152.295	149.56	181.187	126.231	117.501	109.481	103.998	106.518	102.721
384.348	217.247	191.273	166.699	158.814	152.2	149.467	181.17	126.219	117.491	109.471	103.989	106.508	102.712
384.109	217.112	191.154	166.595	158.716	152.106	149.374	181.154	126.208	117.48	109.461	103.98	106.499	102.702
383.87	216.977	191.035	166.492	158.617	152.011	149.281	181.137	126.196	117.469	109.451	103.97	106.489	102.693
383.631	216.842	190.917	166.388	158.518	151.917	149.188	181.121	126.185	117.459	109.441	103.961	106.479	102.684
383.392	216.707	190.798	166.285	158.42	151.822	149.095	181.104	126.173	117.448	109.431	103.951	106.47	102.674
383.154	216.572	190.679	166.181	158.321	151.728	149.002	181.088	126.162	117.437	109.421	103.942	106.46	102.665
382.916	216.438	190.561	166.078	158.223	151.633	148.91	181.071	126.15	117.427	109.411	103.932	106.45	102.656
382.677	216.303	190.442	165.975	158.124	151.539	148.817	181.055	126.139	117.416	109.401	103.923	106.441	102.646
382.439	216.169	190.324	165.871	158.026	151.445	148.724	181.038	126.128	117.405	109.391	103.913	106.431	102.637
382.201	216.034	190.205	165.768	157.927	151.351	148.632	181.022	126.116	117.395	109.381	103.904	106.421	102.628
381.964	215.9	190.087	165.665	157.829	151.256	148.539	181.005	126.105	117.384	109.371	103.894	106.412	102.618
381.726	215.765	189.969	165.562	157.731	151.162	148.447	180.989	126.093	117.373	109.362	103.885	106.402	102.609
381.489	215.631	189.851	165.459	157.633	151.068	148.355	180.972	126.082	117.363	109.352	103.876	106.392	102.6
381.251	215.497	189.732	165.356	157.535	150.974	148.262	180.956	126.07	117.352	109.342	103.866	106.382	102.59
381.014	215.363	189.614	165.253	157.437	150.88	148.17	180.94	126.059	117.341	109.332	103.857	106.373	102.581
380.777	215.229	189.497	165.151	157.339	150.787	148.078	180.923	126.047	117.33	109.322	103.847	106.363	102.572
380.54	215.095	189.379	165.048	157.241	150.693	147.986	180.907	126.036	117.32	109.312	103.838	106.353	102.562
380.304	214.961	189.261	164.945	157.143	150.599	147.894	180.89	126.024	117.309	109.302	103.828	106.344	102.553
380.067	214.828	189.143	164.843	157.046	150.505	147.802	180.874	126.013	117.298	109.292	103.819	106.334	102.544
379.831	214.694	189.025	164.74	156.948	150.412	147.71	180.857	126.001	117.288	109.282	103.809	106.324	102.534
379.595	214.561	188.908	164.638	156.85	150.318	147.618	180.841	125.99	117.277	109.272	103.8	106.315	102.525
379.358	214.427	188.79	164.535	156.753	150.225	147.526	180.824	125.978	117.266	109.262	103.79	106.305	102.516
379.122	214.294	188.673	164.433	156.655	150.131	147.435	180.808	125.967	117.256	109.252	103.781	106.295	102.506
378.887	214.16	188.556	164.331	156.558	150.038	147.343	180.791	125.955	117.245	109.242	103.772	106.286	102.497
378.651	214.027	188.438	164.228	156.46	149.945	147.251	180.775	125.944	117.234	109.232	103.762	106.276	102.488
378.415	213.894	188.321	164.126	156.363	149.851	147.16	180.758	125.933	117.224	109.222	103.753	106.266	102.478
378.18	213.761	188.204	164.024	156.266	149.758	147.068	180.742	125.921	117.213	109.212	103.743	106.257	102.469
377.945	213.628	188.087	163.922	156.169	149.665	146.977	180.726	125.91	117.202	109.202	103.734	106.247	102.46
377.71	213.495	187.97	163.82	156.071	149.572	146.885	180.709	125.898	117.192	109.192	103.724	106.237	102.45
377.475	213.362	187.853	163.718	155.974	149.479	146.794	180.693	125.887	117.181	109.183	103.715	106.228	102.441
377.24	213.23	187.736	163.616	155.877	149.386	146.702	180.676	125.875	117.17	109.173	103.705	106.218	102.432
377.005	213.097	187.619	163.515	155.78	149.293	146.611	180.66	125.864	117.16	109.163	103.696	106.208	102.422
376.771	212.965	187.503	163.413	155.683	149.2	146.52	180.643	125.852	117.149	109.153	103.687	106.199	102.413
376.537	212.832	187.386	163.311	155.587	149.107	146.429	180.627	125.841	117.138	109.143	103.677	106.189	102.404
376.302	212.7	187.27	163.21	155.49	149.015	146.338	180.611	125.829	117.128	109.133	103.668	106.179	102.394
376.068	212.567	187.153	163.108	155.393	148.922	146.247	180.594	125.818	117.117	109.123	103.658	106.17	102.385
375.834	212.435	187.037	163.007	155.297	148.829	146.156	180.578	125.807	117.106	109.113	103.649	106.16	102.376
375.601	212.303	186.92	162.905	155.2	148.737	146.065	180.561	125.795	117.096	109.103	103.639	106.15	102.366
375.367	212.171	186.804	162.804	155.103	148.644	145.974	180.545	125.784	117.085	109.093	103.63	106.141	102.357
375.134	212.039	186.688	162.703	155.007	148.552	145.883	180.528	125.772	117.075	109.083	103.621	106.131	102.348
374.9	211.907	186.572	162.602	154.911	148.459	145.793	180.512	125.761	117.064	109.073	103.611	106.121	102.338
374.667	211.775	186.456	162.5	154.814	148.367	145.702	180.495	125.749	117.053	109.063	103.602	106.112	102.329
374.434	211.644	186.34	162.399	154.718	148.275	145.611	180.479	125.738	117.043	109.053	103.592	106.102	102.32
374.201	211.512	186.224	162.298	154.622	148.182	145.521	180.463	125.726	117.032	109.044	103.583	106.092	102.311
373.968	211.38	186.108	162.197	154.525	148.09	145.43	180.446	125.715	117.021	109.034	103.573	106.083	102.301
373.736	211.249	185.992	162.096	154.429	147.998	145.34	180.43	125.704	117.011	109.024	103.564	106.073	102.292
373.503	211.118	185.877	161.996	154.333	147.906	145.249	180.413	125.692	117	109.014	103.555	106.063	102.283
373.271	210.986	185.761	161.895	154.237	147.814	145.159	180.397	125.681	116.989	109.004	103.545	106.054	102.273
373.039	210.855	185.645	161.794	154.141	147.722	145.069	180.381	125.669	116.979	108.994	103.536	106.044	102.264
372.807	210.724	185.53	161.694	154.045	147.63	144.978	180.364	125.658	116.968	108.984	103.526	106.035	102.255
372.575	210.593	185.414	161.593	153.95	147.538	144.888	180.348	125.646	116.957	108.974	103.517	106.025	102.245
372.343	210.462	185.299	161.492	153.854	147.447	144.798	180.331	125.635	116.947	108.964	103.507	106.015	102.236
372.111	210.331	185.184	161.392	153.758	147.355	144.708	180.315	125.623	116.936	108.954	103.498	106.006	102.227
371.88	210.2	185.069	161.292	153.663	147.263	144.618	180.298	125.612	116.925	108.944	103.489	105.996	102.217
371.649	210.069	184.954	161.191	153.567	147.172	144.528	180.282	125.601	116.915	108.934	103.479	105.986	102.208
371.418	209.939	184.839	161.091	153.471	147.08	144.438	180.266	125.589	116.904	108.924	103.47	105.977	102.199
371.187	209.808	184.724	160.991	153.376	146.989	144.348	180.249	125.578	116.894	108.915	103.46	105.967	102.19
370.956	209.678	184.609	160.891	153.281	146.897	144.259	180.233	125.566	116.883	108.905	103.451	105.957	102.18
370.725	209.547	184.494	160.791	153.185	146.806	144.169	180.216	125.555	116.872	108.895	103.442	105.948	102.171
370.494	209.417	184.379	160.691	153.09	146.715	144.079	180.2	125.543	116.862	108.885	103.432	105.938	102.162
370.264	209.287	184.264	160.591	152.995	146.623	143.99	180.184	125.532	116.851	108.875	103.423	105.928	102.152
370.034	209.156	184.15	160.491	152.9	146.532	143.9	180.167	125.521	116.84	108.865	103.413	105.919	102.143
369.803	209.026	184.035	160.391	152.804	146.441	143.811	180.151	125.509	116.83	108.855	103.404	105.909	102.134
369.573	208.896	183.921	160.291	152.709	146.35	143.721	180.134	125.498	116.819	108.845	103.395	105.899	102.124
369.344	208.766	183.806	160.192	152.614	146.259	143.632	180.118	125.486	116.808	108.835	103.385	105.89	102.115
369.114	208.636	183.692	160.092	152.52	146.168	143.542	180.102	125.475	116.798	108.825	103.376	105.88	102.106
368.884	208.507	183.578	159.992	152.425	146.077	143.453	180.085	125.464	116.787	108.816	103.366	105.871	102.097
368.655	208.377	183.464	159.893	152.33	145.986	143.364	180.069	125.452	116.777	108.806	103.357	105.861	102.087
368.425	208.247	183.35	159.793	152.235	145.895	143.275	180.053	125.441	116.766	108.796	103.347	105.851	102.078
368.196	208.118	183.235	159.694	152.14	145.805	143.186	180.036	125.429	116.755	108.786	103.338	105.842	102.069
367.967	207.988	183.122	159.595	152.046	145.714	143.096	180.02	125.418	116.745	108.776	103.329	105.832	102.059
367.738	207.859	183.008	159.495	151.951	145.623	143.007	180.003	125.406	116.734	108.766	103.319	105.822	102.05
367.51	207.73	182.894	159.396	151.857	145.533	142.919	179.987	125.395	116.723	108.756	103.31	105.813	102.041
367.281	207.601	182.78	159.297	151.762	145.442	142.83	179.971	125.384	116.713	108.746	103.3	105.803	102.032
367.053	207.471	182.666	159.198	151.668	145.352	142.741	179.954	125.372	116.702	108.736	103.291	105.794	102.022
366.824	207.342	182.553	159.099	151.574	145.261	142.652	179.938	125.361	116.692	108.726	103.282	105.784	102.013
366.596	207.213	182.439	159	151.479	145.171	142.563	179.922	125.349	116.681	108.717	103.272	105.774	102.004
366.368	207.084	182.326	158.901	151.385	145.081	142.475	179.905	125.338	116.67	108.707	103.263	105.765	101.994
366.14	206.956	182.212	158.802	151.291	144.99	142.386	179.889	125.327	116.66	108.697	103.253	105.755	101.985
365.913	206.827	182.099	158.703	151.197	144.9	142.297	179.872	125.315	116.649	108.687	103.244	105.745	101.976
365.685	206.698	181.986	158.605	151.103	144.81	142.209	179.856	125.304	116.639	108.677	103.235	105.736	101.967
365.457	206.57	181.872	158.506	151.009	144.72	142.12	179.84	125.292	116.628	108.667	103.225	105.726	101.957
365.23	206.441	181.759	158.407	150.915	144.63	142.032	179.823	125.281	116.617	108.657	103.216	105.717	101.948
365.003	206.313	181.646	158.309	150.821	144.54	141.944	179.807	125.27	116.607	108.647	103.207	105.707	101.939
364.776	206.185	181.533	158.21	150.727	144.45	141.855	179.791	125.258	116.596	108.637	103.197	105.697	101.929
364.549	206.056	181.42	158.112	150.633	144.36	141.767	179.774	125.247	116.585	108.628	103.188	105.688	101.92
364.322	205.928	181.308	158.014	150.54	144.27	141.679	179.758	125.235	116.575	108.618	103.178	105.678	101.911
364.096	205.8	181.195	157.915	150.446	144.181	141.591	179.741	125.224	116.564	108.608	103.169	105.668	101.902
363.869	205.672	181.082	157.817	150.352	144.091	141.503	179.725	125.213	116.554	108.598	103.16	105.659	101.892
363.643	205.544	180.969	157.719	150.259	144.001	141.415	179.709	125.201	116.543	108.588	103.15	105.649	101.883
363.417	205.416	180.857	157.621	150.165	143.912	141.327	179.692	125.19	116.532	108.578	103.141	105.64	101.874
363.191	205.288	180.744	157.523	150.072	143.822	141.239	179.676	125.178	116.522	108.568	103.131	105.63	101.865
362.965	205.161	180.632	157.425	149.979	143.733	141.151	179.66	125.167	116.511	108.558	103.122	105.62	101.855
362.739	205.033	180.52	157.327	149.885	143.643	141.063	179.643	125.156	116.501	108.548	103.113	105.611	101.846
362.513	204.906	180.407	157.229	149.792	143.554	140.976	179.627	125.144	116.49	108.539	103.103	105.601	101.837
362.288	204.778	180.295	157.131	149.699	143.465	140.888	179.611	125.133	116.479	108.529	103.094	105.592	101.827
362.063	204.651	180.183	157.034	149.606	143.376	140.8	179.594	125.121	116.469	108.519	103.084	105.582	101.818
361.837	204.524	180.071	156.936	149.513	143.286	140.713	179.578	125.11	116.458	108.509	103.075	105.572	101.809
361.612	204.396	179.959	156.838	149.42	143.197	140.625	179.562	125.099	116.448	108.499	103.066	105.563	101.8
361.387	204.269	179.847	156.741	149.327	143.108	140.538	179.545	125.087	116.437	108.489	103.056	105.553	101.79
361.163	204.142	179.735	156.643	149.234	143.019	140.45	179.529	125.076	116.426	108.479	103.047	105.544	101.781
360.938	204.015	179.623	156.546	149.141	142.93	140.363	179.513	125.065	116.416	108.469	103.038	105.534	101.772
360.713	203.888	179.512	156.449	149.048	142.841	140.276	179.496	125.053	116.405	108.46	103.028	105.524	101.763
360.489	203.761	179.4	156.351	148.956	142.753	140.188	179.48	125.042	116.395	108.45	103.019	105.515	101.753
360.265	203.635	179.288	156.254	148.863	142.664	140.101	179.464	125.03	116.384	108.44	103.009	105.505	101.744
360.041	203.508	179.177	156.157	148.771	142.575	140.014	179.447	125.019	116.373	108.43	103	105.495	101.735
359.817	203.381	179.065	156.06	148.678	142.486	139.927	179.431	125.008	116.363	108.42	102.991	105.486	101.726
359.593	203.255	178.954	155.963	148.586	142.398	139.84	179.415	124.996	116.352	108.41	102.981	105.476	101.716
359.369	203.129	178.843	155.866	148.493	142.309	139.753	179.398	124.985	116.342	108.4	102.972	105.467	101.707
359.146	203.002	178.731	155.769	148.401	142.221	139.666	179.382	124.974	116.331	108.391	102.963	105.457	101.698
358.922	202.876	178.62	155.672	148.308	142.132	139.579	179.366	124.962	116.321	108.381	102.953	105.448	101.689
358.699	202.75	178.509	155.575	148.216	142.044	139.492	179.349	124.951	116.31	108.371	102.944	105.438	101.679
358.476	202.624	178.398	155.478	148.124	141.955	139.405	179.333	124.939	116.299	108.361	102.934	105.428	101.67
358.253	202.498	178.287	155.381	148.032	141.867	139.319	179.317	124.928	116.289	108.351	102.925	105.419	101.661
358.03	202.372	178.176	155.285	147.94	141.779	139.232	179.3	124.917	116.278	108.341	102.916	105.409	101.652
357.808	202.246	178.065	155.188	147.848	141.691	139.145	179.284	124.905	116.268	108.331	102.906	105.4	101.642
357.585	202.12	177.955	155.092	147.756	141.603	139.059	179.268	124.894	116.257	108.322	102.897	105.39	101.633
357.363	201.994	177.844	154.995	147.664	141.514	138.972	179.251	124.883	116.246	108.312	102.888	105.38	101.624
357.14	201.869	177.733	154.899	147.572	141.426	138.886	179.235	124.871	116.236	108.302	102.878	105.371	101.615
356.918	201.743	177.623	154.802	147.48	141.338	138.8	179.219	124.86	116.225	108.292	102.869	105.361	101.605
356.696	201.618	177.512	154.706	147.389	141.251	138.713	179.202	124.848	116.215	108.282	102.86	105.352	101.596
356.474	201.492	177.402	154.61	147.297	141.163	138.627	179.186	124.837	116.204	108.272	102.85	105.342	101.587
356.253	201.367	177.292	154.514	147.205	141.075	138.541	179.17	124.826	116.194	108.262	102.841	105.332	101.578
356.031	201.242	177.181	154.418	147.114	140.987	138.455	179.154	124.814	116.183	108.253	102.831	105.323	101.568
355.809	201.116	177.071	154.322	147.022	140.899	138.368	179.137	124.803	116.172	108.243	102.822	105.313	101.559
355.588	200.991	176.961	154.226	146.931	140.812	138.282	179.121	124.792	116.162	108.233	102.813	105.304	101.55
355.367	200.866	176.851	154.13	146.839	140.724	138.196	179.105	124.78	116.151	108.223	102.803	105.294	101.541
355.146	200.741	176.741	154.034	146.748	140.637	138.11	179.088	124.769	116.141	108.213	102.794	105.285	101.531
354.925	200.616	176.631	153.938	146.657	140.549	138.025	179.072	124.758	116.13	108.203	102.785	105.275	101.522
354.704	200.492	176.521	153.842	146.565	140.462	137.939	179.056	124.746	116.12	108.193	102.775	105.265	101.513
354.484	200.367	176.411	153.747	146.474	140.374	137.853	179.039	124.735	116.109	108.184	102.766	105.256	101.504
354.263	200.242	176.302	153.651	146.383	140.287	137.767	179.023	124.724	116.098	108.174	102.757	105.246	101.494
354.043	200.118	176.192	153.555	146.292	140.2	137.681	179.007	124.712	116.088	108.164	102.747	105.237	101.485
353.823	199.993	176.082	153.46	146.201	140.113	137.596	178.991	124.701	116.077	108.154	102.738	105.227	101.476
353.603	199.869	175.973	153.364	146.11	140.026	137.51	178.974	124.69	116.067	108.144	102.729	105.217	101.467
353.383	199.745	175.863	153.269	146.019	139.938	137.425	178.958	124.678	116.056	108.134	102.719	105.208	101.458
353.163	199.62	175.754	153.174	145.929	139.851	137.339	178.942	124.667	116.046	108.125	102.71	105.198	101.448
352.943	199.496	175.645	153.078	145.838	139.764	137.254	178.925	124.655	116.035	108.115	102.701	105.189	101.439
352.724	199.372	175.535	152.983	145.747	139.677	137.168	178.909	124.644	116.024	108.105	102.691	105.179	101.43
352.504	199.248	175.426	152.888	145.656	139.591	137.083	178.893	124.633	116.014	108.095	102.682	105.17	101.421
352.285	199.124	175.317	152.793	145.566	139.504	136.998	178.877	124.621	116.003	108.085	102.673	105.16	101.411
352.066	199	175.208	152.698	145.475	139.417	136.913	178.86	124.61	115.993	108.075	102.663	105.15	101.402
351.847	198.877	175.099	152.603	145.385	139.33	136.828	178.844	124.599	115.982	108.066	102.654	105.141	101.393
351.628	198.753	174.99	152.508	145.294	139.244	136.742	178.828	124.587	115.972	108.056	102.645	105.131	101.384
351.409	198.629	174.881	152.413	145.204	139.157	136.657	178.812	124.576	115.961	108.046	102.635	105.122	101.374
351.191	198.506	174.772	152.318	145.114	139.07	136.572	178.795	124.565	115.951	108.036	102.626	105.112	101.365
350.972	198.382	174.664	152.224	145.023	138.984	136.487	178.779	124.553	115.94	108.026	102.616	105.103	101.356
350.754	198.259	174.555	152.129	144.933	138.897	136.403	178.763	124.542	115.929	108.016	102.607	105.093	101.347
350.536	198.135	174.447	152.034	144.843	138.811	136.318	178.746	124.531	115.919	108.007	102.598	105.083	101.338
350.318	198.012	174.338	151.94	144.753	138.725	136.233	178.73	124.519	115.908	107.997	102.588	105.074	101.328
350.1	197.889	174.23	151.845	144.663	138.638	136.148	178.714	124.508	115.898	107.987	102.579	105.064	101.319
349.882	197.766	174.121	151.751	144.573	138.552	136.063	178.698	124.497	115.887	107.977	102.57	105.055	101.31
349.664	197.643	174.013	151.656	144.483	138.466	135.979	178.681	124.485	115.877	107.967	102.56	105.045	101.301
349.447	197.52	173.905	151.562	144.393	138.38	135.894	178.665	124.474	115.866	107.957	102.551	105.036	101.291
349.23	197.397	173.797	151.468	144.303	138.294	135.81	178.649	124.463	115.856	107.948	102.542	105.026	101.282
349.012	197.274	173.688	151.374	144.214	138.208	135.725	178.633	124.451	115.845	107.938	102.532	105.017	101.273
348.795	197.152	173.58	151.279	144.124	138.122	135.641	178.616	124.44	115.835	107.928	102.523	105.007	101.264
348.578	197.029	173.472	151.185	144.034	138.036	135.556	178.6	124.429	115.824	107.918	102.514	104.997	101.255
348.362	196.906	173.365	151.091	143.945	137.95	135.472	178.584	124.417	115.813	107.908	102.504	104.988	101.245
348.145	196.784	173.257	150.997	143.855	137.864	135.388	178.568	124.406	115.803	107.898	102.495	104.978	101.236
347.928	196.662	173.149	150.903	143.766	137.779	135.304	178.551	124.395	115.792	107.889	102.486	104.969	101.227
347.712	196.539	173.041	150.81	143.676	137.693	135.22	178.535	124.384	115.782	107.879	102.476	104.959	101.218
347.496	196.417	172.934	150.716	143.587	137.607	135.135	178.519	124.372	115.771	107.869	102.467	104.95	101.209
347.279	196.295	172.826	150.622	143.497	137.522	135.051	178.503	124.361	115.761	107.859	102.458	104.94	101.199
347.063	196.173	172.719	150.528	143.408	137.436	134.967	178.486	124.35	115.75	107.849	102.449	104.931	101.19
346.848	196.051	172.611	150.435	143.319	137.351	134.883	178.47	124.338	115.74	107.84	102.439	104.921	101.181
346.632	195.929	172.504	150.341	143.23	137.265	134.799	178.454	124.327	115.729	107.83	102.43	104.911	101.172
346.416	195.807	172.396	150.248	143.141	137.18	134.716	178.438	124.316	115.719	107.82	102.421	104.902	101.162
346.201	195.685	172.289	150.154	143.052	137.094	134.632	178.421	124.304	115.708	107.81	102.411	104.892	101.153
345.985	195.563	172.182	150.061	142.963	137.009	134.548	178.405	124.293	115.698	107.8	102.402	104.883	101.144
345.77	195.442	172.075	149.967	142.874	136.924	134.464	178.389	124.282	115.687	107.791	102.393	104.873	101.135
345.555	195.32	171.968	149.874	142.785	136.839	134.381	178.373	124.27	115.677	107.781	102.383	104.864	101.126
345.34	195.199	171.861	149.781	142.696	136.754	134.297	178.356	124.259	115.666	107.771	102.374	104.854	101.116
345.125	195.077	171.754	149.688	142.607	136.669	134.214	178.34	124.248	115.656	107.761	102.365	104.845	101.107
344.911	194.956	171.647	149.595	142.519	136.584	134.13	178.324	124.236	115.645	107.751	102.355	104.835	101.098
344.696	194.835	171.54	149.502	142.43	136.499	134.047	178.308	124.225	115.634	107.741	102.346	104.826	101.089
344.482	194.713	171.434	149.409	142.341	136.414	133.963	178.292	124.214	115.624	107.732	102.337	104.816	101.08
344.268	194.592	171.327	149.316	142.253	136.329	133.88	178.275	124.203	115.613	107.722	102.327	104.807	101.07
344.053	194.471	171.221	149.223	142.164	136.244	133.797	178.259	124.191	115.603	107.712	102.318	104.797	101.061
343.839	194.35	171.114	149.13	142.076	136.159	133.714	178.243	124.18	115.592	107.702	102.309	104.787	101.052
343.626	194.229	171.008	149.037	141.988	136.075	133.63	178.227	124.169	115.582	107.692	102.299	104.778	101.043
343.412	194.109	170.901	148.945	141.899	135.99	133.547	178.21	124.157	115.571	107.683	102.29	104.768	101.034
343.198	193.988	170.795	148.852	141.811	135.905	133.464	178.194	124.146	115.561	107.673	102.281	104.759	101.024
342.985	193.867	170.689	148.759	141.723	135.821	133.381	178.178	124.135	115.55	107.663	102.272	104.749	101.015
342.771	193.747	170.583	148.667	141.635	135.736	133.298	178.162	124.123	115.54	107.653	102.262	104.74	101.006
342.558	193.626	170.476	148.574	141.547	135.652	133.215	178.146	124.112	115.529	107.643	102.253	104.73	100.997
342.345	193.506	170.37	148.482	141.459	135.568	133.132	178.129	124.101	115.519	107.634	102.244	104.721	100.988
342.132	193.385	170.264	148.39	141.371	135.483	133.05	178.113	124.09	115.508	107.624	102.234	104.711	100.979
341.919	193.265	170.159	148.297	141.283	135.399	132.967	178.097	124.078	115.498	107.614	102.225	104.702	100.969
341.707	193.145	170.053	148.205	141.195	135.315	132.884	178.081	124.067	115.487	107.604	102.216	104.692	100.96
341.494	193.025	169.947	148.113	141.107	135.231	132.802	178.065	124.056	115.477	107.594	102.206	104.683	100.951
341.282	192.905	169.841	148.021	141.019	135.147	132.719	178.048	124.044	115.466	107.585	102.197	104.673	100.942
341.069	192.785	169.736	147.929	140.931	135.062	132.636	178.032	124.033	115.456	107.575	102.188	104.664	100.933
340.857	192.665	169.63	147.837	140.844	134.978	132.554	178.016	124.022	115.445	107.565	102.178	104.654	100.923
340.645	192.545	169.524	147.745	140.756	134.895	132.471	178	124.011	115.435	107.555	102.169	104.645	100.914
340.433	192.425	169.419	147.653	140.669	134.811	132.389	177.984	123.999	115.424	107.546	102.16	104.635	100.905
340.222	192.305	169.314	147.561	140.581	134.727	132.307	177.967	123.988	115.414	107.536	102.151	104.625	100.896
340.01	192.186	169.208	147.469	140.494	134.643	132.224	177.951	123.977	115.403	107.526	102.141	104.616	100.887
339.799	192.066	169.103	147.377	140.406	134.559	132.142	177.935	123.965	115.393	107.516	102.132	104.606	100.877
339.587	191.947	168.998	147.286	140.319	134.476	132.06	177.919	123.954	115.382	107.506	102.123	104.597	100.868
339.376	191.827	168.893	147.194	140.232	134.392	131.978	177.903	123.943	115.372	107.497	102.113	104.587	100.859
339.165	191.708	168.788	147.103	140.145	134.308	131.896	177.886	123.932	115.361	107.487	102.104	104.578	100.85
338.954	191.589	168.683	147.011	140.057	134.225	131.814	177.87	123.92	115.351	107.477	102.095	104.568	100.841
338.743	191.47	168.578	146.92	139.97	134.141	131.732	177.854	123.909	115.34	107.467	102.086	104.559	100.832
338.532	191.351	168.473	146.828	139.883	134.058	131.65	177.838	123.898	115.33	107.458	102.076	104.549	100.822
338.322	191.232	168.368	146.737	139.796	133.974	131.568	177.822	123.886	115.319	107.448	102.067	104.54	100.813
338.111	191.113	168.263	146.646	139.709	133.891	131.486	177.805	123.875	115.309	107.438	102.058	104.53	100.804
337.901	190.994	168.159	146.554	139.622	133.808	131.404	177.789	123.864	115.298	107.428	102.048	104.521	100.795
337.691	190.875	168.054	146.463	139.535	133.725	131.323	177.773	123.853	115.288	107.418	102.039	104.511	100.786
337.481	190.756	167.95	146.372	139.449	133.641	131.241	177.757	123.841	115.277	107.409	102.03	104.502	100.777
337.271	190.638	167.845	146.281	139.362	133.558	131.159	177.741	123.83	115.267	107.399	102.021	104.492	100.767
337.061	190.519	167.741	146.19	139.275	133.475	131.078	177.725	123.819	115.256	107.389	102.011	104.483	100.758
336.852	190.401	167.636	146.099	139.189	133.392	130.996	177.708	123.808	115.246	107.379	102.002	104.473	100.749
336.642	190.282	167.532	146.008	139.102	133.309	130.915	177.692	123.796	115.235	107.37	101.993	104.464	100.74
336.433	190.164	167.428	145.918	139.016	133.226	130.833	177.676	123.785	115.225	107.36	101.983	104.454	100.731
336.223	190.046	167.324	145.827	138.929	133.143	130.752	177.66	123.774	115.214	107.35	101.974	104.445	100.722
336.014	189.927	167.22	145.736	138.843	133.061	130.671	177.644	123.763	115.204	107.34	101.965	104.435	100.712
335.805	189.809	167.116	145.645	138.756	132.978	130.589	177.628	123.751	115.193	107.33	101.956	104.426	100.703
335.596	189.691	167.012	145.555	138.67	132.895	130.508	177.611	123.74	115.183	107.321	101.946	104.416	100.694
335.388	189.573	166.908	145.464	138.584	132.812	130.427	177.595	123.729	115.172	107.311	101.937	104.407	100.685
335.179	189.455	166.804	145.374	138.498	132.73	130.346	177.579	123.717	115.162	107.301	101.928	104.397	100.676
334.971	189.337	166.7	145.283	138.411	132.647	130.265	177.563	123.706	115.151	107.291	101.918	104.388	100.667
334.762	189.22	166.597	145.193	138.325	132.565	130.184	177.547	123.695	115.141	107.282	101.909	104.378	100.657
334.554	189.102	166.493	145.103	138.239	132.482	130.103	177.531	123.684	115.13	107.272	101.9	104.369	100.648
334.346	188.984	166.389	145.012	138.153	132.4	130.022	177.514	123.672	115.12	107.262	101.891	104.359	100.639
334.138	188.867	166.286	144.922	138.067	132.318	129.941	177.498	123.661	115.11	107.252	101.881	104.35	100.63
333.93	188.749	166.183	144.832	137.981	132.235	129.86	177.482	123.65	115.099	107.243	101.872	104.34	100.621
333.722	188.632	166.079	144.742	137.896	132.153	129.779	177.466	123.639	115.089	107.233	101.863	104.331	100.612
333.515	188.515	165.976	144.652	137.81	132.071	129.699	177.45	123.627	115.078	107.223	101.854	104.321	100.602
333.307	188.397	165.873	144.562	137.724	131.989	129.618	177.434	123.616	115.068	107.213	101.844	104.312	100.593
333.1	188.28	165.769	144.472	137.638	131.907	129.537	177.418	123.605	115.057	107.204	101.835	104.302	100.584
332.893	188.163	165.666	144.382	137.553	131.825	129.457	177.401	123.594	115.047	107.194	101.826	104.293	100.575
332.686	188.046	165.563	144.292	137.467	131.743	129.376	177.385	123.582	115.036	107.184	101.816	104.283	100.566
332.479	187.929	165.46	144.203	137.382	131.661	129.296	177.369	123.571	115.026	107.174	101.807	104.274	100.557
332.272	187.812	165.357	144.113	137.296	131.579	129.215	177.353	123.56	115.015	107.165	101.798	104.264	100.548
332.065	187.695	165.255	144.023	137.211	131.497	129.135	177.337	123.549	115.005	107.155	101.789	104.255	100.538
331.859	187.579	165.152	143.934	137.126	131.415	129.055	177.321	123.537	114.994	107.145	101.779	104.245	100.529
331.652	187.462	165.049	143.844	137.04	131.333	128.974	177.305	123.526	114.984	107.135	101.77	104.236	100.52
331.446	187.345	164.946	143.755	136.955	131.252	128.894	177.288	123.515	114.973	107.126	101.761	104.226	100.511
331.24	187.229	164.844	143.665	136.87	131.17	128.814	177.272	123.504	114.963	107.116	101.752	104.217	100.502
331.034	187.112	164.741	143.576	136.785	131.088	128.734	177.256	123.493	114.952	107.106	101.742	104.207	100.493
330.828	186.996	164.639	143.487	136.7	131.007	128.654	177.24	123.481	114.942	107.096	101.733	104.198	100.484
330.622	186.88	164.536	143.397	136.615	130.925	128.574	177.224	123.47	114.932	107.087	101.724	104.188	100.474
330.417	186.763	164.434	143.308	136.53	130.844	128.494	177.208	123.459	114.921	107.077	101.715	104.179	100.465
330.211	186.647	164.332	143.219	136.445	130.763	128.414	177.192	123.448	114.911	107.067	101.705	104.169	100.456
330.006	186.531	164.23	143.13	136.36	130.681	128.334	177.176	123.436	114.9	107.057	101.696	104.16	100.447
329.8	186.415	164.127	143.041	136.275	130.6	128.254	177.159	123.425	114.89	107.048	101.687	104.15	100.438
329.595	186.299	164.025	142.952	136.19	130.519	128.174	177.143	123.414	114.879	107.038	101.678	104.141	100.429
329.39	186.183	163.923	142.863	136.106	130.438	128.095	177.127	123.403	114.869	107.028	101.668	104.132	100.42
329.185	186.067	163.821	142.774	136.021	130.356	128.015	177.111	123.391	114.858	107.018	101.659	104.122	100.41
328.981	185.952	163.719	142.685	135.936	130.275	127.935	177.095	123.38	114.848	107.009	101.65	104.113	100.401
328.776	185.836	163.618	142.597	135.852	130.194	127.856	177.079	123.369	114.837	106.999	101.641	104.103	100.392
328.572	185.72	163.516	142.508	135.767	130.113	127.776	177.063	123.358	114.827	106.989	101.631	104.094	100.383
328.367	185.605	163.414	142.419	135.683	130.032	127.697	177.047	123.346	114.817	106.979	101.622	104.084	100.374
328.163	185.489	163.312	142.331	135.598	129.952	127.617	177.03	123.335	114.806	106.97	101.613	104.075	100.365
327.959	185.374	163.211	142.242	135.514	129.871	127.538	177.014	123.324	114.796	106.96	101.604	104.065	100.356
327.755	185.259	163.109	142.154	135.43	129.79	127.459	176.998	123.313	114.785	106.95	101.594	104.056	100.346
327.551	185.144	163.008	142.065	135.346	129.709	127.379	176.982	123.302	114.775	106.94	101.585	104.046	100.337
327.347	185.028	162.907	141.977	135.261	129.629	127.3	176.966	123.29	114.764	106.931	101.576	104.037	100.328
327.144	184.913	162.805	141.889	135.177	129.548	127.221	176.95	123.279	114.754	106.921	101.567	104.027	100.319
326.94	184.798	162.704	141.8	135.093	129.467	127.142	176.934	123.268	114.743	106.911	101.557	104.018	100.31
326.737	184.683	162.603	141.712	135.009	129.387	127.063	176.918	123.257	114.733	106.902	101.548	104.008	100.301
326.534	184.568	162.502	141.624	134.925	129.306	126.984	176.902	123.246	114.723	106.892	101.539	103.999	100.292
326.33	184.454	162.401	141.536	134.841	129.226	126.905	176.886	123.234	114.712	106.882	101.53	103.989	100.283
326.127	184.339	162.3	141.448	134.757	129.145	126.826	176.869	123.223	114.702	106.872	101.52	103.98	100.273
325.925	184.224	162.199	141.36	134.674	129.065	126.747	176.853	123.212	114.691	106.863	101.511	103.971	100.264
325.722	184.11	162.098	141.272	134.59	128.985	126.668	176.837	123.201	114.681	106.853	101.502	103.961	100.255
325.519	183.995	161.997	141.184	134.506	128.905	126.589	176.821	123.189	114.67	106.843	101.493	103.952	100.246
325.317	183.881	161.896	141.096	134.422	128.824	126.51	176.805	123.178	114.66	106.833	101.483	103.942	100.237
325.114	183.766	161.795	141.009	134.339	128.744	126.432	176.789	123.167	114.65	106.824	101.474	103.933	100.228
324.912	183.652	161.695	140.921	134.255	128.664	126.353	176.773	123.156	114.639	106.814	101.465	103.923	100.219
324.71	183.538	161.594	140.833	134.172	128.584	126.274	176.757	123.145	114.629	106.804	101.456	103.914	100.21
324.508	183.424	161.494	140.746	134.088	128.504	126.196	176.741	123.133	114.618	106.795	101.447	103.904	100.2
324.306	183.31	161.393	140.658	134.005	128.424	126.117	176.725	123.122	114.608	106.785	101.437	103.895	100.191
324.105	183.196	161.293	140.571	133.922	128.344	126.039	176.709	123.111	114.597	106.775	101.428	103.885	100.182
323.903	183.082	161.193	140.483	133.838	128.265	125.961	176.692	123.1	114.587	106.765	101.419	103.876	100.173
323.702	182.968	161.092	140.396	133.755	128.185	125.882	176.676	123.089	114.577	106.756	101.41	103.867	100.164
323.5	182.854	160.992	140.308	133.672	128.105	125.804	176.66	123.077	114.566	106.746	101.4	103.857	100.155
323.299	182.74	160.892	140.221	133.589	128.025	125.726	176.644	123.066	114.556	106.736	101.391	103.848	100.146
323.098	182.627	160.792	140.134	133.506	127.946	125.648	176.628	123.055	114.545	106.727	101.382	103.838	100.137
322.897	182.513	160.692	140.047	133.422	127.866	125.569	176.612	123.044	114.535	106.717	101.373	103.829	100.128
322.696	182.399	160.592	139.96	133.339	127.787	125.491	176.596	123.033	114.524	106.707	101.363	103.819	100.118
322.495	182.286	160.492	139.873	133.257	127.707	125.413	176.58	123.021	114.514	106.697	101.354	103.81	100.109
322.295	182.173	160.392	139.786	133.174	127.628	125.335	176.564	123.01	114.504	106.688	101.345	103.8	100.1
322.094	182.059	160.292	139.699	133.091	127.548	125.257	176.548	122.999	114.493	106.678	101.336	103.791	100.091
321.894	181.946	160.193	139.612	133.008	127.469	125.179	176.532	122.988	114.483	106.668	101.327	103.781	100.082
321.694	181.833	160.093	139.525	132.925	127.39	125.101	176.516	122.977	114.472	106.659	101.317	103.772	100.073
321.494	181.72	159.993	139.438	132.843	127.31	125.024	176.5	122.965	114.462	106.649	101.308	103.763	100.064
321.294	181.607	159.894	139.351	132.76	127.231	124.946	176.484	122.954	114.451	106.639	101.299	103.753	100.055
321.094	181.494	159.795	139.265	132.677	127.152	124.868	176.467	122.943	114.441	106.629	101.29	103.744	100.046
320.894	181.381	159.695	139.178	132.595	127.073	124.791	176.451	122.932	114.431	106.62	101.28	103.734	100.036
320.694	181.268	159.596	139.092	132.512	126.994	124.713	176.435	122.921	114.42	106.61	101.271	103.725	100.027
320.495	181.155	159.497	139.005	132.43	126.915	124.635	176.419	122.909	114.41	106.6	101.262	103.715	100.018
320.296	181.043	159.397	138.919	132.348	126.836	124.558	176.403	122.898	114.399	106.591	101.253	103.706	100.009
320.096	180.93	159.298	138.832	132.265	126.757	124.48	176.387	122.887	114.389	106.581	101.244	103.697	100
319.897	180.817	159.199	138.746	132.183	126.678	124.403	176.371	122.876	114.379	106.571	101.234	103.687	99.9909
319.698	180.705	159.1	138.66	132.101	126.6	124.326	176.355	122.865	114.368	106.562	101.225	103.678	99.9818
319.5	180.593	159.001	138.573	132.019	126.521	124.248	176.339	122.854	114.358	106.552	101.216	103.668	99.9727
319.301	180.48	158.902	138.487	131.937	126.442	124.171	176.323	122.842	114.347	106.542	101.207	103.659	99.9636
319.102	180.368	158.803	138.401	131.854	126.363	124.094	176.307	122.831	114.337	106.533	101.198	103.649	99.9545
318.904	180.256	158.705	138.315	131.772	126.285	124.016	176.291	122.82	114.327	106.523	101.188	103.64	99.9454
318.705	180.144	158.606	138.229	131.691	126.206	123.939	176.275	122.809	114.316	106.513	101.179	103.63	99.9363
318.507	180.032	158.507	138.143	131.609	126.128	123.862	176.259	122.798	114.306	106.503	101.17	103.621	99.9273
318.309	179.92	158.409	138.057	131.527	126.049	123.785	176.243	122.787	114.295	106.494	101.161	103.612	99.9182
318.111	179.808	158.31	137.971	131.445	125.971	123.708	176.227	122.775	114.285	106.484	101.152	103.602	99.9091
317.913	179.696	158.212	137.885	131.363	125.893	123.631	176.211	122.764	114.275	106.474	101.142	103.593	99.9
317.715	179.584	158.113	137.799	131.281	125.814	123.554	176.195	122.753	114.264	106.465	101.133	103.583	99.8909
317.518	179.472	158.015	137.714	131.2	125.736	123.478	176.179	122.742	114.254	106.455	101.124	103.574	99.8818
317.32	179.361	157.917	137.628	131.118	125.658	123.401	176.163	122.731	114.243	106.445	101.115	103.564	99.8727
317.123	179.249	157.818	137.543	131.037	125.58	123.324	176.147	122.719	114.233	106.436	101.106	103.555	99.8636
316.926	179.138	157.72	137.457	130.955	125.502	123.247	176.131	122.708	114.223	106.426	101.096	103.546	99.8545
316.728	179.026	157.622	137.371	130.874	125.424	123.171	176.115	122.697	114.212	106.416	101.087	103.536	99.8454
316.531	178.915	157.524	137.286	130.792	125.346	123.094	176.099	122.686	114.202	106.407	101.078	103.527	99.8364
316.335	178.804	157.426	137.201	130.711	125.268	123.017	176.083	122.675	114.191	106.397	101.069	103.517	99.8273
316.138	178.692	157.328	137.115	130.63	125.19	122.941	176.066	122.664	114.181	106.387	101.06	103.508	99.8182
315.941	178.581	157.23	137.03	130.548	125.112	122.864	176.05	122.653	114.171	106.377	101.05	103.499	99.8091
315.745	178.47	157.133	136.945	130.467	125.034	122.788	176.034	122.641	114.16	106.368	101.041	103.489	99.8
315.548	178.359	157.035	136.86	130.386	124.956	122.712	176.018	122.63	114.15	106.358	101.032	103.48	99.7909
315.352	178.248	156.937	136.774	130.305	124.878	122.635	176.002	122.619	114.139	106.348	101.023	103.47	99.7819
315.156	178.137	156.84	136.689	130.224	124.801	122.559	175.986	122.608	114.129	106.339	101.014	103.461	99.7728
314.96	178.027	156.742	136.604	130.143	124.723	122.483	175.97	122.597	114.119	106.329	101.004	103.451	99.7637
314.764	177.916	156.645	136.519	130.062	124.646	122.407	175.954	122.586	114.108	106.319	100.995	103.442	99.7546
314.568	177.805	156.547	136.434	129.981	124.568	122.33	175.938	122.574	114.098	106.31	100.986	103.433	99.7455
314.373	177.695	156.45	136.35	129.9	124.491	122.254	175.922	122.563	114.088	106.3	100.977	103.423	99.7365
314.177	177.584	156.352	136.265	129.819	124.413	122.178	175.906	122.552	114.077	106.29	100.968	103.414	99.7274
313.982	177.474	156.255	136.18	129.739	124.336	122.102	175.89	122.541	114.067	106.281	100.958	103.404	99.7183
313.786	177.363	156.158	136.095	129.658	124.258	122.026	175.874	122.53	114.056	106.271	100.949	103.395	99.7092
313.591	177.253	156.061	136.011	129.577	124.181	121.951	175.858	122.519	114.046	106.261	100.94	103.386	99.7002
313.396	177.143	155.964	135.926	129.497	124.104	121.875	175.842	122.507	114.036	106.252	100.931	103.376	99.6911
313.201	177.033	155.867	135.842	129.416	124.027	121.799	175.826	122.496	114.025	106.242	100.922	103.367	99.682
313.006	176.922	155.77	135.757	129.336	123.95	121.723	175.81	122.485	114.015	106.232	100.912	103.357	99.673
312.812	176.812	155.673	135.673	129.255	123.872	121.647	175.794	122.474	114.004	106.223	100.903	103.348	99.6639
312.617	176.702	155.576	135.588	129.175	123.795	121.572	175.778	122.463	113.994	106.213	100.894	103.339	99.6548
312.423	176.593	155.479	135.504	129.094	123.718	121.496	175.762	122.452	113.984	106.203	100.885	103.329	99.6457
312.228	176.483	155.383	135.42	129.014	123.641	121.421	175.746	122.441	113.973	106.194	100.876	103.32	99.6367
312.034	176.373	155.286	135.335	128.934	123.565	121.345	175.73	122.429	113.963	106.184	100.867	103.31	99.6276
311.84	176.263	155.189	135.251	128.854	123.488	121.27	175.714	122.418	113.953	106.174	100.857	103.301	99.6185
311.646	176.154	155.093	135.167	128.774	123.411	121.194	175.698	122.407	113.942	106.165	100.848	103.292	99.6095
311.452	176.044	154.996	135.083	128.693	123.334	121.119	175.682	122.396	113.932	106.155	100.839	103.282	99.6004
311.258	175.934	154.9	134.999	128.613	123.257	121.043	175.666	122.385	113.922	106.145	100.83	103.273	99.5913
311.065	175.825	154.804	134.915	128.533	123.181	120.968	175.65	122.374	113.911	106.136	100.821	103.263	99.5823
310.871	175.716	154.707	134.831	128.454	123.104	120.893	175.634	122.363	113.901	106.126	100.812	103.254	99.5732
310.678	175.606	154.611	134.747	128.374	123.028	120.818	175.618	122.352	113.89	106.116	100.802	103.245	99.5642
310.485	175.497	154.515	134.663	128.294	122.951	120.743	175.602	122.34	113.88	106.107	100.793	103.235	99.5551
310.292	175.388	154.419	134.58	128.214	122.875	120.667	175.586	122.329	113.87	106.097	100.784	103.226	99.546
310.099	175.279	154.323	134.496	128.134	122.798	120.592	175.57	122.318	113.859	106.087	100.775	103.216	99.537
309.906	175.17	154.227	134.412	128.055	122.722	120.517	175.555	122.307	113.849	106.078	100.766	103.207	99.5279
309.713	175.061	154.131	134.329	127.975	122.645	120.442	175.539	122.296	113.839	106.068	100.756	103.198	99.5189
309.52	174.952	154.035	134.245	127.895	122.569	120.367	175.523	122.285	113.828	106.059	100.747	103.188	99.5098
309.328	174.843	153.939	134.162	127.816	122.493	120.293	175.507	122.274	113.818	106.049	100.738	103.179	99.5008
309.135	174.734	153.843	134.078	127.736	122.417	120.218	175.491	122.262	113.808	106.039	100.729	103.169	99.4917
308.943	174.626	153.748	133.995	127.657	122.341	120.143	175.475	122.251	113.797	106.03	100.72	103.16	99.4826
308.751	174.517	153.652	133.911	127.577	122.264	120.068	175.459	122.24	113.787	106.02	100.711	103.151	99.4736
308.559	174.409	153.557	133.828	127.498	122.188	119.994	175.443	122.229	113.776	106.01	100.701	103.141	99.4645
308.367	174.3	153.461	133.745	127.419	122.112	119.919	175.427	122.218	113.766	106.001	100.692	103.132	99.4555
308.175	174.192	153.366	133.662	127.339	122.036	119.844	175.411	122.207	113.756	105.991	100.683	103.122	99.4464
307.984	174.083	153.27	133.579	127.26	121.961	119.77	175.395	122.196	113.745	105.981	100.674	103.113	99.4374
307.792	173.975	153.175	133.495	127.181	121.885	119.695	175.379	122.185	113.735	105.972	100.665	103.104	99.4283
307.601	173.867	153.08	133.412	127.102	121.809	119.621	175.363	122.173	113.725	105.962	100.656	103.094	99.4193
307.409	173.759	152.984	133.329	127.023	121.733	119.546	175.347	122.162	113.714	105.952	100.646	103.085	99.4102
307.218	173.651	152.889	133.247	126.944	121.657	119.472	175.331	122.151	113.704	105.943	100.637	103.076	99.4012
307.027	173.543	152.794	133.164	126.865	121.582	119.398	175.315	122.14	113.694	105.933	100.628	103.066	99.3922
306.836	173.435	152.699	133.081	126.786	121.506	119.324	175.299	122.129	113.683	105.923	100.619	103.057	99.3831
306.645	173.327	152.604	132.998	126.707	121.431	119.249	175.283	122.118	113.673	105.914	100.61	103.047	99.3741
306.454	173.219	152.509	132.915	126.628	121.355	119.175	175.267	122.107	113.663	105.904	100.601	103.038	99.365
306.264	173.111	152.414	132.833	126.55	121.28	119.101	175.251	122.096	113.652	105.895	100.592	103.029	99.356
306.073	173.004	152.32	132.75	126.471	121.204	119.027	175.235	122.085	113.642	105.885	100.582	103.019	99.3469
305.883	172.896	152.225	132.667	126.392	121.129	118.953	175.219	122.073	113.632	105.875	100.573	103.01	99.3379
305.693	172.788	152.13	132.585	126.314	121.053	118.879	175.203	122.062	113.621	105.866	100.564	103.001	99.3289
305.503	172.681	152.035	132.502	126.235	120.978	118.805	175.187	122.051	113.611	105.856	100.555	102.991	99.3198
305.312	172.574	151.941	132.42	126.157	120.903	118.731	175.171	122.04	113.601	105.846	100.546	102.982	99.3108
305.123	172.466	151.846	132.338	126.078	120.828	118.657	175.156	122.029	113.59	105.837	100.537	102.972	99.3017
304.933	172.359	151.752	132.255	126	120.752	118.583	175.14	122.018	113.58	105.827	100.528	102.963	99.2927
304.743	172.252	151.658	132.173	125.921	120.677	118.51	175.124	122.007	113.57	105.817	100.518	102.954	99.2837
304.554	172.145	151.563	132.091	125.843	120.602	118.436	175.108	121.996	113.559	105.808	100.509	102.944	99.2746
304.364	172.038	151.469	132.009	125.765	120.527	118.362	175.092	121.985	113.549	105.798	100.5	102.935	99.2656
304.175	171.931	151.375	131.927	125.686	120.452	118.289	175.076	121.974	113.539	105.789	100.491	102.926	99.2566
303.986	171.824	151.281	131.845	125.608	120.377	118.215	175.06	121.962	113.528	105.779	100.482	102.916	99.2475
303.797	171.717	151.186	131.763	125.53	120.302	118.142	175.044	121.951	113.518	105.769	100.473	102.907	99.2385
303.608	171.61	151.092	131.681	125.452	120.228	118.068	175.028	121.94	113.508	105.76	100.463	102.897	99.2295
303.419	171.503	150.998	131.599	125.374	120.153	117.995	175.012	121.929	113.497	105.75	100.454	102.888	99.2204
303.23	171.396	150.905	131.517	125.296	120.078	117.921	174.996	121.918	113.487	105.74	100.445	102.879	99.2114
303.041	171.29	150.811	131.435	125.218	120.003	117.848	174.98	121.907	113.477	105.731	100.436	102.869	99.2024
302.853	171.183	150.717	131.353	125.14	119.929	117.775	174.964	121.896	113.466	105.721	100.427	102.86	99.1934
302.665	171.077	150.623	131.272	125.062	119.854	117.701	174.948	121.885	113.456	105.712	100.418	102.851	99.1843
302.476	170.97	150.529	131.19	124.985	119.78	117.628	174.933	121.874	113.446	105.702	100.409	102.841	99.1753
302.288	170.864	150.436	131.108	124.907	119.705	117.555	174.917	121.863	113.435	105.692	100.4	102.832	99.1663
302.1	170.758	150.342	131.027	124.829	119.631	117.482	174.901	121.851	113.425	105.683	100.39	102.823	99.1573
301.912	170.652	150.249	130.945	124.752	119.556	117.409	174.885	121.84	113.415	105.673	100.381	102.813	99.1482
301.724	170.545	150.155	130.864	124.674	119.482	117.336	174.869	121.829	113.404	105.664	100.372	102.804	99.1392
301.537	170.439	150.062	130.782	124.596	119.408	117.263	174.853	121.818	113.394	105.654	100.363	102.795	99.1302
301.349	170.333	149.969	130.701	124.519	119.333	117.19	174.837	121.807	113.384	105.644	100.354	102.785	99.1212
301.162	170.227	149.875	130.62	124.441	119.259	117.117	174.821	121.796	113.373	105.635	100.345	102.776	99.1122
300.974	170.122	149.782	130.539	124.364	119.185	117.044	174.805	121.785	113.363	105.625	100.336	102.766	99.1031
300.787	170.016	149.689	130.457	124.287	119.111	116.971	174.789	121.774	113.353	105.615	100.326	102.757	99.0941
300.6	169.91	149.596	130.376	124.209	119.037	116.898	174.773	121.763	113.342	105.606	100.317	102.748	99.0851
300.413	169.804	149.503	130.295	124.132	118.963	116.826	174.758	121.752	113.332	105.596	100.308	102.738	99.0761
300.226	169.699	149.41	130.214	124.055	118.889	116.753	174.742	121.741	113.322	105.587	100.299	102.729	99.0671
300.04	169.593	149.317	130.133	123.978	118.815	116.68	174.726	121.73	113.311	105.577	100.29	102.72	99.058
299.853	169.488	149.224	130.052	123.901	118.741	116.608	174.71	121.718	113.301	105.567	100.281	102.71	99.049
299.666	169.382	149.131	129.971	123.824	118.667	116.535	174.694	121.707	113.291	105.558	100.272	102.701	99.04
299.48	169.277	149.038	129.89	123.747	118.593	116.463	174.678	121.696	113.281	105.548	100.263	102.692	99.031
299.294	169.172	148.946	129.81	123.67	118.519	116.39	174.662	121.685	113.27	105.539	100.253	102.682	99.022
299.108	169.066	148.853	129.729	123.593	118.446	116.318	174.646	121.674	113.26	105.529	100.244	102.673	99.013
298.922	168.961	148.76	129.648	123.516	118.372	116.246	174.63	121.663	113.25	105.519	100.235	102.664	99.004
298.736	168.856	148.668	129.568	123.439	118.298	116.173	174.614	121.652	113.239	105.51	100.226	102.654	98.995
298.55	168.751	148.575	129.487	123.362	118.225	116.101	174.599	121.641	113.229	105.5	100.217	102.645	98.986
298.364	168.646	148.483	129.406	123.285	118.151	116.029	174.583	121.63	113.219	105.491	100.208	102.636	98.9769
298.179	168.541	148.391	129.326	123.209	118.078	115.957	174.567	121.619	113.208	105.481	100.199	102.626	98.9679
297.993	168.436	148.298	129.246	123.132	118.004	115.885	174.551	121.608	113.198	105.471	100.19	102.617	98.9589
297.808	168.332	148.206	129.165	123.056	117.931	115.813	174.535	121.597	113.188	105.462	100.18	102.608	98.9499
297.622	168.227	148.114	129.085	122.979	117.858	115.741	174.519	121.586	113.177	105.452	100.171	102.598	98.9409
297.437	168.122	148.022	129.005	122.902	117.784	115.669	174.503	121.575	113.167	105.443	100.162	102.589	98.9319
297.252	168.018	147.93	128.924	122.826	117.711	115.597	174.487	121.564	113.157	105.433	100.153	102.58	98.9229
297.067	167.913	147.838	128.844	122.75	117.638	115.525	174.471	121.552	113.147	105.423	100.144	102.57	98.9139
296.883	167.809	147.746	128.764	122.673	117.565	115.453	174.456	121.541	113.136	105.414	100.135	102.561	98.9049
296.698	167.704	147.654	128.684	122.597	117.491	115.381	174.44	121.53	113.126	105.404	100.126	102.552	98.8959
296.513	167.6	147.562	128.604	122.521	117.418	115.309	174.424	121.519	113.116	105.395	100.117	102.542	98.8869
296.329	167.496	147.47	128.524	122.445	117.345	115.238	174.408	121.508	113.105	105.385	100.108	102.533	98.8779
296.145	167.392	147.379	128.444	122.368	117.272	115.166	174.392	121.497	113.095	105.375	100.098	102.524	98.8689
295.961	167.288	147.287	128.364	122.292	117.199	115.094	174.376	121.486	113.085	105.366	100.089	102.514	98.8599
295.776	167.183	147.195	128.284	122.216	117.127	115.023	174.36	121.475	113.075	105.356	100.08	102.505	98.8509
295.592	167.079	147.104	128.204	122.14	117.054	114.951	174.345	121.464	113.064	105.347	100.071	102.496	98.8419
295.409	166.976	147.012	128.125	122.064	116.981	114.88	174.329	121.453	113.054	105.337	100.062	102.486	98.8329
295.225	166.872	146.921	128.045	121.988	116.908	114.808	174.313	121.442	113.044	105.327	100.053	102.477	98.8239
295.041	166.768	146.829	127.965	121.912	116.835	114.737	174.297	121.431	113.033	105.318	100.044	102.468	98.8149
294.858	166.664	146.738	127.886	121.837	116.763	114.665	174.281	121.42	113.023	105.308	100.035	102.458	98.806
294.674	166.561	146.647	127.806	121.761	116.69	114.594	174.265	121.409	113.013	105.299	100.026	102.449	98.797
294.491	166.457	146.556	127.727	121.685	116.618	114.523	174.249	121.398	113.003	105.289	100.017	102.44	98.788
294.308	166.353	146.464	127.647	121.609	116.545	114.452	174.233	121.387	112.992	105.28	100.007	102.43	98.779
294.125	166.25	146.373	127.568	121.534	116.472	114.38	174.218	121.376	112.982	105.27	99.9983	102.421	98.77
293.942	166.147	146.282	127.488	121.458	116.4	114.309	174.202	121.365	112.972	105.26	99.9892	102.412	98.761
293.759	166.043	146.191	127.409	121.383	116.328	114.238	174.186	121.353	112.961	105.251	99.9801	102.402	98.752
293.576	165.94	146.1	127.33	121.307	116.255	114.167	174.17	121.342	112.951	105.241	99.971	102.393	98.743
293.394	165.837	146.009	127.251	121.232	116.183	114.096	174.154	121.331	112.941	105.232	99.9619	102.384	98.734
293.211	165.734	145.919	127.172	121.156	116.111	114.025	174.138	121.32	112.931	105.222	99.9528	102.374	98.7251
293.029	165.63	145.828	127.092	121.081	116.038	113.954	174.123	121.309	112.92	105.213	99.9437	102.365	98.7161
292.847	165.527	145.737	127.013	121.006	115.966	113.883	174.107	121.298	112.91	105.203	99.9346	102.356	98.7071
292.664	165.424	145.647	126.934	120.93	115.894	113.812	174.091	121.287	112.9	105.193	99.9255	102.346	98.6981
292.482	165.322	145.556	126.855	120.855	115.822	113.742	174.075	121.276	112.889	105.184	99.9164	102.337	98.6891
292.3	165.219	145.465	126.777	120.78	115.75	113.671	174.059	121.265	112.879	105.174	99.9073	102.328	98.6802
292.119	165.116	145.375	126.698	120.705	115.678	113.6	174.043	121.254	112.869	105.165	99.8982	102.319	98.6712
291.937	165.013	145.284	126.619	120.63	115.606	113.53	174.027	121.243	112.859	105.155	99.8891	102.309	98.6622
291.755	164.911	145.194	126.54	120.555	115.534	113.459	174.012	121.232	112.848	105.146	99.8801	102.3	98.6532
291.574	164.808	145.104	126.461	120.48	115.462	113.388	173.996	121.221	112.838	105.136	99.871	102.291	98.6442
291.393	164.706	145.014	126.383	120.405	115.391	113.318	173.98	121.21	112.828	105.126	99.8619	102.281	98.6353
291.211	164.603	144.923	126.304	120.33	115.319	113.247	173.964	121.199	112.818	105.117	99.8528	102.272	98.6263
291.03	164.501	144.833	126.226	120.255	115.247	113.177	173.948	121.188	112.807	105.107	99.8437	102.263	98.6173
290.849	164.398	144.743	126.147	120.18	115.175	113.106	173.932	121.177	112.797	105.098	99.8346	102.253	98.6083
290.668	164.296	144.653	126.069	120.105	115.104	113.036	173.917	121.166	112.787	105.088	99.8255	102.244	98.5994
290.487	164.194	144.563	125.99	120.031	115.032	112.966	173.901	121.155	112.777	105.079	99.8165	102.235	98.5904
290.307	164.092	144.473	125.912	119.956	114.961	112.896	173.885	121.144	112.766	105.069	99.8074	102.225	98.5814
290.126	163.99	144.383	125.833	119.881	114.889	112.825	173.869	121.133	112.756	105.059	99.7983	102.216	98.5724
289.946	163.888	144.294	125.755	119.807	114.818	112.755	173.853	121.122	112.746	105.05	99.7892	102.207	98.5635
289.765	163.786	144.204	125.677	119.732	114.746	112.685	173.838	121.111	112.735	105.04	99.7801	102.198	98.5545
289.585	163.684	144.114	125.599	119.658	114.675	112.615	173.822	121.1	112.725	105.031	99.771	102.188	98.5455
289.405	163.582	144.024	125.521	119.583	114.603	112.545	173.806	121.089	112.715	105.021	99.762	102.179	98.5366
289.225	163.48	143.935	125.443	119.509	114.532	112.475	173.79	121.078	112.705	105.012	99.7529	102.17	98.5276
289.045	163.379	143.845	125.365	119.435	114.461	112.405	173.774	121.067	112.694	105.002	99.7438	102.16	98.5186
288.865	163.277	143.756	125.287	119.36	114.39	112.335	173.758	121.056	112.684	104.993	99.7347	102.151	98.5097
288.686	163.176	143.666	125.209	119.286	114.319	112.265	173.743	121.045	112.674	104.983	99.7257	102.142	98.5007
288.506	163.074	143.577	125.131	119.212	114.247	112.195	173.727	121.034	112.664	104.973	99.7166	102.132	98.4917
288.327	162.973	143.488	125.053	119.138	114.176	112.126	173.711	121.023	112.653	104.964	99.7075	102.123	98.4828
288.147	162.871	143.399	124.975	119.064	114.105	112.056	173.695	121.012	112.643	104.954	99.6984	102.114	98.4738
287.968	162.77	143.309	124.897	118.99	114.034	111.986	173.679	121.001	112.633	104.945	99.6894	102.105	98.4649
287.789	162.669	143.22	124.82	118.916	113.963	111.916	173.664	120.99	112.623	104.935	99.6803	102.095	98.4559
287.61	162.568	143.131	124.742	118.842	113.893	111.847	173.648	120.979	112.612	104.926	99.6712	102.086	98.4469
287.431	162.466	143.042	124.665	118.768	113.822	111.777	173.632	120.968	112.602	104.916	99.6622	102.077	98.438
287.252	162.365	142.953	124.587	118.694	113.751	111.708	173.616	120.957	112.592	104.907	99.6531	102.067	98.429
287.074	162.264	142.864	124.51	118.62	113.68	111.638	173.6	120.946	112.582	104.897	99.644	102.058	98.4201
286.895	162.163	142.775	124.432	118.546	113.61	111.569	173.585	120.935	112.571	104.888	99.6349	102.049	98.4111
286.717	162.063	142.687	124.355	118.473	113.539	111.499	173.569	120.924	112.561	104.878	99.6259	102.04	98.4022
286.538	161.962	142.598	124.277	118.399	113.468	111.43	173.553	120.913	112.551	104.868	99.6168	102.03	98.3932
286.36	161.861	142.509	124.2	118.325	113.398	111.361	173.537	120.902	112.541	104.859	99.6077	102.021	98.3842
286.182	161.76	142.42	124.123	118.252	113.327	111.291	173.521	120.891	112.53	104.849	99.5987	102.012	98.3753
286.004	161.66	142.332	124.046	118.178	113.257	111.222	173.506	120.88	112.52	104.84	99.5896	102.002	98.3663
285.826	161.559	142.243	123.968	118.105	113.186	111.153	173.49	120.869	112.51	104.83	99.5806	101.993	98.3574
285.648	161.459	142.155	123.891	118.031	113.116	111.084	173.474	120.858	112.5	104.821	99.5715	101.984	98.3484
285.471	161.358	142.066	123.814	117.958	113.045	111.015	173.458	120.847	112.49	104.811	99.5624	101.975	98.3395
285.293	161.258	141.978	123.737	117.884	112.975	110.946	173.442	120.836	112.479	104.802	99.5534	101.965	98.3305
285.116	161.158	141.89	123.66	117.811	112.905	110.877	173.427	120.825	112.469	104.792	99.5443	101.956	98.3216
284.938	161.057	141.801	123.583	117.738	112.835	110.808	173.411	120.814	112.459	104.783	99.5353	101.947	98.3126
284.761	160.957	141.713	123.506	117.665	112.764	110.739	173.395	120.803	112.449	104.773	99.5262	101.937	98.3037
284.584	160.857	141.625	123.43	117.591	112.694	110.67	173.379	120.792	112.438	104.763	99.5171	101.928	98.2947
284.407	160.757	141.537	123.353	117.518	112.624	110.601	173.364	120.781	112.428	104.754	99.5081	101.919	98.2858
284.23	160.657	141.449	123.276	117.445	112.554	110.532	173.348	120.77	112.418	104.744	99.499	101.91	98.2769
284.053	160.557	141.361	123.199	117.372	112.484	110.464	173.332	120.759	112.408	104.735	99.49	101.9	98.2679
283.876	160.457	141.273	123.123	117.299	112.414	110.395	173.316	120.748	112.397	104.725	99.4809	101.891	98.259
283.7	160.357	141.185	123.046	117.226	112.344	110.326	173.3	120.737	112.387	104.716	99.4719	101.882	98.25
283.523	160.258	141.097	122.97	117.153	112.274	110.258	173.285	120.726	112.377	104.706	99.4628	101.873	98.2411
283.347	160.158	141.01	122.893	117.08	112.205	110.189	173.269	120.715	112.367	104.697	99.4538	101.863	98.2322
283.171	160.058	140.922	122.817	117.007	112.135	110.12	173.253	120.704	112.357	104.687	99.4447	101.854	98.2232
282.995	159.959	140.834	122.74	116.935	112.065	110.052	173.237	120.693	112.346	104.678	99.4357	101.845	98.2143
282.819	159.859	140.747	122.664	116.862	111.995	109.984	173.222	120.682	112.336	104.668	99.4266	101.835	98.2053
282.643	159.76	140.659	122.588	116.789	111.926	109.915	173.206	120.671	112.326	104.659	99.4176	101.826	98.1964
282.467	159.66	140.572	122.512	116.717	111.856	109.847	173.19	120.66	112.316	104.649	99.4085	101.817	98.1875
282.291	159.561	140.484	122.435	116.644	111.786	109.778	173.174	120.649	112.305	104.64	99.3995	101.808	98.1785
282.116	159.462	140.397	122.359	116.571	111.717	109.71	173.159	120.638	112.295	104.63	99.3904	101.798	98.1696
281.94	159.363	140.309	122.283	116.499	111.647	109.642	173.143	120.627	112.285	104.621	99.3814	101.789	98.1607
281.765	159.264	140.222	122.207	116.426	111.578	109.574	173.127	120.616	112.275	104.611	99.3723	101.78	98.1517
281.59	159.165	140.135	122.131	116.354	111.509	109.506	173.111	120.605	112.265	104.602	99.3633	101.771	98.1428
281.414	159.066	140.048	122.055	116.282	111.439	109.437	173.096	120.594	112.254	104.592	99.3543	101.761	98.1339
281.239	158.967	139.961	121.979	116.209	111.37	109.369	173.08	120.583	112.244	104.582	99.3452	101.752	98.1249
281.064	158.868	139.874	121.903	116.137	111.301	109.301	173.064	120.572	112.234	104.573	99.3362	101.743	98.116
280.89	158.769	139.787	121.827	116.065	111.231	109.233	173.048	120.561	112.224	104.563	99.3271	101.734	98.1071
280.715	158.67	139.7	121.752	115.993	111.162	109.165	173.033	120.55	112.213	104.554	99.3181	101.724	98.0982
280.54	158.572	139.613	121.676	115.921	111.093	109.098	173.017	120.539	112.203	104.544	99.3091	101.715	98.0892
280.366	158.473	139.526	121.6	115.848	111.024	109.03	173.001	120.528	112.193	104.535	99.3	101.706	98.0803
280.191	158.374	139.439	121.525	115.776	110.955	108.962	172.985	120.517	112.183	104.525	99.291	101.697	98.0714
280.017	158.276	139.352	121.449	115.704	110.886	108.894	172.97	120.506	112.173	104.516	99.282	101.687	98.0625
279.843	158.177	139.266	121.373	115.632	110.817	108.826	172.954	120.495	112.162	104.506	99.2729	101.678	98.0535
279.669	158.079	139.179	121.298	115.56	110.748	108.759	172.938	120.484	112.152	104.497	99.2639	101.669	98.0446
279.495	157.981	139.093	121.223	115.489	110.679	108.691	172.922	120.473	112.142	104.487	99.2549	101.66	98.0357
279.321	157.882	139.006	121.147	115.417	110.61	108.623	172.907	120.462	112.132	104.478	99.2458	101.65	98.0268
279.147	157.784	138.92	121.072	115.345	110.541	108.556	172.891	120.451	112.122	104.468	99.2368	101.641	98.0178
278.974	157.686	138.833	120.996	115.273	110.473	108.488	172.875	120.44	112.111	104.459	99.2278	101.632	98.0089
278.8	157.588	138.747	120.921	115.201	110.404	108.421	172.859	120.429	112.101	104.449	99.2187	101.623	98
278.627	157.49	138.661	120.846	115.13	110.335	108.353	172.844	120.418	112.091	104.44	99.2097	101.613	97.9911
278.453	157.392	138.574	120.771	115.058	110.267	108.286	172.828	120.407	112.081	104.43	99.2007	101.604	97.9822
278.28	157.294	138.488	120.696	114.987	110.198	108.219	172.812	120.396	112.071	104.421	99.1916	101.595	97.9733
278.107	157.196	138.402	120.621	114.915	110.13	108.151	172.797	120.386	112.06	104.411	99.1826	101.586	97.9643
277.934	157.098	138.316	120.546	114.844	110.061	108.084	172.781	120.375	112.05	104.402	99.1736	101.576	97.9554
277.761	157.001	138.23	120.471	114.772	109.993	108.017	172.765	120.364	112.04	104.392	99.1646	101.567	97.9465
277.589	156.903	138.144	120.396	114.701	109.924	107.95	172.749	120.353	112.03	104.383	99.1555	101.558	97.9376
277.416	156.805	138.058	120.321	114.63	109.856	107.883	172.734	120.342	112.02	104.373	99.1465	101.549	97.9287
277.243	156.708	137.972	120.246	114.558	109.787	107.815	172.718	120.331	112.009	104.364	99.1375	101.539	97.9198
277.071	156.61	137.886	120.171	114.487	109.719	107.748	172.702	120.32	111.999	104.354	99.1285	101.53	97.9109
276.899	156.513	137.801	120.096	114.416	109.651	107.681	172.687	120.309	111.989	104.345	99.1195	101.521	97.902
276.726	156.416	137.715	120.022	114.345	109.583	107.614	172.671	120.298	111.979	104.335	99.1104	101.512	97.893
276.554	156.318	137.629	119.947	114.273	109.515	107.547	172.655	120.287	111.969	104.326	99.1014	101.502	97.8841
276.382	156.221	137.544	119.872	114.202	109.446	107.481	172.639	120.276	111.958	104.316	99.0924	101.493	97.8752
276.21	156.124	137.458	119.798	114.131	109.378	107.414	172.624	120.265	111.948	104.307	99.0834	101.484	97.8663
276.038	156.027	137.372	119.723	114.06	109.31	107.347	172.608	120.254	111.938	104.297	99.0744	101.475	97.8574
275.867	155.93	137.287	119.649	113.989	109.242	107.28	172.592	120.243	111.928	104.288	99.0653	101.465	97.8485
275.695	155.833	137.202	119.574	113.919	109.174	107.213	172.577	120.232	111.918	104.278	99.0563	101.456	97.8396
275.524	155.736	137.116	119.5	113.848	109.107	107.147	172.561	120.221	111.908	104.269	99.0473	101.447	97.8307
275.352	155.639	137.031	119.426	113.777	109.039	107.08	172.545	120.21	111.897	104.259	99.0383	101.438	97.8218
275.181	155.542	136.946	119.352	113.706	108.971	107.013	172.529	120.199	111.887	104.25	99.0293	101.429	97.8129
275.01	155.446	136.861	119.277	113.635	108.903	106.947	172.514	120.188	111.877	104.24	99.0203	101.419	97.804
274.839	155.349	136.775	119.203	113.565	108.835	106.88	172.498	120.178	111.867	104.231	99.0113	101.41	97.7951
274.668	155.252	136.69	119.129	113.494	108.768	106.814	172.482	120.167	111.857	104.221	99.0023	101.401	97.7862
274.497	155.156	136.605	119.055	113.423	108.7	106.747	172.467	120.156	111.846	104.212	98.9933	101.392	97.7773
274.326	155.059	136.52	118.981	113.353	108.632	106.681	172.451	120.145	111.836	104.202	98.9842	101.382	97.7684
274.156	154.963	136.436	118.907	113.282	108.565	106.615	172.435	120.134	111.826	104.193	98.9752	101.373	97.7595
273.985	154.866	136.351	118.833	113.212	108.497	106.548	172.42	120.123	111.816	104.184	98.9662	101.364	97.7506
273.815	154.77	136.266	118.759	113.141	108.43	106.482	172.404	120.112	111.806	104.174	98.9572	101.355	97.7417
273.644	154.674	136.181	118.685	113.071	108.362	106.416	172.388	120.101	111.796	104.165	98.9482	101.345	97.7328
273.474	154.577	136.096	118.611	113.001	108.295	106.35	172.372	120.09	111.785	104.155	98.9392	101.336	97.7239
273.304	154.481	136.012	118.537	112.93	108.228	106.284	172.357	120.079	111.775	104.146	98.9302	101.327	97.715
273.134	154.385	135.927	118.464	112.86	108.16	106.217	172.341	120.068	111.765	104.136	98.9212	101.318	97.7061
272.964	154.289	135.843	118.39	112.79	108.093	106.151	172.325	120.057	111.755	104.127	98.9122	101.309	97.6972
272.794	154.193	135.758	118.316	112.72	108.026	106.085	172.31	120.046	111.745	104.117	98.9032	101.299	97.6884
272.625	154.097	135.674	118.243	112.65	107.959	106.019	172.294	120.035	111.735	104.108	98.8942	101.29	97.6795
272.455	154.002	135.589	118.169	112.58	107.891	105.953	172.278	120.025	111.724	104.098	98.8852	101.281	97.6706
272.286	153.906	135.505	118.096	112.51	107.824	105.887	172.263	120.014	111.714	104.089	98.8762	101.272	97.6617
272.116	153.81	135.421	118.022	112.44	107.757	105.822	172.247	120.003	111.704	104.079	98.8672	101.263	97.6528
271.947	153.714	135.336	117.949	112.37	107.69	105.756	172.231	119.992	111.694	104.07	98.8582	101.253	97.6439
271.778	153.619	135.252	117.876	112.3	107.623	105.69	172.216	119.981	111.684	104.06	98.8492	101.244	97.635
271.609	153.523	135.168	117.802	112.23	107.556	105.624	172.2	119.97	111.674	104.051	98.8402	101.235	97.6261
271.44	153.428	135.084	117.729	112.16	107.489	105.559	172.184	119.959	111.663	104.041	98.8312	101.226	97.6173
271.271	153.332	135	117.656	112.09	107.423	105.493	172.169	119.948	111.653	104.032	98.8222	101.216	97.6084
271.102	153.237	134.916	117.583	112.021	107.356	105.427	172.153	119.937	111.643	104.022	98.8132	101.207	97.5995
270.934	153.142	134.832	117.509	111.951	107.289	105.362	172.137	119.926	111.633	104.013	98.8042	101.198	97.5906
270.765	153.046	134.748	117.436	111.881	107.222	105.296	172.122	119.915	111.623	104.004	98.7953	101.189	97.5817
270.597	152.951	134.664	117.363	111.812	107.156	105.231	172.106	119.904	111.613	103.994	98.7863	101.18	97.5729
270.429	152.856	134.581	117.29	111.742	107.089	105.165	172.09	119.894	111.602	103.985	98.7773	101.17	97.564
270.26	152.761	134.497	117.217	111.673	107.022	105.1	172.075	119.883	111.592	103.975	98.7683	101.161	97.5551
270.092	152.666	134.413	117.144	111.603	106.956	105.034	172.059	119.872	111.582	103.966	98.7593	101.152	97.5462
269.924	152.571	134.33	117.072	111.534	106.889	104.969	172.043	119.861	111.572	103.956	98.7503	101.143	97.5373
269.756	152.476	134.246	116.999	111.465	106.823	104.904	172.028	119.85	111.562	103.947	98.7413	101.134	97.5285
269.589	152.381	134.163	116.926	111.395	106.756	104.839	172.012	119.839	111.552	103.937	98.7323	101.124	97.5196
269.421	152.286	134.079	116.853	111.326	106.69	104.773	171.996	119.828	111.541	103.928	98.7234	101.115	97.5107
269.253	152.192	133.996	116.781	111.257	106.623	104.708	171.981	119.817	111.531	103.918	98.7144	101.106	97.5018
269.086	152.097	133.912	116.708	111.187	106.557	104.643	171.965	119.806	111.521	103.909	98.7054	101.097	97.493
268.918	152.002	133.829	116.635	111.118	106.491	104.578	171.949	119.795	111.511	103.899	98.6964	101.088	97.4841
268.751	151.908	133.746	116.563	111.049	106.425	104.513	171.934	119.784	111.501	103.89	98.6874	101.078	97.4752
268.584	151.813	133.663	116.49	110.98	106.358	104.448	171.918	119.774	111.491	103.881	98.6785	101.069	97.4664
268.417	151.719	133.58	116.418	110.911	106.292	104.383	171.903	119.763	111.481	103.871	98.6695	101.06	97.4575
268.25	151.625	133.497	116.345	110.842	106.226	104.318	171.887	119.752	111.47	103.862	98.6605	101.051	97.4486
268.083	151.53	133.413	116.273	110.773	106.16	104.253	171.871	119.741	111.46	103.852	98.6515	101.042	97.4398
267.916	151.436	133.33	116.201	110.704	106.094	104.188	171.856	119.73	111.45	103.843	98.6425	101.032	97.4309
267.75	151.342	133.248	116.128	110.635	106.028	104.124	171.84	119.719	111.44	103.833	98.6336	101.023	97.422
267.583	151.248	133.165	116.056	110.567	105.962	104.059	171.824	119.708	111.43	103.824	98.6246	101.014	97.4132
267.417	151.154	133.082	115.984	110.498	105.896	103.994	171.809	119.697	111.42	103.814	98.6156	101.005	97.4043
267.25	151.06	132.999	115.912	110.429	105.83	103.929	171.793	119.686	111.41	103.805	98.6066	100.996	97.3954
267.084	150.966	132.916	115.84	110.36	105.765	103.865	171.777	119.676	111.399	103.796	98.5977	100.986	97.3866
266.918	150.872	132.834	115.768	110.292	105.699	103.8	171.762	119.665	111.389	103.786	98.5887	100.977	97.3777
266.752	150.778	132.751	115.696	110.223	105.633	103.736	171.746	119.654	111.379	103.777	98.5797	100.968	97.3688
266.586	150.684	132.668	115.624	110.155	105.567	103.671	171.731	119.643	111.369	103.767	98.5707	100.959	97.36
266.42	150.59	132.586	115.552	110.086	105.502	103.607	171.715	119.632	111.359	103.758	98.5618	100.95	97.3511
266.255	150.497	132.503	115.48	110.018	105.436	103.542	171.699	119.621	111.349	103.748	98.5528	100.94	97.3423
266.089	150.403	132.421	115.408	109.949	105.37	103.478	171.684	119.61	111.339	103.739	98.5438	100.931	97.3334
265.923	150.31	132.339	115.336	109.881	105.305	103.413	171.668	119.599	111.329	103.729	98.5349	100.922	97.3245
265.758	150.216	132.256	115.265	109.812	105.239	103.349	171.652	119.588	111.318	103.72	98.5259	100.913	97.3157
265.593	150.123	132.174	115.193	109.744	105.174	103.285	171.637	119.578	111.308	103.711	98.5169	100.904	97.3068
265.428	150.029	132.092	115.121	109.676	105.108	103.22	171.621	119.567	111.298	103.701	98.508	100.895	97.298
265.262	149.936	132.01	115.05	109.608	105.043	103.156	171.606	119.556	111.288	103.692	98.499	100.885	97.2891
265.098	149.843	131.928	114.978	109.539	104.978	103.092	171.59	119.545	111.278	103.682	98.4901	100.876	97.2803
264.933	149.749	131.846	114.907	109.471	104.912	103.028	171.574	119.534	111.268	103.673	98.4811	100.867	97.2714
264.768	149.656	131.764	114.835	109.403	104.847	102.964	171.559	119.523	111.258	103.663	98.4721	100.858	97.2626
264.603	149.563	131.682	114.764	109.335	104.782	102.9	171.543	119.512	111.248	103.654	98.4632	100.849	97.2537
264.439	149.47	131.6	114.692	109.267	104.717	102.836	171.527	119.501	111.237	103.645	98.4542	100.839	97.2449
264.274	149.377	131.518	114.621	109.199	104.652	102.772	171.512	119.491	111.227	103.635	98.4452	100.83	97.236
264.11	149.284	131.436	114.55	109.131	104.587	102.708	171.496	119.48	111.217	103.626	98.4363	100.821	97.2272
263.945	149.191	131.354	114.478	109.063	104.522	102.644	171.481	119.469	111.207	103.616	98.4273	100.812	97.2183
263.781	149.099	131.273	114.407	108.996	104.457	102.58	171.465	119.458	111.197	103.607	98.4184	100.803	97.2095
263.617	149.006	131.191	114.336	108.928	104.392	102.516	171.449	119.447	111.187	103.597	98.4094	100.794	97.2006
263.453	148.913	131.109	114.265	108.86	104.327	102.453	171.434	119.436	111.177	103.588	98.4005	100.784	97.1918
263.289	148.821	131.028	114.194	108.792	104.262	102.389	171.418	119.425	111.167	103.578	98.3915	100.775	97.1829
263.126	148.728	130.946	114.123	108.725	104.197	102.325	171.403	119.414	111.156	103.569	98.3825	100.766	97.1741
262.962	148.636	130.865	114.052	108.657	104.132	102.262	171.387	119.404	111.146	103.56	98.3736	100.757	97.1653
262.798	148.543	130.783	113.981	108.589	104.067	102.198	171.371	119.393	111.136	103.55	98.3646	100.748	97.1564
262.635	148.451	130.702	113.91	108.522	104.003	102.134	171.356	119.382	111.126	103.541	98.3557	100.739	97.1476
262.472	148.358	130.621	113.839	108.454	103.938	102.071	171.34	119.371	111.116	103.531	98.3467	100.729	97.1387
262.308	148.266	130.54	113.768	108.387	103.873	102.007	171.325	119.36	111.106	103.522	98.3378	100.72	97.1299
262.145	148.174	130.458	113.698	108.32	103.809	101.944	171.309	119.349	111.096	103.513	98.3288	100.711	97.121
261.982	148.082	130.377	113.627	108.252	103.744	101.881	171.294	119.338	111.086	103.503	98.3199	100.702	97.1122
261.819	147.99	130.296	113.556	108.185	103.68	101.817	171.278	119.328	111.076	103.494	98.311	100.693	97.1034
261.656	147.898	130.215	113.486	108.118	103.615	101.754	171.262	119.317	111.065	103.484	98.302	100.684	97.0945
261.493	147.806	130.134	113.415	108.05	103.551	101.691	171.247	119.306	111.055	103.475	98.2931	100.674	97.0857
261.331	147.714	130.053	113.344	107.983	103.486	101.627	171.231	119.295	111.045	103.465	98.2841	100.665	97.0769
261.168	147.622	129.972	113.274	107.916	103.422	101.564	171.216	119.284	111.035	103.456	98.2752	100.656	97.068
261.006	147.53	129.891	113.203	107.849	103.357	101.501	171.2	119.273	111.025	103.447	98.2662	100.647	97.0592
260.844	147.438	129.811	113.133	107.782	103.293	101.438	171.184	119.262	111.015	103.437	98.2573	100.638	97.0504
260.681	147.346	129.73	113.063	107.715	103.229	101.375	171.169	119.252	111.005	103.428	98.2483	100.629	97.0415
260.519	147.255	129.649	112.992	107.648	103.165	101.312	171.153	119.241	110.995	103.418	98.2394	100.619	97.0327
260.357	147.163	129.569	112.922	107.581	103.101	101.249	171.138	119.23	110.985	103.409	98.2305	100.61	97.0239
260.195	147.072	129.488	112.852	107.514	103.036	101.186	171.122	119.219	110.975	103.4	98.2215	100.601	97.015
260.033	146.98	129.407	112.782	107.447	102.972	101.123	171.107	119.208	110.964	103.39	98.2126	100.592	97.0062
259.872	146.889	129.327	112.711	107.38	102.908	101.06	171.091	119.197	110.954	103.381	98.2036	100.583	96.9974
259.71	146.797	129.246	112.641	107.313	102.844	100.997	171.075	119.186	110.944	103.371	98.1947	100.574	96.9886
259.548	146.706	129.166	112.571	107.247	102.78	100.934	171.06	119.176	110.934	103.362	98.1858	100.565	96.9797
259.387	146.615	129.086	112.501	107.18	102.716	100.871	171.044	119.165	110.924	103.353	98.1768	100.555	96.9709
259.226	146.524	129.005	112.431	107.113	102.653	100.809	171.029	119.154	110.914	103.343	98.1679	100.546	96.9621
259.064	146.432	128.925	112.361	107.047	102.589	100.746	171.013	119.143	110.904	103.334	98.159	100.537	96.9533
258.903	146.341	128.845	112.292	106.98	102.525	100.683	170.998	119.132	110.894	103.324	98.15	100.528	96.9444
258.742	146.25	128.765	112.222	106.913	102.461	100.621	170.982	119.121	110.884	103.315	98.1411	100.519	96.9356
258.581	146.159	128.685	112.152	106.847	102.397	100.558	170.966	119.111	110.874	103.306	98.1322	100.51	96.9268
258.42	146.069	128.605	112.082	106.78	102.334	100.495	170.951	119.1	110.863	103.296	98.1232	100.501	96.918
258.26	145.978	128.525	112.012	106.714	102.27	100.433	170.935	119.089	110.853	103.287	98.1143	100.491	96.9092
258.099	145.887	128.445	111.943	106.648	102.206	100.371	170.92	119.078	110.843	103.277	98.1054	100.482	96.9003
257.939	145.796	128.365	111.873	106.581	102.143	100.308	170.904	119.067	110.833	103.268	98.0965	100.473	96.8915
257.778	145.705	128.285	111.804	106.515	102.079	100.246	170.889	119.056	110.823	103.259	98.0875	100.464	96.8827
257.618	145.615	128.205	111.734	106.449	102.016	100.183	170.873	119.046	110.813	103.249	98.0786	100.455	96.8739
257.457	145.524	128.126	111.664	106.383	101.952	100.121	170.858	119.035	110.803	103.24	98.0697	100.446	96.8651
257.297	145.434	128.046	111.595	106.316	101.889	100.059	170.842	119.024	110.793	103.23	98.0608	100.437	96.8563
257.137	145.343	127.966	111.526	106.25	101.826	99.9965	170.826	119.013	110.783	103.221	98.0518	100.427	96.8474
256.977	145.253	127.887	111.456	106.184	101.762	99.9343	170.811	119.002	110.773	103.212	98.0429	100.418	96.8386
256.818	145.163	127.807	111.387	106.118	101.699	99.8722	170.795	118.991	110.763	103.202	98.034	100.409	96.8298
256.658	145.072	127.728	111.318	106.052	101.636	99.81	170.78	118.981	110.753	103.193	98.0251	100.4	96.821
256.498	144.982	127.648	111.248	105.986	101.572	99.748	170.764	118.97	110.742	103.183	98.0162	100.391	96.8122
256.339	144.892	127.569	111.179	105.92	101.509	99.6859	170.749	118.959	110.732	103.174	98.0072	100.382	96.8034
256.179	144.802	127.489	111.11	105.854	101.446	99.6239	170.733	118.948	110.722	103.165	97.9983	100.373	96.7946
256.02	144.712	127.41	111.041	105.789	101.383	99.562	170.718	118.937	110.712	103.155	97.9894	100.363	96.7858
255.861	144.622	127.331	110.972	105.723	101.32	99.5	170.702	118.926	110.702	103.146	97.9805	100.354	96.777
255.701	144.532	127.252	110.903	105.657	101.257	99.4381	170.687	118.916	110.692	103.136	97.9716	100.345	96.7682
255.542	144.442	127.172	110.834	105.591	101.194	99.3763	170.671	118.905	110.682	103.127	97.9626	100.336	96.7593
255.383	144.352	127.093	110.765	105.526	101.131	99.3145	170.656	118.894	110.672	103.118	97.9537	100.327	96.7505
255.225	144.262	127.014	110.696	105.46	101.068	99.2527	170.64	118.883	110.662	103.108	97.9448	100.318	96.7417
255.066	144.172	126.935	110.627	105.394	101.005	99.191	170.625	118.872	110.652	103.099	97.9359	100.309	96.7329
254.907	144.083	126.856	110.558	105.329	100.942	99.1293	170.609	118.861	110.642	103.089	97.927	100.299	96.7241
254.749	143.993	126.777	110.49	105.263	100.88	99.0676	170.593	118.851	110.632	103.08	97.9181	100.29	96.7153
254.59	143.904	126.699	110.421	105.198	100.817	99.006	170.578	118.84	110.622	103.071	97.9092	100.281	96.7065
254.432	143.814	126.62	110.352	105.132	100.754	98.9444	170.562	118.829	110.612	103.061	97.9003	100.272	96.6977
254.274	143.725	126.541	110.284	105.067	100.692	98.8828	170.547	118.818	110.601	103.052	97.8913	100.263	96.6889
254.115	143.635	126.462	110.215	105.002	100.629	98.8213	170.531	118.807	110.591	103.043	97.8824	100.254	96.6801
253.957	143.546	126.384	110.146	104.936	100.566	98.7599	170.516	118.797	110.581	103.033	97.8735	100.245	96.6713
253.799	143.457	126.305	110.078	104.871	100.504	98.6984	170.5	118.786	110.571	103.024	97.8646	100.236	96.6625
253.642	143.367	126.227	110.009	104.806	100.441	98.637	170.485	118.775	110.561	103.014	97.8557	100.227	96.6537
253.484	143.278	126.148	109.941	104.741	100.379	98.5757	170.469	118.764	110.551	103.005	97.8468	100.217	96.6449
253.326	143.189	126.07	109.873	104.676	100.316	98.5144	170.454	118.753	110.541	102.996	97.8379	100.208	96.6361
253.169	143.1	125.991	109.804	104.61	100.254	98.4531	170.438	118.743	110.531	102.986	97.829	100.199	96.6273
253.011	143.011	125.913	109.736	104.545	100.192	98.3918	170.423	118.732	110.521	102.977	97.8201	100.19	96.6186
252.854	142.922	125.834	109.668	104.48	100.129	98.3306	170.407	118.721	110.511	102.968	97.8112	100.181	96.6098
252.696	142.833	125.756	109.599	104.415	100.067	98.2695	170.392	118.71	110.501	102.958	97.8023	100.172	96.601
252.539	142.744	125.678	109.531	104.35	100.005	98.2084	170.376	118.699	110.491	102.949	97.7934	100.163	96.5922
252.382	142.655	125.6	109.463	104.285	99.9425	98.1473	170.361	118.689	110.481	102.94	97.7845	100.154	96.5834
252.225	142.567	125.522	109.395	104.221	99.8804	98.0862	170.345	118.678	110.471	102.93	97.7756	100.144	96.5746
252.068	142.478	125.444	109.327	104.156	99.8182	98.0252	170.33	118.667	110.461	102.921	97.7667	100.135	96.5658
251.912	142.389	125.366	109.259	104.091	99.7562	97.9642	170.314	118.656	110.451	102.911	97.7578	100.126	96.557
251.755	142.301	125.288	109.191	104.026	99.6941	97.9033	170.299	118.645	110.441	102.902	97.7489	100.117	96.5482
251.598	142.212	125.21	109.123	103.962	99.6321	97.8424	170.283	118.635	110.43	102.893	97.74	100.108	96.5395
251.442	142.124	125.132	109.055	103.897	99.5701	97.7815	170.268	118.624	110.42	102.883	97.7311	100.099	96.5307
251.285	142.035	125.054	108.987	103.832	99.5082	97.7207	170.252	118.613	110.41	102.874	97.7222	100.09	96.5219
251.129	141.947	124.976	108.92	103.768	99.4463	97.6599	170.237	118.602	110.4	102.865	97.7133	100.081	96.5131
250.973	141.859	124.898	108.852	103.703	99.3844	97.5992	170.221	118.591	110.39	102.855	97.7045	100.072	96.5043
250.817	141.771	124.821	108.784	103.639	99.3226	97.5385	170.206	118.581	110.38	102.846	97.6956	100.062	96.4955
250.661	141.682	124.743	108.717	103.574	99.2608	97.4778	170.19	118.57	110.37	102.837	97.6867	100.053	96.4868
250.505	141.594	124.665	108.649	103.51	99.1991	97.4172	170.175	118.559	110.36	102.827	97.6778	100.044	96.478
250.349	141.506	124.588	108.581	103.445	99.1374	97.3566	170.159	118.548	110.35	102.818	97.6689	100.035	96.4692
250.193	141.418	124.51	108.514	103.381	99.0757	97.296	170.144	118.537	110.34	102.808	97.66	100.026	96.4604
250.038	141.33	124.433	108.446	103.317	99.0141	97.2355	170.128	118.527	110.33	102.799	97.6511	100.017	96.4516
249.882	141.242	124.356	108.379	103.252	98.9525	97.175	170.113	118.516	110.32	102.79	97.6422	100.008	96.4429
249.727	141.154	124.278	108.311	103.188	98.891	97.1146	170.097	118.505	110.31	102.78	97.6333	99.9987	96.4341
249.571	141.067	124.201	108.244	103.124	98.8295	97.0542	170.082	118.494	110.3	102.771	97.6245	99.9896	96.4253
249.416	140.979	124.124	108.177	103.06	98.768	96.9938	170.066	118.483	110.29	102.762	97.6156	99.9805	96.4165
249.261	140.891	124.047	108.109	102.996	98.7066	96.9335	170.051	118.473	110.28	102.752	97.6067	99.9714	96.4078
249.106	140.804	123.969	108.042	102.932	98.6452	96.8732	170.035	118.462	110.27	102.743	97.5978	99.9623	96.399
248.951	140.716	123.892	107.975	102.868	98.5838	96.8129	170.02	118.451	110.26	102.734	97.5889	99.9532	96.3902
248.796	140.629	123.815	107.908	102.804	98.5225	96.7527	170.005	118.44	110.25	102.724	97.5801	99.9442	96.3814
248.641	140.541	123.738	107.841	102.74	98.4612	96.6925	169.989	118.43	110.24	102.715	97.5712	99.9351	96.3727
248.487	140.454	123.661	107.774	102.676	98.4	96.6324	169.974	118.419	110.23	102.706	97.5623	99.926	96.3639
248.332	140.366	123.584	107.707	102.612	98.3388	96.5723	169.958	118.408	110.22	102.696	97.5534	99.9169	96.3551
248.178	140.279	123.507	107.64	102.548	98.2776	96.5122	169.943	118.397	110.21	102.687	97.5445	99.9078	96.3464
248.023	140.192	123.431	107.573	102.484	98.2165	96.4522	169.927	118.386	110.2	102.678	97.5357	99.8987	96.3376
247.869	140.105	123.354	107.506	102.421	98.1554	96.3922	169.912	118.376	110.19	102.668	97.5268	99.8896	96.3288
247.715	140.017	123.277	107.439	102.357	98.0944	96.3322	169.896	118.365	110.18	102.659	97.5179	99.8805	96.3201
247.561	139.93	123.2	107.372	102.293	98.0333	96.2723	169.881	118.354	110.17	102.65	97.509	99.8714	96.3113
247.407	139.843	123.124	107.305	102.23	97.9724	96.2124	169.865	118.343	110.159	102.64	97.5002	99.8623	96.3025
247.253	139.756	123.047	107.239	102.166	97.9114	96.1526	169.85	118.333	110.149	102.631	97.4913	99.8532	96.2938
247.099	139.669	122.971	107.172	102.103	97.8505	96.0928	169.834	118.322	110.139	102.621	97.4824	99.8442	96.285
246.946	139.582	122.894	107.105	102.039	97.7897	96.033	169.819	118.311	110.129	102.612	97.4735	99.8351	96.2763
246.792	139.496	122.818	107.039	101.976	97.7289	95.9733	169.804	118.3	110.119	102.603	97.4647	99.826	96.2675
246.638	139.409	122.741	106.972	101.912	97.6681	95.9136	169.788	118.29	110.109	102.593	97.4558	99.8169	96.2587
246.485	139.322	122.665	106.905	101.849	97.6073	95.8539	169.773	118.279	110.099	102.584	97.4469	99.8078	96.25
246.332	139.236	122.589	106.839	101.785	97.5466	95.7943	169.757	118.268	110.089	102.575	97.4381	99.7987	96.2412
246.178	139.149	122.512	106.773	101.722	97.4859	95.7347	169.742	118.257	110.079	102.565	97.4292	99.7896	96.2325
246.025	139.062	122.436	106.706	101.659	97.4253	95.6752	169.726	118.246	110.069	102.556	97.4203	99.7806	96.2237
245.872	138.976	122.36	106.64	101.596	97.3647	95.6157	169.711	118.236	110.059	102.547	97.4115	99.7715	96.2149
245.719	138.889	122.284	106.573	101.532	97.3041	95.5562	169.695	118.225	110.049	102.537	97.4026	99.7624	96.2062
245.567	138.803	122.208	106.507	101.469	97.2436	95.4968	169.68	118.214	110.039	102.528	97.3937	99.7533	96.1974
245.414	138.717	122.132	106.441	101.406	97.1831	95.4374	169.665	118.203	110.029	102.519	97.3849	99.7443	96.1887
245.261	138.63	122.056	106.375	101.343	97.1227	95.378	169.649	118.193	110.019	102.509	97.376	99.7352	96.1799
245.109	138.544	121.98	106.309	101.28	97.0623	95.3187	169.634	118.182	110.009	102.5	97.3672	99.7261	96.1712
244.956	138.458	121.904	106.242	101.217	97.0019	95.2594	169.618	118.171	109.999	102.491	97.3583	99.717	96.1624
244.804	138.372	121.828	106.176	101.154	96.9416	95.2001	169.603	118.16	109.989	102.482	97.3494	99.708	96.1537
244.652	138.286	121.753	106.11	101.091	96.8813	95.1409	169.587	118.15	109.979	102.472	97.3406	99.6989	96.1449
244.499	138.2	121.677	106.044	101.028	96.821	95.0817	169.572	118.139	109.969	102.463	97.3317	99.6898	96.1362
244.347	138.114	121.601	105.978	100.965	96.7608	95.0226	169.556	118.128	109.959	102.454	97.3229	99.6807	96.1274
244.195	138.028	121.526	105.912	100.903	96.7006	94.9635	169.541	118.117	109.949	102.444	97.314	99.6717	96.1187
244.043	137.942	121.45	105.847	100.84	96.6404	94.9044	169.526	118.107	109.939	102.435	97.3052	99.6626	96.1099
243.892	137.856	121.374	105.781	100.777	96.5803	94.8454	169.51	118.096	109.929	102.426	97.2963	99.6535	96.1012
243.74	137.771	121.299	105.715	100.714	96.5202	94.7864	169.495	118.085	109.919	102.416	97.2874	99.6445	96.0924
243.588	137.685	121.223	105.649	100.652	96.4602	94.7274	169.479	118.074	109.909	102.407	97.2786	99.6354	96.0837
243.437	137.599	121.148	105.583	100.589	96.4002	94.6685	169.464	118.064	109.899	102.398	97.2697	99.6263	96.075
243.285	137.514	121.073	105.518	100.527	96.3403	94.6096	169.449	118.053	109.889	102.388	97.2609	99.6173	96.0662
243.134	137.428	120.997	105.452	100.464	96.2803	94.5508	169.433	118.042	109.879	102.379	97.252	99.6082	96.0575
242.983	137.343	120.922	105.387	100.402	96.2205	94.492	169.418	118.031	109.869	102.37	97.2432	99.5991	96.0487
242.832	137.257	120.847	105.321	100.339	96.1606	94.4332	169.402	118.021	109.859	102.36	97.2343	99.5901	96.04
242.681	137.172	120.772	105.255	100.277	96.1008	94.3745	169.387	118.01	109.849	102.351	97.2255	99.581	96.0312
242.53	137.086	120.697	105.19	100.214	96.041	94.3158	169.371	117.999	109.839	102.342	97.2166	99.5719	96.0225
242.379	137.001	120.622	105.125	100.152	95.9813	94.2571	169.356	117.989	109.829	102.332	97.2078	99.5629	96.0138
242.228	136.916	120.547	105.059	100.09	95.9216	94.1985	169.341	117.978	109.819	102.323	97.1989	99.5538	96.005
242.077	136.831	120.472	104.994	100.027	95.8619	94.1399	169.325	117.967	109.809	102.314	97.1901	99.5448	95.9963
241.927	136.746	120.397	104.929	99.9653	95.8023	94.0813	169.31	117.956	109.799	102.304	97.1813	99.5357	95.9876
241.776	136.661	120.322	104.863	99.9031	95.7427	94.0228	169.294	117.946	109.789	102.295	97.1724	99.5266	95.9788
241.626	136.576	120.247	104.798	99.841	95.6831	93.9643	169.279	117.935	109.779	102.286	97.1636	99.5176	95.9701
241.476	136.491	120.172	104.733	99.7788	95.6236	93.9059	169.264	117.924	109.769	102.277	97.1547	99.5085	95.9613
241.326	136.406	120.097	104.668	99.7168	95.5641	93.8475	169.248	117.913	109.759	102.267	97.1459	99.4995	95.9526
241.175	136.321	120.023	104.603	99.6548	95.5047	93.7891	169.233	117.903	109.749	102.258	97.137	99.4904	95.9439
241.025	136.236	119.948	104.538	99.5928	95.4453	93.7308	169.217	117.892	109.739	102.249	97.1282	99.4814	95.9352
240.875	136.151	119.873	104.473	99.5308	95.3859	93.6725	169.202	117.881	109.729	102.239	97.1194	99.4723	95.9264
240.726	136.067	119.799	104.408	99.4689	95.3266	93.6142	169.187	117.87	109.719	102.23	97.1105	99.4633	95.9177
240.576	135.982	119.724	104.343	99.4071	95.2673	93.556	169.171	117.86	109.709	102.221	97.1017	99.4542	95.909
240.426	135.898	119.65	104.278	99.3452	95.2081	93.4978	169.156	117.849	109.699	102.211	97.0929	99.4452	95.9002
240.277	135.813	119.575	104.213	99.2834	95.1488	93.4396	169.14	117.838	109.689	102.202	97.084	99.4361	95.8915
240.127	135.729	119.501	104.148	99.2217	95.0897	93.3815	169.125	117.828	109.679	102.193	97.0752	99.4271	95.8828
239.978	135.644	119.427	104.083	99.16	95.0305	93.3234	169.11	117.817	109.669	102.184	97.0664	99.418	95.8741
239.829	135.56	119.352	104.018	99.0983	94.9714	93.2654	169.094	117.806	109.659	102.174	97.0575	99.409	95.8653
239.679	135.475	119.278	103.954	99.0367	94.9123	93.2074	169.079	117.795	109.649	102.165	97.0487	99.3999	95.8566
239.53	135.391	119.204	103.889	98.9751	94.8533	93.1494	169.063	117.785	109.639	102.156	97.0398	99.3909	95.8479
239.381	135.307	119.13	103.825	98.9135	94.7943	93.0915	169.048	117.774	109.629	102.146	97.031	99.3818	95.8392
239.233	135.223	119.056	103.76	98.852	94.7353	93.0336	169.033	117.763	109.619	102.137	97.0222	99.3728	95.8305
239.084	135.139	118.982	103.695	98.7905	94.6764	92.9757	169.017	117.753	109.609	102.128	97.0134	99.3637	95.8217
238.935	135.055	118.908	103.631	98.729	94.6175	92.9179	169.002	117.742	109.6	102.118	97.0045	99.3547	95.813
238.786	134.971	118.834	103.566	98.6676	94.5587	92.8601	168.987	117.731	109.59	102.109	96.9957	99.3457	95.8043
238.638	134.887	118.76	103.502	98.6063	94.4998	92.8023	168.971	117.72	109.58	102.1	96.9869	99.3366	95.7956
238.489	134.803	118.686	103.438	98.5449	94.4411	92.7446	168.956	117.71	109.57	102.091	96.9781	99.3276	95.7868
238.341	134.719	118.612	103.373	98.4836	94.3823	92.6869	168.94	117.699	109.56	102.081	96.9692	99.3185	95.7781
238.193	134.635	118.538	103.309	98.4224	94.3236	92.6292	168.925	117.688	109.55	102.072	96.9604	99.3095	95.7694
238.045	134.551	118.465	103.245	98.3612	94.265	92.5716	168.91	117.678	109.54	102.063	96.9516	99.3005	95.7607
237.897	134.468	118.391	103.181	98.3	94.2063	92.514	168.894	117.667	109.53	102.053	96.9428	99.2914	95.752
237.749	134.384	118.317	103.116	98.2388	94.1477	92.4565	168.879	117.656	109.52	102.044	96.9339	99.2824	95.7433
237.601	134.3	118.244	103.052	98.1777	94.0892	92.399	168.864	117.645	109.51	102.035	96.9251	99.2734	95.7346
237.453	134.217	118.17	102.988	98.1167	94.0306	92.3415	168.848	117.635	109.5	102.026	96.9163	99.2643	95.7259
237.305	134.133	118.097	102.924	98.0556	93.9722	92.2841	168.833	117.624	109.49	102.016	96.9075	99.2553	95.7171
237.158	134.05	118.023	102.86	97.9946	93.9137	92.2267	168.817	117.613	109.48	102.007	96.8987	99.2463	95.7084
237.01	133.967	117.95	102.796	97.9337	93.8553	92.1693	168.802	117.603	109.47	101.998	96.8898	99.2372	95.6997
236.863	133.883	117.876	102.732	97.8728	93.7969	92.112	168.787	117.592	109.46	101.988	96.881	99.2282	95.691
236.715	133.8	117.803	102.668	97.8119	93.7386	92.0547	168.771	117.581	109.45	101.979	96.8722	99.2192	95.6823
236.568	133.717	117.73	102.604	97.7511	93.6803	91.9974	168.756	117.571	109.44	101.97	96.8634	99.2101	95.6736
236.421	133.634	117.657	102.541	97.6903	93.622	91.9402	168.741	117.56	109.43	101.961	96.8546	99.2011	95.6649
236.274	133.55	117.583	102.477	97.6295	93.5638	91.883	168.725	117.549	109.42	101.951	96.8458	99.1921	95.6562
236.127	133.467	117.51	102.413	97.5688	93.5056	91.8259	168.71	117.538	109.41	101.942	96.837	99.1831	95.6475
235.98	133.384	117.437	102.349	97.5081	93.4474	91.7688	168.695	117.528	109.4	101.933	96.8281	99.174	95.6388
235.833	133.301	117.364	102.286	97.4474	93.3893	91.7117	168.679	117.517	109.39	101.923	96.8193	99.165	95.6301
235.687	133.219	117.291	102.222	97.3868	93.3312	91.6546	168.664	117.506	109.38	101.914	96.8105	99.156	95.6214
235.54	133.136	117.218	102.158	97.3263	93.2731	91.5976	168.649	117.496	109.37	101.905	96.8017	99.147	95.6127
235.394	133.053	117.145	102.095	97.2657	93.2151	91.5406	168.633	117.485	109.36	101.896	96.7929	99.1379	95.604
235.247	132.97	117.072	102.031	97.2052	93.1572	91.4837	168.618	117.474	109.35	101.886	96.7841	99.1289	95.5953
235.101	132.887	117	101.968	97.1448	93.0992	91.4268	168.602	117.464	109.34	101.877	96.7753	99.1199	95.5866
234.955	132.805	116.927	101.905	97.0843	93.0413	91.3699	168.587	117.453	109.331	101.868	96.7665	99.1109	95.5779
234.809	132.722	116.854	101.841	97.0239	92.9834	91.3131	168.572	117.442	109.321	101.859	96.7577	99.1019	95.5692
234.662	132.64	116.781	101.778	96.9636	92.9256	91.2563	168.556	117.431	109.311	101.849	96.7489	99.0928	95.5605
234.517	132.557	116.709	101.714	96.9033	92.8678	91.1996	168.541	117.421	109.301	101.84	96.7401	99.0838	95.5518
234.371	132.475	116.636	101.651	96.843	92.81	91.1428	168.526	117.41	109.291	101.831	96.7313	99.0748	95.5431
234.225	132.392	116.564	101.588	96.7828	92.7523	91.0861	168.51	117.399	109.281	101.821	96.7225	99.0658	95.5344
234.079	132.31	116.491	101.525	96.7226	92.6946	91.0295	168.495	117.389	109.271	101.812	96.7136	99.0568	95.5257
233.934	132.228	116.419	101.462	96.6624	92.6369	90.9729	168.48	117.378	109.261	101.803	96.7048	99.0478	95.517
233.788	132.145	116.346	101.399	96.6023	92.5793	90.9163	168.464	117.367	109.251	101.794	96.696	99.0387	95.5083
233.643	132.063	116.274	101.335	96.5422	92.5217	90.8597	168.449	117.357	109.241	101.784	96.6872	99.0297	95.4996
233.497	131.981	116.202	101.272	96.4822	92.4642	90.8032	168.434	117.346	109.231	101.775	96.6785	99.0207	95.4909
233.352	131.899	116.129	101.209	96.4221	92.4067	90.7467	168.418	117.335	109.221	101.766	96.6697	99.0117	95.4822
233.207	131.817	116.057	101.146	96.3622	92.3492	90.6903	168.403	117.325	109.211	101.757	96.6609	99.0027	95.4736
233.062	131.735	115.985	101.084	96.3022	92.2918	90.6339	168.388	117.314	109.201	101.747	96.6521	98.9937	95.4649
232.917	131.653	115.913	101.021	96.2423	92.2344	90.5775	168.372	117.303	109.191	101.738	96.6433	98.9847	95.4562
232.772	131.571	115.841	100.958	96.1825	92.177	90.5212	168.357	117.293	109.181	101.729	96.6345	98.9757	95.4475
232.627	131.489	115.769	100.895	96.1227	92.1197	90.4649	168.342	117.282	109.171	101.72	96.6257	98.9667	95.4388
232.483	131.407	115.697	100.832	96.0629	92.0624	90.4086	168.327	117.271	109.162	101.71	96.6169	98.9577	95.4301
232.338	131.326	115.625	100.77	96.0031	92.0051	90.3524	168.311	117.261	109.152	101.701	96.6081	98.9487	95.4214
232.193	131.244	115.553	100.707	95.9434	91.9479	90.2962	168.296	117.25	109.142	101.692	96.5993	98.9397	95.4128
232.049	131.162	115.481	100.644	95.8837	91.8907	90.24	168.281	117.239	109.132	101.683	96.5905	98.9306	95.4041
231.905	131.081	115.409	100.582	95.8241	91.8335	90.1839	168.265	117.229	109.122	101.673	96.5817	98.9216	95.3954
231.76	130.999	115.337	100.519	95.7645	91.7764	90.1278	168.25	117.218	109.112	101.664	96.5729	98.9126	95.3867
231.616	130.918	115.265	100.457	95.7049	91.7193	90.0717	168.235	117.207	109.102	101.655	96.5641	98.9036	95.378
231.472	130.836	115.194	100.394	95.6454	91.6623	90.0157	168.219	117.197	109.092	101.646	96.5554	98.8946	95.3693
231.328	130.755	115.122	100.332	95.5859	91.6052	89.9597	168.204	117.186	109.082	101.636	96.5466	98.8856	95.3607
231.184	130.674	115.051	100.269	95.5264	91.5483	89.9037	168.189	117.175	109.072	101.627	96.5378	98.8766	95.352
231.041	130.592	114.979	100.207	95.467	91.4913	89.8478	168.173	117.165	109.062	101.618	96.529	98.8676	95.3433
230.897	130.511	114.907	100.145	95.4076	91.4344	89.7919	168.158	117.154	109.052	101.609	96.5202	98.8587	95.3346
230.753	130.43	114.836	100.082	95.3483	91.3775	89.7361	168.143	117.143	109.042	101.599	96.5114	98.8497	95.326
230.61	130.349	114.765	100.02	95.289	91.3207	89.6803	168.128	117.133	109.032	101.59	96.5026	98.8407	95.3173
230.466	130.268	114.693	99.9578	95.2297	91.2639	89.6245	168.112	117.122	109.023	101.581	96.4939	98.8317	95.3086
230.323	130.187	114.622	99.8956	95.1705	91.2071	89.5687	168.097	117.111	109.013	101.572	96.4851	98.8227	95.2999
230.18	130.106	114.551	99.8335	95.1113	91.1504	89.513	168.082	117.101	109.003	101.562	96.4763	98.8137	95.2913
230.036	130.025	114.479	99.7714	95.0521	91.0937	89.4574	168.066	117.09	108.993	101.553	96.4675	98.8047	95.2826
229.893	129.944	114.408	99.7094	94.993	91.037	89.4017	168.051	117.079	108.983	101.544	96.4587	98.7957	95.2739
229.75	129.863	114.337	99.6473	94.9339	90.9804	89.3461	168.036	117.069	108.973	101.535	96.45	98.7867	95.2653
229.608	129.782	114.266	99.5854	94.8749	90.9238	89.2905	168.02	117.058	108.963	101.525	96.4412	98.7777	95.2566
229.465	129.702	114.195	99.5234	94.8159	90.8673	89.235	168.005	117.047	108.953	101.516	96.4324	98.7687	95.2479
229.322	129.621	114.124	99.4615	94.7569	90.8108	89.1795	167.99	117.037	108.943	101.507	96.4236	98.7597	95.2393
229.179	129.54	114.053	99.3996	94.6979	90.7543	89.124	167.975	117.026	108.933	101.498	96.4149	98.7508	95.2306
229.037	129.46	113.982	99.3378	94.639	90.6978	89.0686	167.959	117.015	108.923	101.488	96.4061	98.7418	95.2219
228.894	129.379	113.911	99.276	94.5802	90.6414	89.0132	167.944	117.005	108.913	101.479	96.3973	98.7328	95.2133
228.752	129.299	113.84	99.2143	94.5213	90.585	88.9578	167.929	116.994	108.904	101.47	96.3885	98.7238	95.2046
228.61	129.218	113.769	99.1526	94.4626	90.5287	88.9025	167.913	116.984	108.894	101.461	96.3798	98.7148	95.1959
228.467	129.138	113.698	99.0909	94.4038	90.4724	88.8472	167.898	116.973	108.884	101.452	96.371	98.7058	95.1873
228.325	129.058	113.628	99.0292	94.3451	90.4161	88.7919	167.883	116.962	108.874	101.442	96.3622	98.6968	95.1786
228.183	128.977	113.557	98.9676	94.2864	90.3599	88.7367	167.868	116.952	108.864	101.433	96.3535	98.6879	95.1699
228.041	128.897	113.486	98.9061	94.2278	90.3037	88.6815	167.852	116.941	108.854	101.424	96.3447	98.6789	95.1613
227.9	128.817	113.416	98.8446	94.1691	90.2475	88.6263	167.837	116.93	108.844	101.415	96.3359	98.6699	95.1526
227.758	128.737	113.345	98.7831	94.1106	90.1914	88.5712	167.822	116.92	108.834	101.405	96.3272	98.6609	95.144
227.616	128.657	113.275	98.7216	94.052	90.1353	88.5161	167.807	116.909	108.824	101.396	96.3184	98.6519	95.1353
227.475	128.577	113.204	98.6602	93.9935	90.0792	88.4611	167.791	116.898	108.814	101.387	96.3096	98.643	95.1266
227.333	128.497	113.134	98.5989	93.9351	90.0232	88.4061	167.776	116.888	108.804	101.378	96.3009	98.634	95.118
227.192	128.417	113.064	98.5376	93.8766	89.9672	88.3511	167.761	116.877	108.795	101.368	96.2921	98.625	95.1093
227.05	128.337	112.993	98.4763	93.8183	89.9112	88.2961	167.745	116.866	108.785	101.359	96.2833	98.616	95.1007
226.909	128.257	112.923	98.415	93.7599	89.8553	88.2412	167.73	116.856	108.775	101.35	96.2746	98.6071	95.092
226.768	128.177	112.853	98.3538	93.7016	89.7994	88.1863	167.715	116.845	108.765	101.341	96.2658	98.5981	95.0834
226.627	128.098	112.782	98.2926	93.6433	89.7435	88.1315	167.7	116.835	108.755	101.332	96.2571	98.5891	95.0747
226.486	128.018	112.712	98.2315	93.5851	89.6877	88.0766	167.684	116.824	108.745	101.322	96.2483	98.5802	95.0661
226.345	127.938	112.642	98.1704	93.5268	89.6319	88.0219	167.669	116.813	108.735	101.313	96.2395	98.5712	95.0574
226.204	127.859	112.572	98.1093	93.4687	89.5762	87.9671	167.654	116.803	108.725	101.304	96.2308	98.5622	95.0488
226.064	127.779	112.502	98.0483	93.4105	89.5205	87.9124	167.639	116.792	108.715	101.295	96.222	98.5532	95.0401
225.923	127.7	112.432	97.9873	93.3524	89.4648	87.8577	167.623	116.781	108.706	101.285	96.2133	98.5443	95.0315
225.783	127.62	112.362	97.9264	93.2944	89.4091	87.8031	167.608	116.771	108.696	101.276	96.2045	98.5353	95.0228
225.642	127.541	112.292	97.8655	93.2363	89.3535	87.7484	167.593	116.76	108.686	101.267	96.1958	98.5263	95.0142
225.502	127.462	112.223	97.8046	93.1783	89.2979	87.6939	167.578	116.75	108.676	101.258	96.187	98.5174	95.0055
225.361	127.382	112.153	97.7438	93.1204	89.2424	87.6393	167.562	116.739	108.666	101.249	96.1783	98.5084	94.9969
225.221	127.303	112.083	97.683	93.0625	89.1869	87.5848	167.547	116.728	108.656	101.239	96.1695	98.4995	94.9882
225.081	127.224	112.013	97.6222	93.0046	89.1314	87.5303	167.532	116.718	108.646	101.23	96.1608	98.4905	94.9796
224.941	127.145	111.944	97.5615	92.9467	89.076	87.4759	167.517	116.707	108.636	101.221	96.152	98.4815	94.971
224.801	127.066	111.874	97.5008	92.8889	89.0206	87.4215	167.501	116.696	108.626	101.212	96.1432	98.4726	94.9623
224.661	126.987	111.804	97.4401	92.8311	88.9652	87.3671	167.486	116.686	108.617	101.203	96.1345	98.4636	94.9537
224.522	126.908	111.735	97.3795	92.7734	88.9099	87.3128	167.471	116.675	108.607	101.193	96.1257	98.4546	94.945
224.382	126.829	111.665	97.319	92.7157	88.8546	87.2584	167.456	116.665	108.597	101.184	96.117	98.4457	94.9364
224.242	126.75	111.596	97.2584	92.658	88.7993	87.2042	167.44	116.654	108.587	101.175	96.1083	98.4367	94.9277
224.103	126.671	111.526	97.1979	92.6004	88.744	87.1499	167.425	116.643	108.577	101.166	96.0995	98.4278	94.9191
223.964	126.592	111.457	97.1375	92.5428	88.6889	87.0957	167.41	116.633	108.567	101.157	96.0908	98.4188	94.9105
223.824	126.513	111.388	97.0771	92.4852	88.6337	87.0415	167.395	116.622	108.557	101.147	96.082	98.4099	94.9018
223.685	126.435	111.318	97.0167	92.4277	88.5786	86.9874	167.379	116.611	108.547	101.138	96.0733	98.4009	94.8932
223.546	126.356	111.249	96.9563	92.3702	88.5235	86.9333	167.364	116.601	108.537	101.129	96.0645	98.3919	94.8846
223.407	126.278	111.18	96.896	92.3128	88.4684	86.8792	167.349	116.59	108.528	101.12	96.0558	98.383	94.8759
223.268	126.199	111.111	96.8358	92.2553	88.4134	86.8252	167.334	116.58	108.518	101.11	96.0471	98.374	94.8673
223.129	126.12	111.042	96.7755	92.198	88.3584	86.7712	167.319	116.569	108.508	101.101	96.0383	98.3651	94.8587
222.99	126.042	110.973	96.7153	92.1406	88.3034	86.7172	167.303	116.558	108.498	101.092	96.0296	98.3561	94.85
222.852	125.964	110.904	96.6552	92.0833	88.2485	86.6633	167.288	116.548	108.488	101.083	96.0208	98.3472	94.8414
222.713	125.885	110.835	96.5951	92.026	88.1936	86.6094	167.273	116.537	108.478	101.074	96.0121	98.3382	94.8328
222.574	125.807	110.766	96.535	91.9688	88.1387	86.5555	167.258	116.527	108.468	101.064	96.0034	98.3293	94.8241
222.436	125.729	110.697	96.4749	91.9116	88.0839	86.5017	167.242	116.516	108.458	101.055	95.9946	98.3203	94.8155
222.298	125.651	110.628	96.4149	91.8544	88.0291	86.4479	167.227	116.505	108.449	101.046	95.9859	98.3114	94.8069
222.159	125.572	110.559	96.355	91.7973	87.9744	86.3941	167.212	116.495	108.439	101.037	95.9771	98.3024	94.7983
222.021	125.494	110.49	96.295	91.7402	87.9196	86.3404	167.197	116.484	108.429	101.028	95.9684	98.2935	94.7896
221.883	125.416	110.422	96.2351	91.6831	87.865	86.2867	167.182	116.474	108.419	101.019	95.9597	98.2845	94.781
221.745	125.338	110.353	96.1753	91.6261	87.8103	86.233	167.166	116.463	108.409	101.009	95.9509	98.2756	94.7724
221.607	125.26	110.284	96.1154	91.5691	87.7557	86.1793	167.151	116.452	108.399	101	95.9422	98.2667	94.7637
221.469	125.182	110.216	96.0557	91.5121	87.7011	86.1257	167.136	116.442	108.389	100.991	95.9335	98.2577	94.7551
221.332	125.104	110.147	95.9959	91.4552	87.6466	86.0722	167.121	116.431	108.38	100.982	95.9248	98.2488	94.7465
221.194	125.027	110.079	95.9362	91.3983	87.592	86.0186	167.106	116.421	108.37	100.973	95.916	98.2398	94.7379
221.056	124.949	110.01	95.8765	91.3415	87.5376	85.9651	167.09	116.41	108.36	100.963	95.9073	98.2309	94.7293
220.919	124.871	109.942	95.8169	91.2847	87.4831	85.9117	167.075	116.399	108.35	100.954	95.8986	98.222	94.7206
220.781	124.794	109.873	95.7573	91.2279	87.4287	85.8582	167.06	116.389	108.34	100.945	95.8898	98.213	94.712
220.644	124.716	109.805	95.6977	91.1711	87.3743	85.8048	167.045	116.378	108.33	100.936	95.8811	98.2041	94.7034
220.507	124.638	109.737	95.6382	91.1144	87.32	85.7514	167.03	116.368	108.32	100.927	95.8724	98.1951	94.6948
220.37	124.561	109.669	95.5787	91.0578	87.2657	85.6981	167.014	116.357	108.311	100.917	95.8637	98.1862	94.6862
220.233	124.483	109.6	95.5193	91.0011	87.2114	85.6448	166.999	116.346	108.301	100.908	95.8549	98.1773	94.6776
220.096	124.406	109.532	95.4599	90.9445	87.1571	85.5915	166.984	116.336	108.291	100.899	95.8462	98.1683	94.6689
219.959	124.329	109.464	95.4005	90.888	87.1029	85.5383	166.969	116.325	108.281	100.89	95.8375	98.1594	94.6603
219.822	124.251	109.396	95.3411	90.8314	87.0487	85.4851	166.954	116.315	108.271	100.881	95.8288	98.1505	94.6517
219.685	124.174	109.328	95.2818	90.7749	86.9946	85.4319	166.938	116.304	108.261	100.872	95.8201	98.1415	94.6431
219.549	124.097	109.26	95.2226	90.7185	86.9405	85.3788	166.923	116.294	108.251	100.862	95.8113	98.1326	94.6345
219.412	124.019	109.192	95.1633	90.662	86.8864	85.3257	166.908	116.283	108.242	100.853	95.8026	98.1237	94.6259
219.276	123.942	109.124	95.1042	90.6056	86.8324	85.2726	166.893	116.272	108.232	100.844	95.7939	98.1148	94.6173
219.139	123.865	109.056	95.045	90.5493	86.7784	85.2196	166.878	116.262	108.222	100.835	95.7852	98.1058	94.6086
219.003	123.788	108.988	94.9859	90.493	86.7244	85.1666	166.862	116.251	108.212	100.826	95.7765	98.0969	94.6
218.867	123.711	108.921	94.9268	90.4367	86.6704	85.1136	166.847	116.241	108.202	100.816	95.7678	98.088	94.5914
218.73	123.634	108.853	94.8678	90.3804	86.6165	85.0606	166.832	116.23	108.192	100.807	95.759	98.079	94.5828
218.594	123.557	108.785	94.8087	90.3242	86.5627	85.0077	166.817	116.22	108.182	100.798	95.7503	98.0701	94.5742
218.458	123.48	108.717	94.7498	90.268	86.5088	84.9549	166.802	116.209	108.173	100.789	95.7416	98.0612	94.5656
218.323	123.404	108.65	94.6908	90.2119	86.455	84.902	166.786	116.198	108.163	100.78	95.7329	98.0523	94.557
218.187	123.327	108.582	94.6319	90.1558	86.4012	84.8492	166.771	116.188	108.153	100.771	95.7242	98.0433	94.5484
218.051	123.25	108.515	94.5731	90.0997	86.3475	84.7964	166.756	116.177	108.143	100.761	95.7155	98.0344	94.5398
217.915	123.174	108.447	94.5143	90.0436	86.2938	84.7437	166.741	116.167	108.133	100.752	95.7068	98.0255	94.5312
217.78	123.097	108.38	94.4555	89.9876	86.2401	84.691	166.726	116.156	108.123	100.743	95.6981	98.0166	94.5226
217.644	123.02	108.312	94.3967	89.9317	86.1865	84.6383	166.711	116.145	108.114	100.734	95.6893	98.0077	94.514
217.509	122.944	108.245	94.338	89.8757	86.1329	84.5857	166.695	116.135	108.104	100.725	95.6806	97.9987	94.5054
217.374	122.867	108.178	94.2793	89.8198	86.0793	84.5331	166.68	116.124	108.094	100.716	95.6719	97.9898	94.4968
217.239	122.791	108.11	94.2207	89.764	86.0257	84.4805	166.665	116.114	108.084	100.706	95.6632	97.9809	94.4882
217.103	122.715	108.043	94.1621	89.7081	85.9722	84.4279	166.65	116.103	108.074	100.697	95.6545	97.972	94.4796
216.968	122.638	107.976	94.1035	89.6523	85.9188	84.3754	166.635	116.093	108.064	100.688	95.6458	97.9631	94.471
216.833	122.562	107.909	94.045	89.5966	85.8653	84.3229	166.62	116.082	108.055	100.679	95.6371	97.9542	94.4624
216.699	122.486	107.842	93.9865	89.5408	85.8119	84.2705	166.604	116.072	108.045	100.67	95.6284	97.9453	94.4538
216.564	122.41	107.775	93.928	89.4851	85.7585	84.2181	166.589	116.061	108.035	100.661	95.6197	97.9363	94.4452
216.429	122.333	107.707	93.8696	89.4295	85.7052	84.1657	166.574	116.05	108.025	100.651	95.611	97.9274	94.4366
216.294	122.257	107.64	93.8112	89.3739	85.6519	84.1133	166.559	116.04	108.015	100.642	95.6023	97.9185	94.428
216.16	122.181	107.574	93.7529	89.3183	85.5986	84.061	166.544	116.029	108.005	100.633	95.5936	97.9096	94.4194
216.026	122.105	107.507	93.6945	89.2627	85.5454	84.0087	166.529	116.019	107.996	100.624	95.5849	97.9007	94.4108
215.891	122.029	107.44	93.6363	89.2072	85.4921	83.9565	166.514	116.008	107.986	100.615	95.5762	97.8918	94.4022
215.757	121.953	107.373	93.578	89.1517	85.439	83.9043	166.498	115.998	107.976	100.606	95.5675	97.8829	94.3936
215.623	121.878	107.306	93.5198	89.0963	85.3858	83.8521	166.483	115.987	107.966	100.597	95.5588	97.874	94.3851
215.489	121.802	107.239	93.4617	89.0408	85.3327	83.7999	166.468	115.977	107.956	100.587	95.5501	97.8651	94.3765
215.355	121.726	107.173	93.4035	88.9855	85.2796	83.7478	166.453	115.966	107.946	100.578	95.5414	97.8562	94.3679
215.221	121.65	107.106	93.3454	88.9301	85.2266	83.6957	166.438	115.955	107.937	100.569	95.5327	97.8473	94.3593
215.087	121.575	107.039	93.2874	88.8748	85.1736	83.6436	166.423	115.945	107.927	100.56	95.524	97.8383	94.3507
214.953	121.499	106.973	93.2293	88.8195	85.1206	83.5916	166.407	115.934	107.917	100.551	95.5153	97.8294	94.3421
214.819	121.423	106.906	93.1713	88.7643	85.0677	83.5396	166.392	115.924	107.907	100.542	95.5067	97.8205	94.3335
214.686	121.348	106.84	93.1134	88.709	85.0147	83.4877	166.377	115.913	107.897	100.532	95.498	97.8116	94.325
214.552	121.272	106.773	93.0555	88.6539	84.9619	83.4357	166.362	115.903	107.888	100.523	95.4893	97.8027	94.3164
214.419	121.197	106.707	92.9976	88.5987	84.909	83.3838	166.347	115.892	107.878	100.514	95.4806	97.7938	94.3078
214.285	121.122	106.641	92.9398	88.5436	84.8562	83.332	166.332	115.882	107.868	100.505	95.4719	97.7849	94.2992
214.152	121.046	106.574	92.8819	88.4885	84.8034	83.2801	166.317	115.871	107.858	100.496	95.4632	97.776	94.2906
214.019	120.971	106.508	92.8242	88.4335	84.7507	83.2283	166.301	115.86	107.848	100.487	95.4545	97.7671	94.282
213.886	120.896	106.442	92.7664	88.3785	84.698	83.1766	166.286	115.85	107.838	100.478	95.4458	97.7582	94.2735
213.753	120.821	106.375	92.7087	88.3235	84.6453	83.1248	166.271	115.839	107.829	100.468	95.4371	97.7494	94.2649
213.62	120.745	106.309	92.6511	88.2686	84.5926	83.0731	166.256	115.829	107.819	100.459	95.4285	97.7405	94.2563
213.487	120.67	106.243	92.5934	88.2137	84.54	83.0215	166.241	115.818	107.809	100.45	95.4198	97.7316	94.2477
213.354	120.595	106.177	92.5358	88.1588	84.4874	82.9698	166.226	115.808	107.799	100.441	95.4111	97.7227	94.2392
213.221	120.52	106.111	92.4783	88.104	84.4349	82.9182	166.211	115.797	107.789	100.432	95.4024	97.7138	94.2306
213.089	120.445	106.045	92.4208	88.0492	84.3824	82.8666	166.196	115.787	107.78	100.423	95.3937	97.7049	94.222
212.956	120.37	105.979	92.3633	87.9944	84.3299	82.8151	166.18	115.776	107.77	100.414	95.385	97.696	94.2134
212.824	120.295	105.913	92.3058	87.9397	84.2774	82.7636	166.165	115.766	107.76	100.404	95.3764	97.6871	94.2048
212.691	120.221	105.847	92.2484	87.885	84.225	82.7121	166.15	115.755	107.75	100.395	95.3677	97.6782	94.1963
212.559	120.146	105.781	92.191	87.8303	84.1726	82.6607	166.135	115.745	107.74	100.386	95.359	97.6693	94.1877
212.427	120.071	105.716	92.1337	87.7757	84.1203	82.6092	166.12	115.734	107.731	100.377	95.3503	97.6604	94.1791
212.295	119.996	105.65	92.0764	87.7211	84.0679	82.5579	166.105	115.723	107.721	100.368	95.3417	97.6516	94.1706
212.163	119.922	105.584	92.0191	87.6665	84.0156	82.5065	166.09	115.713	107.711	100.359	95.333	97.6427	94.162
212.031	119.847	105.519	91.9619	87.612	83.9634	82.4552	166.075	115.702	107.701	100.35	95.3243	97.6338	94.1534
211.899	119.773	105.453	91.9047	87.5575	83.9112	82.4039	166.06	115.692	107.691	100.341	95.3156	97.6249	94.1449
211.767	119.698	105.387	91.8475	87.503	83.859	82.3527	166.044	115.681	107.682	100.331	95.307	97.616	94.1363
211.635	119.624	105.322	91.7904	87.4486	83.8068	82.3014	166.029	115.671	107.672	100.322	95.2983	97.6071	94.1277
211.504	119.549	105.256	91.7333	87.3942	83.7547	82.2502	166.014	115.66	107.662	100.313	95.2896	97.5982	94.1192
211.372	119.475	105.191	91.6762	87.3399	83.7026	82.1991	165.999	115.65	107.652	100.304	95.2809	97.5894	94.1106
211.241	119.401	105.125	91.6192	87.2855	83.6505	82.1479	165.984	115.639	107.642	100.295	95.2723	97.5805	94.102
211.109	119.326	105.06	91.5622	87.2312	83.5985	82.0969	165.969	115.629	107.633	100.286	95.2636	97.5716	94.0935
210.978	119.252	104.995	91.5053	87.177	83.5465	82.0458	165.954	115.618	107.623	100.277	95.2549	97.5627	94.0849
210.847	119.178	104.929	91.4484	87.1228	83.4945	81.9948	165.939	115.608	107.613	100.267	95.2463	97.5538	94.0763
210.715	119.104	104.864	91.3915	87.0686	83.4426	81.9438	165.924	115.597	107.603	100.258	95.2376	97.545	94.0678
210.584	119.03	104.799	91.3346	87.0144	83.3907	81.8928	165.908	115.587	107.593	100.249	95.2289	97.5361	94.0592
210.453	118.956	104.734	91.2778	86.9603	83.3388	81.8419	165.893	115.576	107.584	100.24	95.2203	97.5272	94.0507
210.323	118.882	104.668	91.2211	86.9062	83.287	81.7909	165.878	115.566	107.574	100.231	95.2116	97.5183	94.0421
210.192	118.808	104.603	91.1643	86.8521	83.2352	81.7401	165.863	115.555	107.564	100.222	95.2029	97.5095	94.0335
210.061	118.734	104.538	91.1076	86.7981	83.1834	81.6892	165.848	115.545	107.554	100.213	95.1943	97.5006	94.025
209.93	118.66	104.473	91.0509	86.7441	83.1317	81.6384	165.833	115.534	107.544	100.204	95.1856	97.4917	94.0164
209.8	118.586	104.408	90.9943	86.6902	83.08	81.5876	165.818	115.524	107.535	100.195	95.1769	97.4828	94.0079
209.669	118.513	104.343	90.9377	86.6363	83.0283	81.5369	165.803	115.513	107.525	100.185	95.1683	97.474	93.9993
209.539	118.439	104.278	90.8811	86.5824	82.9766	81.4862	165.788	115.503	107.515	100.176	95.1596	97.4651	93.9908
209.408	118.365	104.214	90.8246	86.5285	82.925	81.4355	165.773	115.492	107.505	100.167	95.151	97.4562	93.9822
209.278	118.292	104.149	90.7681	86.4747	82.8735	81.3848	165.758	115.481	107.496	100.158	95.1423	97.4474	93.9737
209.148	118.218	104.084	90.7117	86.4209	82.8219	81.3342	165.742	115.471	107.486	100.149	95.1336	97.4385	93.9651
209.018	118.144	104.019	90.6553	86.3672	82.7704	81.2836	165.727	115.46	107.476	100.14	95.125	97.4296	93.9566
208.888	118.071	103.955	90.5989	86.3134	82.7189	81.2331	165.712	115.45	107.466	100.131	95.1163	97.4208	93.948
208.758	117.997	103.89	90.5425	86.2598	82.6675	81.1825	165.697	115.439	107.456	100.122	95.1077	97.4119	93.9395
208.628	117.924	103.825	90.4862	86.2061	82.616	81.132	165.682	115.429	107.447	100.112	95.099	97.403	93.9309
208.498	117.851	103.761	90.4299	86.1525	82.5647	81.0816	165.667	115.418	107.437	100.103	95.0904	97.3942	93.9224
208.369	117.777	103.696	90.3737	86.0989	82.5133	81.0312	165.652	115.408	107.427	100.094	95.0817	97.3853	93.9138
208.239	117.704	103.632	90.3175	86.0453	82.462	80.9808	165.637	115.397	107.417	100.085	95.0731	97.3764	93.9053
208.11	117.631	103.567	90.2613	85.9918	82.4107	80.9304	165.622	115.387	107.408	100.076	95.0644	97.3676	93.8967
207.98	117.558	103.503	90.2051	85.9383	82.3594	80.88	165.607	115.376	107.398	100.067	95.0558	97.3587	93.8882
207.851	117.485	103.438	90.149	85.8849	82.3082	80.8297	165.592	115.366	107.388	100.058	95.0471	97.3499	93.8796
207.722	117.412	103.374	90.0929	85.8315	82.257	80.7795	165.577	115.355	107.378	100.049	95.0385	97.341	93.8711
207.592	117.339	103.31	90.0369	85.7781	82.2058	80.7292	165.562	115.345	107.368	100.04	95.0298	97.3322	93.8625
207.463	117.266	103.245	89.9809	85.7247	82.1547	80.679	165.546	115.334	107.359	100.031	95.0212	97.3233	93.854
207.334	117.193	103.181	89.9249	85.6714	82.1036	80.6288	165.531	115.324	107.349	100.021	95.0125	97.3144	93.8455
207.205	117.12	103.117	89.869	85.6181	82.0525	80.5787	165.516	115.313	107.339	100.012	95.0039	97.3056	93.8369
207.076	117.047	103.053	89.8131	85.5648	82.0015	80.5285	165.501	115.303	107.329	100.003	94.9952	97.2967	93.8284
206.948	116.974	102.989	89.7572	85.5116	81.9505	80.4785	165.486	115.292	107.32	99.9941	94.9866	97.2879	93.8199
206.819	116.901	102.925	89.7014	85.4584	81.8995	80.4284	165.471	115.282	107.31	99.985	94.9779	97.279	93.8113
206.69	116.829	102.861	89.6456	85.4053	81.8486	80.3784	165.456	115.272	107.3	99.9759	94.9693	97.2702	93.8028
206.562	116.756	102.797	89.5899	85.3522	81.7977	80.3284	165.441	115.261	107.29	99.9668	94.9606	97.2613	93.7942
206.433	116.683	102.733	89.5341	85.2991	81.7468	80.2784	165.426	115.251	107.281	99.9577	94.952	97.2525	93.7857
206.305	116.611	102.669	89.4784	85.246	81.6959	80.2285	165.411	115.24	107.271	99.9486	94.9434	97.2436	93.7772
206.176	116.538	102.605	89.4228	85.193	81.6451	80.1786	165.396	115.23	107.261	99.9395	94.9347	97.2348	93.7686
206.048	116.466	102.541	89.3672	85.14	81.5944	80.1287	165.381	115.219	107.251	99.9304	94.9261	97.2259	93.7601
205.92	116.393	102.478	89.3116	85.0871	81.5436	80.0789	165.366	115.209	107.241	99.9213	94.9174	97.2171	93.7516
205.792	116.321	102.414	89.256	85.0341	81.4929	80.0291	165.351	115.198	107.232	99.9123	94.9088	97.2082	93.743
205.664	116.249	102.35	89.2005	84.9812	81.4422	79.9793	165.336	115.188	107.222	99.9032	94.9002	97.1994	93.7345
205.536	116.176	102.286	89.145	84.9284	81.3915	79.9295	165.321	115.177	107.212	99.8941	94.8915	97.1905	93.726
205.408	116.104	102.223	89.0896	84.8755	81.3409	79.8798	165.306	115.167	107.202	99.885	94.8829	97.1817	93.7175
205.28	116.032	102.159	89.0342	84.8228	81.2903	79.8301	165.291	115.156	107.193	99.8759	94.8743	97.1728	93.7089
205.153	115.96	102.096	88.9788	84.77	81.2398	79.7805	165.276	115.146	107.183	99.8668	94.8656	97.164	93.7004
205.025	115.887	102.032	88.9234	84.7173	81.1892	79.7309	165.26	115.135	107.173	99.8577	94.857	97.1552	93.6919
204.898	115.815	101.969	88.8681	84.6646	81.1387	79.6813	165.245	115.125	107.163	99.8486	94.8484	97.1463	93.6833
204.77	115.743	101.905	88.8129	84.6119	81.0883	79.6317	165.23	115.114	107.154	99.8395	94.8397	97.1375	93.6748
204.643	115.671	101.842	88.7576	84.5593	81.0378	79.5822	165.215	115.104	107.144	99.8305	94.8311	97.1286	93.6663
204.515	115.599	101.779	88.7024	84.5067	80.9874	79.5327	165.2	115.093	107.134	99.8214	94.8225	97.1198	93.6578
204.388	115.528	101.715	88.6472	84.4541	80.937	79.4832	165.185	115.083	107.124	99.8123	94.8139	97.111	93.6492
204.261	115.456	101.652	88.5921	84.4016	80.8867	79.4338	165.17	115.072	107.115	99.8032	94.8052	97.1021	93.6407
204.134	115.384	101.589	88.537	84.3491	80.8364	79.3844	165.155	115.062	107.105	99.7941	94.7966	97.0933	93.6322
204.007	115.312	101.526	88.4819	84.2966	80.7861	79.335	165.14	115.051	107.095	99.785	94.788	97.0844	93.6237
203.88	115.24	101.462	88.4269	84.2442	80.7359	79.2856	165.125	115.041	107.085	99.776	94.7793	97.0756	93.6152
203.753	115.169	101.399	88.3719	84.1918	80.6856	79.2363	165.11	115.03	107.076	99.7669	94.7707	97.0668	93.6066
203.627	115.097	101.336	88.3169	84.1394	80.6355	79.187	165.095	115.02	107.066	99.7578	94.7621	97.0579	93.5981
203.5	115.025	101.273	88.262	84.0871	80.5853	79.1378	165.08	115.01	107.056	99.7487	94.7535	97.0491	93.5896
203.373	114.954	101.21	88.2071	84.0348	80.5352	79.0886	165.065	114.999	107.046	99.7396	94.7449	97.0403	93.5811
203.247	114.882	101.147	88.1522	83.9825	80.4851	79.0394	165.05	114.989	107.037	99.7306	94.7362	97.0314	93.5726
203.12	114.811	101.084	88.0974	83.9303	80.435	78.9902	165.035	114.978	107.027	99.7215	94.7276	97.0226	93.5641
202.994	114.74	101.021	88.0426	83.8781	80.385	78.9411	165.02	114.968	107.017	99.7124	94.719	97.0138	93.5555
202.868	114.668	100.959	87.9878	83.8259	80.335	78.892	165.005	114.957	107.007	99.7033	94.7104	97.005	93.547
202.742	114.597	100.896	87.9331	83.7738	80.285	78.8429	164.99	114.947	106.998	99.6943	94.7017	96.9961	93.5385
202.616	114.526	100.833	87.8784	83.7217	80.2351	78.7938	164.975	114.936	106.988	99.6852	94.6931	96.9873	93.53
202.49	114.454	100.77	87.8237	83.6696	80.1852	78.7448	164.96	114.926	106.978	99.6761	94.6845	96.9785	93.5215
202.364	114.383	100.708	87.7691	83.6175	80.1353	78.6959	164.945	114.915	106.969	99.6671	94.6759	96.9697	93.513
202.238	114.312	100.645	87.7145	83.5655	80.0855	78.6469	164.93	114.905	106.959	99.658	94.6673	96.9608	93.5045
202.112	114.241	100.582	87.66	83.5136	80.0356	78.598	164.915	114.894	106.949	99.6489	94.6587	96.952	93.496
201.986	114.17	100.52	87.6054	83.4616	79.9859	78.5491	164.9	114.884	106.939	99.6398	94.6501	96.9432	93.4875
201.861	114.099	100.457	87.5509	83.4097	79.9361	78.5002	164.885	114.874	106.93	99.6308	94.6414	96.9344	93.479
201.735	114.028	100.395	87.4965	83.3578	79.8864	78.4514	164.87	114.863	106.92	99.6217	94.6328	96.9255	93.4705
201.61	113.957	100.332	87.4421	83.306	79.8367	78.4026	164.855	114.853	106.91	99.6127	94.6242	96.9167	93.4619
201.484	113.886	100.27	87.3877	83.2542	79.787	78.3538	164.84	114.842	106.9	99.6036	94.6156	96.9079	93.4534
201.359	113.815	100.208	87.3333	83.2024	79.7374	78.3051	164.825	114.832	106.891	99.5945	94.607	96.8991	93.4449
201.234	113.744	100.145	87.279	83.1506	79.6878	78.2564	164.81	114.821	106.881	99.5855	94.5984	96.8903	93.4364
201.108	113.674	100.083	87.2247	83.0989	79.6382	78.2077	164.795	114.811	106.871	99.5764	94.5898	96.8814	93.4279
200.983	113.603	100.021	87.1705	83.0472	79.5887	78.1591	164.78	114.8	106.862	99.5673	94.5812	96.8726	93.4194
200.858	113.532	99.9585	87.1162	82.9956	79.5392	78.1105	164.765	114.79	106.852	99.5583	94.5726	96.8638	93.4109
200.733	113.462	99.8964	87.0621	82.9439	79.4897	78.0619	164.75	114.78	106.842	99.5492	94.564	96.855	93.4024
200.609	113.391	99.8342	87.0079	82.8923	79.4403	78.0133	164.735	114.769	106.832	99.5402	94.5554	96.8462	93.3939
200.484	113.321	99.7721	86.9538	82.8408	79.3909	77.9648	164.72	114.759	106.823	99.5311	94.5467	96.8374	93.3854
200.359	113.25	99.7101	86.8997	82.7893	79.3415	77.9163	164.705	114.748	106.813	99.522	94.5381	96.8286	93.3769
200.234	113.18	99.6481	86.8456	82.7378	79.2921	77.8679	164.69	114.738	106.803	99.513	94.5295	96.8198	93.3684
200.11	113.109	99.5861	86.7916	82.6863	79.2428	77.8194	164.675	114.727	106.793	99.5039	94.5209	96.8109	93.3599
199.985	113.039	99.5241	86.7376	82.6349	79.1935	77.771	164.66	114.717	106.784	99.4949	94.5123	96.8021	93.3514
199.861	112.969	99.4622	86.6837	82.5835	79.1443	77.7226	164.645	114.706	106.774	99.4858	94.5037	96.7933	93.3429
199.737	112.898	99.4004	86.6298	82.5321	79.0951	77.6743	164.63	114.696	106.764	99.4768	94.4951	96.7845	93.3344
199.612	112.828	99.3385	86.5759	82.4808	79.0459	77.626	164.615	114.686	106.755	99.4677	94.4865	96.7757	93.326
199.488	112.758	99.2767	86.522	82.4295	78.9967	77.5777	164.6	114.675	106.745	99.4587	94.4779	96.7669	93.3175
199.364	112.688	99.215	86.4682	82.3782	78.9476	77.5294	164.585	114.665	106.735	99.4496	94.4693	96.7581	93.309
199.24	112.618	99.1533	86.4145	82.327	78.8985	77.4812	164.57	114.654	106.725	99.4406	94.4607	96.7493	93.3005
199.116	112.548	99.0916	86.3607	82.2757	78.8494	77.433	164.555	114.644	106.716	99.4315	94.4521	96.7405	93.292
198.992	112.478	99.03	86.307	82.2246	78.8003	77.3849	164.54	114.633	106.706	99.4225	94.4435	96.7317	93.2835
198.869	112.408	98.9684	86.2533	82.1734	78.7513	77.3367	164.525	114.623	106.696	99.4134	94.435	96.7229	93.275
198.745	112.338	98.9068	86.1997	82.1223	78.7024	77.2886	164.51	114.613	106.687	99.4044	94.4264	96.7141	93.2665
198.621	112.268	98.8453	86.146	82.0712	78.6534	77.2406	164.495	114.602	106.677	99.3953	94.4178	96.7053	93.258
198.498	112.198	98.7838	86.0925	82.0202	78.6045	77.1925	164.48	114.592	106.667	99.3863	94.4092	96.6965	93.2495
198.374	112.128	98.7224	86.0389	81.9692	78.5556	77.1445	164.465	114.581	106.658	99.3772	94.4006	96.6877	93.2411
198.251	112.059	98.6609	85.9854	81.9182	78.5067	77.0965	164.45	114.571	106.648	99.3682	94.392	96.6789	93.2326
198.128	111.989	98.5996	85.9319	81.8672	78.4579	77.0486	164.435	114.56	106.638	99.3592	94.3834	96.6701	93.2241
198.004	111.919	98.5382	85.8785	81.8163	78.4091	77.0006	164.42	114.55	106.628	99.3501	94.3748	96.6613	93.2156
197.881	111.85	98.4769	85.825	81.7654	78.3603	76.9527	164.405	114.54	106.619	99.3411	94.3662	96.6525	93.2071
197.758	111.78	98.4157	85.7717	81.7146	78.3116	76.9049	164.391	114.529	106.609	99.332	94.3576	96.6437	93.1986
197.635	111.71	98.3545	85.7183	81.6637	78.2629	76.857	164.376	114.519	106.599	99.323	94.3491	96.6349	93.1902
197.512	111.641	98.2933	85.665	81.6129	78.2142	76.8092	164.361	114.508	106.59	99.3139	94.3405	96.6261	93.1817
197.389	111.572	98.2321	85.6117	81.5622	78.1656	76.7615	164.346	114.498	106.58	99.3049	94.3319	96.6173	93.1732
197.267	111.502	98.171	85.5585	81.5114	78.1169	76.7137	164.331	114.487	106.57	99.2959	94.3233	96.6085	93.1647
197.144	111.433	98.11	85.5052	81.4607	78.0684	76.666	164.316	114.477	106.56	99.2868	94.3147	96.5997	93.1562
197.021	111.363	98.049	85.4521	81.4101	78.0198	76.6183	164.301	114.467	106.551	99.2778	94.3061	96.5909	93.1478
196.899	111.294	97.988	85.3989	81.3594	77.9713	76.5707	164.286	114.456	106.541	99.2688	94.2976	96.5821	93.1393
196.776	111.225	97.927	85.3458	81.3088	77.9228	76.523	164.271	114.446	106.531	99.2597	94.289	96.5734	93.1308
196.654	111.156	97.8661	85.2927	81.2582	77.8743	76.4754	164.256	114.435	106.522	99.2507	94.2804	96.5646	93.1223
196.532	111.087	97.8052	85.2396	81.2077	77.8259	76.4279	164.241	114.425	106.512	99.2417	94.2718	96.5558	93.1139
196.409	111.018	97.7444	85.1866	81.1572	77.7774	76.3803	164.226	114.414	106.502	99.2326	94.2632	96.547	93.1054
196.287	110.949	97.6836	85.1336	81.1067	77.7291	76.3328	164.211	114.404	106.493	99.2236	94.2547	96.5382	93.0969
196.165	110.879	97.6228	85.0807	81.0563	77.6807	76.2853	164.196	114.394	106.483	99.2146	94.2461	96.5294	93.0884
196.043	110.811	97.5621	85.0278	81.0059	77.6324	76.2379	164.181	114.383	106.473	99.2056	94.2375	96.5206	93.08
195.921	110.742	97.5014	84.9749	80.9555	77.5841	76.1905	164.166	114.373	106.464	99.1965	94.2289	96.5119	93.0715
195.799	110.673	97.4408	84.922	80.9051	77.5359	76.1431	164.151	114.362	106.454	99.1875	94.2204	96.5031	93.063
195.678	110.604	97.3802	84.8692	80.8548	77.4876	76.0957	164.136	114.352	106.444	99.1785	94.2118	96.4943	93.0546
195.556	110.535	97.3196	84.8164	80.8045	77.4394	76.0484	164.121	114.342	106.434	99.1695	94.2032	96.4855	93.0461
195.434	110.466	97.2591	84.7637	80.7542	77.3913	76.0011	164.107	114.331	106.425	99.1604	94.1946	96.4767	93.0376
195.313	110.398	97.1986	84.7109	80.704	77.3431	75.9538	164.092	114.321	106.415	99.1514	94.1861	96.4679	93.0292
195.191	110.329	97.1381	84.6582	80.6538	77.295	75.9066	164.077	114.31	106.405	99.1424	94.1775	96.4592	93.0207
195.07	110.26	97.0777	84.6056	80.6036	77.2469	75.8594	164.062	114.3	106.396	99.1334	94.1689	96.4504	93.0122
194.948	110.192	97.0173	84.553	80.5535	77.1989	75.8122	164.047	114.29	106.386	99.1243	94.1603	96.4416	93.0038
194.827	110.123	96.957	84.5004	80.5034	77.1509	75.765	164.032	114.279	106.376	99.1153	94.1518	96.4328	92.9953
194.706	110.055	96.8967	84.4478	80.4533	77.1029	75.7179	164.017	114.269	106.367	99.1063	94.1432	96.4241	92.9868
194.585	109.986	96.8364	84.3953	80.4033	77.0549	75.6708	164.002	114.258	106.357	99.0973	94.1346	96.4153	92.9784
194.464	109.918	96.7762	84.3428	80.3533	77.007	75.6237	163.987	114.248	106.347	99.0883	94.1261	96.4065	92.9699
194.343	109.849	96.716	84.2903	80.3033	76.9591	75.5767	163.972	114.238	106.338	99.0792	94.1175	96.3977	92.9615
194.222	109.781	96.6558	84.2379	80.2533	76.9112	75.5297	163.957	114.227	106.328	99.0702	94.1089	96.389	92.953
194.101	109.713	96.5957	84.1855	80.2034	76.8634	75.4827	163.942	114.217	106.318	99.0612	94.1004	96.3802	92.9445
193.98	109.645	96.5356	84.1331	80.1535	76.8156	75.4357	163.927	114.206	106.309	99.0522	94.0918	96.3714	92.9361
193.86	109.576	96.4756	84.0808	80.1037	76.7678	75.3888	163.912	114.196	106.299	99.0432	94.0833	96.3627	92.9276
193.739	109.508	96.4156	84.0285	80.0539	76.7201	75.3419	163.898	114.186	106.289	99.0342	94.0747	96.3539	92.9192
193.619	109.44	96.3556	83.9762	80.0041	76.6723	75.2951	163.883	114.175	106.28	99.0252	94.0661	96.3451	92.9107
193.498	109.372	96.2956	83.924	79.9543	76.6246	75.2482	163.868	114.165	106.27	99.0162	94.0576	96.3364	92.9023
193.378	109.304	96.2357	83.8718	79.9046	76.577	75.2014	163.853	114.154	106.26	99.0071	94.049	96.3276	92.8938
193.258	109.236	96.1759	83.8196	79.8549	76.5294	75.1547	163.838	114.144	106.251	98.9981	94.0405	96.3188	92.8854
193.137	109.168	96.1161	83.7675	79.8052	76.4818	75.1079	163.823	114.134	106.241	98.9891	94.0319	96.3101	92.8769
193.017	109.1	96.0563	83.7154	79.7556	76.4342	75.0612	163.808	114.123	106.231	98.9801	94.0233	96.3013	92.8685
192.897	109.032	95.9965	83.6633	79.706	76.3867	75.0145	163.793	114.113	106.222	98.9711	94.0148	96.2925	92.86
192.777	108.965	95.9368	83.6113	79.6564	76.3391	74.9678	163.778	114.103	106.212	98.9621	94.0062	96.2838	92.8515
192.657	108.897	95.8772	83.5593	79.6068	76.2916	74.9212	163.763	114.092	106.202	98.9531	93.9977	96.275	92.8431
192.538	108.829	95.8175	83.5073	79.5573	76.2442	74.8746	163.748	114.082	106.193	98.9441	93.9891	96.2662	92.8347
192.418	108.761	95.7579	83.4554	79.5078	76.1968	74.828	163.734	114.071	106.183	98.9351	93.9806	96.2575	92.8262
192.298	108.694	95.6984	83.4035	79.4584	76.1494	74.7815	163.719	114.061	106.173	98.9261	93.972	96.2487	92.8178
192.178	108.626	95.6388	83.3516	79.409	76.102	74.735	163.704	114.051	106.164	98.9171	93.9635	96.24	92.8093
192.059	108.559	95.5793	83.2997	79.3596	76.0547	74.6885	163.689	114.04	106.154	98.9081	93.9549	96.2312	92.8009
191.939	108.491	95.5199	83.2479	79.3102	76.0074	74.6421	163.674	114.03	106.144	98.8991	93.9464	96.2225	92.7924
191.82	108.424	95.4605	83.1962	79.2609	75.9601	74.5956	163.659	114.02	106.135	98.8901	93.9378	96.2137	92.784
191.701	108.356	95.4011	83.1444	79.2116	75.9128	74.5492	163.644	114.009	106.125	98.8811	93.9293	96.2049	92.7755
191.582	108.289	95.3418	83.0927	79.1623	75.8656	74.5029	163.629	113.999	106.115	98.8721	93.9207	96.1962	92.7671
191.462	108.221	95.2825	83.041	79.1131	75.8184	74.4565	163.614	113.988	106.106	98.8631	93.9122	96.1874	92.7587
191.343	108.154	95.2232	82.9894	79.0639	75.7713	74.4102	163.6	113.978	106.096	98.8541	93.9036	96.1787	92.7502
191.224	108.087	95.164	82.9377	79.0147	75.7242	74.3639	163.585	113.968	106.086	98.8451	93.8951	96.1699	92.7418
191.105	108.02	95.1048	82.8861	78.9655	75.6771	74.3177	163.57	113.957	106.077	98.8361	93.8865	96.1612	92.7333
190.986	107.952	95.0456	82.8346	78.9164	75.63	74.2714	163.555	113.947	106.067	98.8271	93.878	96.1524	92.7249
190.868	107.885	94.9865	82.7831	78.8673	75.5829	74.2252	163.54	113.937	106.057	98.8181	93.8695	96.1437	92.7165
190.749	107.818	94.9274	82.7316	78.8183	75.5359	74.1791	163.525	113.926	106.048	98.8091	93.8609	96.1349	92.708
190.63	107.751	94.8684	82.6801	78.7692	75.4889	74.1329	163.51	113.916	106.038	98.8001	93.8524	96.1262	92.6996
190.512	107.684	94.8094	82.6287	78.7202	75.442	74.0868	163.495	113.905	106.028	98.7911	93.8438	96.1174	92.6911
190.393	107.617	94.7504	82.5773	78.6713	75.3951	74.0407	163.48	113.895	106.019	98.7821	93.8353	96.1087	92.6827
190.275	107.55	94.6915	82.5259	78.6223	75.3482	73.9947	163.466	113.885	106.009	98.7732	93.8268	96.0999	92.6743
190.156	107.483	94.6326	82.4746	78.5734	75.3013	73.9487	163.451	113.874	106	98.7642	93.8182	96.0912	92.6658
190.038	107.416	94.5737	82.4233	78.5246	75.2545	73.9027	163.436	113.864	105.99	98.7552	93.8097	96.0825	92.6574
189.92	107.35	94.5149	82.372	78.4757	75.2077	73.8567	163.421	113.854	105.98	98.7462	93.8011	96.0737	92.649
189.802	107.283	94.4561	82.3208	78.4269	75.1609	73.8108	163.406	113.843	105.971	98.7372	93.7926	96.065	92.6406
189.684	107.216	94.3973	82.2696	78.3781	75.1141	73.7648	163.391	113.833	105.961	98.7282	93.7841	96.0562	92.6321
189.566	107.149	94.3386	82.2184	78.3294	75.0674	73.719	163.376	113.823	105.951	98.7192	93.7755	96.0475	92.6237
189.448	107.083	94.2799	82.1673	78.2807	75.0207	73.6731	163.361	113.812	105.942	98.7103	93.767	96.0387	92.6153
189.33	107.016	94.2213	82.1162	78.232	74.9741	73.6273	163.347	113.802	105.932	98.7013	93.7585	96.03	92.6068
189.212	106.95	94.1627	82.0651	78.1833	74.9274	73.5815	163.332	113.791	105.922	98.6923	93.7499	96.0213	92.5984
189.095	106.883	94.1041	82.0141	78.1347	74.8808	73.5357	163.317	113.781	105.913	98.6833	93.7414	96.0125	92.59
188.977	106.816	94.0456	81.963	78.0861	74.8342	73.49	163.302	113.771	105.903	98.6743	93.7329	96.0038	92.5816
188.859	106.75	93.9871	81.9121	78.0375	74.7877	73.4443	163.287	113.76	105.893	98.6654	93.7243	95.995	92.5731
188.742	106.684	93.9286	81.8611	77.989	74.7412	73.3986	163.272	113.75	105.884	98.6564	93.7158	95.9863	92.5647
188.625	106.617	93.8702	81.8102	77.9405	74.6947	73.3529	163.257	113.74	105.874	98.6474	93.7073	95.9776	92.5563
188.507	106.551	93.8118	81.7593	77.892	74.6482	73.3073	163.243	113.729	105.865	98.6384	93.6988	95.9688	92.5479
188.39	106.485	93.7535	81.7085	77.8435	74.6018	73.2617	163.228	113.719	105.855	98.6294	93.6902	95.9601	92.5394
188.273	106.418	93.6952	81.6576	77.7951	74.5554	73.2161	163.213	113.709	105.845	98.6205	93.6817	95.9514	92.531
188.156	106.352	93.6369	81.6068	77.7467	74.509	73.1706	163.198	113.698	105.836	98.6115	93.6732	95.9426	92.5226
188.039	106.286	93.5786	81.5561	77.6984	74.4627	73.1251	163.183	113.688	105.826	98.6025	93.6647	95.9339	92.5142
187.922	106.22	93.5204	81.5054	77.6501	74.4164	73.0796	163.168	113.678	105.816	98.5935	93.6561	95.9252	92.5058
187.805	106.154	93.4623	81.4547	77.6018	74.3701	73.0341	163.154	113.667	105.807	98.5846	93.6476	95.9165	92.4973
187.688	106.088	93.4041	81.404	77.5535	74.3238	72.9887	163.139	113.657	105.797	98.5756	93.6391	95.9077	92.4889
187.571	106.022	93.346	81.3534	77.5052	74.2776	72.9433	163.124	113.647	105.787	98.5666	93.6306	95.899	92.4805
187.455	105.956	93.288	81.3028	77.457	74.2314	72.8979	163.109	113.636	105.778	98.5577	93.622	95.8903	92.4721
187.338	105.89	93.23	81.2522	77.4089	74.1852	72.8526	163.094	113.626	105.768	98.5487	93.6135	95.8815	92.4637
187.221	105.824	93.172	81.2017	77.3607	74.1391	72.8073	163.079	113.616	105.759	98.5397	93.605	95.8728	92.4553
187.105	105.758	93.114	81.1511	77.3126	74.093	72.762	163.064	113.605	105.749	98.5308	93.5965	95.8641	92.4469
186.989	105.693	93.0561	81.1007	77.2645	74.0469	72.7168	163.05	113.595	105.739	98.5218	93.588	95.8554	92.4384
186.872	105.627	92.9982	81.0502	77.2164	74.0008	72.6715	163.035	113.585	105.73	98.5128	93.5795	95.8466	92.43
186.756	105.561	92.9404	80.9998	77.1684	73.9548	72.6263	163.02	113.574	105.72	98.5039	93.5709	95.8379	92.4216
186.64	105.496	92.8826	80.9494	77.1204	73.9088	72.5811	163.005	113.564	105.711	98.4949	93.5624	95.8292	92.4132
186.524	105.43	92.8248	80.8991	77.0724	73.8628	72.536	162.99	113.554	105.701	98.4859	93.5539	95.8205	92.4048
186.408	105.364	92.7671	80.8488	77.0245	73.8169	72.4909	162.975	113.543	105.691	98.477	93.5454	95.8118	92.3964
186.292	105.299	92.7094	80.7985	76.9766	73.771	72.4458	162.961	113.533	105.682	98.468	93.5369	95.803	92.388
186.176	105.233	92.6517	80.7482	76.9287	73.7251	72.4007	162.946	113.523	105.672	98.459	93.5284	95.7943	92.3796
186.06	105.168	92.5941	80.698	76.8809	73.6792	72.3557	162.931	113.512	105.662	98.4501	93.5199	95.7856	92.3712
185.944	105.102	92.5365	80.6478	76.833	73.6334	72.3107	162.916	113.502	105.653	98.4411	93.5114	95.7769	92.3628
185.829	105.037	92.4789	80.5976	76.7853	73.5876	72.2657	162.901	113.492	105.643	98.4322	93.5028	95.7682	92.3544
185.713	104.972	92.4214	80.5475	76.7375	73.5418	72.2208	162.886	113.481	105.634	98.4232	93.4943	95.7595	92.3459
185.598	104.906	92.3639	80.4974	76.6898	73.4961	72.1758	162.872	113.471	105.624	98.4143	93.4858	95.7508	92.3375
185.482	104.841	92.3064	80.4473	76.6421	73.4503	72.131	162.857	113.461	105.614	98.4053	93.4773	95.742	92.3291
185.367	104.776	92.249	80.3973	76.5944	73.4047	72.0861	162.842	113.45	105.605	98.3963	93.4688	95.7333	92.3207
185.252	104.711	92.1917	80.3473	76.5468	73.359	72.0412	162.827	113.44	105.595	98.3874	93.4603	95.7246	92.3123
185.136	104.646	92.1343	80.2973	76.4991	73.3134	71.9964	162.812	113.43	105.586	98.3784	93.4518	95.7159	92.3039
185.021	104.581	92.077	80.2474	76.4516	73.2678	71.9517	162.798	113.419	105.576	98.3695	93.4433	95.7072	92.2955
184.906	104.516	92.0197	80.1974	76.404	73.2222	71.9069	162.783	113.409	105.566	98.3605	93.4348	95.6985	92.2871
184.791	104.451	91.9625	80.1476	76.3565	73.1767	71.8622	162.768	113.399	105.557	98.3516	93.4263	95.6898	92.2787
184.676	104.386	91.9053	80.0977	76.309	73.1311	71.8175	162.753	113.388	105.547	98.3426	93.4178	95.6811	92.2703
184.561	104.321	91.8481	80.0479	76.2615	73.0857	71.7728	162.738	113.378	105.537	98.3337	93.4093	95.6724	92.2619
184.447	104.256	91.791	79.9981	76.2141	73.0402	71.7282	162.723	113.368	105.528	98.3247	93.4008	95.6637	92.2536
184.332	104.191	91.7339	79.9483	76.1667	72.9948	71.6835	162.709	113.357	105.518	98.3158	93.3923	95.655	92.2452
184.217	104.126	91.6768	79.8986	76.1193	72.9494	71.639	162.694	113.347	105.509	98.3068	93.3838	95.6462	92.2368
184.103	104.061	91.6198	79.8489	76.072	72.904	71.5944	162.679	113.337	105.499	98.2979	93.3753	95.6375	92.2284
183.988	103.997	91.5628	79.7993	76.0247	72.8586	71.5499	162.664	113.326	105.489	98.2889	93.3668	95.6288	92.22
183.874	103.932	91.5059	79.7496	75.9774	72.8133	71.5054	162.649	113.316	105.48	98.28	93.3583	95.6201	92.2116
183.759	103.867	91.449	79.7	75.9301	72.768	71.4609	162.635	113.306	105.47	98.2711	93.3498	95.6114	92.2032
183.645	103.803	91.3921	79.6504	75.8829	72.7228	71.4164	162.62	113.295	105.461	98.2621	93.3413	95.6027	92.1948
183.531	103.738	91.3352	79.6009	75.8357	72.6775	71.372	162.605	113.285	105.451	98.2532	93.3328	95.594	92.1864
183.417	103.674	91.2784	79.5514	75.7885	72.6323	71.3276	162.59	113.275	105.441	98.2442	93.3243	95.5853	92.178
183.302	103.609	91.2217	79.5019	75.7414	72.5872	71.2833	162.575	113.265	105.432	98.2353	93.3158	95.5766	92.1696
183.188	103.545	91.1649	79.4524	75.6943	72.542	71.2389	162.561	113.254	105.422	98.2264	93.3073	95.5679	92.1613
183.075	103.48	91.1082	79.403	75.6472	72.4969	71.1946	162.546	113.244	105.413	98.2174	93.2989	95.5592	92.1529
182.961	103.416	91.0515	79.3536	75.6001	72.4518	71.1503	162.531	113.234	105.403	98.2085	93.2904	95.5505	92.1445
182.847	103.352	90.9949	79.3043	75.5531	72.4067	71.1061	162.516	113.223	105.394	98.1995	93.2819	95.5418	92.1361
182.733	103.287	90.9383	79.255	75.5061	72.3617	71.0619	162.502	113.213	105.384	98.1906	93.2734	95.5331	92.1277
182.619	103.223	90.8817	79.2057	75.4591	72.3167	71.0177	162.487	113.203	105.374	98.1817	93.2649	95.5245	92.1193
182.506	103.159	90.8252	79.1564	75.4122	72.2717	70.9735	162.472	113.192	105.365	98.1727	93.2564	95.5158	92.1109
182.392	103.095	90.7687	79.1072	75.3653	72.2268	70.9293	162.457	113.182	105.355	98.1638	93.2479	95.5071	92.1026
182.279	103.031	90.7123	79.058	75.3184	72.1818	70.8852	162.442	113.172	105.346	98.1549	93.2394	95.4984	92.0942
182.166	102.966	90.6558	79.0088	75.2716	72.1369	70.8411	162.428	113.162	105.336	98.1459	93.2309	95.4897	92.0858
182.052	102.902	90.5995	78.9596	75.2248	72.0921	70.7971	162.413	113.151	105.326	98.137	93.2225	95.481	92.0774
181.939	102.838	90.5431	78.9105	75.178	72.0472	70.753	162.398	113.141	105.317	98.1281	93.214	95.4723	92.069
181.826	102.774	90.4868	78.8615	75.1312	72.0024	70.709	162.383	113.131	105.307	98.1191	93.2055	95.4636	92.0607
181.713	102.71	90.4305	78.8124	75.0845	71.9576	70.665	162.368	113.12	105.298	98.1102	93.197	95.4549	92.0523
181.6	102.647	90.3743	78.7634	75.0378	71.9129	70.6211	162.354	113.11	105.288	98.1013	93.1885	95.4463	92.0439
181.487	102.583	90.318	78.7144	74.9911	71.8681	70.5772	162.339	113.1	105.278	98.0924	93.18	95.4376	92.0355
181.374	102.519	90.2619	78.6654	74.9445	71.8234	70.5333	162.324	113.089	105.269	98.0834	93.1716	95.4289	92.0272
181.261	102.455	90.2057	78.6165	74.8978	71.7788	70.4894	162.309	113.079	105.259	98.0745	93.1631	95.4202	92.0188
181.148	102.391	90.1496	78.5676	74.8513	71.7341	70.4455	162.295	113.069	105.25	98.0656	93.1546	95.4115	92.0104
181.036	102.328	90.0935	78.5188	74.8047	71.6895	70.4017	162.28	113.059	105.24	98.0567	93.1461	95.4028	92.002
180.923	102.264	90.0375	78.4699	74.7582	71.6449	70.3579	162.265	113.048	105.231	98.0477	93.1377	95.3942	91.9937
180.81	102.201	89.9815	78.4211	74.7117	71.6003	70.3142	162.25	113.038	105.221	98.0388	93.1292	95.3855	91.9853
180.698	102.137	89.9255	78.3723	74.6652	71.5558	70.2704	162.236	113.028	105.211	98.0299	93.1207	95.3768	91.9769
180.586	102.073	89.8696	78.3236	74.6188	71.5113	70.2267	162.221	113.017	105.202	98.021	93.1122	95.3681	91.9686
180.473	102.01	89.8137	78.2749	74.5723	71.4668	70.1831	162.206	113.007	105.192	98.0121	93.1038	95.3594	91.9602
180.361	101.946	89.7578	78.2262	74.526	71.4224	70.1394	162.191	112.997	105.183	98.0031	93.0953	95.3508	91.9518
180.249	101.883	89.702	78.1775	74.4796	71.3779	70.0958	162.176	112.987	105.173	97.9942	93.0868	95.3421	91.9435
180.137	101.82	89.6462	78.1289	74.4333	71.3335	70.0522	162.162	112.976	105.164	97.9853	93.0784	95.3334	91.9351
[truncated: 14,801 more rows]

## Sheet: ExtFig7h
mccount	wave118	wave119	mbcount1	mbcount	totaab	allm
157.173	644	168	622.336	622.336	780	779.509
262.532	474	271	500.884	490.143	742.5	762.545
359.707	401	370	399.128	396.905	752.5	765.539
449.305	322	402	351.157	350.246	737.5	760.311
461.808	301	443	329.669	330.05	763	771.519
481.341			316.395	317.04	790	782.043
555.915			249.273	250.8	806	794.221

## Sheet: ExtFig7i
Acon	bcon	ccon	econ
2551	0	0	0
2541.71	6.98974	2.2959	9.28564
2532.46	13.954	4.58344	18.5375
2523.24	20.893	6.86266	27.7556
2514.06	27.8067	9.13358	36.9403
2504.91	34.6952	11.3962	46.0914
2495.79	41.5586	13.6507	55.2093
2486.71	48.3971	15.8969	64.294
2477.65	55.2107	18.1349	73.3456
2468.64	61.9995	20.3648	82.3643
2459.65	68.7635	22.5866	91.3501
2450.7	75.503	24.8002	100.303
2441.78	82.2179	27.0059	109.224
2432.89	88.9083	29.2035	118.112
2424.03	95.5745	31.3931	126.968
2415.21	102.216	33.5747	135.791
2406.42	108.834	35.7484	144.582
2397.66	115.428	37.9142	153.342
2388.93	121.997	40.0721	162.069
2380.23	128.543	42.2221	170.765
2371.57	135.065	44.3643	179.429
2362.94	141.563	46.4987	188.061
2354.34	148.037	48.6254	196.663
2345.77	154.488	50.7443	205.232
2337.23	160.916	52.8555	213.771
2328.72	167.32	54.959	222.278
2320.24	173.7	57.0548	230.755
2311.8	180.058	59.143	239.201
2303.38	186.392	61.2236	247.616
2295	192.703	63.2967	256
2286.65	198.992	65.3622	264.354
2278.32	205.257	67.4202	272.677
2270.03	211.5	69.4707	280.97
2261.77	217.719	71.5137	289.233
2253.53	223.917	73.5493	297.466
2245.33	230.091	75.5775	305.669
2237.16	236.244	77.5983	313.842
2229.01	242.373	79.6117	321.985
2220.9	248.481	81.6178	330.099
2212.82	254.566	83.6166	338.183
2204.76	260.629	85.6082	346.237
2196.74	266.67	87.5924	354.263
2188.74	272.689	89.5695	362.259
2180.77	278.687	91.5394	370.226
2172.84	284.662	93.5021	378.164
2164.93	290.615	95.4576	386.073
2157.05	296.547	97.4061	393.953
2149.19	302.458	99.3474	401.805
2141.37	308.346	101.282	409.628
2133.58	314.214	103.209	417.423
2125.81	320.06	105.129	425.189
2118.07	325.884	107.042	432.927
2110.36	331.688	108.949	440.637
2102.68	337.47	110.848	448.318
2095.03	343.232	112.74	455.972
2087.4	348.972	114.626	463.598
2079.8	354.692	116.505	471.196
2072.23	360.39	118.376	478.767
2064.69	366.068	120.241	486.31
2057.17	371.725	122.1	493.825
2049.69	377.362	123.951	501.313
2042.23	382.978	125.796	508.774
2034.79	388.574	127.634	516.208
2027.38	394.149	129.465	523.614
2020.01	399.704	131.29	530.994
2012.65	405.239	133.108	538.347
2005.33	410.754	134.919	545.673
1998.03	416.248	136.724	552.972
1990.75	421.723	138.522	560.245
1983.51	427.178	140.314	567.491
1976.29	432.612	142.099	574.711
1969.09	438.028	143.878	581.905
1961.93	443.423	145.65	589.073
1954.79	448.799	147.416	596.214
1947.67	454.155	149.175	603.329
1940.58	459.491	150.928	610.419
1933.52	464.808	152.674	617.483
1926.48	470.106	154.414	624.521
1919.47	475.385	156.148	631.533
1912.48	480.644	157.876	638.52
1905.52	485.884	159.597	645.481
1898.58	491.105	161.312	652.417
1891.67	496.308	163.021	659.328
1884.79	501.491	164.723	666.214
1877.92	506.655	166.419	673.075
1871.09	511.801	168.11	679.91
1864.28	516.927	169.794	686.721
1857.49	522.035	171.471	693.507
1850.73	527.125	173.143	700.268
1843.99	532.196	174.809	707.005
1837.28	537.249	176.468	713.717
1830.59	542.283	178.122	720.405
1823.93	547.299	179.77	727.068
1817.29	552.296	181.411	733.707
1810.68	557.275	183.047	740.322
1804.09	562.237	184.676	746.913
1797.52	567.18	186.3	753.48
1790.98	572.105	187.918	760.023
1784.46	577.012	189.53	766.542
1777.96	581.902	191.136	773.037
1771.49	586.773	192.736	779.509
1771.87	586.408	192.718	779.127
1772.25	586.044	192.701	778.744
1772.64	585.679	192.683	778.362
1773.02	585.315	192.666	777.98
1773.4	584.951	192.648	777.599
1773.78	584.587	192.631	777.218
1774.16	584.223	192.613	776.836
1774.54	583.86	192.595	776.455
1774.92	583.497	192.578	776.075
1775.3	583.134	192.56	775.694
1775.69	582.771	192.543	775.314
1776.07	582.409	192.525	774.934
1776.44	582.046	192.508	774.554
1776.82	581.684	192.49	774.175
1777.2	581.323	192.473	773.795
1777.58	580.961	192.455	773.416
1777.96	580.6	192.438	773.037
1778.34	580.239	192.42	772.659
1778.72	579.878	192.403	772.28
1779.1	579.517	192.385	771.902
1779.47	579.156	192.368	771.524
1779.85	578.796	192.35	771.147
1780.23	578.436	192.333	770.769
1780.61	578.076	192.315	770.392
1780.98	577.717	192.298	770.015
1781.36	577.358	192.28	769.638
1781.74	576.998	192.263	769.261
1782.11	576.64	192.245	768.885
1782.49	576.281	192.228	768.509
1782.87	575.922	192.21	768.133
1783.24	575.564	192.193	767.757
1783.62	575.206	192.175	767.382
1783.99	574.849	192.158	767.006
1784.37	574.491	192.14	766.631
1784.74	574.134	192.123	766.256
1785.12	573.776	192.105	765.882
1785.49	573.42	192.088	765.508
1785.87	573.063	192.07	765.133
1786.24	572.706	192.053	764.759
1786.61	572.35	192.035	764.386
1786.99	571.994	192.018	764.012
1787.36	571.638	192.001	763.639
1787.73	571.283	191.983	763.266
1788.11	570.928	191.966	762.893
1788.48	570.573	191.948	762.521
1788.85	570.218	191.931	762.148
1789.22	569.863	191.913	761.776
1789.6	569.508	191.896	761.404
1789.97	569.154	191.878	761.032
1790.34	568.8	191.861	760.661
1790.71	568.446	191.843	760.29
1791.08	568.093	191.826	759.919
1791.45	567.74	191.808	759.548
1791.82	567.386	191.791	759.177
1792.19	567.033	191.773	758.807
1792.56	566.681	191.756	758.437
1792.93	566.328	191.739	758.067
1793.3	565.976	191.721	757.697
1793.67	565.624	191.704	757.328
1794.04	565.272	191.686	756.958
1794.41	564.921	191.669	756.589
1794.78	564.569	191.651	756.221
1795.15	564.218	191.634	755.852
1795.52	563.867	191.616	755.484
1795.88	563.516	191.599	755.115
1796.25	563.166	191.582	754.747
1796.62	562.816	191.564	754.38
1796.99	562.465	191.547	754.012
1797.35	562.116	191.529	753.645
1797.72	561.766	191.512	753.278
1798.09	561.417	191.494	752.911
1798.45	561.067	191.477	752.544
1798.82	560.718	191.46	752.178
1799.19	560.37	191.442	751.812
1799.55	560.021	191.425	751.446
1799.92	559.673	191.407	751.08
1800.28	559.325	191.39	750.714
1800.65	558.977	191.372	750.349
1801.02	558.629	191.355	749.984
1801.38	558.282	191.338	749.619
1801.74	557.934	191.32	749.255
1802.11	557.587	191.303	748.89
1802.47	557.24	191.285	748.526
1802.84	556.894	191.268	748.162
1803.2	556.547	191.251	747.798
1803.56	556.201	191.233	747.435
1803.93	555.855	191.216	747.071
1804.29	555.51	191.198	746.708
1804.65	555.164	191.181	746.345
1805.02	554.819	191.164	745.982
1805.38	554.474	191.146	745.62
1805.74	554.129	191.129	745.258
1806.1	553.784	191.111	744.896
1806.47	553.44	191.094	744.534
1806.83	553.095	191.077	744.172
1807.19	552.751	191.059	743.811
1807.55	552.407	191.042	743.449
1807.91	552.064	191.025	743.088
1808.27	551.72	191.007	742.728
1808.63	551.377	190.99	742.367
1808.99	551.034	190.972	742.007
1809.35	550.692	190.955	741.647
1809.71	550.349	190.938	741.287
1810.07	550.007	190.92	740.927
1810.43	549.665	190.903	740.567
1810.79	549.323	190.885	740.208
1811.15	548.981	190.868	739.849
1811.51	548.64	190.851	739.49
1811.87	548.298	190.833	739.132
1812.23	547.957	190.816	738.773
1812.58	547.616	190.799	738.415
1812.94	547.276	190.781	738.057
1813.3	546.935	190.764	737.699
1813.66	546.595	190.747	737.342
1814.01	546.255	190.729	736.984
1814.37	545.915	190.712	736.627
1814.73	545.576	190.694	736.27
1815.09	545.237	190.677	735.914
1815.44	544.897	190.66	735.557
1815.8	544.558	190.642	735.201
1816.15	544.22	190.625	734.845
1816.51	543.881	190.608	734.489
1816.87	543.543	190.59	734.133
1817.22	543.205	190.573	733.778
1817.58	542.867	190.556	733.423
1817.93	542.529	190.538	733.068
1818.29	542.192	190.521	732.713
1818.64	541.855	190.504	732.358
1819	541.518	190.486	732.004
1819.35	541.181	190.469	731.65
1819.7	540.844	190.452	731.296
1820.06	540.508	190.434	730.942
1820.41	540.172	190.417	730.589
1820.76	539.836	190.4	730.235
1821.12	539.5	190.382	729.882
1821.47	539.164	190.365	729.529
1821.82	538.829	190.348	729.177
1822.17	538.494	190.33	728.824
1822.53	538.159	190.313	728.472
1822.88	537.824	190.296	728.12
1823.23	537.489	190.278	727.768
1823.58	537.155	190.261	727.416
1823.93	536.821	190.244	727.065
1824.29	536.487	190.226	726.714
1824.64	536.153	190.209	726.363
1824.99	535.82	190.192	726.012
1825.34	535.487	190.175	725.661
1825.69	535.154	190.157	725.311
1826.04	534.821	190.14	724.961
1826.39	534.488	190.123	724.611
1826.74	534.156	190.105	724.261
1827.09	533.823	190.088	723.911
1827.44	533.491	190.071	723.562
1827.79	533.16	190.053	723.213
1828.13	532.828	190.036	722.864
1828.48	532.497	190.019	722.515
1828.83	532.165	190.002	722.167
1829.18	531.834	189.984	721.819
1829.53	531.503	189.967	721.47
1829.88	531.173	189.95	721.123
1830.22	530.843	189.932	720.775
1830.57	530.512	189.915	720.427
1830.92	530.182	189.898	720.08
1831.27	529.853	189.881	719.733
1831.61	529.523	189.863	719.386
1831.96	529.194	189.846	719.04
1832.31	528.865	189.829	718.693
1832.65	528.536	189.811	718.347
1833	528.207	189.794	718.001
1833.34	527.878	189.777	717.655
1833.69	527.55	189.76	717.31
1834.03	527.222	189.742	716.964
1834.38	526.894	189.725	716.619
1834.73	526.566	189.708	716.274
1835.07	526.239	189.691	715.929
1835.41	525.911	189.673	715.585
1835.76	525.584	189.656	715.24
1836.1	525.257	189.639	714.896
1836.45	524.931	189.622	714.552
1836.79	524.604	189.604	714.208
1837.13	524.278	189.587	713.865
1837.48	523.952	189.57	713.521
1837.82	523.626	189.553	713.178
1838.16	523.3	189.535	712.835
1838.51	522.975	189.518	712.493
1838.85	522.649	189.501	712.15
1839.19	522.324	189.484	711.808
1839.53	521.999	189.466	711.466
1839.88	521.675	189.449	711.124
1840.22	521.35	189.432	710.782
1840.56	521.026	189.415	710.44
1840.9	520.702	189.397	710.099
1841.24	520.378	189.38	709.758
1841.58	520.054	189.363	709.417
1841.92	519.731	189.346	709.076
1842.26	519.407	189.328	708.736
1842.6	519.084	189.311	708.396
1842.94	518.762	189.294	708.056
1843.28	518.439	189.277	707.716
1843.62	518.116	189.26	707.376
1843.96	517.794	189.242	707.036
1844.3	517.472	189.225	706.697
1844.64	517.15	189.208	706.358
1844.98	516.829	189.191	706.019
1845.32	516.507	189.173	705.681
1845.66	516.186	189.156	705.342
1845.99	515.865	189.139	705.004
1846.33	515.544	189.122	704.666
1846.67	515.223	189.105	704.328
1847.01	514.903	189.087	703.99
1847.35	514.582	189.07	703.653
1847.68	514.262	189.053	703.315
1848.02	513.943	189.036	702.978
1848.36	513.623	189.019	702.641
1848.69	513.303	189.001	702.305
1849.03	512.984	188.984	701.968
1849.37	512.665	188.967	701.632
1849.7	512.346	188.95	701.296
1850.04	512.027	188.933	700.96
1850.37	511.709	188.915	700.624
1850.71	511.391	188.898	700.289
1851.05	511.073	188.881	699.954
1851.38	510.755	188.864	699.619
1851.72	510.437	188.847	699.284
1852.05	510.12	188.829	698.949
1852.38	509.802	188.812	698.615
1852.72	509.485	188.795	698.28
1853.05	509.168	188.778	697.946
1853.39	508.852	188.761	697.612
1853.72	508.535	188.744	697.279
1854.05	508.219	188.726	696.945
1854.39	507.903	188.709	696.612
1854.72	507.587	188.692	696.279
1855.05	507.271	188.675	695.946
1855.39	506.955	188.658	695.613
1855.72	506.64	188.641	695.281
1856.05	506.325	188.623	694.948
1856.38	506.01	188.606	694.616
1856.71	505.695	188.589	694.284
1857.05	505.381	188.572	693.953
1857.38	505.066	188.555	693.621
1857.71	504.752	188.538	693.29
1858.04	504.438	188.52	692.959
1858.37	504.125	188.503	692.628
1858.7	503.811	188.486	692.297
1859.03	503.498	188.469	691.967
1859.36	503.184	188.452	691.636
1859.69	502.871	188.435	691.306
1860.02	502.559	188.417	690.976
1860.35	502.246	188.4	690.646
1860.68	501.934	188.383	690.317
1861.01	501.621	188.366	689.988
1861.34	501.309	188.349	689.658
1861.67	500.998	188.332	689.329
1862	500.686	188.315	689.001
1862.33	500.375	188.297	688.672
1862.66	500.063	188.28	688.344
1862.98	499.752	188.263	688.016
1863.31	499.441	188.246	687.688
1863.64	499.131	188.229	687.36
1863.97	498.82	188.212	687.032
1864.29	498.51	188.195	686.705
1864.62	498.2	188.178	686.378
1864.95	497.89	188.16	686.051
1865.27	497.581	188.143	685.724
1865.6	497.271	188.126	685.397
1865.93	496.962	188.109	685.071
1866.25	496.653	188.092	684.745
1866.58	496.344	188.075	684.419
1866.91	496.035	188.058	684.093
1867.23	495.726	188.041	683.767
1867.56	495.418	188.023	683.442
1867.88	495.11	188.006	683.116
1868.21	494.802	187.989	682.791
1868.53	494.494	187.972	682.466
1868.86	494.187	187.955	682.142
1869.18	493.879	187.938	681.817
1869.51	493.572	187.921	681.493
1869.83	493.265	187.904	681.169
1870.15	492.958	187.887	680.845
1870.48	492.652	187.87	680.521
1870.8	492.345	187.852	680.198
1871.12	492.039	187.835	679.874
1871.45	491.733	187.818	679.551
1871.77	491.427	187.801	679.228
1872.09	491.121	187.784	678.905
1872.42	490.816	187.767	678.583
1872.74	490.511	187.75	678.26
1873.06	490.206	187.733	677.938
1873.38	489.901	187.716	677.616
1873.7	489.596	187.699	677.295
1874.03	489.291	187.682	676.973
1874.35	488.987	187.665	676.651
1874.67	488.683	187.647	676.33
1874.99	488.379	187.63	676.009
1875.31	488.075	187.613	675.688
1875.63	487.772	187.596	675.368
1875.95	487.468	187.579	675.047
1876.27	487.165	187.562	674.727
1876.59	486.862	187.545	674.407
1876.91	486.559	187.528	674.087
1877.23	486.256	187.511	673.767
1877.55	485.954	187.494	673.448
1877.87	485.652	187.477	673.128
1878.19	485.35	187.46	672.809
1878.51	485.048	187.443	672.49
1878.83	484.746	187.426	672.172
1879.15	484.445	187.409	671.853
1879.46	484.143	187.391	671.535
1879.78	483.842	187.374	671.216
1880.1	483.541	187.357	670.898
1880.42	483.24	187.34	670.581
1880.74	482.94	187.323	670.263
1881.05	482.639	187.306	669.946
1881.37	482.339	187.289	669.628
1881.69	482.039	187.272	669.311
1882	481.739	187.255	668.995
1882.32	481.44	187.238	668.678
1882.64	481.14	187.221	668.361
1882.95	480.841	187.204	668.045
1883.27	480.542	187.187	667.729
1883.59	480.243	187.17	667.413
1883.9	479.944	187.153	667.097
1884.22	479.646	187.136	666.782
1884.53	479.347	187.119	666.466
1884.85	479.049	187.102	666.151
1885.16	478.751	187.085	665.836
1885.48	478.454	187.068	665.521
1885.79	478.156	187.051	665.207
1886.11	477.859	187.034	664.892
1886.42	477.561	187.017	664.578
1886.73	477.264	187	664.264
1887.05	476.967	186.983	663.95
1887.36	476.671	186.966	663.636
1887.68	476.374	186.949	663.323
1887.99	476.078	186.932	663.01
1888.3	475.782	186.915	662.696
1888.62	475.486	186.898	662.383
1888.93	475.19	186.881	662.071
1889.24	474.895	186.864	661.758
1889.55	474.599	186.847	661.446
1889.87	474.304	186.83	661.134
1890.18	474.009	186.813	660.822
1890.49	473.714	186.796	660.51
1890.8	473.42	186.779	660.198
1891.11	473.125	186.762	659.887
1891.42	472.831	186.745	659.575
1891.73	472.537	186.728	659.264
1892.05	472.243	186.711	658.953
1892.36	471.949	186.694	658.643
1892.67	471.655	186.677	658.332
1892.98	471.362	186.66	658.022
1893.29	471.069	186.643	657.712
1893.6	470.776	186.626	657.402
1893.91	470.483	186.609	657.092
1894.22	470.19	186.592	656.782
1894.53	469.898	186.575	656.473
1894.84	469.606	186.558	656.163
1895.14	469.314	186.541	655.854
1895.45	469.022	186.524	655.546
1895.76	468.73	186.507	655.237
1896.07	468.439	186.49	654.928
1896.38	468.147	186.473	654.62
1896.69	467.856	186.456	654.312
1896.99	467.565	186.439	654.004
1897.3	467.274	186.422	653.696
1897.61	466.983	186.405	653.388
1897.92	466.693	186.388	653.081
1898.22	466.403	186.371	652.774
1898.53	466.113	186.354	652.467
1898.84	465.823	186.337	652.16
1899.15	465.533	186.32	651.853
1899.45	465.243	186.303	651.547
1899.76	464.954	186.286	651.24
1900.06	464.665	186.269	650.934
1900.37	464.376	186.252	650.628
1900.68	464.087	186.235	650.322
1900.98	463.798	186.218	650.017
1901.29	463.51	186.202	649.711
1901.59	463.221	186.185	649.406
1901.9	462.933	186.168	649.101
1902.2	462.645	186.151	648.796
1902.51	462.358	186.134	648.491
1902.81	462.07	186.117	648.187
1903.12	461.783	186.1	647.883
1903.42	461.495	186.083	647.578
1903.72	461.208	186.066	647.274
1904.03	460.922	186.049	646.971
1904.33	460.635	186.032	646.667
1904.64	460.348	186.015	646.364
1904.94	460.062	185.998	646.06
1905.24	459.776	185.981	645.757
1905.54	459.49	185.964	645.454
1905.85	459.204	185.948	645.152
1906.15	458.918	185.931	644.849
1906.45	458.633	185.914	644.547
1906.75	458.348	185.897	644.244
1907.06	458.063	185.88	643.942
1907.36	457.778	185.863	643.641
1907.66	457.493	185.846	643.339
1907.96	457.208	185.829	643.037
1908.26	456.924	185.812	642.736
1908.56	456.64	185.795	642.435
1908.86	456.356	185.778	642.134
1909.17	456.072	185.761	641.833
1909.47	455.788	185.745	641.533
1909.77	455.505	185.728	641.232
1910.07	455.221	185.711	640.932
1910.37	454.938	185.694	640.632
1910.67	454.655	185.677	640.332
1910.97	454.372	185.66	640.033
1911.27	454.09	185.643	639.733
1911.56	453.807	185.626	639.434
1911.86	453.525	185.609	639.135
1912.16	453.243	185.593	638.836
1912.46	452.961	185.576	638.537
1912.76	452.679	185.559	638.238
1913.06	452.398	185.542	637.94
1913.36	452.116	185.525	637.641
1913.66	451.835	185.508	637.343
1913.95	451.554	185.491	637.045
1914.25	451.273	185.474	636.748
1914.55	450.993	185.457	636.45
1914.85	450.712	185.441	636.153
1915.14	450.432	185.424	635.855
1915.44	450.152	185.407	635.558
1915.74	449.872	185.39	635.262
1916.03	449.592	185.373	634.965
1916.33	449.312	185.356	634.668
1916.63	449.033	185.339	634.372
1916.92	448.753	185.322	634.076
1917.22	448.474	185.306	633.78
1917.51	448.195	185.289	633.484
1917.81	447.917	185.272	633.188
1918.11	447.638	185.255	632.893
1918.4	447.359	185.238	632.598
1918.7	447.081	185.221	632.302
1918.99	446.803	185.204	632.008
1919.29	446.525	185.188	631.713
1919.58	446.247	185.171	631.418
1919.87	445.97	185.154	631.124
1920.17	445.693	185.137	630.83
1920.46	445.415	185.12	630.535
1920.76	445.138	185.103	630.242
1921.05	444.861	185.087	629.948
1921.34	444.585	185.07	629.654
1921.64	444.308	185.053	629.361
1921.93	444.032	185.036	629.068
1922.22	443.756	185.019	628.775
1922.52	443.48	185.002	628.482
1922.81	443.204	184.985	628.189
1923.1	442.928	184.969	627.897
1923.39	442.653	184.952	627.604
1923.69	442.377	184.935	627.312
1923.98	442.102	184.918	627.02
1924.27	441.827	184.901	626.728
1924.56	441.552	184.884	626.437
1924.85	441.278	184.868	626.145
1925.14	441.003	184.851	625.854
1925.44	440.729	184.834	625.563
1925.73	440.455	184.817	625.272
1926.02	440.181	184.8	624.981
1926.31	439.907	184.784	624.69
1926.6	439.633	184.767	624.4
1926.89	439.36	184.75	624.11
1927.18	439.087	184.733	623.82
1927.47	438.814	184.716	623.53
1927.76	438.541	184.699	623.24
1928.05	438.268	184.683	622.95
1928.34	437.995	184.666	622.661
1928.63	437.723	184.649	622.372
1928.92	437.45	184.632	622.083
1929.2	437.178	184.615	621.794
1929.49	436.906	184.599	621.505
1929.78	436.635	184.582	621.217
1930.07	436.363	184.565	620.928
1930.36	436.092	184.548	620.64
1930.65	435.82	184.531	620.352
1930.93	435.549	184.515	620.064
1931.22	435.278	184.498	619.776
1931.51	435.008	184.481	619.489
1931.8	434.737	184.464	619.201
1932.08	434.467	184.448	618.914
1932.37	434.197	184.431	618.627
1932.66	433.926	184.414	618.34
1932.94	433.657	184.397	618.054
1933.23	433.387	184.38	617.767
1933.52	433.117	184.364	617.481
1933.8	432.848	184.347	617.195
1934.09	432.579	184.33	616.909
1934.38	432.31	184.313	616.623
1934.66	432.041	184.297	616.337
1934.95	431.772	184.28	616.052
1935.23	431.503	184.263	615.766
1935.52	431.235	184.246	615.481
1935.8	430.967	184.229	615.196
1936.09	430.699	184.213	614.911
1936.37	430.431	184.196	614.627
1936.66	430.163	184.179	614.342
1936.94	429.895	184.162	614.058
1937.22	429.628	184.146	613.774
1937.51	429.361	184.129	613.49
1937.79	429.094	184.112	613.206
1938.08	428.827	184.095	612.922
1938.36	428.56	184.079	612.639
1938.64	428.294	184.062	612.355
1938.93	428.027	184.045	612.072
1939.21	427.761	184.028	611.789
1939.49	427.495	184.012	611.506
1939.77	427.229	183.995	611.224
1940.06	426.963	183.978	610.941
1940.34	426.698	183.961	610.659
1940.62	426.432	183.945	610.377
1940.9	426.167	183.928	610.095
1941.19	425.902	183.911	609.813
1941.47	425.637	183.894	609.531
1941.75	425.372	183.878	609.25
1942.03	425.108	183.861	608.969
1942.31	424.843	183.844	608.688
1942.59	424.579	183.827	608.407
1942.87	424.315	183.811	608.126
1943.15	424.051	183.794	607.845
1943.43	423.787	183.777	607.565
1943.71	423.524	183.761	607.284
1943.99	423.26	183.744	607.004
1944.27	422.997	183.727	606.724
1944.55	422.734	183.71	606.444
1944.83	422.471	183.694	606.165
1945.11	422.208	183.677	605.885
1945.39	421.946	183.66	605.606
1945.67	421.683	183.644	605.327
1945.95	421.421	183.627	605.048
1946.23	421.159	183.61	604.769
1946.51	420.897	183.593	604.49
1946.79	420.635	183.577	604.212
1947.07	420.373	183.56	603.933
1947.34	420.112	183.543	603.655
1947.62	419.85	183.527	603.377
1947.9	419.589	183.51	603.099
1948.18	419.328	183.493	602.822
1948.45	419.068	183.476	602.544
1948.73	418.807	183.46	602.267
1949.01	418.546	183.443	601.99
1949.29	418.286	183.426	601.712
1949.56	418.026	183.41	601.436
1949.84	417.766	183.393	601.159
1950.12	417.506	183.376	600.882
1950.39	417.246	183.36	600.606
1950.67	416.987	183.343	600.33
1950.94	416.727	183.326	600.054
1951.22	416.468	183.31	599.778
1951.5	416.209	183.293	599.502
1951.77	415.95	183.276	599.227
1952.05	415.692	183.26	598.951
1952.32	415.433	183.243	598.676
1952.6	415.175	183.226	598.401
1952.87	414.916	183.21	598.126
1953.15	414.658	183.193	597.851
1953.42	414.4	183.176	597.577
1953.7	414.143	183.16	597.302
1953.97	413.885	183.143	597.028
1954.24	413.628	183.126	596.754
1954.52	413.37	183.11	596.48
1954.79	413.113	183.093	596.206
1955.07	412.856	183.076	595.932
1955.34	412.599	183.06	595.659
1955.61	412.343	183.043	595.386
1955.89	412.086	183.026	595.113
1956.16	411.83	183.01	594.84
1956.43	411.574	182.993	594.567
1956.7	411.318	182.976	594.294
1956.98	411.062	182.96	594.022
1957.25	410.806	182.943	593.749
1957.52	410.551	182.926	593.477
1957.79	410.296	182.91	593.205
1958.06	410.04	182.893	592.933
1958.34	409.785	182.876	592.662
1958.61	409.53	182.86	592.39
1958.88	409.276	182.843	592.119
1959.15	409.021	182.826	591.847
1959.42	408.767	182.81	591.576
1959.69	408.512	182.793	591.306
1959.96	408.258	182.777	591.035
1960.23	408.004	182.76	590.764
1960.5	407.751	182.743	590.494
1960.77	407.497	182.727	590.224
1961.04	407.243	182.71	589.953
1961.31	406.99	182.693	589.684
1961.58	406.737	182.677	589.414
1961.85	406.484	182.66	589.144
1962.12	406.231	182.644	588.875
1962.39	405.979	182.627	588.605
1962.66	405.726	182.61	588.336
1962.93	405.474	182.594	588.067
1963.2	405.221	182.577	587.799
1963.47	404.969	182.56	587.53
1963.74	404.718	182.544	587.261
1964.01	404.466	182.527	586.993
1964.27	404.214	182.511	586.725
1964.54	403.963	182.494	586.457
1964.81	403.712	182.477	586.189
1965.08	403.46	182.461	585.921
1965.34	403.209	182.444	585.654
1965.61	402.959	182.428	585.386
1965.88	402.708	182.411	585.119
1966.15	402.458	182.394	584.852
1966.41	402.207	182.378	584.585
1966.68	401.957	182.361	584.318
1966.95	401.707	182.345	584.052
1967.21	401.457	182.328	583.785
1967.48	401.207	182.311	583.519
1967.75	400.958	182.295	583.253
1968.01	400.709	182.278	582.987
1968.28	400.459	182.262	582.721
1968.54	400.21	182.245	582.455
1968.81	399.961	182.228	582.19
1969.07	399.712	182.212	581.924
1969.34	399.464	182.195	581.659
1969.6	399.215	182.179	581.394
1969.87	398.967	182.162	581.129
1970.13	398.719	182.146	580.864
1970.4	398.471	182.129	580.6
1970.66	398.223	182.112	580.335
1970.93	397.975	182.096	580.071
1971.19	397.728	182.079	579.807
1971.46	397.48	182.063	579.543
1971.72	397.233	182.046	579.279
1971.98	396.986	182.03	579.016
1972.25	396.739	182.013	578.752
1972.51	396.492	181.996	578.489
1972.77	396.246	181.98	578.226
1973.04	395.999	181.963	577.963
1973.3	395.753	181.947	577.7
1973.56	395.507	181.93	577.437
1973.82	395.261	181.914	577.175
1974.09	395.015	181.897	576.912
1974.35	394.769	181.881	576.65
1974.61	394.524	181.864	576.388
1974.87	394.278	181.847	576.126
1975.13	394.033	181.831	575.864
1975.4	393.788	181.814	575.602
1975.66	393.543	181.798	575.341
1975.92	393.298	181.781	575.08
1976.18	393.054	181.765	574.818
1976.44	392.809	181.748	574.557
1976.7	392.565	181.732	574.297
1976.96	392.321	181.715	574.036
1977.22	392.077	181.699	573.775
1977.48	391.833	181.682	573.515
1977.74	391.589	181.665	573.255
1978	391.346	181.649	572.995
1978.26	391.102	181.632	572.735
1978.52	390.859	181.616	572.475
1978.78	390.616	181.599	572.215
1979.04	390.373	181.583	571.956
1979.3	390.13	181.566	571.696
1979.56	389.887	181.55	571.437
1979.82	389.645	181.533	571.178
1980.08	389.403	181.517	570.919
1980.34	389.16	181.5	570.661
1980.6	388.918	181.484	570.402
1980.85	388.676	181.467	570.144
1981.11	388.435	181.451	569.885
1981.37	388.193	181.434	569.627
1981.63	387.952	181.418	569.369
1981.89	387.71	181.401	569.111
1982.14	387.469	181.385	568.854
1982.4	387.228	181.368	568.596
1982.66	386.987	181.352	568.339
1982.92	386.747	181.335	568.082
1983.17	386.506	181.319	567.825
1983.43	386.266	181.302	567.568
1983.69	386.025	181.286	567.311
1983.94	385.785	181.269	567.054
1984.2	385.545	181.253	566.798
1984.46	385.305	181.236	566.542
1984.71	385.066	181.22	566.285
1984.97	384.826	181.203	566.029
1985.22	384.587	181.187	565.774
1985.48	384.348	181.17	565.518
1985.74	384.109	181.154	565.262
1985.99	383.87	181.137	565.007
1986.25	383.631	181.121	564.752
1986.5	383.392	181.104	564.497
1986.76	383.154	181.088	564.242
1987.01	382.916	181.071	563.987
1987.27	382.677	181.055	563.732
1987.52	382.439	181.038	563.478
1987.78	382.201	181.022	563.223
1988.03	381.964	181.005	562.969
1988.28	381.726	180.989	562.715
1988.54	381.489	180.972	562.461
1988.79	381.251	180.956	562.207
1989.04	381.014	180.94	561.954
1989.3	380.777	180.923	561.7
1989.55	380.54	180.907	561.447
1989.8	380.304	180.89	561.194
1990.06	380.067	180.874	560.941
1990.31	379.831	180.857	560.688
1990.56	379.595	180.841	560.435
1990.82	379.358	180.824	560.183
1991.07	379.122	180.808	559.93
1991.32	378.887	180.791	559.678
1991.57	378.651	180.775	559.426
1991.82	378.415	180.758	559.174
1992.08	378.18	180.742	558.922
1992.33	377.945	180.726	558.67
1992.58	377.71	180.709	558.419
1992.83	377.475	180.693	558.168
1993.08	377.24	180.676	557.916
1993.33	377.005	180.66	557.665
1993.58	376.771	180.643	557.414
1993.83	376.537	180.627	557.164
1994.09	376.302	180.611	556.913
1994.34	376.068	180.594	556.662
1994.59	375.834	180.578	556.412
1994.84	375.601	180.561	556.162
1995.09	375.367	180.545	555.912
1995.34	375.134	180.528	555.662
1995.59	374.9	180.512	555.412
1995.84	374.667	180.495	555.162
1996.09	374.434	180.479	554.913
1996.33	374.201	180.463	554.664
1996.58	373.968	180.446	554.414
1996.83	373.736	180.43	554.165
1997.08	373.503	180.413	553.917
1997.33	373.271	180.397	553.668
1997.58	373.039	180.381	553.419
1997.83	372.807	180.364	553.171
1998.08	372.575	180.348	552.923
1998.32	372.343	180.331	552.674
1998.57	372.111	180.315	552.426
1998.82	371.88	180.298	552.179
1999.07	371.649	180.282	551.931
1999.32	371.418	180.266	551.683
1999.56	371.187	180.249	551.436
1999.81	370.956	180.233	551.189
2000.06	370.725	180.216	550.941
2000.3	370.494	180.2	550.694
2000.55	370.264	180.184	550.448
2000.8	370.034	180.167	550.201
2001.04	369.803	180.151	549.954
2001.29	369.573	180.134	549.708
2001.54	369.344	180.118	549.462
2001.78	369.114	180.102	549.215
2002.03	368.884	180.085	548.969
2002.27	368.655	180.069	548.724
2002.52	368.425	180.053	548.478
2002.77	368.196	180.036	548.232
2003.01	367.967	180.02	547.987
2003.26	367.738	180.003	547.742
2003.5	367.51	179.987	547.497
2003.75	367.281	179.971	547.252
2003.99	367.053	179.954	547.007
2004.24	366.824	179.938	546.762
2004.48	366.596	179.922	546.518
2004.73	366.368	179.905	546.273
2004.97	366.14	179.889	546.029
2005.21	365.913	179.872	545.785
2005.46	365.685	179.856	545.541
2005.7	365.457	179.84	545.297
2005.94	365.23	179.823	545.053
2006.19	365.003	179.807	544.81
2006.43	364.776	179.791	544.567
2006.68	364.549	179.774	544.323
2006.92	364.322	179.758	544.08
2007.16	364.096	179.741	543.837
2007.4	363.869	179.725	543.594
2007.65	363.643	179.709	543.352
2007.89	363.417	179.692	543.109
2008.13	363.191	179.676	542.867
2008.37	362.965	179.66	542.624
2008.62	362.739	179.643	542.382
2008.86	362.513	179.627	542.14
2009.1	362.288	179.611	541.899
2009.34	362.063	179.594	541.657
2009.58	361.837	179.578	541.415
2009.82	361.612	179.562	541.174
2010.07	361.387	179.545	540.933
2010.31	361.163	179.529	540.692
2010.55	360.938	179.513	540.451
2010.79	360.713	179.496	540.21
2011.03	360.489	179.48	539.969
2011.27	360.265	179.464	539.728
2011.51	360.041	179.447	539.488
2011.75	359.817	179.431	539.248
2011.99	359.593	179.415	539.008
2012.23	359.369	179.398	538.768
2012.47	359.146	179.382	538.528
2012.71	358.922	179.366	538.288
2012.95	358.699	179.349	538.048
2013.19	358.476	179.333	537.809
2013.43	358.253	179.317	537.57
2013.67	358.03	179.3	537.331
2013.91	357.808	179.284	537.092
2014.15	357.585	179.268	536.853
2014.38	357.363	179.251	536.614
2014.62	357.14	179.235	536.375
2014.86	356.918	179.219	536.137
2015.1	356.696	179.202	535.899
2015.34	356.474	179.186	535.66
2015.58	356.253	179.17	535.422
2015.81	356.031	179.154	535.185
2016.05	355.809	179.137	534.947
2016.29	355.588	179.121	534.709
2016.53	355.367	179.105	534.472
2016.76	355.146	179.088	534.234
2017	354.925	179.072	533.997
2017.24	354.704	179.056	533.76
2017.48	354.484	179.039	533.523
2017.71	354.263	179.023	533.286
2017.95	354.043	179.007	533.05
2018.19	353.823	178.991	532.813
2018.42	353.603	178.974	532.577
2018.66	353.383	178.958	532.341
2018.89	353.163	178.942	532.105
2019.13	352.943	178.925	531.869
2019.37	352.724	178.909	531.633
2019.6	352.504	178.893	531.397
2019.84	352.285	178.877	531.162
2020.07	352.066	178.86	530.926
2020.31	351.847	178.844	530.691
2020.54	351.628	178.828	530.456
2020.78	351.409	178.812	530.221
2021.01	351.191	178.795	529.986
2021.25	350.972	178.779	529.751
2021.48	350.754	178.763	529.517
2021.72	350.536	178.746	529.282
2021.95	350.318	178.73	529.048
2022.18	350.1	178.714	528.814
2022.42	349.882	178.698	528.58
2022.65	349.664	178.681	528.346
2022.89	349.447	178.665	528.112
2023.12	349.23	178.649	527.878
2023.35	349.012	178.633	527.645
2023.59	348.795	178.616	527.412
2023.82	348.578	178.6	527.178
2024.05	348.362	178.584	526.945
2024.29	348.145	178.568	526.712
2024.52	347.928	178.551	526.48
2024.75	347.712	178.535	526.247
2024.98	347.496	178.519	526.015
2025.22	347.279	178.503	525.782
2025.45	347.063	178.486	525.55
2025.68	346.848	178.47	525.318
2025.91	346.632	178.454	525.086
2026.14	346.416	178.438	524.854
2026.38	346.201	178.421	524.622
2026.61	345.985	178.405	524.391
2026.84	345.77	178.389	524.159
2027.07	345.555	178.373	523.928
2027.3	345.34	178.356	523.697
2027.53	345.125	178.34	523.466
2027.76	344.911	178.324	523.235
2027.99	344.696	178.308	523.004
2028.23	344.482	178.292	522.773
2028.46	344.268	178.275	522.543
2028.69	344.053	178.259	522.313
2028.92	343.839	178.243	522.082
2029.15	343.626	178.227	521.852
2029.38	343.412	178.21	521.622
2029.61	343.198	178.194	521.392
2029.84	342.985	178.178	521.163
2030.07	342.771	178.162	520.933
2030.29	342.558	178.146	520.704
2030.52	342.345	178.129	520.475
2030.75	342.132	178.113	520.245
2030.98	341.919	178.097	520.016
2031.21	341.707	178.081	519.787
2031.44	341.494	178.065	519.559
2031.67	341.282	178.048	519.33
2031.9	341.069	178.032	519.102
2032.13	340.857	178.016	518.873
2032.35	340.645	178	518.645
2032.58	340.433	177.984	518.417
2032.81	340.222	177.967	518.189
2033.04	340.01	177.951	517.961
2033.26	339.799	177.935	517.734
2033.49	339.587	177.919	517.506
2033.72	339.376	177.903	517.279
2033.95	339.165	177.886	517.051
2034.17	338.954	177.87	516.824
2034.4	338.743	177.854	516.597
2034.63	338.532	177.838	516.37
2034.86	338.322	177.822	516.143
2035.08	338.111	177.805	515.917
2035.31	337.901	177.789	515.69
2035.53	337.691	177.773	515.464
2035.76	337.481	177.757	515.238
2035.99	337.271	177.741	515.012
2036.21	337.061	177.725	514.786
2036.44	336.852	177.708	514.56
2036.66	336.642	177.692	514.334
2036.89	336.433	177.676	514.109
2037.12	336.223	177.66	513.883
2037.34	336.014	177.644	513.658
2037.57	335.805	177.628	513.433
2037.79	335.596	177.611	513.208
2038.02	335.388	177.595	512.983
2038.24	335.179	177.579	512.758
2038.46	334.971	177.563	512.533
2038.69	334.762	177.547	512.309
2038.91	334.554	177.531	512.085
2039.14	334.346	177.514	511.86
2039.36	334.138	177.498	511.636
2039.59	333.93	177.482	511.412
2039.81	333.722	177.466	511.188
2040.03	333.515	177.45	510.965
2040.26	333.307	177.434	510.741
2040.48	333.1	177.418	510.518
2040.7	332.893	177.401	510.294
2040.93	332.686	177.385	510.071
2041.15	332.479	177.369	509.848
2041.37	332.272	177.353	509.625
2041.6	332.065	177.337	509.402
2041.82	331.859	177.321	509.18
2042.04	331.652	177.305	508.957
2042.26	331.446	177.288	508.735
2042.49	331.24	177.272	508.512
2042.71	331.034	177.256	508.29
2042.93	330.828	177.24	508.068
2043.15	330.622	177.224	507.846
2043.37	330.417	177.208	507.624
2043.6	330.211	177.192	507.403
2043.82	330.006	177.176	507.181
2044.04	329.8	177.159	506.96
2044.26	329.595	177.143	506.739
2044.48	329.39	177.127	506.517
2044.7	329.185	177.111	506.296
2044.92	328.981	177.095	506.076
2045.14	328.776	177.079	505.855
2045.36	328.572	177.063	505.634
2045.58	328.367	177.047	505.414
2045.8	328.163	177.03	505.193
2046.03	327.959	177.014	504.973
2046.25	327.755	176.998	504.753
2046.47	327.551	176.982	504.533
2046.69	327.347	176.966	504.313
2046.9	327.144	176.95	504.094
2047.12	326.94	176.934	503.874
2047.34	326.737	176.918	503.654
2047.56	326.534	176.902	503.435
2047.78	326.33	176.886	503.216
2048	326.127	176.869	502.997
2048.22	325.925	176.853	502.778
2048.44	325.722	176.837	502.559
2048.66	325.519	176.821	502.34
2048.88	325.317	176.805	502.122
2049.09	325.114	176.789	501.903
2049.31	324.912	176.773	501.685
2049.53	324.71	176.757	501.467
2049.75	324.508	176.741	501.249
2049.97	324.306	176.725	501.031
2050.19	324.105	176.709	500.813
2050.4	323.903	176.692	500.595
2050.62	323.702	176.676	500.378
2050.84	323.5	176.66	500.16
2051.06	323.299	176.644	499.943
2051.27	323.098	176.628	499.726
2051.49	322.897	176.612	499.509
2051.71	322.696	176.596	499.292
2051.92	322.495	176.58	499.075
2052.14	322.295	176.564	498.859
2052.36	322.094	176.548	498.642
2052.57	321.894	176.532	498.426
2052.79	321.694	176.516	498.209
2053.01	321.494	176.5	497.993
2053.22	321.294	176.484	497.777
2053.44	321.094	176.467	497.561
2053.65	320.894	176.451	497.346
2053.87	320.694	176.435	497.13
2054.08	320.495	176.419	496.914
2054.3	320.296	176.403	496.699
2054.51	320.096	176.387	496.484
2054.73	319.897	176.371	496.269
2054.94	319.698	176.355	496.054
2055.16	319.5	176.339	495.839
2055.37	319.301	176.323	495.624
2055.59	319.102	176.307	495.409
2055.8	318.904	176.291	495.195
2056.02	318.705	176.275	494.98
2056.23	318.507	176.259	494.766
2056.45	318.309	176.243	494.552
2056.66	318.111	176.227	494.338
2056.87	317.913	176.211	494.124
2057.09	317.715	176.195	493.91
2057.3	317.518	176.179	493.696
2057.52	317.32	176.163	493.483
2057.73	317.123	176.147	493.269
2057.94	316.926	176.131	493.056
2058.16	316.728	176.115	492.843
2058.37	316.531	176.099	492.63
2058.58	316.335	176.083	492.417
2058.79	316.138	176.066	492.204
2059.01	315.941	176.05	491.992
2059.22	315.745	176.034	491.779
2059.43	315.548	176.018	491.567
2059.64	315.352	176.002	491.354
2059.86	315.156	175.986	491.142
2060.07	314.96	175.97	490.93
2060.28	314.764	175.954	490.718
2060.49	314.568	175.938	490.507
2060.7	314.373	175.922	490.295
2060.92	314.177	175.906	490.083
2061.13	313.982	175.89	489.872
2061.34	313.786	175.874	489.661
2061.55	313.591	175.858	489.45
2061.76	313.396	175.842	489.238
2061.97	313.201	175.826	489.028
2062.18	313.006	175.81	488.817
2062.39	312.812	175.794	488.606
2062.6	312.617	175.778	488.395
2062.81	312.423	175.762	488.185
2063.02	312.228	175.746	487.975
2063.23	312.034	175.73	487.764
2063.44	311.84	175.714	487.554
2063.65	311.646	175.698	487.344
2063.86	311.452	175.682	487.135
2064.07	311.258	175.666	486.925
2064.28	311.065	175.65	486.715
2064.49	310.871	175.634	486.506
2064.7	310.678	175.618	486.296
2064.91	310.485	175.602	486.087
2065.12	310.292	175.586	485.878
2065.33	310.099	175.57	485.669
2065.54	309.906	175.555	485.46
2065.75	309.713	175.539	485.252
2065.96	309.52	175.523	485.043
2066.16	309.328	175.507	484.834
2066.37	309.135	175.491	484.626
2066.58	308.943	175.475	484.418
2066.79	308.751	175.459	484.21
2067	308.559	175.443	484.002
2067.2	308.367	175.427	483.794
2067.41	308.175	175.411	483.586
2067.62	307.984	175.395	483.378
2067.83	307.792	175.379	483.171
2068.03	307.601	175.363	482.964
2068.24	307.409	175.347	482.756
2068.45	307.218	175.331	482.549
2068.66	307.027	175.315	482.342
2068.86	306.836	175.299	482.135
2069.07	306.645	175.283	481.928
2069.28	306.454	175.267	481.722
2069.48	306.264	175.251	481.515
2069.69	306.073	175.235	481.309
2069.9	305.883	175.219	481.102
2070.1	305.693	175.203	480.896
2070.31	305.503	175.187	480.69
2070.51	305.312	175.171	480.484
2070.72	305.123	175.156	480.278
2070.93	304.933	175.14	480.072
2071.13	304.743	175.124	479.867
2071.34	304.554	175.108	479.661
2071.54	304.364	175.092	479.456
2071.75	304.175	175.076	479.251
2071.95	303.986	175.06	479.046
2072.16	303.797	175.044	478.841
2072.36	303.608	175.028	478.636
2072.57	303.419	175.012	478.431
2072.77	303.23	174.996	478.226
2072.98	303.041	174.98	478.022
2073.18	302.853	174.964	477.817
2073.39	302.665	174.948	477.613
2073.59	302.476	174.933	477.409
2073.79	302.288	174.917	477.205
2074	302.1	174.901	477.001
2074.2	301.912	174.885	476.797
2074.41	301.724	174.869	476.593
2074.61	301.537	174.853	476.39
2074.81	301.349	174.837	476.186
2075.02	301.162	174.821	475.983
2075.22	300.974	174.805	475.78
2075.42	300.787	174.789	475.577
2075.62	300.6	174.773	475.374
2075.83	300.413	174.758	475.171
2076.03	300.226	174.742	474.968
2076.23	300.04	174.726	474.765
2076.44	299.853	174.71	474.563
2076.64	299.666	174.694	474.36
2076.84	299.48	174.678	474.158
2077.04	299.294	174.662	473.956
2077.25	299.108	174.646	473.754
2077.45	298.922	174.63	473.552
2077.65	298.736	174.614	473.35
2077.85	298.55	174.599	473.148
2078.05	298.364	174.583	472.947
2078.25	298.179	174.567	472.745
2078.46	297.993	174.551	472.544
2078.66	297.808	174.535	472.343
2078.86	297.622	174.519	472.142
2079.06	297.437	174.503	471.941
2079.26	297.252	174.487	471.74
2079.46	297.067	174.471	471.539
2079.66	296.883	174.456	471.338
2079.86	296.698	174.44	471.138
2080.06	296.513	174.424	470.937
2080.26	296.329	174.408	470.737
2080.46	296.145	174.392	470.537
2080.66	295.961	174.376	470.337
2080.86	295.776	174.36	470.137
2081.06	295.592	174.345	469.937
2081.26	295.409	174.329	469.737
2081.46	295.225	174.313	469.538
2081.66	295.041	174.297	469.338
2081.86	294.858	174.281	469.139
2082.06	294.674	174.265	468.94
2082.26	294.491	174.249	468.74
2082.46	294.308	174.233	468.541
2082.66	294.125	174.218	468.342
2082.86	293.942	174.202	468.144
2083.05	293.759	174.186	467.945
2083.25	293.576	174.17	467.746
2083.45	293.394	174.154	467.548
2083.65	293.211	174.138	467.35
2083.85	293.029	174.123	467.151
2084.05	292.847	174.107	466.953
2084.24	292.664	174.091	466.755
2084.44	292.482	174.075	466.557
2084.64	292.3	174.059	466.36
2084.84	292.119	174.043	466.162
2085.03	291.937	174.027	465.964
2085.23	291.755	174.012	465.767
2085.43	291.574	173.996	465.57
2085.63	291.393	173.98	465.372
2085.82	291.211	173.964	465.175
2086.02	291.03	173.948	464.978
2086.22	290.849	173.932	464.782
2086.41	290.668	173.917	464.585
2086.61	290.487	173.901	464.388
2086.81	290.307	173.885	464.192
2087	290.126	173.869	463.995
2087.2	289.946	173.853	463.799
2087.4	289.765	173.838	463.603
2087.59	289.585	173.822	463.407
2087.79	289.405	173.806	463.211
2087.98	289.225	173.79	463.015
2088.18	289.045	173.774	462.819
2088.38	288.865	173.758	462.624
2088.57	288.686	173.743	462.428
2088.77	288.506	173.727	462.233
2088.96	288.327	173.711	462.038
2089.16	288.147	173.695	461.842
2089.35	287.968	173.679	461.647
2089.55	287.789	173.664	461.453
2089.74	287.61	173.648	461.258
2089.94	287.431	173.632	461.063
2090.13	287.252	173.616	460.868
2090.32	287.074	173.6	460.674
2090.52	286.895	173.585	460.48
2090.71	286.717	173.569	460.285
2090.91	286.538	173.553	460.091
2091.1	286.36	173.537	459.897
2091.3	286.182	173.521	459.703
2091.49	286.004	173.506	459.51
2091.68	285.826	173.49	459.316
2091.88	285.648	173.474	459.122
2092.07	285.471	173.458	458.929
2092.26	285.293	173.442	458.735
2092.46	285.116	173.427	458.542
2092.65	284.938	173.411	458.349
2092.84	284.761	173.395	458.156
2093.04	284.584	173.379	457.963
2093.23	284.407	173.364	457.77
2093.42	284.23	173.348	457.578
2093.61	284.053	173.332	457.385
2093.81	283.876	173.316	457.193
2094	283.7	173.3	457
2094.19	283.523	173.285	456.808
2094.38	283.347	173.269	456.616
2094.57	283.171	173.253	456.424
2094.77	282.995	173.237	456.232
2094.96	282.819	173.222	456.04
2095.15	282.643	173.206	455.849
2095.34	282.467	173.19	455.657
2095.53	282.291	173.174	455.466
2095.72	282.116	173.159	455.274
2095.92	281.94	173.143	455.083
2096.11	281.765	173.127	454.892
2096.3	281.59	173.111	454.701
2096.49	281.414	173.096	454.51
2096.68	281.239	173.08	454.319
2096.87	281.064	173.064	454.129
2097.06	280.89	173.048	453.938
2097.25	280.715	173.033	453.747
2097.44	280.54	173.017	453.557
2097.63	280.366	173.001	453.367
2097.82	280.191	172.985	453.177
2098.01	280.017	172.97	452.987
2098.2	279.843	172.954	452.797
2098.39	279.669	172.938	452.607
2098.58	279.495	172.922	452.417
2098.77	279.321	172.907	452.228
2098.96	279.147	172.891	452.038
2099.15	278.974	172.875	451.849
2099.34	278.8	172.859	451.66
2099.53	278.627	172.844	451.471
2099.72	278.453	172.828	451.281
2099.91	278.28	172.812	451.093
2100.09	278.107	172.797	450.904
2100.28	277.934	172.781	450.715
2100.47	277.761	172.765	450.526
2100.66	277.589	172.749	450.338
2100.85	277.416	172.734	450.15
2101.04	277.243	172.718	449.961
2101.23	277.071	172.702	449.773
2101.41	276.899	172.687	449.585
2101.6	276.726	172.671	449.397
2101.79	276.554	172.655	449.209
2101.98	276.382	172.639	449.022
2102.16	276.21	172.624	448.834
2102.35	276.038	172.608	448.646
2102.54	275.867	172.592	448.459
2102.73	275.695	172.577	448.272
2102.91	275.524	172.561	448.085
2103.1	275.352	172.545	447.897
2103.29	275.181	172.529	447.711
2103.47	275.01	172.514	447.524
2103.66	274.839	172.498	447.337
2103.85	274.668	172.482	447.15
2104.03	274.497	172.467	446.964
2104.22	274.326	172.451	446.777
2104.41	274.156	172.435	446.591
2104.59	273.985	172.42	446.405
2104.78	273.815	172.404	446.219
2104.97	273.644	172.388	446.033
2105.15	273.474	172.372	445.847
2105.34	273.304	172.357	445.661
2105.52	273.134	172.341	445.475
2105.71	272.964	172.325	445.29
2105.89	272.794	172.31	445.104
2106.08	272.625	172.294	444.919
2106.26	272.455	172.278	444.734
2106.45	272.286	172.263	444.548
2106.64	272.116	172.247	444.363
2106.82	271.947	172.231	444.178
2107	271.778	172.216	443.994
2107.19	271.609	172.2	443.809
2107.37	271.44	172.184	443.624
2107.56	271.271	172.169	443.44
2107.74	271.102	172.153	443.255
2107.93	270.934	172.137	443.071
2108.11	270.765	172.122	442.887
2108.3	270.597	172.106	442.703
2108.48	270.429	172.09	442.519
2108.66	270.26	172.075	442.335
2108.85	270.092	172.059	442.151
2109.03	269.924	172.043	441.968
2109.21	269.756	172.028	441.784
2109.4	269.589	172.012	441.601
2109.58	269.421	171.996	441.417
2109.76	269.253	171.981	441.234
2109.95	269.086	171.965	441.051
2110.13	268.918	171.949	440.868
2110.31	268.751	171.934	440.685
2110.5	268.584	171.918	440.502
2110.68	268.417	171.903	440.319
2110.86	268.25	171.887	440.137
2111.04	268.083	171.871	439.954
2111.23	267.916	171.856	439.772
2111.41	267.75	171.84	439.59
2111.59	267.583	171.824	439.408
2111.77	267.417	171.809	439.225
2111.95	267.25	171.793	439.043
2112.14	267.084	171.777	438.862
2112.32	266.918	171.762	438.68
2112.5	266.752	171.746	438.498
2112.68	266.586	171.731	438.317
2112.86	266.42	171.715	438.135
2113.04	266.255	171.699	437.954
2113.23	266.089	171.684	437.773
2113.41	265.923	171.668	437.592
2113.59	265.758	171.652	437.411
2113.77	265.593	171.637	437.23
2113.95	265.428	171.621	437.049
2114.13	265.262	171.606	436.868
2114.31	265.098	171.59	436.687
2114.49	264.933	171.574	436.507
2114.67	264.768	171.559	436.327
2114.85	264.603	171.543	436.146
2115.03	264.439	171.527	435.966
2115.21	264.274	171.512	435.786
2115.39	264.11	171.496	435.606
2115.57	263.945	171.481	435.426
2115.75	263.781	171.465	435.246
2115.93	263.617	171.449	435.067
2116.11	263.453	171.434	434.887
2116.29	263.289	171.418	434.708
2116.47	263.126	171.403	434.528
2116.65	262.962	171.387	434.349
2116.83	262.798	171.371	434.17
2117.01	262.635	171.356	433.991
2117.19	262.472	171.34	433.812
2117.37	262.308	171.325	433.633
2117.54	262.145	171.309	433.454
2117.72	261.982	171.294	433.276
2117.9	261.819	171.278	433.097
2118.08	261.656	171.262	432.919
2118.26	261.493	171.247	432.74
2118.44	261.331	171.231	432.562
2118.61	261.168	171.216	432.384
2118.79	261.006	171.2	432.206
2118.97	260.844	171.184	432.028
2119.15	260.681	171.169	431.85
2119.33	260.519	171.153	431.672
2119.5	260.357	171.138	431.495
2119.68	260.195	171.122	431.317
2119.86	260.033	171.107	431.14
2120.04	259.872	171.091	430.963
2120.21	259.71	171.075	430.785
2120.39	259.548	171.06	430.608
2120.57	259.387	171.044	430.431
2120.74	259.226	171.029	430.254
2120.92	259.064	171.013	430.078
2121.1	258.903	170.998	429.901
2121.27	258.742	170.982	429.724
2121.45	258.581	170.966	429.548
2121.63	258.42	170.951	429.371
2121.8	258.26	170.935	429.195
2121.98	258.099	170.92	429.019
2122.16	257.939	170.904	428.843
2122.33	257.778	170.889	428.667
2122.51	257.618	170.873	428.491
2122.68	257.457	170.858	428.315
2122.86	257.297	170.842	428.139
2123.03	257.137	170.826	427.964
2123.21	256.977	170.811	427.788
2123.39	256.818	170.795	427.613
2123.56	256.658	170.78	427.438
2123.74	256.498	170.764	427.262
2123.91	256.339	170.749	427.087
2124.09	256.179	170.733	426.912
2124.26	256.02	170.718	426.738
2124.44	255.861	170.702	426.563
2124.61	255.701	170.687	426.388
2124.78	255.542	170.671	426.214
2124.96	255.383	170.656	426.039
2125.13	255.225	170.64	425.865
2125.31	255.066	170.625	425.69
2125.48	254.907	170.609	425.516
2125.66	254.749	170.593	425.342
2125.83	254.59	170.578	425.168
2126	254.432	170.562	424.994
2126.18	254.274	170.547	424.82
2126.35	254.115	170.531	424.647
2126.52	253.957	170.516	424.473
2126.7	253.799	170.5	424.3
2126.87	253.642	170.485	424.126
2127.05	253.484	170.469	423.953
2127.22	253.326	170.454	423.78
2127.39	253.169	170.438	423.607
2127.56	253.011	170.423	423.434
2127.74	252.854	170.407	423.261
2127.91	252.696	170.392	423.088
2128.08	252.539	170.376	422.916
2128.26	252.382	170.361	422.743
2128.43	252.225	170.345	422.57
2128.6	252.068	170.33	422.398
2128.77	251.912	170.314	422.226
2128.94	251.755	170.299	422.054
2129.12	251.598	170.283	421.881
2129.29	251.442	170.268	421.709
2129.46	251.285	170.252	421.538
2129.63	251.129	170.237	421.366
2129.8	250.973	170.221	421.194
2129.98	250.817	170.206	421.023
2130.15	250.661	170.19	420.851
2130.32	250.505	170.175	420.68
2130.49	250.349	170.159	420.508
2130.66	250.193	170.144	420.337
2130.83	250.038	170.128	420.166
2131	249.882	170.113	419.995
2131.17	249.727	170.097	419.824
2131.34	249.571	170.082	419.653
2131.52	249.416	170.066	419.483
2131.69	249.261	170.051	419.312
2131.86	249.106	170.035	419.141
2132.03	248.951	170.02	418.971
2132.2	248.796	170.005	418.801
2132.37	248.641	169.989	418.63
2132.54	248.487	169.974	418.46
2132.71	248.332	169.958	418.29
2132.88	248.178	169.943	418.12
2133.05	248.023	169.927	417.951
2133.22	247.869	169.912	417.781
2133.39	247.715	169.896	417.611
2133.56	247.561	169.881	417.442
2133.73	247.407	169.865	417.272
2133.9	247.253	169.85	417.103
2134.06	247.099	169.834	416.934
2134.23	246.946	169.819	416.765
2134.4	246.792	169.804	416.595
2134.57	246.638	169.788	416.427
2134.74	246.485	169.773	416.258
2134.91	246.332	169.757	416.089
2135.08	246.178	169.742	415.92
2135.25	246.025	169.726	415.752
2135.41	245.872	169.711	415.583
2135.58	245.719	169.695	415.415
2135.75	245.567	169.68	415.247
2135.92	245.414	169.665	415.078
2136.09	245.261	169.649	414.91
2136.26	245.109	169.634	414.742
2136.42	244.956	169.618	414.574
2136.59	244.804	169.603	414.407
2136.76	244.652	169.587	414.239
2136.93	244.499	169.572	414.071
2137.09	244.347	169.556	413.904
2137.26	244.195	169.541	413.736
2137.43	244.043	169.526	413.569
2137.6	243.892	169.51	413.402
2137.76	243.74	169.495	413.235
2137.93	243.588	169.479	413.068
2138.1	243.437	169.464	412.901
2138.26	243.285	169.449	412.734
2138.43	243.134	169.433	412.567
2138.6	242.983	169.418	412.4
2138.76	242.832	169.402	412.234
2138.93	242.681	169.387	412.067
2139.1	242.53	169.371	411.901
2139.26	242.379	169.356	411.735
2139.43	242.228	169.341	411.569
2139.6	242.077	169.325	411.403
2139.76	241.927	169.31	411.237
2139.93	241.776	169.294	411.071
2140.09	241.626	169.279	410.905
2140.26	241.476	169.264	410.739
2140.42	241.326	169.248	410.574
2140.59	241.175	169.233	410.408
2140.76	241.025	169.217	410.243
2140.92	240.875	169.202	410.077
2141.09	240.726	169.187	409.912
2141.25	240.576	169.171	409.747
2141.42	240.426	169.156	409.582
2141.58	240.277	169.14	409.417
2141.75	240.127	169.125	409.252
2141.91	239.978	169.11	409.088
2142.07	239.829	169.094	408.923
2142.24	239.679	169.079	408.758
2142.4	239.53	169.063	408.594
2142.57	239.381	169.048	408.429
2142.73	239.233	169.033	408.265
2142.9	239.084	169.017	408.101
2143.06	238.935	169.002	407.937
2143.23	238.786	168.987	407.773
2143.39	238.638	168.971	407.609
2143.55	238.489	168.956	407.445
2143.72	238.341	168.94	407.281
2143.88	238.193	168.925	407.118
2144.04	238.045	168.91	406.954
2144.21	237.897	168.894	406.791
2144.37	237.749	168.879	406.628
2144.53	237.601	168.864	406.464
2144.7	237.453	168.848	406.301
2144.86	237.305	168.833	406.138
2145.02	237.158	168.817	405.975
2145.19	237.01	168.802	405.812
2145.35	236.863	168.787	405.649
2145.51	236.715	168.771	405.487
2145.67	236.568	168.756	405.324
2145.84	236.421	168.741	405.162
2146	236.274	168.725	404.999
2146.16	236.127	168.71	404.837
2146.32	235.98	168.695	404.675
2146.49	235.833	168.679	404.513
2146.65	235.687	168.664	404.351
2146.81	235.54	168.649	404.189
2146.97	235.394	168.633	404.027
2147.13	235.247	168.618	403.865
2147.29	235.101	168.602	403.703
2147.46	234.955	168.587	403.542
2147.62	234.809	168.572	403.38
2147.78	234.662	168.556	403.219
2147.94	234.517	168.541	403.058
2148.1	234.371	168.526	402.896
2148.26	234.225	168.51	402.735
2148.42	234.079	168.495	402.574
2148.58	233.934	168.48	402.413
2148.75	233.788	168.464	402.253
2148.91	233.643	168.449	402.092
2149.07	233.497	168.434	401.931
2149.23	233.352	168.418	401.771
2149.39	233.207	168.403	401.61
2149.55	233.062	168.388	401.45
2149.71	232.917	168.372	401.289
2149.87	232.772	168.357	401.129
2150.03	232.627	168.342	400.969
2150.19	232.483	168.327	400.809
2150.35	232.338	168.311	400.649
2150.51	232.193	168.296	400.489
2150.67	232.049	168.281	400.33
2150.83	231.905	168.265	400.17
2150.99	231.76	168.25	400.01
2151.15	231.616	168.235	399.851
2151.31	231.472	168.219	399.692
2151.47	231.328	168.204	399.532
2151.62	231.184	168.189	399.373
2151.78	231.041	168.173	399.214
2151.94	230.897	168.158	399.055
2152.1	230.753	168.143	398.896
2152.26	230.61	168.128	398.737
2152.42	230.466	168.112	398.578
2152.58	230.323	168.097	398.42
2152.74	230.18	168.082	398.261
2152.9	230.036	168.066	398.103
2153.05	229.893	168.051	397.944
2153.21	229.75	168.036	397.786
2153.37	229.608	168.02	397.628
2153.53	229.465	168.005	397.47
2153.69	229.322	167.99	397.312
2153.84	229.179	167.975	397.154
2154	229.037	167.959	396.996
2154.16	228.894	167.944	396.838
2154.32	228.752	167.929	396.681
2154.47	228.61	167.913	396.523
2154.63	228.467	167.898	396.366
2154.79	228.325	167.883	396.208
2154.95	228.183	167.868	396.051
2155.1	228.041	167.852	395.894
2155.26	227.9	167.837	395.737
2155.42	227.758	167.822	395.58
2155.58	227.616	167.807	395.423
2155.73	227.475	167.791	395.266
2155.89	227.333	167.776	395.109
2156.05	227.192	167.761	394.952
2156.2	227.05	167.745	394.796
2156.36	226.909	167.73	394.639
2156.52	226.768	167.715	394.483
2156.67	226.627	167.7	394.327
2156.83	226.486	167.684	394.17
2156.98	226.345	167.669	394.014
2157.14	226.204	167.654	393.858
2157.3	226.064	167.639	393.702
2157.45	225.923	167.623	393.546
2157.61	225.783	167.608	393.391
2157.76	225.642	167.593	393.235
2157.92	225.502	167.578	393.079
2158.07	225.361	167.562	392.924
2158.23	225.221	167.547	392.768
2158.39	225.081	167.532	392.613
2158.54	224.941	167.517	392.458
2158.7	224.801	167.501	392.303
2158.85	224.661	167.486	392.148
2159.01	224.522	167.471	391.993
2159.16	224.382	167.456	391.838
2159.32	224.242	167.44	391.683
2159.47	224.103	167.425	391.528
2159.62	223.964	167.41	391.374
2159.78	223.824	167.395	391.219
2159.93	223.685	167.379	391.065
2160.09	223.546	167.364	390.91
2160.24	223.407	167.349	390.756
2160.4	223.268	167.334	390.602
2160.55	223.129	167.319	390.448
2160.7	222.99	167.303	390.294
2160.86	222.852	167.288	390.14
2161.01	222.713	167.273	389.986
2161.17	222.574	167.258	389.832
2161.32	222.436	167.242	389.678
2161.47	222.298	167.227	389.525
2161.63	222.159	167.212	389.371
2161.78	222.021	167.197	389.218
2161.93	221.883	167.182	389.065
2162.09	221.745	167.166	388.911
2162.24	221.607	167.151	388.758
2162.39	221.469	167.136	388.605
2162.55	221.332	167.121	388.452
2162.7	221.194	167.106	388.299
2162.85	221.056	167.09	388.147
2163	220.919	167.075	387.994
2163.16	220.781	167.06	387.841
2163.31	220.644	167.045	387.689
2163.46	220.507	167.03	387.536
2163.61	220.37	167.014	387.384
2163.77	220.233	166.999	387.232
2163.92	220.096	166.984	387.08
2164.07	219.959	166.969	386.927
2164.22	219.822	166.954	386.775
2164.37	219.685	166.938	386.624
2164.53	219.549	166.923	386.472
2164.68	219.412	166.908	386.32
2164.83	219.276	166.893	386.168
2164.98	219.139	166.878	386.017
2165.13	219.003	166.862	385.865
2165.28	218.867	166.847	385.714
2165.44	218.73	166.832	385.563
2165.59	218.594	166.817	385.411
2165.74	218.458	166.802	385.26
2165.89	218.323	166.786	385.109
2166.04	218.187	166.771	384.958
2166.19	218.051	166.756	384.807
2166.34	217.915	166.741	384.656
2166.49	217.78	166.726	384.506
2166.64	217.644	166.711	384.355
2166.79	217.509	166.695	384.205
2166.94	217.374	166.68	384.054
2167.09	217.239	166.665	383.904
2167.24	217.103	166.65	383.753
2167.4	216.968	166.635	383.603
2167.55	216.833	166.62	383.453
2167.7	216.699	166.604	383.303
2167.85	216.564	166.589	383.153
2168	216.429	166.574	383.003
2168.14	216.294	166.559	382.853
2168.29	216.16	166.544	382.704
2168.44	216.026	166.529	382.554
2168.59	215.891	166.514	382.405
2168.74	215.757	166.498	382.255
2168.89	215.623	166.483	382.106
2169.04	215.489	166.468	381.957
2169.19	215.355	166.453	381.807
2169.34	215.221	166.438	381.658
2169.49	215.087	166.423	381.509
2169.64	214.953	166.407	381.36
2169.79	214.819	166.392	381.212
2169.94	214.686	166.377	381.063
2170.08	214.552	166.362	380.914
2170.23	214.419	166.347	380.766
2170.38	214.285	166.332	380.617
2170.53	214.152	166.317	380.469
2170.68	214.019	166.301	380.32
2170.83	213.886	166.286	380.172
2170.97	213.753	166.271	380.024
2171.12	213.62	166.256	379.876
2171.27	213.487	166.241	379.728
2171.42	213.354	166.226	379.58
2171.57	213.221	166.211	379.432
2171.71	213.089	166.196	379.284
2171.86	212.956	166.18	379.137
2172.01	212.824	166.165	378.989
2172.16	212.691	166.15	378.841
2172.3	212.559	166.135	378.694
2172.45	212.427	166.12	378.547
2172.6	212.295	166.105	378.399
2172.75	212.163	166.09	378.252
2172.89	212.031	166.075	378.105
2173.04	211.899	166.06	377.958
2173.19	211.767	166.044	377.811
2173.33	211.635	166.029	377.665
2173.48	211.504	166.014	377.518
2173.63	211.372	165.999	377.371
2173.77	211.241	165.984	377.225
2173.92	211.109	165.969	377.078
2174.07	210.978	165.954	376.932
2174.21	210.847	165.939	376.785
2174.36	210.715	165.924	376.639
2174.51	210.584	165.908	376.493
2174.65	210.453	165.893	376.347
2174.8	210.323	165.878	376.201
2174.94	210.192	165.863	376.055
2175.09	210.061	165.848	375.909
2175.23	209.93	165.833	375.763
2175.38	209.8	165.818	375.618
2175.53	209.669	165.803	375.472
2175.67	209.539	165.788	375.327
2175.82	209.408	165.773	375.181
2175.96	209.278	165.758	375.036
2176.11	209.148	165.742	374.891
2176.25	209.018	165.727	374.745
2176.4	208.888	165.712	374.6
2176.54	208.758	165.697	374.455
2176.69	208.628	165.682	374.31
2176.83	208.498	165.667	374.165
2176.98	208.369	165.652	374.021
2177.12	208.239	165.637	373.876
2177.27	208.11	165.622	373.731
2177.41	207.98	165.607	373.587
2177.56	207.851	165.592	373.443
2177.7	207.722	165.577	373.298
2177.84	207.592	165.562	373.154
2177.99	207.463	165.546	373.01
2178.13	207.334	165.531	372.866
2178.28	207.205	165.516	372.722
2178.42	207.076	165.501	372.578
2178.56	206.948	165.486	372.434
2178.71	206.819	165.471	372.29
2178.85	206.69	165.456	372.146
2179	206.562	165.441	372.003
2179.14	206.433	165.426	371.859
2179.28	206.305	165.411	371.716
2179.43	206.176	165.396	371.572
2179.57	206.048	165.381	371.429
2179.71	205.92	165.366	371.286
2179.86	205.792	165.351	371.143
2180	205.664	165.336	371
2180.14	205.536	165.321	370.857
2180.28	205.408	165.306	370.714
2180.43	205.28	165.291	370.571
2180.57	205.153	165.276	370.428
2180.71	205.025	165.26	370.286
2180.86	204.898	165.245	370.143
2181	204.77	165.23	370.001
2181.14	204.643	165.215	369.858
2181.28	204.515	165.2	369.716
2181.43	204.388	165.185	369.574
2181.57	204.261	165.17	369.431
2181.71	204.134	165.155	369.289
2181.85	204.007	165.14	369.147
2181.99	203.88	165.125	369.005
2182.14	203.753	165.11	368.864
2182.28	203.627	165.095	368.722
2182.42	203.5	165.08	368.58
2182.56	203.373	165.065	368.438
2182.7	203.247	165.05	368.297
2182.84	203.12	165.035	368.156
2182.98	202.994	165.02	368.014
2183.13	202.868	165.005	367.873
2183.27	202.742	164.99	367.732
2183.41	202.616	164.975	367.591
2183.55	202.49	164.96	367.45
2183.69	202.364	164.945	367.309
2183.83	202.238	164.93	367.168
2183.97	202.112	164.915	367.027
2184.11	201.986	164.9	366.886
2184.25	201.861	164.885	366.746
2184.39	201.735	164.87	366.605
2184.53	201.61	164.855	366.464
2184.67	201.484	164.84	366.324
2184.81	201.359	164.825	366.184
2184.95	201.234	164.81	366.044
2185.09	201.108	164.795	365.903
2185.24	200.983	164.78	365.763
2185.38	200.858	164.765	365.623
2185.51	200.733	164.75	365.483
2185.65	200.609	164.735	365.343
2185.79	200.484	164.72	365.204
2185.93	200.359	164.705	365.064
2186.07	200.234	164.69	364.924
2186.21	200.11	164.675	364.785
2186.35	199.985	164.66	364.645
2186.49	199.861	164.645	364.506
2186.63	199.737	164.63	364.367
2186.77	199.612	164.615	364.228
2186.91	199.488	164.6	364.088
2187.05	199.364	164.585	363.949
2187.19	199.24	164.57	363.81
2187.33	199.116	164.555	363.671
2187.47	198.992	164.54	363.533
2187.6	198.869	164.525	363.394
2187.74	198.745	164.51	363.255
2187.88	198.621	164.495	363.117
2188.02	198.498	164.48	362.978
2188.16	198.374	164.465	362.84
2188.3	198.251	164.45	362.701
2188.44	198.128	164.435	362.563
2188.57	198.004	164.42	362.425
2188.71	197.881	164.405	362.287
2188.85	197.758	164.391	362.149
2188.99	197.635	164.376	362.011
2189.13	197.512	164.361	361.873
2189.26	197.389	164.346	361.735
2189.4	197.267	164.331	361.597
2189.54	197.144	164.316	361.46
2189.68	197.021	164.301	361.322
2189.81	196.899	164.286	361.185
2189.95	196.776	164.271	361.047
2190.09	196.654	164.256	360.91
2190.23	196.532	164.241	360.773
2190.36	196.409	164.226	360.635
2190.5	196.287	164.211	360.498
2190.64	196.165	164.196	360.361
2190.77	196.043	164.181	360.224
2190.91	195.921	164.166	360.087
2191.05	195.799	164.151	359.951
2191.18	195.678	164.136	359.814
2191.32	195.556	164.121	359.677
2191.46	195.434	164.107	359.541
2191.59	195.313	164.092	359.404
2191.73	195.191	164.077	359.268
2191.87	195.07	164.062	359.131
2192	194.948	164.047	358.995
2192.14	194.827	164.032	358.859
2192.28	194.706	164.017	358.723
2192.41	194.585	164.002	358.587
2192.55	194.464	163.987	358.451
2192.68	194.343	163.972	358.315
2192.82	194.222	163.957	358.179
2192.96	194.101	163.942	358.043
2193.09	193.98	163.927	357.908
2193.23	193.86	163.912	357.772
2193.36	193.739	163.898	357.637
2193.5	193.619	163.883	357.501
2193.63	193.498	163.868	357.366
2193.77	193.378	163.853	357.231
2193.9	193.258	163.838	357.096
2194.04	193.137	163.823	356.96
2194.17	193.017	163.808	356.825
2194.31	192.897	163.793	356.69
2194.44	192.777	163.778	356.556
2194.58	192.657	163.763	356.421
2194.71	192.538	163.748	356.286
2194.85	192.418	163.734	356.151
2194.98	192.298	163.719	356.017
2195.12	192.178	163.704	355.882
2195.25	192.059	163.689	355.748
2195.39	191.939	163.674	355.613
2195.52	191.82	163.659	355.479
2195.65	191.701	163.644	355.345
2195.79	191.582	163.629	355.211
2195.92	191.462	163.614	355.077
2196.06	191.343	163.6	354.943
2196.19	191.224	163.585	354.809
2196.32	191.105	163.57	354.675
2196.46	190.986	163.555	354.541
2196.59	190.868	163.54	354.408
2196.72	190.749	163.525	354.274
2196.86	190.63	163.51	354.141
2196.99	190.512	163.495	354.007
2197.12	190.393	163.48	353.874
2197.26	190.275	163.466	353.74
2197.39	190.156	163.451	353.607
2197.52	190.038	163.436	353.474
2197.66	189.92	163.421	353.341
2197.79	189.802	163.406	353.208
2197.92	189.684	163.391	353.075
2198.06	189.566	163.376	352.942
2198.19	189.448	163.361	352.809
2198.32	189.33	163.347	352.677
2198.45	189.212	163.332	352.544
2198.59	189.095	163.317	352.411
2198.72	188.977	163.302	352.279
2198.85	188.859	163.287	352.147
2198.98	188.742	163.272	352.014
2199.12	188.625	163.257	351.882
2199.25	188.507	163.243	351.75
2199.38	188.39	163.228	351.618
2199.51	188.273	163.213	351.486
2199.64	188.156	163.198	351.354
2199.78	188.039	163.183	351.222
2199.91	187.922	163.168	351.09
2200.04	187.805	163.154	350.958
2200.17	187.688	163.139	350.827
2200.3	187.571	163.124	350.695
2200.44	187.455	163.109	350.564
2200.57	187.338	163.094	350.432
2200.7	187.221	163.079	350.301
2200.83	187.105	163.064	350.169
2200.96	186.989	163.05	350.038
2201.09	186.872	163.035	349.907
2201.22	186.756	163.02	349.776
2201.35	186.64	163.005	349.645
2201.48	186.524	162.99	349.514
2201.62	186.408	162.975	349.383
2201.75	186.292	162.961	349.252
2201.88	186.176	162.946	349.122
2202.01	186.06	162.931	348.991
2202.14	185.944	162.916	348.861
2202.27	185.829	162.901	348.73
2202.4	185.713	162.886	348.6
2202.53	185.598	162.872	348.469
2202.66	185.482	162.857	348.339
2202.79	185.367	162.842	348.209
2202.92	185.252	162.827	348.079
2203.05	185.136	162.812	347.949
2203.18	185.021	162.798	347.819
2203.31	184.906	162.783	347.689
2203.44	184.791	162.768	347.559
2203.57	184.676	162.753	347.429
2203.7	184.561	162.738	347.3
2203.83	184.447	162.723	347.17
2203.96	184.332	162.709	347.04
2204.09	184.217	162.694	346.911
2204.22	184.103	162.679	346.782
2204.35	183.988	162.664	346.652
2204.48	183.874	162.649	346.523
2204.6	183.759	162.635	346.394
2204.73	183.645	162.62	346.265
2204.86	183.531	162.605	346.136
2204.99	183.417	162.59	346.007
2205.12	183.302	162.575	345.878
2205.25	183.188	162.561	345.749
2205.38	183.075	162.546	345.62
2205.51	182.961	162.531	345.492
2205.64	182.847	162.516	345.363
2205.76	182.733	162.502	345.235
2205.89	182.619	162.487	345.106
2206.02	182.506	162.472	344.978
2206.15	182.392	162.457	344.849
2206.28	182.279	162.442	344.721
2206.41	182.166	162.428	344.593
2206.53	182.052	162.413	344.465
2206.66	181.939	162.398	344.337
2206.79	181.826	162.383	344.209
2206.92	181.713	162.368	344.081
2207.04	181.6	162.354	343.953
2207.17	181.487	162.339	343.826
2207.3	181.374	162.324	343.698
2207.43	181.261	162.309	343.57
2207.56	181.148	162.295	343.443
2207.68	181.036	162.28	343.315
2207.81	180.923	162.265	343.188
2207.94	180.81	162.25	343.061
2208.06	180.698	162.236	342.934
2208.19	180.586	162.221	342.806
2208.32	180.473	162.206	342.679
2208.45	180.361	162.191	342.552
2208.57	180.249	162.176	342.425
2208.7	180.137	162.162	342.298
[truncated: 14,802 more rows]

## Sheet: ExtFig7j
dcons6	dcons5	dcons4	dcons3	dcons2	dcons1	dcons0	aab1	aab2	aab3	aab4	aab5	aab6	aab7
0	0	0	0	0	0	0	780
3.67647	3.73946	3.88817	4.06587	4.61813	5.21359	9.28564	276.5	466
7.34649	7.4723	7.76925	8.12409	9.22658	10.4151	18.5375	152.5	187.5	412.5
11.0101	11.1985	11.6433	12.1747	13.8254	15.6046	27.7556	102	100.5	165.5	369.5
14.6672	14.9182	15.5102	16.2176	18.4145	20.7821	36.9403	78	68	102	145.5	369.5
18.3179	18.6312	19.3702	20.253	22.994	25.9477	46.0914	57	50	68.5	87	170.5	357
21.9623	22.3377	23.223	24.2808	27.5639	31.1012	55.2093	47.5	40	50.5	65.5	111.5	157	334
25.6002	26.0376	27.0689	28.301	32.1243	36.2429	64.294
29.2317	29.7309	30.9078	32.3136	36.675	41.3727	73.3456
32.8569	33.4177	34.7397	36.3187	41.2163	46.4906	82.3643
36.4756	37.098	38.5646	40.3162	45.748	51.5967	91.3501
40.0881	40.7718	42.3825	44.3063	50.2702	56.6909	100.303
43.6942	44.4391	46.1935	48.2888	54.7829	61.7734	109.224
47.2939	48.0998	49.9976	52.2639	59.2862	66.8441	118.112
50.8874	51.7541	53.7947	56.2314	63.78	71.9031	126.968
54.4745	55.402	57.5849	60.1915	68.2644	76.9505	135.791
58.0554	59.0433	61.3682	64.1442	72.7394	81.9861	144.582
61.6299	62.6782	65.1446	68.0894	77.205	87.0101	153.342
65.1982	66.3067	68.9141	72.0272	81.6612	92.0224	162.069
68.7602	69.9287	72.6768	75.9576	86.1081	97.0232	170.765
72.316	73.5444	76.4326	79.8806	90.5457	102.012	179.429
75.8655	77.1536	80.1816	83.7962	94.974	106.99	188.061
79.4088	80.7565	83.9238	87.7044	99.393	111.956	196.663
82.9458	84.3529	87.6591	91.6053	103.803	116.911	205.232
86.4767	87.943	91.3877	95.4989	108.203	121.854	213.771
90.0014	91.5268	95.1094	99.3851	112.594	126.786	222.278
93.5198	95.1042	98.8244	103.264	116.976	131.706	230.755
97.0321	98.6752	102.533	107.136	121.349	136.615	239.201
100.538	102.24	106.234	111	125.713	141.513	247.616
104.038	105.798	109.929	114.857	130.068	146.399	256
107.532	109.351	113.617	118.707	134.413	151.274	264.354
111.02	112.896	117.298	122.55	138.749	156.138	272.677
114.501	116.436	120.973	126.385	143.076	160.991	280.97
117.977	119.969	124.641	130.213	147.395	165.832	289.233
121.446	123.496	128.302	134.034	151.704	170.662	297.466
124.909	127.017	131.956	137.848	156.004	175.481	305.669
128.367	130.532	135.604	141.654	160.295	180.289	313.842
131.818	134.04	139.245	145.454	164.577	185.085	321.985
135.263	137.542	142.88	149.246	168.85	189.871	330.099
138.702	141.038	146.508	153.031	173.114	194.645	338.183
142.135	144.528	150.129	156.809	177.369	199.409	346.237
145.562	148.011	153.744	160.58	181.615	204.161	354.263
148.983	151.489	157.352	164.344	185.853	208.903	362.259
152.398	154.96	160.954	168.101	190.081	213.633	370.226
155.806	158.425	164.549	171.85	194.301	218.353	378.164
159.209	161.884	168.138	175.593	198.511	223.061	386.073
162.606	165.337	171.72	179.329	202.713	227.759	393.953
165.997	168.783	175.295	183.057	206.906	232.446	401.805
169.382	172.224	178.864	186.779	211.09	237.122	409.628
172.762	175.659	182.426	190.493	215.266	241.787	417.423
176.135	179.087	185.982	194.201	219.433	246.441	425.189
179.502	182.509	189.532	197.901	223.591	251.085	432.927
182.863	185.926	193.075	201.595	227.74	255.718	440.637
186.219	189.336	196.612	205.282	231.881	260.34	448.318
189.568	192.74	200.142	208.961	236.013	264.952	455.972
192.912	196.138	203.665	212.634	240.136	269.553	463.598
196.25	199.53	207.183	216.3	244.25	274.143	471.196
199.582	202.917	210.694	219.959	248.356	278.722	478.767
202.908	206.297	214.198	223.611	252.454	283.291	486.31
206.228	209.671	217.696	227.257	256.543	287.85	493.825
209.543	213.039	221.188	230.895	260.623	292.398	501.313
212.851	216.401	224.673	234.527	264.694	296.935	508.774
216.154	219.758	228.152	238.151	268.758	301.462	516.208
219.451	223.108	231.625	241.769	272.812	305.978	523.614
222.742	226.452	235.091	245.38	276.858	310.484	530.994
226.028	229.791	238.552	248.985	280.896	314.98	538.347
229.307	233.123	242.005	252.582	284.925	319.465	545.673
232.581	236.45	245.453	256.173	288.946	323.94	552.972
235.849	239.771	248.894	259.757	292.958	328.404	560.245
239.112	243.086	252.329	263.334	296.962	332.858	567.491
242.368	246.395	255.758	266.905	300.957	337.302	574.711
245.619	249.698	259.18	270.469	304.944	341.736	581.905
248.865	252.995	262.596	274.026	308.923	346.159	589.073
252.104	256.287	266.006	277.576	312.893	350.572	596.214
255.338	259.573	269.41	281.12	316.856	354.975	603.329
258.566	262.852	272.808	284.657	320.809	359.368	610.419
261.789	266.126	276.199	288.188	324.755	363.75	617.483
265.006	269.395	279.584	291.711	328.692	368.122	624.521
268.217	272.657	282.963	295.229	332.621	372.485	631.533
271.423	275.914	286.336	298.739	336.542	376.837	638.52
274.623	279.165	289.703	302.243	340.454	381.179	645.481
277.817	282.41	293.064	305.74	344.358	385.511	652.417
281.006	285.649	296.418	309.231	348.254	389.833	659.328
284.189	288.883	299.766	312.715	352.142	394.145	666.214
287.366	292.111	303.109	316.193	356.022	398.447	673.075
290.538	295.333	306.445	319.664	359.894	402.739	679.91
293.705	298.55	309.775	323.129	363.757	407.021	686.721
296.866	301.76	313.099	326.587	367.612	411.294	693.507
300.021	304.966	316.417	330.039	371.46	415.556	700.268
303.171	308.165	319.729	333.484	375.299	419.809	707.005
306.315	311.359	323.035	336.922	379.13	424.051	713.717
309.454	314.547	326.335	340.354	382.953	428.284	720.405
312.587	317.73	329.629	343.78	386.769	432.508	727.068
315.715	320.906	332.917	347.199	390.576	436.721	733.707
318.837	324.078	336.199	350.612	394.375	440.924	740.322
321.954	327.243	339.475	354.018	398.166	445.118	746.913
325.065	330.403	342.745	357.418	401.949	449.303	753.48
328.171	333.558	346.009	360.812	405.725	453.477	760.023
331.271	336.707	349.267	364.199	409.492	457.642	766.542
334.366	339.85	352.519	367.58	413.252	461.797	773.037
337.455	342.988	355.765	370.955	417.003	465.943	779.509
337.304	342.833	355.604	370.786	416.81	465.724	779.127
337.152	342.678	355.443	370.617	416.617	465.506	778.744
337	342.524	355.282	370.448	416.424	465.288	778.362
336.848	342.37	355.121	370.28	416.232	465.069	777.98
336.697	342.216	354.961	370.111	416.039	464.851	777.599
336.546	342.061	354.8	369.943	415.847	464.634	777.218
336.394	341.907	354.639	369.774	415.654	464.416	776.836
336.243	341.753	354.479	369.606	415.462	464.198	776.455
336.092	341.599	354.319	369.438	415.27	463.981	776.075
335.941	341.446	354.158	369.27	415.078	463.763	775.694
335.79	341.292	353.998	369.102	414.886	463.546	775.314
335.639	341.138	353.838	368.934	414.695	463.329	774.934
335.488	340.985	353.678	368.767	414.503	463.112	774.554
335.337	340.832	353.518	368.599	414.311	462.895	774.175
335.187	340.678	353.358	368.432	414.12	462.679	773.795
335.036	340.525	353.199	368.264	413.929	462.462	773.416
334.886	340.372	353.039	368.097	413.738	462.246	773.037
334.735	340.219	352.88	367.93	413.546	462.029	772.659
334.585	340.066	352.72	367.763	413.355	461.813	772.28
334.435	339.913	352.561	367.596	413.165	461.597	771.902
334.285	339.76	352.402	367.429	412.974	461.381	771.524
334.135	339.607	352.243	367.262	412.783	461.165	771.147
333.985	339.455	352.083	367.095	412.593	460.95	770.769
333.835	339.302	351.924	366.928	412.402	460.734	770.392
333.685	339.15	351.766	366.762	412.212	460.519	770.015
333.536	338.997	351.607	366.595	412.022	460.303	769.638
333.386	338.845	351.448	366.429	411.832	460.088	769.261
333.236	338.693	351.29	366.263	411.642	459.873	768.885
333.087	338.541	351.131	366.097	411.452	459.658	768.509
332.938	338.389	350.973	365.931	411.262	459.443	768.133
332.789	338.237	350.814	365.765	411.073	459.229	767.757
332.639	338.085	350.656	365.599	410.883	459.014	767.382
332.49	337.934	350.498	365.433	410.694	458.8	767.006
332.341	337.782	350.34	365.268	410.505	458.585	766.631
332.193	337.63	350.182	365.102	410.315	458.371	766.256
332.044	337.479	350.024	364.937	410.126	458.157	765.882
331.895	337.328	349.867	364.771	409.937	457.943	765.508
331.746	337.176	349.709	364.606	409.749	457.73	765.133
331.598	337.025	349.551	364.441	409.56	457.516	764.759
331.449	336.874	349.394	364.276	409.371	457.302	764.386
331.301	336.723	349.237	364.111	409.183	457.089	764.012
331.153	336.572	349.079	363.946	408.994	456.876	763.639
331.005	336.421	348.922	363.781	408.806	456.662	763.266
330.857	336.271	348.765	363.616	408.618	456.449	762.893
330.709	336.12	348.608	363.452	408.43	456.237	762.521
330.561	335.969	348.451	363.287	408.242	456.024	762.148
330.413	335.819	348.294	363.123	408.054	455.811	761.776
330.265	335.669	348.137	362.959	407.866	455.599	761.404
330.117	335.518	347.981	362.795	407.679	455.386	761.032
329.97	335.368	347.824	362.63	407.491	455.174	760.661
329.822	335.218	347.668	362.466	407.304	454.962	760.29
329.675	335.068	347.511	362.303	407.117	454.75	759.919
329.528	334.918	347.355	362.139	406.929	454.538	759.548
329.38	334.768	347.199	361.975	406.742	454.326	759.177
329.233	334.618	347.043	361.811	406.555	454.115	758.807
329.086	334.469	346.887	361.648	406.369	453.903	758.437
328.939	334.319	346.731	361.484	406.182	453.692	758.067
328.792	334.169	346.575	361.321	405.995	453.48	757.697
328.646	334.02	346.419	361.158	405.809	453.269	757.328
328.499	333.871	346.264	360.995	405.622	453.058	756.958
328.352	333.721	346.108	360.832	405.436	452.847	756.589
328.206	333.572	345.953	360.669	405.25	452.637	756.221
328.059	333.423	345.798	360.506	405.064	452.426	755.852
327.913	333.274	345.642	360.343	404.878	452.215	755.484
327.767	333.125	345.487	360.181	404.692	452.005	755.115
327.62	332.977	345.332	360.018	404.506	451.795	754.747
327.474	332.828	345.177	359.856	404.321	451.585	754.38
327.328	332.679	345.022	359.693	404.135	451.375	754.012
327.182	332.531	344.867	359.531	403.95	451.165	753.645
327.037	332.382	344.713	359.369	403.764	450.955	753.278
326.891	332.234	344.558	359.207	403.579	450.745	752.911
326.745	332.086	344.403	359.045	403.394	450.536	752.544
326.599	331.937	344.249	358.883	403.209	450.326	752.178
326.454	331.789	344.095	358.721	403.024	450.117	751.812
326.309	331.641	343.94	358.559	402.839	449.908	751.446
326.163	331.493	343.786	358.398	402.655	449.699	751.08
326.018	331.345	343.632	358.236	402.47	449.49	750.714
325.873	331.198	343.478	358.075	402.286	449.281	750.349
325.728	331.05	343.324	357.913	402.102	449.073	749.984
325.583	330.902	343.17	357.752	401.917	448.864	749.619
325.438	330.755	343.017	357.591	401.733	448.656	749.255
325.293	330.608	342.863	357.43	401.549	448.447	748.89
325.148	330.46	342.71	357.269	401.365	448.239	748.526
325.004	330.313	342.556	357.108	401.182	448.031	748.162
324.859	330.166	342.403	356.948	400.998	447.823	747.798
324.715	330.019	342.249	356.787	400.814	447.615	747.435
324.57	329.872	342.096	356.626	400.631	447.408	747.071
324.426	329.725	341.943	356.466	400.447	447.2	746.708
324.282	329.578	341.79	356.305	400.264	446.993	746.345
324.137	329.431	341.637	356.145	400.081	446.785	745.982
323.993	329.285	341.484	355.985	399.898	446.578	745.62
323.849	329.138	341.332	355.825	399.715	446.371	745.258
323.705	328.992	341.179	355.665	399.532	446.164	744.896
323.562	328.845	341.026	355.505	399.35	445.957	744.534
323.418	328.699	340.874	355.345	399.167	445.751	744.172
323.274	328.553	340.722	355.185	398.985	445.544	743.811
323.131	328.407	340.569	355.026	398.802	445.338	743.449
322.987	328.261	340.417	354.866	398.62	445.131	743.088
322.844	328.115	340.265	354.707	398.438	444.925	742.728
322.701	327.969	340.113	354.548	398.256	444.719	742.367
322.557	327.823	339.961	354.388	398.074	444.513	742.007
322.414	327.677	339.809	354.229	397.892	444.307	741.647
322.271	327.532	339.658	354.07	397.71	444.102	741.287
322.128	327.386	339.506	353.911	397.529	443.896	740.927
321.985	327.241	339.354	353.752	397.347	443.69	740.567
321.842	327.095	339.203	353.593	397.166	443.485	740.208
321.7	326.95	339.051	353.435	396.984	443.28	739.849
321.557	326.805	338.9	353.276	396.803	443.075	739.49
321.415	326.66	338.749	353.118	396.622	442.87	739.132
321.272	326.515	338.598	352.959	396.441	442.665	738.773
321.13	326.37	338.447	352.801	396.26	442.46	738.415
320.987	326.225	338.296	352.643	396.079	442.255	738.057
320.845	326.08	338.145	352.485	395.899	442.051	737.699
320.703	325.935	337.994	352.327	395.718	441.847	737.342
320.561	325.791	337.843	352.169	395.538	441.642	736.984
320.419	325.646	337.693	352.011	395.357	441.438	736.627
320.277	325.502	337.542	351.853	395.177	441.234	736.27
320.135	325.358	337.392	351.695	394.997	441.03	735.914
319.994	325.213	337.242	351.538	394.817	440.827	735.557
319.852	325.069	337.091	351.38	394.637	440.623	735.201
319.71	324.925	336.941	351.223	394.457	440.419	734.845
319.569	324.781	336.791	351.066	394.278	440.216	734.489
319.427	324.637	336.641	350.908	394.098	440.013	734.133
319.286	324.493	336.491	350.751	393.918	439.809	733.778
319.145	324.35	336.341	350.594	393.739	439.606	733.423
319.004	324.206	336.192	350.437	393.56	439.403	733.068
318.863	324.062	336.042	350.28	393.381	439.201	732.713
318.722	323.919	335.893	350.124	393.201	438.998	732.358
318.581	323.775	335.743	349.967	393.022	438.795	732.004
318.44	323.632	335.594	349.81	392.844	438.593	731.65
318.299	323.489	335.444	349.654	392.665	438.391	731.296
318.159	323.346	335.295	349.498	392.486	438.188	730.942
318.018	323.203	335.146	349.341	392.308	437.986	730.589
317.878	323.06	334.997	349.185	392.129	437.784	730.235
317.737	322.917	334.848	349.029	391.951	437.582	729.882
317.597	322.774	334.699	348.873	391.773	437.381	729.529
317.457	322.631	334.551	348.717	391.595	437.179	729.177
317.317	322.488	334.402	348.561	391.417	436.977	728.824
317.176	322.346	334.253	348.406	391.239	436.776	728.472
317.036	322.203	334.105	348.25	391.061	436.575	728.12
316.897	322.061	333.956	348.094	390.883	436.374	727.768
316.757	321.919	333.808	347.939	390.705	436.173	727.416
316.617	321.776	333.66	347.784	390.528	435.972	727.065
316.477	321.634	333.512	347.628	390.351	435.771	726.714
316.338	321.492	333.364	347.473	390.173	435.57	726.363
316.198	321.35	333.216	347.318	389.996	435.37	726.012
316.059	321.208	333.068	347.163	389.819	435.169	725.661
315.919	321.066	332.92	347.008	389.642	434.969	725.311
315.78	320.925	332.772	346.853	389.465	434.769	724.961
315.641	320.783	332.625	346.698	389.288	434.569	724.611
315.502	320.641	332.477	346.544	389.112	434.369	724.261
315.363	320.5	332.33	346.389	388.935	434.169	723.911
315.224	320.359	332.182	346.235	388.759	433.969	723.562
315.085	320.217	332.035	346.08	388.582	433.769	723.213
314.946	320.076	331.888	345.926	388.406	433.57	722.864
314.808	319.935	331.741	345.772	388.23	433.371	722.515
314.669	319.794	331.594	345.618	388.054	433.171	722.167
314.531	319.653	331.447	345.464	387.878	432.972	721.819
314.392	319.512	331.3	345.31	387.702	432.773	721.47
314.254	319.371	331.153	345.156	387.526	432.574	721.123
314.115	319.23	331.006	345.002	387.351	432.375	720.775
313.977	319.089	330.86	344.849	387.175	432.177	720.427
313.839	318.949	330.713	344.695	387	431.978	720.08
313.701	318.808	330.567	344.542	386.824	431.78	719.733
313.563	318.668	330.421	344.388	386.649	431.581	719.386
313.425	318.528	330.274	344.235	386.474	431.383	719.04
313.287	318.387	330.128	344.082	386.299	431.185	718.693
313.15	318.247	329.982	343.929	386.124	430.987	718.347
313.012	318.107	329.836	343.776	385.949	430.789	718.001
312.875	317.967	329.69	343.623	385.775	430.592	717.655
312.737	317.827	329.544	343.47	385.6	430.394	717.31
312.6	317.687	329.399	343.317	385.426	430.196	716.964
312.462	317.548	329.253	343.164	385.251	429.999	716.619
312.325	317.408	329.107	343.012	385.077	429.802	716.274
312.188	317.268	328.962	342.859	384.903	429.605	715.929
312.051	317.129	328.816	342.707	384.729	429.408	715.585
311.914	316.989	328.671	342.555	384.555	429.211	715.24
311.777	316.85	328.526	342.403	384.381	429.014	714.896
311.64	316.711	328.381	342.25	384.207	428.817	714.552
311.503	316.571	328.236	342.098	384.033	428.621	714.208
311.367	316.432	328.091	341.946	383.86	428.424	713.865
311.23	316.293	327.946	341.795	383.686	428.228	713.521
311.094	316.154	327.801	341.643	383.513	428.032	713.178
310.957	316.015	327.656	341.491	383.34	427.835	712.835
310.821	315.877	327.512	341.339	383.167	427.639	712.493
310.685	315.738	327.367	341.188	382.993	427.444	712.15
310.548	315.599	327.223	341.037	382.82	427.248	711.808
310.412	315.461	327.078	340.885	382.648	427.052	711.466
310.276	315.322	326.934	340.734	382.475	426.857	711.124
310.14	315.184	326.79	340.583	382.302	426.661	710.782
310.004	315.046	326.646	340.432	382.13	426.466	710.44
309.869	314.907	326.502	340.281	381.957	426.271	710.099
309.733	314.769	326.358	340.13	381.785	426.076	709.758
309.597	314.631	326.214	339.979	381.613	425.881	709.417
309.462	314.493	326.07	339.828	381.44	425.686	709.076
309.326	314.355	325.926	339.678	381.268	425.491	708.736
309.191	314.217	325.783	339.527	381.096	425.297	708.396
309.055	314.08	325.639	339.377	380.925	425.102	708.056
308.92	313.942	325.496	339.226	380.753	424.908	707.716
308.785	313.804	325.352	339.076	380.581	424.713	707.376
308.65	313.667	325.209	338.926	380.41	424.519	707.036
308.515	313.529	325.066	338.776	380.238	424.325	706.697
308.38	313.392	324.923	338.626	380.067	424.131	706.358
308.245	313.255	324.78	338.476	379.896	423.937	706.019
308.11	313.118	324.637	338.326	379.724	423.744	705.681
307.976	312.981	324.494	338.176	379.553	423.55	705.342
307.841	312.844	324.351	338.027	379.382	423.357	705.004
307.706	312.707	324.208	337.877	379.212	423.163	704.666
307.572	312.57	324.066	337.728	379.041	422.97	704.328
307.438	312.433	323.923	337.578	378.87	422.777	703.99
307.303	312.296	323.781	337.429	378.7	422.584	703.653
307.169	312.16	323.638	337.28	378.529	422.391	703.315
307.035	312.023	323.496	337.131	378.359	422.198	702.978
306.901	311.887	323.354	336.982	378.189	422.006	702.641
306.767	311.75	323.212	336.833	378.018	421.813	702.305
306.633	311.614	323.07	336.684	377.848	421.621	701.968
306.499	311.478	322.928	336.535	377.678	421.428	701.632
306.365	311.342	322.786	336.386	377.509	421.236	701.296
306.232	311.206	322.644	336.238	377.339	421.044	700.96
306.098	311.07	322.502	336.089	377.169	420.852	700.624
305.965	310.934	322.361	335.941	377	420.66	700.289
305.831	310.798	322.219	335.792	376.83	420.468	699.954
305.698	310.662	322.078	335.644	376.661	420.277	699.619
305.564	310.526	321.936	335.496	376.492	420.085	699.284
305.431	310.391	321.795	335.348	376.323	419.894	698.949
305.298	310.255	321.654	335.2	376.153	419.702	698.615
305.165	310.12	321.513	335.052	375.985	419.511	698.28
305.032	309.984	321.372	334.904	375.816	419.32	697.946
304.899	309.849	321.231	334.756	375.647	419.129	697.612
304.766	309.714	321.09	334.609	375.478	418.938	697.279
304.634	309.579	320.949	334.461	375.31	418.747	696.945
304.501	309.444	320.808	334.314	375.141	418.557	696.612
304.368	309.309	320.668	334.166	374.973	418.366	696.279
304.236	309.174	320.527	334.019	374.805	418.176	695.946
304.103	309.039	320.387	333.872	374.637	417.986	695.613
303.971	308.905	320.246	333.725	374.468	417.795	695.281
303.839	308.77	320.106	333.578	374.3	417.605	694.948
303.707	308.635	319.966	333.431	374.133	417.415	694.616
303.574	308.501	319.826	333.284	373.965	417.225	694.284
303.442	308.366	319.686	333.137	373.797	417.036	693.953
303.31	308.232	319.546	332.99	373.63	416.846	693.621
303.179	308.098	319.406	332.844	373.462	416.656	693.29
303.047	307.964	319.266	332.697	373.295	416.467	692.959
302.915	307.83	319.126	332.551	373.128	416.278	692.628
302.783	307.696	318.987	332.404	372.96	416.089	692.297
302.652	307.562	318.847	332.258	372.793	415.9	691.967
302.52	307.428	318.707	332.112	372.626	415.711	691.636
302.389	307.294	318.568	331.966	372.459	415.522	691.306
302.257	307.16	318.429	331.82	372.293	415.333	690.976
302.126	307.027	318.29	331.674	372.126	415.144	690.646
301.995	306.893	318.15	331.528	371.959	414.956	690.317
301.864	306.76	318.011	331.382	371.793	414.767	689.988
301.733	306.626	317.872	331.236	371.626	414.579	689.658
301.602	306.493	317.733	331.091	371.46	414.391	689.329
301.471	306.36	317.594	330.945	371.294	414.203	689.001
301.34	306.227	317.456	330.8	371.128	414.015	688.672
301.209	306.093	317.317	330.655	370.962	413.827	688.344
301.079	305.96	317.178	330.509	370.796	413.639	688.016
300.948	305.828	317.04	330.364	370.63	413.452	687.688
300.818	305.695	316.902	330.219	370.465	413.264	687.36
300.687	305.562	316.763	330.074	370.299	413.077	687.032
300.557	305.429	316.625	329.929	370.133	412.889	686.705
300.426	305.297	316.487	329.784	369.968	412.702	686.378
300.296	305.164	316.349	329.64	369.803	412.515	686.051
300.166	305.032	316.211	329.495	369.637	412.328	685.724
300.036	304.899	316.073	329.35	369.472	412.141	685.397
299.906	304.767	315.935	329.206	369.307	411.954	685.071
299.776	304.635	315.797	329.061	369.142	411.768	684.745
299.646	304.503	315.659	328.917	368.978	411.581	684.419
299.517	304.37	315.522	328.773	368.813	411.395	684.093
299.387	304.238	315.384	328.629	368.648	411.208	683.767
299.257	304.107	315.247	328.485	368.484	411.022	683.442
299.128	303.975	315.109	328.341	368.319	410.836	683.116
298.998	303.843	314.972	328.197	368.155	410.65	682.791
298.869	303.711	314.835	328.053	367.991	410.464	682.466
298.74	303.58	314.698	327.909	367.826	410.279	682.142
298.61	303.448	314.56	327.766	367.662	410.093	681.817
298.481	303.317	314.423	327.622	367.498	409.907	681.493
298.352	303.185	314.287	327.478	367.334	409.722	681.169
298.223	303.054	314.15	327.335	367.171	409.537	680.845
298.094	302.923	314.013	327.192	367.007	409.351	680.521
297.965	302.792	313.876	327.049	366.843	409.166	680.198
297.836	302.66	313.74	326.905	366.68	408.981	679.874
297.708	302.529	313.603	326.762	366.517	408.796	679.551
297.579	302.398	313.467	326.619	366.353	408.612	679.228
297.451	302.268	313.33	326.476	366.19	408.427	678.905
297.322	302.137	313.194	326.334	366.027	408.242	678.583
297.194	302.006	313.058	326.191	365.864	408.058	678.26
297.065	301.876	312.922	326.048	365.701	407.873	677.938
296.937	301.745	312.786	325.906	365.538	407.689	677.616
296.809	301.615	312.65	325.763	365.375	407.505	677.295
296.681	301.484	312.514	325.621	365.213	407.321	676.973
296.553	301.354	312.378	325.478	365.05	407.137	676.651
296.425	301.224	312.242	325.336	364.888	406.953	676.33
296.297	301.093	312.107	325.194	364.726	406.77	676.009
296.169	300.963	311.971	325.052	364.563	406.586	675.688
296.041	300.833	311.836	324.91	364.401	406.403	675.368
295.914	300.703	311.7	324.768	364.239	406.219	675.047
295.786	300.573	311.565	324.626	364.077	406.036	674.727
295.659	300.444	311.43	324.485	363.915	405.853	674.407
295.531	300.314	311.295	324.343	363.753	405.67	674.087
295.404	300.184	311.16	324.201	363.592	405.487	673.767
295.276	300.055	311.025	324.06	363.43	405.304	673.448
295.149	299.925	310.89	323.918	363.269	405.121	673.128
295.022	299.796	310.755	323.777	363.107	404.939	672.809
294.895	299.667	310.62	323.636	362.946	404.756	672.49
294.768	299.537	310.485	323.495	362.785	404.574	672.172
294.641	299.408	310.351	323.354	362.624	404.391	671.853
294.514	299.279	310.216	323.213	362.463	404.209	671.535
294.388	299.15	310.082	323.072	362.302	404.027	671.216
294.261	299.021	309.947	322.931	362.141	403.845	670.898
294.134	298.892	309.813	322.79	361.98	403.663	670.581
294.008	298.763	309.679	322.649	361.82	403.481	670.263
293.881	298.635	309.545	322.509	361.659	403.3	669.946
293.755	298.506	309.411	322.368	361.499	403.118	669.628
293.628	298.377	309.277	322.228	361.338	402.937	669.311
293.502	298.249	309.143	322.088	361.178	402.755	668.995
293.376	298.12	309.009	321.947	361.018	402.574	668.678
293.25	297.992	308.875	321.807	360.858	402.393	668.361
293.124	297.864	308.742	321.667	360.698	402.212	668.045
292.998	297.735	308.608	321.527	360.538	402.031	667.729
292.872	297.607	308.474	321.387	360.378	401.85	667.413
292.746	297.479	308.341	321.247	360.218	401.669	667.097
292.62	297.351	308.208	321.108	360.059	401.489	666.782
292.495	297.223	308.074	320.968	359.899	401.308	666.466
292.369	297.096	307.941	320.828	359.74	401.128	666.151
292.244	296.968	307.808	320.689	359.58	400.948	665.836
292.118	296.84	307.675	320.549	359.421	400.768	665.521
291.993	296.712	307.542	320.41	359.262	400.587	665.207
291.867	296.585	307.409	320.271	359.103	400.407	664.892
291.742	296.457	307.276	320.131	358.944	400.228	664.578
291.617	296.33	307.143	319.992	358.785	400.048	664.264
291.492	296.203	307.011	319.853	358.626	399.868	663.95
291.367	296.075	306.878	319.714	358.468	399.689	663.636
291.242	295.948	306.746	319.575	358.309	399.509	663.323
291.117	295.821	306.613	319.437	358.151	399.33	663.01
290.992	295.694	306.481	319.298	357.992	399.151	662.696
290.868	295.567	306.349	319.159	357.834	398.971	662.383
290.743	295.44	306.216	319.021	357.676	398.792	662.071
290.618	295.314	306.084	318.882	357.518	398.614	661.758
290.494	295.187	305.952	318.744	357.36	398.435	661.446
290.369	295.06	305.82	318.606	357.202	398.256	661.134
290.245	294.934	305.688	318.467	357.044	398.077	660.822
290.121	294.807	305.557	318.329	356.886	397.899	660.51
289.997	294.681	305.425	318.191	356.728	397.721	660.198
289.872	294.554	305.293	318.053	356.571	397.542	659.887
289.748	294.428	305.161	317.915	356.413	397.364	659.575
289.624	294.302	305.03	317.777	356.256	397.186	659.264
289.5	294.176	304.899	317.64	356.099	397.008	658.953
289.376	294.049	304.767	317.502	355.942	396.83	658.643
289.253	293.924	304.636	317.364	355.784	396.652	658.332
289.129	293.798	304.505	317.227	355.627	396.475	658.022
289.005	293.672	304.374	317.089	355.47	396.297	657.712
288.882	293.546	304.243	316.952	355.314	396.12	657.402
288.758	293.42	304.112	316.815	355.157	395.942	657.092
288.635	293.295	303.981	316.678	355	395.765	656.782
288.511	293.169	303.85	316.541	354.844	395.588	656.473
288.388	293.044	303.719	316.404	354.687	395.411	656.163
288.265	292.918	303.588	316.267	354.531	395.234	655.854
288.142	292.793	303.458	316.13	354.375	395.057	655.546
288.019	292.668	303.327	315.993	354.218	394.881	655.237
287.896	292.542	303.197	315.856	354.062	394.704	654.928
287.773	292.417	303.066	315.72	353.906	394.527	654.62
287.65	292.292	302.936	315.583	353.75	394.351	654.312
287.527	292.167	302.806	315.447	353.595	394.175	654.004
287.404	292.042	302.676	315.31	353.439	393.998	653.696
287.282	291.917	302.546	315.174	353.283	393.822	653.388
287.159	291.793	302.416	315.038	353.128	393.646	653.081
287.037	291.668	302.286	314.902	352.972	393.47	652.774
286.914	291.543	302.156	314.766	352.817	393.295	652.467
286.792	291.419	302.026	314.63	352.661	393.119	652.16
286.67	291.294	301.897	314.494	352.506	392.943	651.853
286.547	291.17	301.767	314.358	352.351	392.768	651.547
286.425	291.046	301.637	314.222	352.196	392.593	651.24
286.303	290.921	301.508	314.086	352.041	392.417	650.934
286.181	290.797	301.379	313.951	351.886	392.242	650.628
286.059	290.673	301.249	313.815	351.732	392.067	650.322
285.937	290.549	301.12	313.68	351.577	391.892	650.017
285.816	290.425	300.991	313.544	351.423	391.717	649.711
285.694	290.301	300.862	313.409	351.268	391.542	649.406
285.572	290.177	300.733	313.274	351.114	391.368	649.101
285.451	290.054	300.604	313.139	350.959	391.193	648.796
285.329	289.93	300.475	313.004	350.805	391.019	648.491
285.208	289.806	300.346	312.869	350.651	390.844	648.187
285.086	289.683	300.217	312.734	350.497	390.67	647.883
284.965	289.559	300.089	312.599	350.343	390.496	647.578
284.844	289.436	299.96	312.464	350.189	390.322	647.274
284.723	289.313	299.832	312.33	350.036	390.148	646.971
284.602	289.189	299.703	312.195	349.882	389.974	646.667
284.481	289.066	299.575	312.061	349.728	389.8	646.364
284.36	288.943	299.447	311.926	349.575	389.627	646.06
284.239	288.82	299.318	311.792	349.422	389.453	645.757
284.118	288.697	299.19	311.658	349.268	389.28	645.454
283.997	288.574	299.062	311.523	349.115	389.106	645.152
283.876	288.451	298.934	311.389	348.962	388.933	644.849
283.756	288.329	298.806	311.255	348.809	388.76	644.547
283.635	288.206	298.679	311.121	348.656	388.587	644.244
283.515	288.083	298.551	310.987	348.503	388.414	643.942
283.395	287.961	298.423	310.854	348.35	388.241	643.641
283.274	287.838	298.296	310.72	348.198	388.069	643.339
283.154	287.716	298.168	310.586	348.045	387.896	643.037
283.034	287.594	298.041	310.453	347.893	387.723	642.736
282.914	287.471	297.913	310.319	347.74	387.551	642.435
282.794	287.349	297.786	310.186	347.588	387.379	642.134
282.674	287.227	297.659	310.053	347.436	387.206	641.833
282.554	287.105	297.532	309.919	347.284	387.034	641.533
282.434	286.983	297.404	309.786	347.131	386.862	641.232
282.314	286.861	297.277	309.653	346.979	386.69	640.932
282.194	286.739	297.151	309.52	346.828	386.519	640.632
282.075	286.618	297.024	309.387	346.676	386.347	640.332
281.955	286.496	296.897	309.254	346.524	386.175	640.033
281.836	286.374	296.77	309.121	346.373	386.004	639.733
281.716	286.253	296.644	308.989	346.221	385.832	639.434
281.597	286.131	296.517	308.856	346.07	385.661	639.135
281.478	286.01	296.39	308.724	345.918	385.49	638.836
281.359	285.889	296.264	308.591	345.767	385.319	638.537
281.239	285.767	296.138	308.459	345.616	385.148	638.238
281.12	285.646	296.011	308.326	345.465	384.977	637.94
281.001	285.525	295.885	308.194	345.314	384.806	637.641
280.882	285.404	295.759	308.062	345.163	384.635	637.343
280.764	285.283	295.633	307.93	345.012	384.465	637.045
280.645	285.162	295.507	307.798	344.861	384.294	636.748
280.526	285.041	295.381	307.666	344.711	384.124	636.45
280.407	284.921	295.255	307.534	344.56	383.953	636.153
280.289	284.8	295.13	307.402	344.41	383.783	635.855
280.17	284.679	295.004	307.271	344.259	383.613	635.558
280.052	284.559	294.878	307.139	344.109	383.443	635.262
279.933	284.438	294.753	307.007	343.959	383.273	634.965
279.815	284.318	294.627	306.876	343.809	383.103	634.668
279.697	284.197	294.502	306.745	343.659	382.934	634.372
279.579	284.077	294.377	306.613	343.509	382.764	634.076
279.461	283.957	294.251	306.482	343.359	382.594	633.78
279.343	283.837	294.126	306.351	343.209	382.425	633.484
279.225	283.717	294.001	306.22	343.06	382.256	633.188
279.107	283.597	293.876	306.089	342.91	382.086	632.893
278.989	283.477	293.751	305.958	342.76	381.917	632.598
278.871	283.357	293.626	305.827	342.611	381.748	632.302
278.753	283.237	293.501	305.696	342.462	381.579	632.008
278.636	283.117	293.377	305.565	342.312	381.41	631.713
278.518	282.998	293.252	305.435	342.163	381.242	631.418
278.401	282.878	293.127	305.304	342.014	381.073	631.124
278.283	282.759	293.003	305.174	341.865	380.905	630.83
278.166	282.639	292.878	305.043	341.716	380.736	630.535
278.049	282.52	292.754	304.913	341.568	380.568	630.242
277.931	282.4	292.63	304.783	341.419	380.4	629.948
277.814	282.281	292.505	304.652	341.27	380.231	629.654
277.697	282.162	292.381	304.522	341.122	380.063	629.361
277.58	282.043	292.257	304.392	340.973	379.895	629.068
277.463	281.924	292.133	304.262	340.825	379.728	628.775
277.346	281.805	292.009	304.132	340.677	379.56	628.482
277.23	281.686	291.885	304.003	340.528	379.392	628.189
[truncated: 16,248 more rows]
