# Supplementary material for: Formation of an expanding memory representation in the hippocampus
Source: Nat Neurosci. 2025 Jun 4;28(7):1510–8. doi: 10.1038/s41593-025-01986-3 (PMC12229897; doi:10.1038/s41593-025-01986-3)
Supplement: Supplementary file 13 — Statistical source data. [file 41593_2025_1986_MOESM13_ESM.xlsx]

## Sheet: ExtFig8b
800.33	265.65	147.23	102.35	81.1	70.67	64.49
0	476.37	157.59	86.8	60.12	48.28	42.02
0	0	436.28	143.68	78.49	54.37	43.64
0	0	0	404.07	133.79	73.69	51.18
0	0	0	0	384.62	127.4	70.2
0	0	0	0	0	363.4	120.71
0	0	0	0	0	0	340.57

## Sheet: ExtFig8c
Days	Data	PS model
0	0.424532	0.200804
1	0.133015	0.257555
2	0.082039	0.208224
3	0.0704898	0.138455
4	0.0708881	0.0814018
5	0.0589407	0.0480167
6	0.0682995	0.0313899
7	0.0917961	0.0341537
